# Supplementary material for: Genetic association and bidirectional Mendelian randomization for causality between gut microbiota and six lung diseases
Source: Front Med (Lausanne). 2023 Dec 15;10:1279239. doi: 10.3389/fmed.2023.1279239 (PMC10756341; doi:10.3389/fmed.2023.1279239)
Supplement: Supplementary file 1 [file Table_1.XLSX]

## Sheet: main
id.exposure	id.outcome	outcome	exposure	method	nsnp	b	se	pval	p_BH	lo_ci	up_ci	or	or_lci95	or_uci95	estimate
0aMbT3	sjcUaF	outcome	genus.Eggerthella.id.819	MR Egger	9	-0.0358181	0.203814	0.865474		-0.435293	0.363657	0.964816	0.647075	1.43858	0.965 (0.647-1.439)
0aMbT3	sjcUaF	outcome	genus.Eggerthella.id.819	Weighted median	9	0.0352713	0.0520851	0.498288		-0.0668155	0.137358	1.0359	0.935368	1.14724	1.036 (0.935-1.147)
0aMbT3	sjcUaF	outcome	genus.Eggerthella.id.819	Inverse variance weighted (fixed effects)	9	-0.00243768	0.0374136	0.948051	0.989632	-0.0757684	0.070893	0.997565	0.927031	1.07347	0.998 (0.927-1.073)
0aMbT3	sjcUaF	outcome	genus.Eggerthella.id.819	Simple mode	9	0.0554966	0.0816584	0.515925		-0.104554	0.215547	1.05707	0.900726	1.24054	1.057 (0.901-1.241)
0aMbT3	sjcUaF	outcome	genus.Eggerthella.id.819	Weighted mode	9	0.0639842	0.0776867	0.434021		-0.0882818	0.21625	1.06608	0.915503	1.24141	1.066 (0.916-1.241)
0heWA4	sjcUaF	outcome	genus.Lactococcus.id.1851	MR Egger	8	0.34212	0.202326	0.141803		-0.0544384	0.738678	1.40793	0.947017	2.09317	1.408 (0.947-2.093)
0heWA4	sjcUaF	outcome	genus.Lactococcus.id.1851	Weighted median	8	-0.0620929	0.0513193	0.226304		-0.162679	0.0384929	0.939796	0.849864	1.03924	0.94 (0.85-1.039)
0heWA4	sjcUaF	outcome	genus.Lactococcus.id.1851	Inverse variance weighted (multiplicative random effects)	8	-0.0481848	0.0525396	0.359083	0.742038	-0.151162	0.0547928	0.952958	0.859708	1.05632	0.953 (0.86-1.056)
0heWA4	sjcUaF	outcome	genus.Lactococcus.id.1851	Simple mode	8	-0.0727938	0.0702301	0.33444		-0.210445	0.0648572	0.929793	0.810224	1.06701	0.93 (0.81-1.067)
0heWA4	sjcUaF	outcome	genus.Lactococcus.id.1851	Weighted mode	8	-0.0746922	0.0619111	0.266833		-0.196038	0.0466535	0.928029	0.821981	1.04776	0.928 (0.822-1.048)
0lsDJy	sjcUaF	outcome	genus.DefluviitaleaceaeUCG011.id.11287	MR Egger	9	-0.0591571	0.176631	0.747498		-0.405354	0.287039	0.942559	0.666741	1.33248	0.943 (0.667-1.332)
0lsDJy	sjcUaF	outcome	genus.DefluviitaleaceaeUCG011.id.11287	Weighted median	9	-0.0183877	0.0607223	0.76203		-0.137403	0.100628	0.98178	0.871619	1.10587	0.982 (0.872-1.106)
0lsDJy	sjcUaF	outcome	genus.DefluviitaleaceaeUCG011.id.11287	Inverse variance weighted (fixed effects)	9	-0.0357735	0.0488687	0.464149	0.849749	-0.131556	0.0600091	0.964859	0.87673	1.06185	0.965 (0.877-1.062)
0lsDJy	sjcUaF	outcome	genus.DefluviitaleaceaeUCG011.id.11287	Simple mode	9	0.00769309	0.0998877	0.940501		-0.188087	0.203473	1.00772	0.828543	1.22565	1.008 (0.829-1.226)
0lsDJy	sjcUaF	outcome	genus.DefluviitaleaceaeUCG011.id.11287	Weighted mode	9	0.0120844	0.0893971	0.895812		-0.163134	0.187303	1.01216	0.849477	1.20599	1.012 (0.849-1.206)
0ngO8p	sjcUaF	outcome	genus.Flavonifractor.id.2059	MR Egger	5	-0.31634	0.280099	0.340882		-0.865334	0.232655	0.728812	0.420911	1.26195	0.729 (0.421-1.262)
0ngO8p	sjcUaF	outcome	genus.Flavonifractor.id.2059	Weighted median	5	0.0256693	0.0917982	0.779764		-0.154255	0.205594	1.026	0.857053	1.22825	1.026 (0.857-1.228)
0ngO8p	sjcUaF	outcome	genus.Flavonifractor.id.2059	Inverse variance weighted (fixed effects)	5	0.0179317	0.070172	0.798307	0.979366	-0.119605	0.155469	1.01809	0.887271	1.16821	1.018 (0.887-1.168)
0ngO8p	sjcUaF	outcome	genus.Flavonifractor.id.2059	Simple mode	5	0.0765462	0.120535	0.559904		-0.159702	0.312795	1.07955	0.852397	1.36724	1.08 (0.852-1.367)
0ngO8p	sjcUaF	outcome	genus.Flavonifractor.id.2059	Weighted mode	5	0.0813715	0.126977	0.5565		-0.167503	0.330246	1.08477	0.845774	1.39131	1.085 (0.846-1.391)
0rTnk2	sjcUaF	outcome	genus.Lachnospira.id.2004	MR Egger	6	0.810023	0.507582	0.185756		-0.184838	1.80488	2.24796	0.831239	6.07926	2.248 (0.831-6.079)
0rTnk2	sjcUaF	outcome	genus.Lachnospira.id.2004	Weighted median	6	0.0348203	0.110197	0.752016		-0.181166	0.250806	1.03543	0.834297	1.28506	1.035 (0.834-1.285)
0rTnk2	sjcUaF	outcome	genus.Lachnospira.id.2004	Inverse variance weighted (fixed effects)	6	0.0736149	0.0859109	0.391514	0.756332	-0.0947705	0.242	1.07639	0.909582	1.27379	1.076 (0.91-1.274)
0rTnk2	sjcUaF	outcome	genus.Lachnospira.id.2004	Simple mode	6	-0.0288321	0.168622	0.870938		-0.359331	0.301667	0.97158	0.698143	1.35211	0.972 (0.698-1.352)
0rTnk2	sjcUaF	outcome	genus.Lachnospira.id.2004	Weighted mode	6	-0.0376449	0.160847	0.824234		-0.352905	0.277616	0.963055	0.702644	1.31998	0.963 (0.703-1.32)
0Vfsi1	sjcUaF	outcome	genus.Hungatella.id.11306	MR Egger	5	-0.723937	0.3936	0.163157		-1.49539	0.0475201	0.48484	0.22416	1.04867	0.485 (0.224-1.049)
0Vfsi1	sjcUaF	outcome	genus.Hungatella.id.11306	Weighted median	5	0.066312	0.070945	0.349944		-0.0727401	0.205364	1.06856	0.929842	1.22797	1.069 (0.93-1.228)
0Vfsi1	sjcUaF	outcome	genus.Hungatella.id.11306	Inverse variance weighted (multiplicative random effects)	5	0.0331333	0.0845914	0.69529	0.951029	-0.132666	0.198933	1.03369	0.875758	1.2201	1.034 (0.876-1.22)
0Vfsi1	sjcUaF	outcome	genus.Hungatella.id.11306	Simple mode	5	0.0875736	0.0966761	0.416248		-0.101912	0.277059	1.09152	0.903109	1.31924	1.092 (0.903-1.319)
0Vfsi1	sjcUaF	outcome	genus.Hungatella.id.11306	Weighted mode	5	0.096816	0.0982475	0.380202		-0.095749	0.289381	1.10166	0.908692	1.3356	1.102 (0.909-1.336)
1rpkuI	sjcUaF	outcome	genus.FamilyXIIIUCG001.id.11294	MR Egger	8	-0.044665	0.184514	0.816789		-0.406312	0.316982	0.956318	0.666102	1.37298	0.956 (0.666-1.373)
1rpkuI	sjcUaF	outcome	genus.FamilyXIIIUCG001.id.11294	Weighted median	8	0.0682455	0.0724774	0.346392		-0.0738102	0.210301	1.07063	0.928848	1.23405	1.071 (0.929-1.234)
1rpkuI	sjcUaF	outcome	genus.FamilyXIIIUCG001.id.11294	Inverse variance weighted (fixed effects)	8	0.00643273	0.0597274	0.914232	0.989033	-0.110633	0.123498	1.00645	0.895267	1.13145	1.006 (0.895-1.131)
1rpkuI	sjcUaF	outcome	genus.FamilyXIIIUCG001.id.11294	Simple mode	8	0.075521	0.104601	0.493705		-0.129496	0.280538	1.07845	0.878538	1.32384	1.078 (0.879-1.324)
1rpkuI	sjcUaF	outcome	genus.FamilyXIIIUCG001.id.11294	Weighted mode	8	0.075521	0.101083	0.479328		-0.122601	0.273643	1.07845	0.884617	1.31475	1.078 (0.885-1.315)
1uqUdL	sjcUaF	outcome	genus.Escherichia.Shigella.id.3504	MR Egger	10	-0.40221	0.26207	0.163394		-0.915868	0.111448	0.66884	0.400169	1.1179	0.669 (0.4-1.118)
1uqUdL	sjcUaF	outcome	genus.Escherichia.Shigella.id.3504	Weighted median	10	0.0164574	0.0906402	0.855922		-0.161197	0.194112	1.01659	0.851124	1.21423	1.017 (0.851-1.214)
1uqUdL	sjcUaF	outcome	genus.Escherichia.Shigella.id.3504	Inverse variance weighted (multiplicative random effects)	10	-0.0894525	0.0867328	0.302373	0.737274	-0.259449	0.0805438	0.914432	0.771477	1.08388	0.914 (0.771-1.084)
1uqUdL	sjcUaF	outcome	genus.Escherichia.Shigella.id.3504	Simple mode	10	0.0726011	0.127952	0.58431		-0.178185	0.323387	1.0753	0.836788	1.3818	1.075 (0.837-1.382)
1uqUdL	sjcUaF	outcome	genus.Escherichia.Shigella.id.3504	Weighted mode	10	0.0611036	0.132761	0.656252		-0.199107	0.321314	1.06301	0.819462	1.37894	1.063 (0.819-1.379)
20HL0T	sjcUaF	outcome	genus.Holdemanella.id.11393	MR Egger	11	-0.0159143	0.105313	0.883219		-0.222329	0.1905	0.984212	0.800652	1.20985	0.984 (0.801-1.21)
20HL0T	sjcUaF	outcome	genus.Holdemanella.id.11393	Weighted median	11	-0.0327458	0.0498995	0.511672		-0.130549	0.0650572	0.967785	0.877614	1.06722	0.968 (0.878-1.067)
20HL0T	sjcUaF	outcome	genus.Holdemanella.id.11393	Inverse variance weighted (fixed effects)	11	-0.042802	0.0367496	0.244144	0.699471	-0.114831	0.0292273	0.958101	0.891517	1.02966	0.958 (0.892-1.03)
20HL0T	sjcUaF	outcome	genus.Holdemanella.id.11393	Simple mode	11	-0.0261787	0.0811302	0.753587		-0.185194	0.132837	0.974161	0.830943	1.14206	0.974 (0.831-1.142)
20HL0T	sjcUaF	outcome	genus.Holdemanella.id.11393	Weighted mode	11	-0.0300728	0.0850941	0.731121		-0.196857	0.136712	0.970375	0.821308	1.1465	0.97 (0.821-1.146)
2GJP3o	sjcUaF	outcome	genus.Ruminococcus2.id.11374	MR Egger	15	0.0283612	0.104233	0.789824		-0.175936	0.232659	1.02877	0.838671	1.26195	1.029 (0.839-1.262)
2GJP3o	sjcUaF	outcome	genus.Ruminococcus2.id.11374	Weighted median	15	0.0137618	0.0593183	0.816538		-0.102502	0.130026	1.01386	0.902576	1.13886	1.014 (0.903-1.139)
2GJP3o	sjcUaF	outcome	genus.Ruminococcus2.id.11374	Inverse variance weighted (fixed effects)	15	0.0110841	0.0432274	0.797631	0.979366	-0.0736415	0.0958097	1.01115	0.929005	1.10055	1.011 (0.929-1.101)
2GJP3o	sjcUaF	outcome	genus.Ruminococcus2.id.11374	Simple mode	15	0.0296513	0.0972011	0.764816		-0.160863	0.220165	1.0301	0.851409	1.24628	1.03 (0.851-1.246)
2GJP3o	sjcUaF	outcome	genus.Ruminococcus2.id.11374	Weighted mode	15	-0.000499828	0.076855	0.994903		-0.151136	0.150136	0.9995	0.859731	1.16199	1 (0.86-1.162)
2vslhf	sjcUaF	outcome	genus.Coprococcus2.id.11302	MR Egger	8	-0.0701005	0.509477	0.895063		-1.06868	0.928475	0.9323	0.343463	2.53065	0.932 (0.343-2.531)
2vslhf	sjcUaF	outcome	genus.Coprococcus2.id.11302	Weighted median	8	0.105717	0.0838536	0.207405		-0.0586361	0.27007	1.11151	0.94305	1.31006	1.112 (0.943-1.31)
2vslhf	sjcUaF	outcome	genus.Coprococcus2.id.11302	Inverse variance weighted (fixed effects)	8	0.062567	0.0599448	0.296604	0.737274	-0.0549248	0.180059	1.06457	0.946556	1.19729	1.065 (0.947-1.197)
2vslhf	sjcUaF	outcome	genus.Coprococcus2.id.11302	Simple mode	8	0.162861	0.121851	0.223171		-0.075966	0.401689	1.17687	0.926848	1.49435	1.177 (0.927-1.494)
2vslhf	sjcUaF	outcome	genus.Coprococcus2.id.11302	Weighted mode	8	0.161053	0.12012	0.221872		-0.074383	0.396489	1.17475	0.928316	1.4866	1.175 (0.928-1.487)
37ZEpI	sjcUaF	outcome	genus..Eubacteriumrectalegroup.id.14374	MR Egger	8	-0.37658	0.345676	0.317786		-1.05411	0.300945	0.686204	0.348504	1.35114	0.686 (0.349-1.351)
37ZEpI	sjcUaF	outcome	genus..Eubacteriumrectalegroup.id.14374	Weighted median	8	-0.132382	0.105699	0.21041		-0.339551	0.0747884	0.876007	0.71209	1.07766	0.876 (0.712-1.078)
37ZEpI	sjcUaF	outcome	genus..Eubacteriumrectalegroup.id.14374	Inverse variance weighted (fixed effects)	8	-0.11215	0.0699429	0.108835	0.665807	-0.249238	0.0249379	0.89391	0.779394	1.02525	0.894 (0.779-1.025)
37ZEpI	sjcUaF	outcome	genus..Eubacteriumrectalegroup.id.14374	Simple mode	8	-0.171701	0.206816	0.433816		-0.57706	0.233657	0.842231	0.561547	1.26321	0.842 (0.562-1.263)
37ZEpI	sjcUaF	outcome	genus..Eubacteriumrectalegroup.id.14374	Weighted mode	8	-0.186843	0.198759	0.37849		-0.576411	0.202724	0.829574	0.561912	1.22473	0.83 (0.562-1.225)
3tgfXE	sjcUaF	outcome	genus.Subdoligranulum.id.2070	MR Egger	11	0.238805	0.145189	0.134425		-0.0457662	0.523377	1.26973	0.955265	1.68772	1.27 (0.955-1.688)
3tgfXE	sjcUaF	outcome	genus.Subdoligranulum.id.2070	Weighted median	11	-0.00414113	0.0821107	0.959777		-0.165078	0.156796	0.995867	0.847828	1.16976	0.996 (0.848-1.17)
3tgfXE	sjcUaF	outcome	genus.Subdoligranulum.id.2070	Inverse variance weighted (fixed effects)	11	-0.0838017	0.0560122	0.134619	0.665807	-0.193586	0.0259823	0.919614	0.823999	1.02632	0.92 (0.824-1.026)
3tgfXE	sjcUaF	outcome	genus.Subdoligranulum.id.2070	Simple mode	11	-0.285208	0.175582	0.135362		-0.629349	0.0589325	0.751858	0.532938	1.0607	0.752 (0.533-1.061)
3tgfXE	sjcUaF	outcome	genus.Subdoligranulum.id.2070	Weighted mode	11	0.101664	0.129115	0.44931		-0.151401	0.354729	1.10701	0.859503	1.42579	1.107 (0.86-1.426)
4zBtt2	sjcUaF	outcome	genus.Bilophila.id.3170	MR Egger	13	0.0681082	0.301649	0.825508		-0.523124	0.659341	1.07048	0.592666	1.93352	1.07 (0.593-1.934)
4zBtt2	sjcUaF	outcome	genus.Bilophila.id.3170	Weighted median	13	0.0695134	0.0754478	0.356871		-0.0783643	0.217391	1.07199	0.924628	1.24283	1.072 (0.925-1.243)
4zBtt2	sjcUaF	outcome	genus.Bilophila.id.3170	Inverse variance weighted (fixed effects)	13	0.0551391	0.0511392	0.280937	0.737274	-0.0450937	0.155372	1.05669	0.955908	1.16809	1.057 (0.956-1.168)
4zBtt2	sjcUaF	outcome	genus.Bilophila.id.3170	Simple mode	13	0.161222	0.147667	0.29636		-0.128205	0.450649	1.17495	0.879673	1.56933	1.175 (0.88-1.569)
4zBtt2	sjcUaF	outcome	genus.Bilophila.id.3170	Weighted mode	13	0.148209	0.15457	0.356557		-0.154748	0.451167	1.15976	0.856631	1.57014	1.16 (0.857-1.57)
5IXuob	sjcUaF	outcome	genus.RuminococcaceaeUCG014.id.11371	MR Egger	10	0.360635	0.122086	0.0183149		0.121347	0.599923	1.43424	1.12902	1.82198	1.434 (1.129-1.822)
5IXuob	sjcUaF	outcome	genus.RuminococcaceaeUCG014.id.11371	Weighted median	10	0.162044	0.0723378	0.0250839		0.0202624	0.303826	1.17591	1.02047	1.35503	1.176 (1.02-1.355)
5IXuob	sjcUaF	outcome	genus.RuminococcaceaeUCG014.id.11371	Inverse variance weighted (multiplicative random effects)	10	0.0437928	0.0711775	0.538382	0.865777	-0.0957151	0.183301	1.04477	0.908723	1.20118	1.045 (0.909-1.201)
5IXuob	sjcUaF	outcome	genus.RuminococcaceaeUCG014.id.11371	Simple mode	10	0.122958	0.130948	0.372255		-0.1337	0.379616	1.13084	0.874852	1.46172	1.131 (0.875-1.462)
5IXuob	sjcUaF	outcome	genus.RuminococcaceaeUCG014.id.11371	Weighted mode	10	0.164807	0.0766174	0.0599348		0.0146372	0.314977	1.17917	1.01474	1.37023	1.179 (1.015-1.37)
5qEcKL	sjcUaF	outcome	genus.Streptococcus.id.1853	MR Egger	12	0.0699636	0.213439	0.749828		-0.348376	0.488304	1.07247	0.705833	1.62955	1.072 (0.706-1.63)
5qEcKL	sjcUaF	outcome	genus.Streptococcus.id.1853	Weighted median	12	-0.0942266	0.0712291	0.18588		-0.233836	0.0453824	0.910076	0.791492	1.04643	0.91 (0.791-1.046)
5qEcKL	sjcUaF	outcome	genus.Streptococcus.id.1853	Inverse variance weighted (fixed effects)	12	-0.0511666	0.0575714	0.374137	0.742038	-0.164007	0.0616733	0.95012	0.848736	1.06361	0.95 (0.849-1.064)
5qEcKL	sjcUaF	outcome	genus.Streptococcus.id.1853	Simple mode	12	-0.0238814	0.113936	0.837808		-0.247196	0.199433	0.976401	0.780988	1.22071	0.976 (0.781-1.221)
5qEcKL	sjcUaF	outcome	genus.Streptococcus.id.1853	Weighted mode	12	-0.0619535	0.10832	0.578857		-0.274261	0.150354	0.939927	0.760134	1.16225	0.94 (0.76-1.162)
5TN0Z7	sjcUaF	outcome	genus.Oscillibacter.id.2063	MR Egger	13	-0.178097	0.216144	0.427459		-0.601739	0.245545	0.836861	0.547858	1.27832	0.837 (0.548-1.278)
5TN0Z7	sjcUaF	outcome	genus.Oscillibacter.id.2063	Weighted median	13	-0.0147567	0.0544974	0.786562		-0.121572	0.0920583	0.985352	0.885528	1.09643	0.985 (0.886-1.096)
5TN0Z7	sjcUaF	outcome	genus.Oscillibacter.id.2063	Inverse variance weighted (multiplicative random effects)	13	0.00387774	0.055991	0.944785	0.989632	-0.105865	0.11362	1.00389	0.899546	1.12033	1.004 (0.9-1.12)
5TN0Z7	sjcUaF	outcome	genus.Oscillibacter.id.2063	Simple mode	13	-0.0139484	0.0876855	0.876257		-0.185812	0.157915	0.986148	0.83043	1.17107	0.986 (0.83-1.171)
5TN0Z7	sjcUaF	outcome	genus.Oscillibacter.id.2063	Weighted mode	13	-0.0139484	0.0835165	0.87014		-0.177641	0.149744	0.986148	0.837243	1.16154	0.986 (0.837-1.162)
5XtLwc	sjcUaF	outcome	genus.Catenibacterium.id.2153	MR Egger	4	0.301215	0.569912	0.649923		-0.815813	1.41824	1.3515	0.44228	4.12986	1.351 (0.442-4.13)
5XtLwc	sjcUaF	outcome	genus.Catenibacterium.id.2153	Weighted median	4	-0.0531104	0.0553478	0.337269		-0.161592	0.0553713	0.948275	0.850788	1.05693	0.948 (0.851-1.057)
5XtLwc	sjcUaF	outcome	genus.Catenibacterium.id.2153	Inverse variance weighted (fixed effects)	4	-0.0677371	0.0455068	0.136617	0.665807	-0.15693	0.0214562	0.934506	0.854764	1.02169	0.935 (0.855-1.022)
5XtLwc	sjcUaF	outcome	genus.Catenibacterium.id.2153	Simple mode	4	-0.0104685	0.0848915	0.909655		-0.176856	0.155919	0.989586	0.837901	1.16873	0.99 (0.838-1.169)
5XtLwc	sjcUaF	outcome	genus.Catenibacterium.id.2153	Weighted mode	4	-0.00850093	0.0770639	0.919129		-0.159546	0.142544	0.991535	0.852531	1.1532	0.992 (0.853-1.153)
6mIWxZ	sjcUaF	outcome	genus.Coprobacter.id.949	MR Egger	11	-0.107989	0.149604	0.488727		-0.401213	0.185235	0.897638	0.669508	1.2035	0.898 (0.67-1.204)
6mIWxZ	sjcUaF	outcome	genus.Coprobacter.id.949	Weighted median	11	-0.0429361	0.0525569	0.413959		-0.145948	0.0600754	0.957973	0.864203	1.06192	0.958 (0.864-1.062)
6mIWxZ	sjcUaF	outcome	genus.Coprobacter.id.949	Inverse variance weighted (fixed effects)	11	-0.0363132	0.0383325	0.343476	0.737274	-0.111445	0.0388186	0.964338	0.894541	1.03958	0.964 (0.895-1.04)
6mIWxZ	sjcUaF	outcome	genus.Coprobacter.id.949	Simple mode	11	0.0613655	0.0852541	0.488132		-0.105732	0.228463	1.06329	0.899665	1.25667	1.063 (0.9-1.257)
6mIWxZ	sjcUaF	outcome	genus.Coprobacter.id.949	Weighted mode	11	0.0557963	0.0828082	0.515709		-0.106508	0.2181	1.05738	0.898968	1.24371	1.057 (0.899-1.244)
77YJKV	sjcUaF	outcome	genus..Eubacteriumruminantiumgroup.id.11340	MR Egger	18	-0.177803	0.176784	0.329497		-0.5243	0.168693	0.837107	0.59197	1.18376	0.837 (0.592-1.184)
77YJKV	sjcUaF	outcome	genus..Eubacteriumruminantiumgroup.id.11340	Weighted median	18	-0.116597	0.0498665	0.0193775		-0.214336	-0.0188589	0.889943	0.807077	0.981318	0.89 (0.807-0.981)
77YJKV	sjcUaF	outcome	genus..Eubacteriumruminantiumgroup.id.11340	Inverse variance weighted (multiplicative random effects)	18	-0.0682903	0.0517702	0.187134	0.665807	-0.16976	0.0331792	0.933989	0.843867	1.03374	0.934 (0.844-1.034)
77YJKV	sjcUaF	outcome	genus..Eubacteriumruminantiumgroup.id.11340	Simple mode	18	-0.129676	0.0892121	0.164277		-0.304532	0.0451797	0.87838	0.737469	1.04622	0.878 (0.737-1.046)
77YJKV	sjcUaF	outcome	genus..Eubacteriumruminantiumgroup.id.11340	Weighted mode	18	-0.135685	0.0837161	0.123465		-0.299769	0.0283985	0.873118	0.74099	1.02881	0.873 (0.741-1.029)
7aTYpg	sjcUaF	outcome	genus.Collinsella.id.815	MR Egger	9	0.236017	0.248596	0.374036		-0.251231	0.723264	1.2662	0.777842	2.06115	1.266 (0.778-2.061)
7aTYpg	sjcUaF	outcome	genus.Collinsella.id.815	Weighted median	9	0.111014	0.0916292	0.225683		-0.0685796	0.290607	1.11741	0.933719	1.33724	1.117 (0.934-1.337)
7aTYpg	sjcUaF	outcome	genus.Collinsella.id.815	Inverse variance weighted (fixed effects)	9	0.101757	0.0665831	0.126446	0.665807	-0.0287461	0.23226	1.10711	0.971663	1.26145	1.107 (0.972-1.261)
7aTYpg	sjcUaF	outcome	genus.Collinsella.id.815	Simple mode	9	0.147789	0.149661	0.352323		-0.145546	0.441124	1.15927	0.86455	1.55445	1.159 (0.865-1.554)
7aTYpg	sjcUaF	outcome	genus.Collinsella.id.815	Weighted mode	9	0.112772	0.146168	0.462573		-0.173716	0.399261	1.11938	0.840535	1.49072	1.119 (0.841-1.491)
7dqlOH	sjcUaF	outcome	genus..Clostridiuminnocuumgroup.id.14397	MR Egger	8	0.0161091	0.180003	0.931603		-0.336697	0.368915	1.01624	0.714125	1.44617	1.016 (0.714-1.446)
7dqlOH	sjcUaF	outcome	genus..Clostridiuminnocuumgroup.id.14397	Weighted median	8	-0.062421	0.0446837	0.162428		-0.150001	0.0251591	0.939487	0.860707	1.02548	0.939 (0.861-1.025)
7dqlOH	sjcUaF	outcome	genus..Clostridiuminnocuumgroup.id.14397	Inverse variance weighted (fixed effects)	8	-0.0458186	0.0338038	0.175281	0.665807	-0.112074	0.0204368	0.955215	0.893978	1.02065	0.955 (0.894-1.021)
7dqlOH	sjcUaF	outcome	genus..Clostridiuminnocuumgroup.id.14397	Simple mode	8	-0.0867147	0.0667383	0.234987		-0.217522	0.0440924	0.916939	0.80451	1.04508	0.917 (0.805-1.045)
7dqlOH	sjcUaF	outcome	genus..Clostridiuminnocuumgroup.id.14397	Weighted mode	8	-0.0787677	0.0600706	0.231144		-0.196506	0.0389706	0.924255	0.821596	1.03974	0.924 (0.822-1.04)
80h8vf	sjcUaF	outcome	genus.Anaerostipes.id.1991	MR Egger	13	0.0746008	0.207309	0.72577		-0.331724	0.480926	1.07745	0.717685	1.61757	1.077 (0.718-1.618)
80h8vf	sjcUaF	outcome	genus.Anaerostipes.id.1991	Weighted median	13	0.0119959	0.0745754	0.872206		-0.134172	0.158164	1.01207	0.87444	1.17136	1.012 (0.874-1.171)
80h8vf	sjcUaF	outcome	genus.Anaerostipes.id.1991	Inverse variance weighted (fixed effects)	13	0.0312506	0.0572212	0.584971	0.928154	-0.0809029	0.143404	1.03174	0.922283	1.1542	1.032 (0.922-1.154)
80h8vf	sjcUaF	outcome	genus.Anaerostipes.id.1991	Simple mode	13	-0.00326967	0.121327	0.978943		-0.24107	0.234531	0.996736	0.785786	1.26432	0.997 (0.786-1.264)
80h8vf	sjcUaF	outcome	genus.Anaerostipes.id.1991	Weighted mode	13	-0.00156171	0.119116	0.989755		-0.235029	0.231906	0.99844	0.790548	1.261	0.998 (0.791-1.261)
8jKldu	sjcUaF	outcome	genus.Coprococcus3.id.11303	MR Egger	8	0.164896	0.403538	0.696999		-0.62604	0.955831	1.17927	0.534705	2.60083	1.179 (0.535-2.601)
8jKldu	sjcUaF	outcome	genus.Coprococcus3.id.11303	Weighted median	8	0.109083	0.0920859	0.236183		-0.0714051	0.289572	1.11526	0.931085	1.33586	1.115 (0.931-1.336)
8jKldu	sjcUaF	outcome	genus.Coprococcus3.id.11303	Inverse variance weighted (fixed effects)	8	0.0877407	0.0721145	0.223724	0.668563	-0.0536038	0.229085	1.0917	0.947808	1.25745	1.092 (0.948-1.257)
8jKldu	sjcUaF	outcome	genus.Coprococcus3.id.11303	Simple mode	8	0.109102	0.138354	0.456233		-0.162071	0.380275	1.11528	0.850381	1.46269	1.115 (0.85-1.463)
8jKldu	sjcUaF	outcome	genus.Coprococcus3.id.11303	Weighted mode	8	0.124532	0.140291	0.404188		-0.15044	0.399503	1.13262	0.86033	1.49108	1.133 (0.86-1.491)
8NULRM	sjcUaF	outcome	genus.Paraprevotella.id.962	MR Egger	13	0.0278374	0.132114	0.836967		-0.231105	0.28678	1.02823	0.793656	1.33213	1.028 (0.794-1.332)
8NULRM	sjcUaF	outcome	genus.Paraprevotella.id.962	Weighted median	13	-0.029488	0.0463446	0.524595		-0.120323	0.0613473	0.970942	0.886634	1.06327	0.971 (0.887-1.063)
8NULRM	sjcUaF	outcome	genus.Paraprevotella.id.962	Inverse variance weighted (fixed effects)	13	-0.0118742	0.0336592	0.724256	0.957628	-0.0778462	0.0540979	0.988196	0.925107	1.05559	0.988 (0.925-1.056)
8NULRM	sjcUaF	outcome	genus.Paraprevotella.id.962	Simple mode	13	-0.042144	0.0755456	0.587196		-0.190213	0.105925	0.958732	0.826783	1.11174	0.959 (0.827-1.112)
8NULRM	sjcUaF	outcome	genus.Paraprevotella.id.962	Weighted mode	13	-0.042144	0.0744282	0.581668		-0.188023	0.103735	0.958732	0.828595	1.10931	0.959 (0.829-1.109)
9s731W	sjcUaF	outcome	genus.RuminococcaceaeUCG009.id.11366	MR Egger	11	0.236949	0.160596	0.174201		-0.0778191	0.551717	1.26738	0.925132	1.73623	1.267 (0.925-1.736)
9s731W	sjcUaF	outcome	genus.RuminococcaceaeUCG009.id.11366	Weighted median	11	0.0485794	0.0536394	0.365113		-0.0565539	0.153713	1.04978	0.945016	1.16616	1.05 (0.945-1.166)
9s731W	sjcUaF	outcome	genus.RuminococcaceaeUCG009.id.11366	Inverse variance weighted (fixed effects)	11	0.0191576	0.0393529	0.626389	0.934111	-0.0579741	0.0962894	1.01934	0.943674	1.10108	1.019 (0.944-1.101)
9s731W	sjcUaF	outcome	genus.RuminococcaceaeUCG009.id.11366	Simple mode	11	0.0766854	0.0878867	0.403374		-0.0955725	0.248943	1.0797	0.908852	1.28267	1.08 (0.909-1.283)
9s731W	sjcUaF	outcome	genus.RuminococcaceaeUCG009.id.11366	Weighted mode	11	0.0888267	0.0799043	0.292294		-0.0677857	0.245439	1.09289	0.934461	1.27818	1.093 (0.934-1.278)
acLMuF	sjcUaF	outcome	genus.Parasutterella.id.2892	MR Egger	14	-0.0428194	0.178	0.813959		-0.3917	0.306061	0.958084	0.675907	1.35807	0.958 (0.676-1.358)
acLMuF	sjcUaF	outcome	genus.Parasutterella.id.2892	Weighted median	14	-0.0596107	0.0629468	0.343638		-0.182987	0.0637651	0.942131	0.832779	1.06584	0.942 (0.833-1.066)
acLMuF	sjcUaF	outcome	genus.Parasutterella.id.2892	Inverse variance weighted (multiplicative random effects)	14	-0.0386398	0.0616409	0.530755	0.865204	-0.159456	0.0821763	0.962097	0.852608	1.08565	0.962 (0.853-1.086)
acLMuF	sjcUaF	outcome	genus.Parasutterella.id.2892	Simple mode	14	-0.107001	0.102306	0.314669		-0.307519	0.0935182	0.898525	0.735269	1.09803	0.899 (0.735-1.098)
acLMuF	sjcUaF	outcome	genus.Parasutterella.id.2892	Weighted mode	14	-0.083882	0.0821747	0.325981		-0.244944	0.0771803	0.91954	0.782748	1.08024	0.92 (0.783-1.08)
AdsBD9	sjcUaF	outcome	genus.Turicibacter.id.2162	MR Egger	9	0.399041	0.195014	0.0799758		0.0168134	0.781268	1.49039	1.01696	2.18424	1.49 (1.017-2.184)
AdsBD9	sjcUaF	outcome	genus.Turicibacter.id.2162	Weighted median	9	0.0279463	0.0659628	0.671808		-0.101341	0.157233	1.02834	0.903625	1.17027	1.028 (0.904-1.17)
AdsBD9	sjcUaF	outcome	genus.Turicibacter.id.2162	Inverse variance weighted (fixed effects)	9	0.0772868	0.0480171	0.107492	0.665807	-0.0168266	0.1714	1.08035	0.983314	1.18697	1.08 (0.983-1.187)
AdsBD9	sjcUaF	outcome	genus.Turicibacter.id.2162	Simple mode	9	-0.0131709	0.0935282	0.891491		-0.196486	0.170144	0.986915	0.821613	1.18548	0.987 (0.822-1.185)
AdsBD9	sjcUaF	outcome	genus.Turicibacter.id.2162	Weighted mode	9	-0.00538056	0.0888479	0.953196		-0.179522	0.168761	0.994634	0.835669	1.18384	0.995 (0.836-1.184)
AK0l7A	sjcUaF	outcome	genus.LachnospiraceaeUCG010.id.11330	MR Egger	10	0.374773	0.176089	0.0659663		0.0296377	0.719908	1.45466	1.03008	2.05424	1.455 (1.03-2.054)
AK0l7A	sjcUaF	outcome	genus.LachnospiraceaeUCG010.id.11330	Weighted median	10	-0.0349627	0.0789589	0.657913		-0.189722	0.119797	0.965641	0.827189	1.12727	0.966 (0.827-1.127)
AK0l7A	sjcUaF	outcome	genus.LachnospiraceaeUCG010.id.11330	Inverse variance weighted (fixed effects)	10	-0.0230911	0.0577391	0.689214	0.951029	-0.13626	0.0900775	0.977173	0.872616	1.09426	0.977 (0.873-1.094)
AK0l7A	sjcUaF	outcome	genus.LachnospiraceaeUCG010.id.11330	Simple mode	10	-0.055702	0.134073	0.687536		-0.318486	0.207082	0.945821	0.727249	1.23008	0.946 (0.727-1.23)
AK0l7A	sjcUaF	outcome	genus.LachnospiraceaeUCG010.id.11330	Weighted mode	10	-0.0235261	0.120873	0.850002		-0.260437	0.213385	0.976749	0.770715	1.23786	0.977 (0.771-1.238)
aKuChq	sjcUaF	outcome	genus.Faecalibacterium.id.2057	MR Egger	10	-0.0877696	0.0977862	0.395625		-0.279431	0.103891	0.915972	0.756214	1.10948	0.916 (0.756-1.109)
aKuChq	sjcUaF	outcome	genus.Faecalibacterium.id.2057	Weighted median	10	-0.00690241	0.0638431	0.913904		-0.132035	0.11823	0.993121	0.87631	1.1255	0.993 (0.876-1.126)
aKuChq	sjcUaF	outcome	genus.Faecalibacterium.id.2057	Inverse variance weighted (fixed effects)	10	-0.00624217	0.0500719	0.90079	0.988109	-0.104383	0.0918988	0.993777	0.90088	1.09625	0.994 (0.901-1.096)
aKuChq	sjcUaF	outcome	genus.Faecalibacterium.id.2057	Simple mode	10	0.00287978	0.0845012	0.973557		-0.162743	0.168502	1.00288	0.84981	1.18353	1.003 (0.85-1.184)
aKuChq	sjcUaF	outcome	genus.Faecalibacterium.id.2057	Weighted mode	10	-0.0109918	0.0700028	0.878696		-0.148197	0.126214	0.989068	0.862261	1.13452	0.989 (0.862-1.135)
aKXyAu	sjcUaF	outcome	genus.Blautia.id.1992	MR Egger	12	0.280298	0.156807	0.104145		-0.0270447	0.58764	1.32352	0.973318	1.79974	1.324 (0.973-1.8)
aKXyAu	sjcUaF	outcome	genus.Blautia.id.1992	Weighted median	12	0.16109	0.0821932	0.0500085		-8.91492e-06	0.322188	1.17479	0.999991	1.38014	1.175 (1-1.38)
aKXyAu	sjcUaF	outcome	genus.Blautia.id.1992	Inverse variance weighted (fixed effects)	12	0.11812	0.0600874	0.0493206	0.665807	0.00034911	0.235892	1.12538	1.00035	1.26604	1.125 (1-1.266)
aKXyAu	sjcUaF	outcome	genus.Blautia.id.1992	Simple mode	12	0.221686	0.157752	0.187546		-0.0875081	0.530881	1.24818	0.916211	1.70043	1.248 (0.916-1.7)
aKXyAu	sjcUaF	outcome	genus.Blautia.id.1992	Weighted mode	12	0.214035	0.144467	0.166529		-0.0691205	0.49719	1.23867	0.933214	1.64409	1.239 (0.933-1.644)
AN8qjo	sjcUaF	outcome	genus.Clostridiumsensustricto1.id.1873	MR Egger	6	0.16282	0.165646	0.381287		-0.161845	0.487485	1.17682	0.850573	1.62822	1.177 (0.851-1.628)
AN8qjo	sjcUaF	outcome	genus.Clostridiumsensustricto1.id.1873	Weighted median	6	-0.0023535	0.0756293	0.975175		-0.150587	0.14588	0.997649	0.860203	1.15706	0.998 (0.86-1.157)
AN8qjo	sjcUaF	outcome	genus.Clostridiumsensustricto1.id.1873	Inverse variance weighted (fixed effects)	6	0.0260375	0.060985	0.669416	0.948339	-0.093493	0.145568	1.02638	0.910744	1.1567	1.026 (0.911-1.157)
AN8qjo	sjcUaF	outcome	genus.Clostridiumsensustricto1.id.1873	Simple mode	6	0.00392655	0.120218	0.975208		-0.231701	0.239555	1.00393	0.793183	1.27068	1.004 (0.793-1.271)
AN8qjo	sjcUaF	outcome	genus.Clostridiumsensustricto1.id.1873	Weighted mode	6	-0.00917965	0.106623	0.934733		-0.218161	0.199802	0.990862	0.803996	1.22116	0.991 (0.804-1.221)
anDrA2	sjcUaF	outcome	genus..Eubacteriumventriosumgroup.id.11341	MR Egger	15	0.0293001	0.245219	0.906717		-0.451329	0.50993	1.02973	0.636781	1.66517	1.03 (0.637-1.665)
anDrA2	sjcUaF	outcome	genus..Eubacteriumventriosumgroup.id.11341	Weighted median	15	-0.019519	0.068856	0.776812		-0.154477	0.115439	0.98067	0.856863	1.12237	0.981 (0.857-1.122)
anDrA2	sjcUaF	outcome	genus..Eubacteriumventriosumgroup.id.11341	Inverse variance weighted (fixed effects)	15	-0.0674902	0.0490421	0.168769	0.665807	-0.163613	0.0286323	0.934737	0.849071	1.02905	0.935 (0.849-1.029)
anDrA2	sjcUaF	outcome	genus..Eubacteriumventriosumgroup.id.11341	Simple mode	15	-0.00916234	0.120204	0.94032		-0.244762	0.226437	0.99088	0.782891	1.25412	0.991 (0.783-1.254)
anDrA2	sjcUaF	outcome	genus..Eubacteriumventriosumgroup.id.11341	Weighted mode	15	-0.0120338	0.117066	0.919583		-0.241483	0.217415	0.988038	0.785463	1.24286	0.988 (0.785-1.243)
ASQ2fp	sjcUaF	outcome	genus.RuminococcaceaeNK4A214group.id.11358	MR Egger	13	-0.14696	0.302574	0.636711		-0.740004	0.446085	0.863329	0.477112	1.56218	0.863 (0.477-1.562)
ASQ2fp	sjcUaF	outcome	genus.RuminococcaceaeNK4A214group.id.11358	Weighted median	13	0.0907505	0.0826423	0.272156		-0.0712284	0.252729	1.095	0.931249	1.28753	1.095 (0.931-1.288)
ASQ2fp	sjcUaF	outcome	genus.RuminococcaceaeNK4A214group.id.11358	Inverse variance weighted (multiplicative random effects)	13	-0.0125777	0.0885945	0.887104	0.988109	-0.186223	0.161068	0.987501	0.830089	1.17476	0.988 (0.83-1.175)
ASQ2fp	sjcUaF	outcome	genus.RuminococcaceaeNK4A214group.id.11358	Simple mode	13	0.0811379	0.158167	0.617272		-0.22887	0.391146	1.08452	0.795432	1.47867	1.085 (0.795-1.479)
ASQ2fp	sjcUaF	outcome	genus.RuminococcaceaeNK4A214group.id.11358	Weighted mode	13	0.0670543	0.123342	0.596642		-0.174697	0.308805	1.06935	0.839712	1.3618	1.069 (0.84-1.362)
aToCrK	sjcUaF	outcome	genus.Anaerotruncus.id.2054	MR Egger	13	-0.0436192	0.15953	0.789593		-0.356298	0.269059	0.957318	0.700264	1.30873	0.957 (0.7-1.309)
aToCrK	sjcUaF	outcome	genus.Anaerotruncus.id.2054	Weighted median	13	-0.036646	0.0718964	0.610258		-0.177563	0.104271	0.964017	0.837308	1.1099	0.964 (0.837-1.11)
aToCrK	sjcUaF	outcome	genus.Anaerotruncus.id.2054	Inverse variance weighted (fixed effects)	13	0.0259832	0.054833	0.6356	0.934111	-0.0814895	0.133456	1.02632	0.921742	1.14277	1.026 (0.922-1.143)
aToCrK	sjcUaF	outcome	genus.Anaerotruncus.id.2054	Simple mode	13	-0.0326128	0.114795	0.78118		-0.257611	0.192386	0.967913	0.772896	1.21214	0.968 (0.773-1.212)
aToCrK	sjcUaF	outcome	genus.Anaerotruncus.id.2054	Weighted mode	13	-0.0389348	0.0983414	0.699117		-0.231684	0.153814	0.961813	0.793197	1.16627	0.962 (0.793-1.166)
B5jn0Y	sjcUaF	outcome	genus.Roseburia.id.2012	MR Egger	14	0.167754	0.172392	0.349713		-0.170134	0.505643	1.18265	0.843552	1.65805	1.183 (0.844-1.658)
B5jn0Y	sjcUaF	outcome	genus.Roseburia.id.2012	Weighted median	14	-0.0551907	0.0832926	0.507579		-0.218444	0.108063	0.946305	0.803768	1.11412	0.946 (0.804-1.114)
B5jn0Y	sjcUaF	outcome	genus.Roseburia.id.2012	Inverse variance weighted (fixed effects)	14	-0.0927681	0.0550086	0.0917132	0.665807	-0.200585	0.0150488	0.911405	0.818252	1.01516	0.911 (0.818-1.015)
B5jn0Y	sjcUaF	outcome	genus.Roseburia.id.2012	Simple mode	14	-0.274729	0.16523	0.120279		-0.59858	0.0491218	0.759778	0.549591	1.05035	0.76 (0.55-1.05)
B5jn0Y	sjcUaF	outcome	genus.Roseburia.id.2012	Weighted mode	14	-0.282218	0.182483	0.145964		-0.639885	0.0754491	0.754109	0.527353	1.07837	0.754 (0.527-1.078)
BiKMtW	sjcUaF	outcome	genus.Sutterella.id.2896	MR Egger	12	0.0238527	0.260235	0.92878		-0.486209	0.533914	1.02414	0.614953	1.7056	1.024 (0.615-1.706)
BiKMtW	sjcUaF	outcome	genus.Sutterella.id.2896	Weighted median	12	0.0482913	0.0727811	0.507001		-0.0943597	0.190942	1.04948	0.909955	1.21039	1.049 (0.91-1.21)
BiKMtW	sjcUaF	outcome	genus.Sutterella.id.2896	Inverse variance weighted (fixed effects)	12	0.0618751	0.0509657	0.224727	0.668563	-0.0380177	0.161768	1.06383	0.962696	1.17559	1.064 (0.963-1.176)
BiKMtW	sjcUaF	outcome	genus.Sutterella.id.2896	Simple mode	12	0.0994341	0.120736	0.427682		-0.137209	0.336077	1.10455	0.871788	1.39945	1.105 (0.872-1.399)
BiKMtW	sjcUaF	outcome	genus.Sutterella.id.2896	Weighted mode	12	0.0882385	0.110745	0.442443		-0.128822	0.3053	1.09225	0.87913	1.35703	1.092 (0.879-1.357)
BLC7wV	sjcUaF	outcome	genus.RuminococcaceaeUCG013.id.11370	MR Egger	11	0.145844	0.209313	0.503542		-0.26441	0.556098	1.15702	0.767659	1.74385	1.157 (0.768-1.744)
BLC7wV	sjcUaF	outcome	genus.RuminococcaceaeUCG013.id.11370	Weighted median	11	0.0232864	0.077344	0.763357		-0.128308	0.174881	1.02356	0.879583	1.1911	1.024 (0.88-1.191)
BLC7wV	sjcUaF	outcome	genus.RuminococcaceaeUCG013.id.11370	Inverse variance weighted (fixed effects)	11	0.0482051	0.0565598	0.394055	0.756332	-0.062652	0.159062	1.04939	0.93927	1.17241	1.049 (0.939-1.172)
BLC7wV	sjcUaF	outcome	genus.RuminococcaceaeUCG013.id.11370	Simple mode	11	0.0431448	0.130352	0.747486		-0.212346	0.298635	1.04409	0.808685	1.34802	1.044 (0.809-1.348)
BLC7wV	sjcUaF	outcome	genus.RuminococcaceaeUCG013.id.11370	Weighted mode	11	0.0592261	0.126361	0.649331		-0.188441	0.306894	1.06102	0.828249	1.3592	1.061 (0.828-1.359)
Bt0kEx	sjcUaF	outcome	genus.LachnospiraceaeNK4A136group.id.11319	MR Egger	15	0.0754579	0.0921816	0.427778		-0.105218	0.256134	1.07838	0.900128	1.29193	1.078 (0.9-1.292)
Bt0kEx	sjcUaF	outcome	genus.LachnospiraceaeNK4A136group.id.11319	Weighted median	15	0.0731568	0.0660978	0.268382		-0.056395	0.202709	1.0759	0.945166	1.22472	1.076 (0.945-1.225)
Bt0kEx	sjcUaF	outcome	genus.LachnospiraceaeNK4A136group.id.11319	Inverse variance weighted (fixed effects)	15	0.132832	0.0439025	0.0024814	0.147643	0.0467826	0.218881	1.14206	1.04789	1.24468	1.142 (1.048-1.245)
Bt0kEx	sjcUaF	outcome	genus.LachnospiraceaeNK4A136group.id.11319	Simple mode	15	0.0508393	0.10419	0.633139		-0.153373	0.255051	1.05215	0.85781	1.29053	1.052 (0.858-1.291)
Bt0kEx	sjcUaF	outcome	genus.LachnospiraceaeNK4A136group.id.11319	Weighted mode	15	0.0422177	0.0732945	0.573758		-0.101439	0.185875	1.04312	0.903536	1.20427	1.043 (0.904-1.204)
c62fwk	sjcUaF	outcome	genus.Sellimonas.id.14369	MR Egger	9	0.325231	0.21353	0.171548		-0.0932876	0.74375	1.38435	0.910931	2.10381	1.384 (0.911-2.104)
c62fwk	sjcUaF	outcome	genus.Sellimonas.id.14369	Weighted median	9	0.0222965	0.0409475	0.586088		-0.0579606	0.102554	1.02255	0.943687	1.108	1.023 (0.944-1.108)
c62fwk	sjcUaF	outcome	genus.Sellimonas.id.14369	Inverse variance weighted (multiplicative random effects)	9	8.44135e-05	0.039548	0.998297	0.998297	-0.0774297	0.0775986	1.00008	0.925492	1.08069	1 (0.925-1.081)
c62fwk	sjcUaF	outcome	genus.Sellimonas.id.14369	Simple mode	9	0.029909	0.0655679	0.660408		-0.0986041	0.158422	1.03036	0.906101	1.17166	1.03 (0.906-1.172)
c62fwk	sjcUaF	outcome	genus.Sellimonas.id.14369	Weighted mode	9	0.0236116	0.056418	0.686582		-0.0869677	0.134191	1.02389	0.916707	1.14361	1.024 (0.917-1.144)
cqFLTQ	sjcUaF	outcome	genus.Coprococcus1.id.11301	MR Egger	12	-0.110872	0.133352	0.425143		-0.372243	0.150499	0.895053	0.689187	1.16241	0.895 (0.689-1.162)
cqFLTQ	sjcUaF	outcome	genus.Coprococcus1.id.11301	Weighted median	12	0.0533827	0.0718659	0.457596		-0.0874744	0.19424	1.05483	0.916242	1.21439	1.055 (0.916-1.214)
cqFLTQ	sjcUaF	outcome	genus.Coprococcus1.id.11301	Inverse variance weighted (fixed effects)	12	-0.0112307	0.0527757	0.831482	0.988109	-0.114671	0.0922096	0.988832	0.891659	1.09659	0.989 (0.892-1.097)
cqFLTQ	sjcUaF	outcome	genus.Coprococcus1.id.11301	Simple mode	12	0.0791234	0.126121	0.543226		-0.168074	0.326321	1.08234	0.845291	1.38586	1.082 (0.845-1.386)
cqFLTQ	sjcUaF	outcome	genus.Coprococcus1.id.11301	Weighted mode	12	0.0733563	0.127107	0.575479		-0.175774	0.322487	1.07611	0.838807	1.38056	1.076 (0.839-1.381)
E1ZDX3	sjcUaF	outcome	genus.Oxalobacter.id.2978	MR Egger	11	-0.125498	0.169258	0.477316		-0.457243	0.206248	0.882058	0.633026	1.22906	0.882 (0.633-1.229)
E1ZDX3	sjcUaF	outcome	genus.Oxalobacter.id.2978	Weighted median	11	-0.10242	0.042932	0.0170503		-0.186566	-0.0182727	0.902651	0.829803	0.981893	0.903 (0.83-0.982)
E1ZDX3	sjcUaF	outcome	genus.Oxalobacter.id.2978	Inverse variance weighted (fixed effects)	11	-0.0693602	0.0303036	0.0220882	0.520457	-0.128755	-0.00996524	0.932991	0.879189	0.990084	0.933 (0.879-0.99)
E1ZDX3	sjcUaF	outcome	genus.Oxalobacter.id.2978	Simple mode	11	-0.12665	0.0732248	0.114387		-0.270171	0.0168703	0.881042	0.763249	1.01701	0.881 (0.763-1.017)
E1ZDX3	sjcUaF	outcome	genus.Oxalobacter.id.2978	Weighted mode	11	-0.123721	0.0695799	0.105749		-0.260098	0.0126552	0.883626	0.770976	1.01274	0.884 (0.771-1.013)
e5mJnF	sjcUaF	outcome	genus.Dorea.id.1997	MR Egger	10	0.0745379	0.22041	0.743933		-0.357466	0.506542	1.07739	0.699447	1.65954	1.077 (0.699-1.66)
e5mJnF	sjcUaF	outcome	genus.Dorea.id.1997	Weighted median	10	0.00512849	0.0956646	0.957247		-0.182374	0.192631	1.00514	0.83329	1.21244	1.005 (0.833-1.212)
e5mJnF	sjcUaF	outcome	genus.Dorea.id.1997	Inverse variance weighted (fixed effects)	10	-0.0195322	0.0657584	0.766443	0.979366	-0.148419	0.109354	0.980657	0.86207	1.11556	0.981 (0.862-1.116)
e5mJnF	sjcUaF	outcome	genus.Dorea.id.1997	Simple mode	10	0.0988526	0.166875	0.568182		-0.228223	0.425928	1.1039	0.795947	1.53101	1.104 (0.796-1.531)
e5mJnF	sjcUaF	outcome	genus.Dorea.id.1997	Weighted mode	10	0.0593005	0.130281	0.659766		-0.19605	0.314651	1.06109	0.821971	1.36978	1.061 (0.822-1.37)
ebP4zV	sjcUaF	outcome	genus.Ruminococcus1.id.11373	MR Egger	10	-0.0350539	0.174233	0.845572		-0.376552	0.306444	0.965553	0.686224	1.35859	0.966 (0.686-1.359)
ebP4zV	sjcUaF	outcome	genus.Ruminococcus1.id.11373	Weighted median	10	0.0753209	0.0779123	0.333674		-0.0773872	0.228029	1.07823	0.925531	1.25612	1.078 (0.926-1.256)
ebP4zV	sjcUaF	outcome	genus.Ruminococcus1.id.11373	Inverse variance weighted (fixed effects)	10	0.0534573	0.0561885	0.341406	0.737274	-0.0566722	0.163587	1.05491	0.944904	1.17773	1.055 (0.945-1.178)
ebP4zV	sjcUaF	outcome	genus.Ruminococcus1.id.11373	Simple mode	10	0.158638	0.146619	0.307398		-0.128734	0.446011	1.17191	0.879208	1.56207	1.172 (0.879-1.562)
ebP4zV	sjcUaF	outcome	genus.Ruminococcus1.id.11373	Weighted mode	10	0.187939	0.136196	0.200923		-0.0790046	0.454883	1.20676	0.924036	1.57599	1.207 (0.924-1.576)
FT7OrH	sjcUaF	outcome	genus.Actinomyces.id.423	MR Egger	7	-0.0638002	0.116776	0.608314		-0.292682	0.165082	0.938192	0.746259	1.17949	0.938 (0.746-1.179)
FT7OrH	sjcUaF	outcome	genus.Actinomyces.id.423	Weighted median	7	0.0520187	0.0589548	0.377587		-0.0635326	0.16757	1.0534	0.938444	1.18243	1.053 (0.938-1.182)
FT7OrH	sjcUaF	outcome	genus.Actinomyces.id.423	Inverse variance weighted (fixed effects)	7	0.0724816	0.0478076	0.129492	0.665807	-0.0212213	0.166185	1.07517	0.979002	1.18079	1.075 (0.979-1.181)
FT7OrH	sjcUaF	outcome	genus.Actinomyces.id.423	Simple mode	7	0.0647673	0.0897342	0.497588		-0.111112	0.240646	1.06691	0.894839	1.27207	1.067 (0.895-1.272)
FT7OrH	sjcUaF	outcome	genus.Actinomyces.id.423	Weighted mode	7	0.0421275	0.0772228	0.60506		-0.109229	0.193484	1.04303	0.896525	1.21347	1.043 (0.897-1.213)
GNp2YQ	sjcUaF	outcome	genus..Ruminococcusgauvreauiigroup.id.11342	MR Egger	11	0.350495	0.213772	0.135515		-0.0684974	0.769487	1.41977	0.933796	2.15866	1.42 (0.934-2.159)
GNp2YQ	sjcUaF	outcome	genus..Ruminococcusgauvreauiigroup.id.11342	Weighted median	11	-0.0551647	0.0768127	0.472651		-0.205718	0.0953882	0.946329	0.814063	1.10009	0.946 (0.814-1.1)
GNp2YQ	sjcUaF	outcome	genus..Ruminococcusgauvreauiigroup.id.11342	Inverse variance weighted (fixed effects)	11	-0.038424	0.0522209	0.461854	0.849749	-0.140777	0.063929	0.962305	0.868683	1.06602	0.962 (0.869-1.066)
GNp2YQ	sjcUaF	outcome	genus..Ruminococcusgauvreauiigroup.id.11342	Simple mode	11	-0.11737	0.128783	0.383542		-0.369786	0.135046	0.889256	0.690882	1.14459	0.889 (0.691-1.145)
GNp2YQ	sjcUaF	outcome	genus..Ruminococcusgauvreauiigroup.id.11342	Weighted mode	11	-0.104894	0.140651	0.472972		-0.38057	0.170783	0.90042	0.683472	1.18623	0.9 (0.683-1.186)
hUph1f	sjcUaF	outcome	genus.RikenellaceaeRC9gutgroup.id.11191	MR Egger	11	-0.111186	0.263425	0.682871		-0.627499	0.405127	0.894772	0.533926	1.49949	0.895 (0.534-1.499)
hUph1f	sjcUaF	outcome	genus.RikenellaceaeRC9gutgroup.id.11191	Weighted median	11	0.0120554	0.0420469	0.774332		-0.0703565	0.0944673	1.01213	0.932061	1.09907	1.012 (0.932-1.099)
hUph1f	sjcUaF	outcome	genus.RikenellaceaeRC9gutgroup.id.11191	Inverse variance weighted (multiplicative random effects)	11	-0.0191712	0.0404055	0.635166	0.934111	-0.098366	0.0600237	0.981011	0.906317	1.06186	0.981 (0.906-1.062)
hUph1f	sjcUaF	outcome	genus.RikenellaceaeRC9gutgroup.id.11191	Simple mode	11	0.0118232	0.0630411	0.854982		-0.111737	0.135384	1.01189	0.894279	1.14498	1.012 (0.894-1.145)
hUph1f	sjcUaF	outcome	genus.RikenellaceaeRC9gutgroup.id.11191	Weighted mode	11	-0.000407313	0.0587298	0.994603		-0.115518	0.114703	0.999593	0.890905	1.12154	1 (0.891-1.122)
I2CEyx	sjcUaF	outcome	genus.Tyzzerella3.id.11335	MR Egger	12	-0.128671	0.182873	0.497732		-0.487103	0.229761	0.879263	0.614404	1.2583	0.879 (0.614-1.258)
I2CEyx	sjcUaF	outcome	genus.Tyzzerella3.id.11335	Weighted median	12	0.0339757	0.0475508	0.47491		-0.0592239	0.127175	1.03456	0.942496	1.13562	1.035 (0.942-1.136)
I2CEyx	sjcUaF	outcome	genus.Tyzzerella3.id.11335	Inverse variance weighted (fixed effects)	12	0.0096857	0.0328757	0.768287	0.979366	-0.0547507	0.0741221	1.00973	0.946721	1.07694	1.01 (0.947-1.077)
I2CEyx	sjcUaF	outcome	genus.Tyzzerella3.id.11335	Simple mode	12	0.0433091	0.0764049	0.582207		-0.106444	0.193063	1.04426	0.899025	1.21296	1.044 (0.899-1.213)
I2CEyx	sjcUaF	outcome	genus.Tyzzerella3.id.11335	Weighted mode	12	0.0584977	0.0795011	0.477244		-0.0973245	0.21432	1.06024	0.907262	1.23902	1.06 (0.907-1.239)
I5XXsr	sjcUaF	outcome	genus.Prevotella9.id.11183	MR Egger	15	0.000925387	0.107233	0.993246		-0.209252	0.211102	1.00093	0.811191	1.23504	1.001 (0.811-1.235)
I5XXsr	sjcUaF	outcome	genus.Prevotella9.id.11183	Weighted median	15	0.140448	0.0517851	0.00668528		0.038949	0.241947	1.15079	1.03972	1.27373	1.151 (1.04-1.274)
I5XXsr	sjcUaF	outcome	genus.Prevotella9.id.11183	Inverse variance weighted (fixed effects)	15	0.131974	0.0368448	0.000341119	0.0405932	0.0597582	0.20419	1.14108	1.06158	1.22653	1.141 (1.062-1.227)
I5XXsr	sjcUaF	outcome	genus.Prevotella9.id.11183	Simple mode	15	0.147424	0.0895053	0.12179		-0.0280059	0.322855	1.15885	0.972383	1.38106	1.159 (0.972-1.381)
I5XXsr	sjcUaF	outcome	genus.Prevotella9.id.11183	Weighted mode	15	0.147424	0.0956309	0.145467		-0.0400121	0.334861	1.15885	0.960778	1.39775	1.159 (0.961-1.398)
iAhkfC	sjcUaF	outcome	genus.Erysipelatoclostridium.id.11381	MR Egger	15	0.0783466	0.222729	0.730656		-0.358202	0.514895	1.0815	0.698932	1.67346	1.081 (0.699-1.673)
iAhkfC	sjcUaF	outcome	genus.Erysipelatoclostridium.id.11381	Weighted median	15	0.00405624	0.0574069	0.94367		-0.108461	0.116574	1.00406	0.897214	1.12364	1.004 (0.897-1.124)
iAhkfC	sjcUaF	outcome	genus.Erysipelatoclostridium.id.11381	Inverse variance weighted (multiplicative random effects)	15	0.0156184	0.054977	0.776341	0.979366	-0.0921365	0.123373	1.01574	0.911981	1.13131	1.016 (0.912-1.131)
iAhkfC	sjcUaF	outcome	genus.Erysipelatoclostridium.id.11381	Simple mode	15	-0.00595055	0.109888	0.95758		-0.221332	0.20943	0.994067	0.801451	1.23298	0.994 (0.801-1.233)
iAhkfC	sjcUaF	outcome	genus.Erysipelatoclostridium.id.11381	Weighted mode	15	0.00507958	0.0959326	0.95852		-0.182948	0.193107	1.00509	0.832811	1.21301	1.005 (0.833-1.213)
iMGTCD	sjcUaF	outcome	genus.Ruminiclostridium5.id.11355	MR Egger	11	0.329979	0.31057	0.315688		-0.278738	0.938695	1.39094	0.756738	2.55664	1.391 (0.757-2.557)
iMGTCD	sjcUaF	outcome	genus.Ruminiclostridium5.id.11355	Weighted median	11	-0.0388287	0.0856823	0.650426		-0.206766	0.129109	0.961915	0.81321	1.13781	0.962 (0.813-1.138)
iMGTCD	sjcUaF	outcome	genus.Ruminiclostridium5.id.11355	Inverse variance weighted (fixed effects)	11	0.00108786	0.0609824	0.985767	0.994121	-0.118438	0.120613	1.00109	0.888307	1.12819	1.001 (0.888-1.128)
iMGTCD	sjcUaF	outcome	genus.Ruminiclostridium5.id.11355	Simple mode	11	-0.0999997	0.16461	0.557064		-0.422635	0.222635	0.904838	0.655318	1.24936	0.905 (0.655-1.249)
iMGTCD	sjcUaF	outcome	genus.Ruminiclostridium5.id.11355	Weighted mode	11	-0.0414145	0.149589	0.787529		-0.334608	0.251779	0.959431	0.715618	1.28631	0.959 (0.716-1.286)
iwPbIH	sjcUaF	outcome	genus.Ruminiclostridium6.id.11356	MR Egger	15	0.0806606	0.133674	0.556615		-0.18134	0.342661	1.084	0.834152	1.40869	1.084 (0.834-1.409)
iwPbIH	sjcUaF	outcome	genus.Ruminiclostridium6.id.11356	Weighted median	15	-0.0458355	0.0687849	0.505181		-0.180654	0.0889829	0.955199	0.834724	1.09306	0.955 (0.835-1.093)
iwPbIH	sjcUaF	outcome	genus.Ruminiclostridium6.id.11356	Inverse variance weighted (fixed effects)	15	-0.00827547	0.0471232	0.860598	0.988109	-0.100637	0.084086	0.991759	0.904261	1.08772	0.992 (0.904-1.088)
iwPbIH	sjcUaF	outcome	genus.Ruminiclostridium6.id.11356	Simple mode	15	-0.0765939	0.114528	0.514513		-0.301068	0.14788	0.926266	0.740027	1.15937	0.926 (0.74-1.159)
iwPbIH	sjcUaF	outcome	genus.Ruminiclostridium6.id.11356	Weighted mode	15	-0.0765939	0.0951109	0.434105		-0.263011	0.109823	0.926266	0.768733	1.11608	0.926 (0.769-1.116)
j4g0ZV	sjcUaF	outcome	genus.CandidatusSoleaferrea.id.11350	MR Egger	9	0.580659	0.555784	0.330866		-0.508678	1.67	1.78722	0.60129	5.31214	1.787 (0.601-5.312)
j4g0ZV	sjcUaF	outcome	genus.CandidatusSoleaferrea.id.11350	Weighted median	9	0.068686	0.057479	0.232097		-0.0439728	0.181345	1.0711	0.95698	1.19883	1.071 (0.957-1.199)
j4g0ZV	sjcUaF	outcome	genus.CandidatusSoleaferrea.id.11350	Inverse variance weighted (fixed effects)	9	0.0382465	0.0402318	0.341781	0.737274	-0.0406079	0.117101	1.03899	0.960206	1.12423	1.039 (0.96-1.124)
j4g0ZV	sjcUaF	outcome	genus.CandidatusSoleaferrea.id.11350	Simple mode	9	0.0817143	0.0796227	0.334792		-0.0743462	0.237775	1.08515	0.92835	1.26842	1.085 (0.928-1.268)
j4g0ZV	sjcUaF	outcome	genus.CandidatusSoleaferrea.id.11350	Weighted mode	9	0.0780667	0.0835129	0.377251		-0.0856185	0.241752	1.08119	0.917944	1.27348	1.081 (0.918-1.273)
j87dXS	sjcUaF	outcome	genus.Eisenbergiella.id.11304	MR Egger	11	-0.0393411	0.259293	0.882751		-0.547556	0.468874	0.961423	0.578362	1.59819	0.961 (0.578-1.598)
j87dXS	sjcUaF	outcome	genus.Eisenbergiella.id.11304	Weighted median	11	-0.0167954	0.0482897	0.727987		-0.111443	0.0778524	0.983345	0.894542	1.08096	0.983 (0.895-1.081)
j87dXS	sjcUaF	outcome	genus.Eisenbergiella.id.11304	Inverse variance weighted (fixed effects)	11	-0.00508988	0.0350314	0.884478	0.988109	-0.0737513	0.0635716	0.994923	0.928903	1.06564	0.995 (0.929-1.066)
j87dXS	sjcUaF	outcome	genus.Eisenbergiella.id.11304	Simple mode	11	-0.020404	0.0760257	0.79386		-0.169414	0.128606	0.979803	0.844159	1.13724	0.98 (0.844-1.137)
j87dXS	sjcUaF	outcome	genus.Eisenbergiella.id.11304	Weighted mode	11	-0.0244437	0.078937	0.763175		-0.17916	0.130273	0.975853	0.835972	1.13914	0.976 (0.836-1.139)
JHChB7	sjcUaF	outcome	genus.Adlercreutzia.id.812	MR Egger	8	0.227124	0.393726	0.585011		-0.544578	0.998827	1.25499	0.580086	2.71509	1.255 (0.58-2.715)
JHChB7	sjcUaF	outcome	genus.Adlercreutzia.id.812	Weighted median	8	0.0266565	0.071455	0.70911		-0.113395	0.166708	1.02701	0.892798	1.18141	1.027 (0.893-1.181)
JHChB7	sjcUaF	outcome	genus.Adlercreutzia.id.812	Inverse variance weighted (multiplicative random effects)	8	-0.0382896	0.0847776	0.651523	0.934111	-0.204454	0.127874	0.962434	0.815093	1.13641	0.962 (0.815-1.136)
JHChB7	sjcUaF	outcome	genus.Adlercreutzia.id.812	Simple mode	8	0.0364452	0.125499	0.779924		-0.209533	0.282424	1.03712	0.810962	1.32634	1.037 (0.811-1.326)
JHChB7	sjcUaF	outcome	genus.Adlercreutzia.id.812	Weighted mode	8	0.0364452	0.104236	0.73689		-0.167856	0.240747	1.03712	0.845475	1.2722	1.037 (0.845-1.272)
jJC3Fm	sjcUaF	outcome	genus.Enterorhabdus.id.820	MR Egger	6	-0.328904	0.147347	0.0893948		-0.617703	-0.0401041	0.719712	0.539181	0.960689	0.72 (0.539-0.961)
jJC3Fm	sjcUaF	outcome	genus.Enterorhabdus.id.820	Weighted median	6	-0.0888276	0.0812499	0.274278		-0.248077	0.0704221	0.915003	0.7803	1.07296	0.915 (0.78-1.073)
jJC3Fm	sjcUaF	outcome	genus.Enterorhabdus.id.820	Inverse variance weighted (fixed effects)	6	-0.0962478	0.0558609	0.0848902	0.665807	-0.205735	0.0132395	0.908239	0.814049	1.01333	0.908 (0.814-1.013)
jJC3Fm	sjcUaF	outcome	genus.Enterorhabdus.id.820	Simple mode	6	-0.148735	0.131147	0.308179		-0.405783	0.108314	0.861798	0.666455	1.1144	0.862 (0.666-1.114)
jJC3Fm	sjcUaF	outcome	genus.Enterorhabdus.id.820	Weighted mode	6	-0.172004	0.113466	0.189982		-0.394398	0.0503897	0.841976	0.674086	1.05168	0.842 (0.674-1.052)
jUcEpg	sjcUaF	outcome	genus.Butyricimonas.id.945	MR Egger	13	0.0908455	0.208348	0.671251		-0.317517	0.499208	1.0951	0.727954	1.64742	1.095 (0.728-1.647)
jUcEpg	sjcUaF	outcome	genus.Butyricimonas.id.945	Weighted median	13	-0.0609852	0.0676596	0.367401		-0.193598	0.0716276	0.940837	0.823989	1.07426	0.941 (0.824-1.074)
jUcEpg	sjcUaF	outcome	genus.Butyricimonas.id.945	Inverse variance weighted (fixed effects)	13	-0.119618	0.0472474	0.0113499	0.443362	-0.212223	-0.0270131	0.887259	0.808785	0.973348	0.887 (0.809-0.973)
jUcEpg	sjcUaF	outcome	genus.Butyricimonas.id.945	Simple mode	13	-0.0446967	0.102699	0.671127		-0.245986	0.156593	0.956287	0.781933	1.16952	0.956 (0.782-1.17)
jUcEpg	sjcUaF	outcome	genus.Butyricimonas.id.945	Weighted mode	13	-0.0474407	0.105572	0.661176		-0.254362	0.159481	0.953667	0.775411	1.1729	0.954 (0.775-1.173)
kjA5PB	sjcUaF	outcome	genus.RuminococcaceaeUCG010.id.11367	MR Egger	6	0.020309	0.180307	0.915746		-0.333094	0.373712	1.02052	0.716703	1.45312	1.021 (0.717-1.453)
kjA5PB	sjcUaF	outcome	genus.RuminococcaceaeUCG010.id.11367	Weighted median	6	0.0330459	0.0847628	0.696638		-0.133089	0.199181	1.0336	0.875387	1.2204	1.034 (0.875-1.22)
kjA5PB	sjcUaF	outcome	genus.RuminococcaceaeUCG010.id.11367	Inverse variance weighted (fixed effects)	6	0.0617769	0.0656742	0.346881	0.737274	-0.0669446	0.190498	1.06373	0.935247	1.20985	1.064 (0.935-1.21)
kjA5PB	sjcUaF	outcome	genus.RuminococcaceaeUCG010.id.11367	Simple mode	6	0.00257652	0.120181	0.983725		-0.232978	0.238131	1.00258	0.792171	1.26888	1.003 (0.792-1.269)
kjA5PB	sjcUaF	outcome	genus.RuminococcaceaeUCG010.id.11367	Weighted mode	6	0.0196649	0.105095	0.858926		-0.186321	0.225651	1.01986	0.830007	1.25314	1.02 (0.83-1.253)
LCZ8yH	sjcUaF	outcome	genus.Prevotella7.id.11182	MR Egger	11	0.0825894	0.166342	0.631439		-0.24344	0.408619	1.0861	0.783926	1.50474	1.086 (0.784-1.505)
LCZ8yH	sjcUaF	outcome	genus.Prevotella7.id.11182	Weighted median	11	0.0237178	0.0394986	0.548192		-0.0536994	0.101135	1.024	0.947717	1.10643	1.024 (0.948-1.106)
LCZ8yH	sjcUaF	outcome	genus.Prevotella7.id.11182	Inverse variance weighted (fixed effects)	11	0.0318602	0.0286494	0.266107	0.736437	-0.0242926	0.0880129	1.03237	0.976	1.092	1.032 (0.976-1.092)
LCZ8yH	sjcUaF	outcome	genus.Prevotella7.id.11182	Simple mode	11	0.0949701	0.0718841	0.21588		-0.0459226	0.235863	1.09963	0.955116	1.266	1.1 (0.955-1.266)
LCZ8yH	sjcUaF	outcome	genus.Prevotella7.id.11182	Weighted mode	11	0.083608	0.0683443	0.249248		-0.0503469	0.217563	1.0872	0.9509	1.24304	1.087 (0.951-1.243)
lJcL8y	sjcUaF	outcome	genus.RuminococcaceaeUCG003.id.11361	MR Egger	12	0.0599071	0.216432	0.787575		-0.3643	0.484115	1.06174	0.694682	1.62274	1.062 (0.695-1.623)
lJcL8y	sjcUaF	outcome	genus.RuminococcaceaeUCG003.id.11361	Weighted median	12	0.0358271	0.0747015	0.631509		-0.110588	0.182242	1.03648	0.895308	1.1999	1.036 (0.895-1.2)
lJcL8y	sjcUaF	outcome	genus.RuminococcaceaeUCG003.id.11361	Inverse variance weighted (fixed effects)	12	0.00642063	0.0501474	0.898121	0.988109	-0.0918682	0.104709	1.00644	0.912225	1.11039	1.006 (0.912-1.11)
lJcL8y	sjcUaF	outcome	genus.RuminococcaceaeUCG003.id.11361	Simple mode	12	0.0411259	0.138001	0.771248		-0.229356	0.311608	1.04198	0.795046	1.36562	1.042 (0.795-1.366)
lJcL8y	sjcUaF	outcome	genus.RuminococcaceaeUCG003.id.11361	Weighted mode	12	0.0124678	0.119079	0.918497		-0.220926	0.245862	1.01255	0.801776	1.27872	1.013 (0.802-1.279)
LKYg6S	sjcUaF	outcome	genus.Terrisporobacter.id.11348	MR Egger	5	0.0987562	0.177833	0.617391		-0.249796	0.447309	1.1038	0.77896	1.5641	1.104 (0.779-1.564)
LKYg6S	sjcUaF	outcome	genus.Terrisporobacter.id.11348	Weighted median	5	-0.0312369	0.0718904	0.66392		-0.172142	0.109668	0.969246	0.84186	1.11591	0.969 (0.842-1.116)
LKYg6S	sjcUaF	outcome	genus.Terrisporobacter.id.11348	Inverse variance weighted (fixed effects)	5	-0.037693	0.0589121	0.522291	0.865204	-0.153161	0.0777747	0.963009	0.857992	1.08088	0.963 (0.858-1.081)
LKYg6S	sjcUaF	outcome	genus.Terrisporobacter.id.11348	Simple mode	5	0.00726692	0.100417	0.945783		-0.18955	0.204084	1.00729	0.827331	1.2264	1.007 (0.827-1.226)
LKYg6S	sjcUaF	outcome	genus.Terrisporobacter.id.11348	Weighted mode	5	0.00813538	0.0955502	0.936239		-0.179143	0.195414	1.00817	0.835986	1.21581	1.008 (0.836-1.216)
MpL626	sjcUaF	outcome	genus.Lachnoclostridium.id.11308	MR Egger	13	0.288263	0.219205	0.215251		-0.141379	0.717906	1.33411	0.86816	2.05014	1.334 (0.868-2.05)
MpL626	sjcUaF	outcome	genus.Lachnoclostridium.id.11308	Weighted median	13	-0.00124332	0.0819668	0.987898		-0.161898	0.159412	0.998757	0.850528	1.17282	0.999 (0.851-1.173)
MpL626	sjcUaF	outcome	genus.Lachnoclostridium.id.11308	Inverse variance weighted (fixed effects)	13	-0.0507355	0.0556921	0.362296	0.742038	-0.159892	0.0584211	0.95053	0.852236	1.06016	0.951 (0.852-1.06)
MpL626	sjcUaF	outcome	genus.Lachnoclostridium.id.11308	Simple mode	13	0.039928	0.141954	0.783291		-0.238302	0.318158	1.04074	0.787965	1.37459	1.041 (0.788-1.375)
MpL626	sjcUaF	outcome	genus.Lachnoclostridium.id.11308	Weighted mode	13	0.0704098	0.122989	0.577559		-0.170648	0.311468	1.07295	0.843118	1.36543	1.073 (0.843-1.365)
mz9jd0	sjcUaF	outcome	genus.Barnesiella.id.944	MR Egger	12	-0.0357845	0.219143	0.87354		-0.465304	0.393735	0.964848	0.627944	1.48251	0.965 (0.628-1.483)
mz9jd0	sjcUaF	outcome	genus.Barnesiella.id.944	Weighted median	12	0.0134264	0.0709829	0.849976		-0.1257	0.152553	1.01352	0.881879	1.1648	1.014 (0.882-1.165)
mz9jd0	sjcUaF	outcome	genus.Barnesiella.id.944	Inverse variance weighted (fixed effects)	12	-0.0366022	0.0534203	0.493235	0.864028	-0.141306	0.0681017	0.96406	0.868224	1.07047	0.964 (0.868-1.07)
mz9jd0	sjcUaF	outcome	genus.Barnesiella.id.944	Simple mode	12	0.039341	0.130847	0.769276		-0.217118	0.2958	1.04013	0.804835	1.3442	1.04 (0.805-1.344)
mz9jd0	sjcUaF	outcome	genus.Barnesiella.id.944	Weighted mode	12	0.0459049	0.126869	0.724335		-0.202759	0.294569	1.04697	0.816475	1.34255	1.047 (0.816-1.343)
nIesEv	sjcUaF	outcome	genus.Peptococcus.id.2037	MR Egger	12	-0.116233	0.123613	0.36922		-0.358514	0.126047	0.890267	0.698714	1.13434	0.89 (0.699-1.134)
nIesEv	sjcUaF	outcome	genus.Peptococcus.id.2037	Weighted median	12	-0.0588542	0.0425909	0.167018		-0.142332	0.0246239	0.942844	0.867333	1.02493	0.943 (0.867-1.025)
nIesEv	sjcUaF	outcome	genus.Peptococcus.id.2037	Inverse variance weighted (fixed effects)	12	-0.0398809	0.0321412	0.214679	0.668563	-0.102878	0.0231159	0.960904	0.902237	1.02339	0.961 (0.902-1.023)
nIesEv	sjcUaF	outcome	genus.Peptococcus.id.2037	Simple mode	12	-0.0718003	0.0631314	0.279574		-0.195538	0.0519372	0.930717	0.822392	1.05331	0.931 (0.822-1.053)
nIesEv	sjcUaF	outcome	genus.Peptococcus.id.2037	Weighted mode	12	-0.0632396	0.0651476	0.352553		-0.190929	0.0644498	0.938719	0.826191	1.06657	0.939 (0.826-1.067)
nnD7ru	sjcUaF	outcome	genus..Eubacteriumoxidoreducensgroup.id.11339	MR Egger	5	-0.189	0.187103	0.386831		-0.555722	0.177722	0.827786	0.573658	1.19449	0.828 (0.574-1.194)
nnD7ru	sjcUaF	outcome	genus..Eubacteriumoxidoreducensgroup.id.11339	Weighted median	5	-0.0751712	0.0657861	0.253179		-0.204112	0.0537695	0.927585	0.815371	1.05524	0.928 (0.815-1.055)
nnD7ru	sjcUaF	outcome	genus..Eubacteriumoxidoreducensgroup.id.11339	Inverse variance weighted (fixed effects)	5	-0.0209328	0.0503873	0.677822	0.948951	-0.119692	0.0778263	0.979285	0.887194	1.08093	0.979 (0.887-1.081)
nnD7ru	sjcUaF	outcome	genus..Eubacteriumoxidoreducensgroup.id.11339	Simple mode	5	-0.0771176	0.0875838	0.428313		-0.248782	0.0945467	0.925781	0.77975	1.09916	0.926 (0.78-1.099)
nnD7ru	sjcUaF	outcome	genus..Eubacteriumoxidoreducensgroup.id.11339	Weighted mode	5	-0.0767277	0.0833745	0.409505		-0.240142	0.0866863	0.926142	0.786516	1.09055	0.926 (0.787-1.091)
NqdTjG	sjcUaF	outcome	genus.FamilyXIIIAD3011group.id.11293	MR Egger	13	0.141741	0.256155	0.5911		-0.360324	0.643805	1.15228	0.697451	1.90371	1.152 (0.697-1.904)
NqdTjG	sjcUaF	outcome	genus.FamilyXIIIAD3011group.id.11293	Weighted median	13	-0.015038	0.0729417	0.836662		-0.158004	0.127928	0.985074	0.853847	1.13647	0.985 (0.854-1.136)
NqdTjG	sjcUaF	outcome	genus.FamilyXIIIAD3011group.id.11293	Inverse variance weighted (fixed effects)	13	-0.00839087	0.0509893	0.869289	0.988109	-0.10833	0.0915482	0.991644	0.897331	1.09587	0.992 (0.897-1.096)
NqdTjG	sjcUaF	outcome	genus.FamilyXIIIAD3011group.id.11293	Simple mode	13	0.0537148	0.126902	0.67958		-0.195013	0.302443	1.05518	0.822824	1.35316	1.055 (0.823-1.353)
NqdTjG	sjcUaF	outcome	genus.FamilyXIIIAD3011group.id.11293	Weighted mode	13	-0.0473964	0.121777	0.703941		-0.286079	0.191286	0.953709	0.751204	1.21081	0.954 (0.751-1.211)
OhSZ6N	sjcUaF	outcome	genus.RuminococcaceaeUCG002.id.11360	MR Egger	20	0.04869	0.114738	0.676334		-0.176197	0.273577	1.04989	0.838453	1.31466	1.05 (0.838-1.315)
OhSZ6N	sjcUaF	outcome	genus.RuminococcaceaeUCG002.id.11360	Weighted median	20	0.0435681	0.0572031	0.446275		-0.0685499	0.155686	1.04453	0.933747	1.16846	1.045 (0.934-1.168)
OhSZ6N	sjcUaF	outcome	genus.RuminococcaceaeUCG002.id.11360	Inverse variance weighted (fixed effects)	20	0.0638775	0.0403125	0.113067	0.665807	-0.015135	0.14289	1.06596	0.984979	1.1536	1.066 (0.985-1.154)
OhSZ6N	sjcUaF	outcome	genus.RuminococcaceaeUCG002.id.11360	Simple mode	20	0.00663214	0.0965659	0.945962		-0.182637	0.195901	1.00665	0.83307	1.21641	1.007 (0.833-1.216)
OhSZ6N	sjcUaF	outcome	genus.RuminococcaceaeUCG002.id.11360	Weighted mode	20	0.0181245	0.0840343	0.831536		-0.146583	0.182832	1.01829	0.863654	1.20061	1.018 (0.864-1.201)
olDlSu	sjcUaF	outcome	genus..Eubacteriumnodatumgroup.id.11297	MR Egger	11	0.0722875	0.122807	0.570587		-0.168414	0.312989	1.07496	0.845004	1.36751	1.075 (0.845-1.368)
olDlSu	sjcUaF	outcome	genus..Eubacteriumnodatumgroup.id.11297	Weighted median	11	0.0458186	0.0340178	0.178012		-0.0208563	0.112493	1.04688	0.97936	1.11906	1.047 (0.979-1.119)
olDlSu	sjcUaF	outcome	genus..Eubacteriumnodatumgroup.id.11297	Inverse variance weighted (fixed effects)	11	0.0377888	0.0275747	0.170556	0.665807	-0.0162575	0.0918351	1.03851	0.983874	1.09618	1.039 (0.984-1.096)
olDlSu	sjcUaF	outcome	genus..Eubacteriumnodatumgroup.id.11297	Simple mode	11	0.0476695	0.0491802	0.355263		-0.0487236	0.144063	1.04882	0.952444	1.15496	1.049 (0.952-1.155)
olDlSu	sjcUaF	outcome	genus..Eubacteriumnodatumgroup.id.11297	Weighted mode	11	0.0476695	0.0520748	0.381523		-0.054397	0.149736	1.04882	0.947056	1.16153	1.049 (0.947-1.162)
OtCSo3	sjcUaF	outcome	genus.Alloprevotella.id.961	MR Egger	5	0.0974254	0.333202	0.789043		-0.55565	0.750501	1.10233	0.573699	2.11806	1.102 (0.574-2.118)
OtCSo3	sjcUaF	outcome	genus.Alloprevotella.id.961	Weighted median	5	0.0281022	0.0490446	0.56665		-0.0680252	0.12423	1.0285	0.934237	1.13228	1.029 (0.934-1.132)
OtCSo3	sjcUaF	outcome	genus.Alloprevotella.id.961	Inverse variance weighted (fixed effects)	5	0.0253947	0.0383924	0.508324	0.865204	-0.0498545	0.100644	1.02572	0.951368	1.10588	1.026 (0.951-1.106)
OtCSo3	sjcUaF	outcome	genus.Alloprevotella.id.961	Simple mode	5	0.053273	0.0626748	0.443214		-0.0695695	0.176116	1.05472	0.932795	1.19258	1.055 (0.933-1.193)
OtCSo3	sjcUaF	outcome	genus.Alloprevotella.id.961	Weighted mode	5	0.0494817	0.0634833	0.479259		-0.0749456	0.173909	1.05073	0.927794	1.18995	1.051 (0.928-1.19)
P9709V	sjcUaF	outcome	genus..Eubacteriumhalliigroup.id.11338	MR Egger	14	-0.0893436	0.122448	0.479607		-0.329341	0.150654	0.914531	0.719398	1.16259	0.915 (0.719-1.163)
P9709V	sjcUaF	outcome	genus..Eubacteriumhalliigroup.id.11338	Weighted median	14	-0.0553009	0.0658621	0.401107		-0.184391	0.0737889	0.9462	0.831611	1.07658	0.946 (0.832-1.077)
P9709V	sjcUaF	outcome	genus..Eubacteriumhalliigroup.id.11338	Inverse variance weighted (fixed effects)	14	-0.00673857	0.0468784	0.885701	0.988109	-0.0986201	0.085143	0.993284	0.906087	1.08887	0.993 (0.906-1.089)
P9709V	sjcUaF	outcome	genus..Eubacteriumhalliigroup.id.11338	Simple mode	14	-0.0428888	0.11527	0.715833		-0.268818	0.18304	0.958018	0.764283	1.20086	0.958 (0.764-1.201)
P9709V	sjcUaF	outcome	genus..Eubacteriumhalliigroup.id.11338	Weighted mode	14	-0.0131983	0.101834	0.898862		-0.212793	0.186396	0.986888	0.808324	1.2049	0.987 (0.808-1.205)
pCXx5P	sjcUaF	outcome	genus.Phascolarctobacterium.id.2168	MR Egger	8	-0.34775	0.399949	0.418002		-1.13165	0.43615	0.706275	0.322501	1.54674	0.706 (0.323-1.547)
pCXx5P	sjcUaF	outcome	genus.Phascolarctobacterium.id.2168	Weighted median	8	-0.0276369	0.0864188	0.749119		-0.197018	0.141744	0.972742	0.821176	1.15228	0.973 (0.821-1.152)
pCXx5P	sjcUaF	outcome	genus.Phascolarctobacterium.id.2168	Inverse variance weighted (multiplicative random effects)	8	0.0316865	0.0857176	0.711634	0.951511	-0.13632	0.199693	1.03219	0.872563	1.22103	1.032 (0.873-1.221)
pCXx5P	sjcUaF	outcome	genus.Phascolarctobacterium.id.2168	Simple mode	8	-0.0702137	0.174395	0.699245		-0.412028	0.271601	0.932195	0.662305	1.31206	0.932 (0.662-1.312)
pCXx5P	sjcUaF	outcome	genus.Phascolarctobacterium.id.2168	Weighted mode	8	-0.0935709	0.142224	0.531627		-0.37233	0.185188	0.910673	0.689127	1.20345	0.911 (0.689-1.203)
PGlGHi	sjcUaF	outcome	genus.LachnospiraceaeUCG008.id.11328	MR Egger	10	0.0204261	0.196463	0.919753		-0.364642	0.405494	1.02064	0.694445	1.50004	1.021 (0.694-1.5)
PGlGHi	sjcUaF	outcome	genus.LachnospiraceaeUCG008.id.11328	Weighted median	10	-0.0836552	0.052013	0.107758		-0.185601	0.0182902	0.919748	0.830605	1.01846	0.92 (0.831-1.018)
PGlGHi	sjcUaF	outcome	genus.LachnospiraceaeUCG008.id.11328	Inverse variance weighted (fixed effects)	10	-0.094454	0.0387944	0.0149029	0.443362	-0.170491	-0.0184169	0.90987	0.843251	0.981752	0.91 (0.843-0.982)
PGlGHi	sjcUaF	outcome	genus.LachnospiraceaeUCG008.id.11328	Simple mode	10	-0.0864555	0.0773565	0.292672		-0.238074	0.0651632	0.917176	0.788144	1.06733	0.917 (0.788-1.067)
PGlGHi	sjcUaF	outcome	genus.LachnospiraceaeUCG008.id.11328	Weighted mode	10	-0.0769916	0.0758242	0.336435		-0.225607	0.0716239	0.925898	0.798032	1.07425	0.926 (0.798-1.074)
q1bO5E	sjcUaF	outcome	genus.Lactobacillus.id.1837	MR Egger	8	-0.123665	0.121905	0.349518		-0.362598	0.115268	0.883676	0.695866	1.12217	0.884 (0.696-1.122)
q1bO5E	sjcUaF	outcome	genus.Lactobacillus.id.1837	Weighted median	8	-0.00613515	0.0580819	0.915876		-0.119976	0.107705	0.993884	0.886942	1.11372	0.994 (0.887-1.114)
q1bO5E	sjcUaF	outcome	genus.Lactobacillus.id.1837	Inverse variance weighted (fixed effects)	8	0.0148267	0.039428	0.706883	0.951511	-0.0624522	0.0921056	1.01494	0.939458	1.09648	1.015 (0.939-1.096)
q1bO5E	sjcUaF	outcome	genus.Lactobacillus.id.1837	Simple mode	8	0.12455	0.0956525	0.234086		-0.0629291	0.312029	1.13264	0.93901	1.36619	1.133 (0.939-1.366)
q1bO5E	sjcUaF	outcome	genus.Lactobacillus.id.1837	Weighted mode	8	-0.0491065	0.0755544	0.536464		-0.197193	0.0989801	0.95208	0.821032	1.10404	0.952 (0.821-1.104)
Q3dvBY	sjcUaF	outcome	genus.Methanobrevibacter.id.123	MR Egger	6	0.149243	0.191917	0.480209		-0.226915	0.5254	1.16095	0.796989	1.69114	1.161 (0.797-1.691)
Q3dvBY	sjcUaF	outcome	genus.Methanobrevibacter.id.123	Weighted median	6	-0.0452026	0.0565978	0.424485		-0.156134	0.0657291	0.955804	0.855444	1.06794	0.956 (0.855-1.068)
Q3dvBY	sjcUaF	outcome	genus.Methanobrevibacter.id.123	Inverse variance weighted (fixed effects)	6	-0.0014278	0.0411328	0.972309	0.994121	-0.0820481	0.0791925	0.998573	0.921228	1.08241	0.999 (0.921-1.082)
Q3dvBY	sjcUaF	outcome	genus.Methanobrevibacter.id.123	Simple mode	6	-0.0717216	0.0844473	0.43448		-0.237238	0.0937951	0.93079	0.788803	1.09833	0.931 (0.789-1.098)
Q3dvBY	sjcUaF	outcome	genus.Methanobrevibacter.id.123	Weighted mode	6	-0.0530831	0.0839654	0.555031		-0.217655	0.111489	0.948301	0.804403	1.11794	0.948 (0.804-1.118)
Q46NVk	sjcUaF	outcome	genus.Intestinibacter.id.11345	MR Egger	15	0.213365	0.152664	0.185625		-0.085857	0.512588	1.23784	0.917725	1.66961	1.238 (0.918-1.67)
Q46NVk	sjcUaF	outcome	genus.Intestinibacter.id.11345	Weighted median	15	-0.0151587	0.0650556	0.815752		-0.142668	0.11235	0.984956	0.867042	1.1189	0.985 (0.867-1.119)
Q46NVk	sjcUaF	outcome	genus.Intestinibacter.id.11345	Inverse variance weighted (fixed effects)	15	0.00863751	0.0430882	0.84112	0.988109	-0.0758154	0.0930904	1.00867	0.926987	1.09756	1.009 (0.927-1.098)
Q46NVk	sjcUaF	outcome	genus.Intestinibacter.id.11345	Simple mode	15	-0.0450868	0.112922	0.695716		-0.266414	0.17624	0.955914	0.766122	1.19272	0.956 (0.766-1.193)
Q46NVk	sjcUaF	outcome	genus.Intestinibacter.id.11345	Weighted mode	15	-0.0152023	0.118776	0.899976		-0.248004	0.217599	0.984913	0.780357	1.24309	0.985 (0.78-1.243)
qE3Gq8	sjcUaF	outcome	genus..Ruminococcustorquesgroup.id.14377	MR Egger	7	0.000413864	0.250085	0.998744		-0.489752	0.49058	1.00041	0.612778	1.63326	1 (0.613-1.633)
qE3Gq8	sjcUaF	outcome	genus..Ruminococcustorquesgroup.id.14377	Weighted median	7	0.180884	0.111148	0.103649		-0.0369659	0.398734	1.19828	0.963709	1.48994	1.198 (0.964-1.49)
qE3Gq8	sjcUaF	outcome	genus..Ruminococcustorquesgroup.id.14377	Inverse variance weighted (fixed effects)	7	0.173776	0.0818913	0.0338346	0.575189	0.0132694	0.334283	1.18979	1.01336	1.39694	1.19 (1.013-1.397)
qE3Gq8	sjcUaF	outcome	genus..Ruminococcustorquesgroup.id.14377	Simple mode	7	0.192717	0.170817	0.302314		-0.142083	0.527518	1.21254	0.867549	1.69472	1.213 (0.868-1.695)
qE3Gq8	sjcUaF	outcome	genus..Ruminococcustorquesgroup.id.14377	Weighted mode	7	0.206234	0.169493	0.269377		-0.125972	0.53844	1.22904	0.88164	1.71333	1.229 (0.882-1.713)
qENAoR	sjcUaF	outcome	genus.Victivallis.id.2256	MR Egger	10	0.41847	0.225204	0.100211		-0.022931	0.85987	1.51963	0.97733	2.36285	1.52 (0.977-2.363)
qENAoR	sjcUaF	outcome	genus.Victivallis.id.2256	Weighted median	10	-0.0547863	0.0403001	0.174001		-0.133774	0.0242018	0.946687	0.874787	1.0245	0.947 (0.875-1.024)
qENAoR	sjcUaF	outcome	genus.Victivallis.id.2256	Inverse variance weighted (fixed effects)	10	-0.0341676	0.0295062	0.246872	0.699471	-0.0919997	0.0236646	0.96641	0.912105	1.02395	0.966 (0.912-1.024)
qENAoR	sjcUaF	outcome	genus.Victivallis.id.2256	Simple mode	10	-0.0722479	0.0717602	0.340332		-0.212898	0.068402	0.9303	0.808239	1.0708	0.93 (0.808-1.071)
qENAoR	sjcUaF	outcome	genus.Victivallis.id.2256	Weighted mode	10	-0.0709898	0.0678824	0.322937		-0.204039	0.0620596	0.931471	0.81543	1.06403	0.931 (0.815-1.064)
QGrGNV	sjcUaF	outcome	genus.Haemophilus.id.3698	MR Egger	9	0.11386	0.132855	0.4198		-0.146536	0.374256	1.1206	0.863695	1.45391	1.121 (0.864-1.454)
QGrGNV	sjcUaF	outcome	genus.Haemophilus.id.3698	Weighted median	9	0.0261786	0.0637426	0.681298		-0.0987569	0.151114	1.02652	0.905963	1.16313	1.027 (0.906-1.163)
QGrGNV	sjcUaF	outcome	genus.Haemophilus.id.3698	Inverse variance weighted (fixed effects)	9	0.0716575	0.0424938	0.0917372	0.665807	-0.0116304	0.154945	1.07429	0.988437	1.16759	1.074 (0.988-1.168)
QGrGNV	sjcUaF	outcome	genus.Haemophilus.id.3698	Simple mode	9	-0.0207157	0.10546	0.849171		-0.227418	0.185987	0.979497	0.796588	1.20441	0.979 (0.797-1.204)
QGrGNV	sjcUaF	outcome	genus.Haemophilus.id.3698	Weighted mode	9	0.00728826	0.0909149	0.938075		-0.170905	0.185482	1.00731	0.842902	1.2038	1.007 (0.843-1.204)
QjakFr	sjcUaF	outcome	genus.LachnospiraceaeFCS020group.id.11314	MR Egger	12	0.0807316	0.166449	0.63811		-0.245509	0.406973	1.08408	0.782306	1.50226	1.084 (0.782-1.502)
QjakFr	sjcUaF	outcome	genus.LachnospiraceaeFCS020group.id.11314	Weighted median	12	-0.00763594	0.0742124	0.918048		-0.153092	0.13782	0.992393	0.858051	1.14777	0.992 (0.858-1.148)
QjakFr	sjcUaF	outcome	genus.LachnospiraceaeFCS020group.id.11314	Inverse variance weighted (fixed effects)	12	0.0342638	0.0493743	0.487707	0.864028	-0.0625099	0.131037	1.03486	0.939404	1.14001	1.035 (0.939-1.14)
QjakFr	sjcUaF	outcome	genus.LachnospiraceaeFCS020group.id.11314	Simple mode	12	-0.0651794	0.131258	0.629263		-0.322445	0.192086	0.936899	0.724376	1.21177	0.937 (0.724-1.212)
QjakFr	sjcUaF	outcome	genus.LachnospiraceaeFCS020group.id.11314	Weighted mode	12	-0.0703619	0.116488	0.558079		-0.298679	0.157955	0.932056	0.741797	1.17111	0.932 (0.742-1.171)
Qyd7XB	sjcUaF	outcome	genus..Eubacteriumxylanophilumgroup.id.14375	MR Egger	9	0.00971733	0.161242	0.953629		-0.306317	0.325752	1.00976	0.736153	1.38507	1.01 (0.736-1.385)
Qyd7XB	sjcUaF	outcome	genus..Eubacteriumxylanophilumgroup.id.14375	Weighted median	9	0.0749612	0.0701639	0.285352		-0.0625601	0.212483	1.07784	0.939357	1.23674	1.078 (0.939-1.237)
Qyd7XB	sjcUaF	outcome	genus..Eubacteriumxylanophilumgroup.id.14375	Inverse variance weighted (fixed effects)	9	0.0783768	0.0539781	0.146499	0.665807	-0.0274203	0.184174	1.08153	0.972952	1.20222	1.082 (0.973-1.202)
Qyd7XB	sjcUaF	outcome	genus..Eubacteriumxylanophilumgroup.id.14375	Simple mode	9	0.0676525	0.110855	0.558611		-0.149624	0.284929	1.06999	0.861032	1.32967	1.07 (0.861-1.33)
Qyd7XB	sjcUaF	outcome	genus..Eubacteriumxylanophilumgroup.id.14375	Weighted mode	9	0.075441	0.100924	0.476157		-0.122371	0.273253	1.07836	0.88482	1.31423	1.078 (0.885-1.314)
R6RQXL	sjcUaF	outcome	genus..Ruminococcusgnavusgroup.id.14376	MR Egger	11	0.00946043	0.211417	0.965286		-0.404917	0.423838	1.00951	0.667032	1.52781	1.01 (0.667-1.528)
R6RQXL	sjcUaF	outcome	genus..Ruminococcusgnavusgroup.id.14376	Weighted median	11	0.148403	0.0523095	0.00455362		0.0458767	0.25093	1.15998	1.04695	1.28522	1.16 (1.047-1.285)
R6RQXL	sjcUaF	outcome	genus..Ruminococcusgnavusgroup.id.14376	Inverse variance weighted (fixed effects)	11	0.0820936	0.0369356	0.0262415	0.520457	0.00969996	0.154487	1.08556	1.00975	1.16706	1.086 (1.01-1.167)
R6RQXL	sjcUaF	outcome	genus..Ruminococcusgnavusgroup.id.14376	Simple mode	11	0.165297	0.0875734	0.0884216		-0.00634686	0.336941	1.17974	0.993673	1.40066	1.18 (0.994-1.401)
R6RQXL	sjcUaF	outcome	genus..Ruminococcusgnavusgroup.id.14376	Weighted mode	11	0.155828	0.0816035	0.0852657		-0.00411543	0.31577	1.16862	0.995893	1.37132	1.169 (0.996-1.371)
R7oLoV	sjcUaF	outcome	genus.RuminococcaceaeUCG011.id.11368	MR Egger	8	0.0203993	0.228793	0.931856		-0.428036	0.468834	1.02061	0.651788	1.59813	1.021 (0.652-1.598)
R7oLoV	sjcUaF	outcome	genus.RuminococcaceaeUCG011.id.11368	Weighted median	8	0.0569742	0.0481094	0.236308		-0.0373202	0.151269	1.05863	0.963368	1.16331	1.059 (0.963-1.163)
R7oLoV	sjcUaF	outcome	genus.RuminococcaceaeUCG011.id.11368	Inverse variance weighted (fixed effects)	8	0.0393235	0.0317511	0.215533	0.668563	-0.0229086	0.101556	1.04011	0.977352	1.10689	1.04 (0.977-1.107)
R7oLoV	sjcUaF	outcome	genus.RuminococcaceaeUCG011.id.11368	Simple mode	8	0.0650297	0.0779075	0.431446		-0.087669	0.217728	1.06719	0.916064	1.24325	1.067 (0.916-1.243)
R7oLoV	sjcUaF	outcome	genus.RuminococcaceaeUCG011.id.11368	Weighted mode	8	0.0865942	0.0753313	0.288101		-0.0610553	0.234244	1.09045	0.940771	1.26395	1.09 (0.941-1.264)
RKlTkD	sjcUaF	outcome	genus.Bifidobacterium.id.436	MR Egger	12	0.0931532	0.12734	0.481247		-0.156434	0.34274	1.09763	0.855188	1.4088	1.098 (0.855-1.409)
RKlTkD	sjcUaF	outcome	genus.Bifidobacterium.id.436	Weighted median	12	-0.037239	0.0652502	0.568196		-0.165129	0.0906514	0.963446	0.847784	1.09489	0.963 (0.848-1.095)
RKlTkD	sjcUaF	outcome	genus.Bifidobacterium.id.436	Inverse variance weighted (fixed effects)	12	-0.00543114	0.0455427	0.905074	0.988109	-0.0946948	0.0838325	0.994584	0.909651	1.08745	0.995 (0.91-1.087)
RKlTkD	sjcUaF	outcome	genus.Bifidobacterium.id.436	Simple mode	12	-0.123561	0.131036	0.365953		-0.380392	0.13327	0.883767	0.683593	1.14256	0.884 (0.684-1.143)
RKlTkD	sjcUaF	outcome	genus.Bifidobacterium.id.436	Weighted mode	12	-0.0886984	0.0933915	0.362641		-0.271746	0.094349	0.915122	0.762048	1.09894	0.915 (0.762-1.099)
rlb7o5	sjcUaF	outcome	genus..Eubacteriumcoprostanoligenesgroup.id.11375	MR Egger	12	-0.255857	0.229474	0.29094		-0.705625	0.193911	0.774253	0.4938	1.21399	0.774 (0.494-1.214)
rlb7o5	sjcUaF	outcome	genus..Eubacteriumcoprostanoligenesgroup.id.11375	Weighted median	12	-0.103434	0.0795639	0.193598		-0.259379	0.0525115	0.901736	0.771531	1.05391	0.902 (0.772-1.054)
rlb7o5	sjcUaF	outcome	genus..Eubacteriumcoprostanoligenesgroup.id.11375	Inverse variance weighted (fixed effects)	12	-0.0737211	0.0600649	0.219689	0.668563	-0.191448	0.0440062	0.928931	0.825762	1.04499	0.929 (0.826-1.045)
rlb7o5	sjcUaF	outcome	genus..Eubacteriumcoprostanoligenesgroup.id.11375	Simple mode	12	-0.0966072	0.124368	0.453666		-0.340368	0.147154	0.907913	0.711508	1.15853	0.908 (0.712-1.159)
rlb7o5	sjcUaF	outcome	genus..Eubacteriumcoprostanoligenesgroup.id.11375	Weighted mode	12	-0.101529	0.1181	0.408307		-0.333005	0.129947	0.903455	0.716767	1.13877	0.903 (0.717-1.139)
RmoHnu	sjcUaF	outcome	genus.Ruminiclostridium9.id.11357	MR Egger	8	-0.210659	0.400581	0.617831		-0.995799	0.57448	0.81005	0.369428	1.77621	0.81 (0.369-1.776)
RmoHnu	sjcUaF	outcome	genus.Ruminiclostridium9.id.11357	Weighted median	8	-0.0130286	0.102319	0.898677		-0.213574	0.187517	0.987056	0.807692	1.20625	0.987 (0.808-1.206)
RmoHnu	sjcUaF	outcome	genus.Ruminiclostridium9.id.11357	Inverse variance weighted (fixed effects)	8	-0.0679467	0.072244	0.346953	0.737274	-0.209545	0.0736515	0.93431	0.810953	1.07643	0.934 (0.811-1.076)
RmoHnu	sjcUaF	outcome	genus.Ruminiclostridium9.id.11357	Simple mode	8	0.0231396	0.163006	0.891114		-0.296352	0.342631	1.02341	0.743526	1.40865	1.023 (0.744-1.409)
RmoHnu	sjcUaF	outcome	genus.Ruminiclostridium9.id.11357	Weighted mode	8	0.031417	0.160895	0.850733		-0.283938	0.346772	1.03192	0.752813	1.41449	1.032 (0.753-1.414)
Rv99Lm	sjcUaF	outcome	genus..Eubacteriumbrachygroup.id.11296	MR Egger	10	0.157198	0.16725	0.374777		-0.170611	0.485007	1.17023	0.843149	1.62419	1.17 (0.843-1.624)
Rv99Lm	sjcUaF	outcome	genus..Eubacteriumbrachygroup.id.11296	Weighted median	10	0.0189785	0.0449828	0.673093		-0.0691877	0.107145	1.01916	0.933151	1.1131	1.019 (0.933-1.113)
Rv99Lm	sjcUaF	outcome	genus..Eubacteriumbrachygroup.id.11296	Inverse variance weighted (fixed effects)	10	0.00846597	0.0316721	0.789238	0.979366	-0.0536113	0.0705433	1.0085	0.9478	1.07309	1.009 (0.948-1.073)
Rv99Lm	sjcUaF	outcome	genus..Eubacteriumbrachygroup.id.11296	Simple mode	10	0.0263878	0.0692363	0.71195		-0.109315	0.162091	1.02674	0.896448	1.17597	1.027 (0.896-1.176)
Rv99Lm	sjcUaF	outcome	genus..Eubacteriumbrachygroup.id.11296	Weighted mode	10	0.0278772	0.0666886	0.68573		-0.102833	0.158587	1.02827	0.902278	1.17185	1.028 (0.902-1.172)
sF7W2L	sjcUaF	outcome	genus.Howardella.id.2000	MR Egger	9	-0.13174	0.11791	0.300745		-0.362843	0.0993635	0.876569	0.695695	1.10447	0.877 (0.696-1.104)
sF7W2L	sjcUaF	outcome	genus.Howardella.id.2000	Weighted median	9	-0.0250263	0.0409296	0.540904		-0.105248	0.0551957	0.975284	0.900101	1.05675	0.975 (0.9-1.057)
sF7W2L	sjcUaF	outcome	genus.Howardella.id.2000	Inverse variance weighted (fixed effects)	9	0.013418	0.0296817	0.651224	0.934111	-0.0447582	0.0715942	1.01351	0.956229	1.07422	1.014 (0.956-1.074)
sF7W2L	sjcUaF	outcome	genus.Howardella.id.2000	Simple mode	9	-0.02862	0.0663596	0.677647		-0.158685	0.101445	0.971786	0.853265	1.10677	0.972 (0.853-1.107)
sF7W2L	sjcUaF	outcome	genus.Howardella.id.2000	Weighted mode	9	-0.0320371	0.0617509	0.617933		-0.153069	0.0889945	0.968471	0.858071	1.09307	0.968 (0.858-1.093)
tbXTaX	sjcUaF	outcome	genus.ChristensenellaceaeR.7group.id.11283	MR Egger	8	0.511025	0.259562	0.0965104		0.00228465	1.01977	1.667	1.00229	2.77255	1.667 (1.002-2.773)
tbXTaX	sjcUaF	outcome	genus.ChristensenellaceaeR.7group.id.11283	Weighted median	8	0.0960341	0.100568	0.339619		-0.101079	0.293147	1.1008	0.903862	1.34064	1.101 (0.904-1.341)
tbXTaX	sjcUaF	outcome	genus.ChristensenellaceaeR.7group.id.11283	Inverse variance weighted (fixed effects)	8	0.075889	0.073767	0.303589	0.737274	-0.0686942	0.220472	1.07884	0.933612	1.24667	1.079 (0.934-1.247)
tbXTaX	sjcUaF	outcome	genus.ChristensenellaceaeR.7group.id.11283	Simple mode	8	0.0934156	0.163602	0.58586		-0.227244	0.414076	1.09792	0.796726	1.51297	1.098 (0.797-1.513)
tbXTaX	sjcUaF	outcome	genus.ChristensenellaceaeR.7group.id.11283	Weighted mode	8	0.0999636	0.157579	0.546002		-0.20889	0.408818	1.10513	0.811484	1.50504	1.105 (0.811-1.505)
TGrzdF	sjcUaF	outcome	genus..Eubacteriumfissicatenagroup.id.14373	MR Egger	9	-0.13515	0.175733	0.467007		-0.479587	0.209287	0.873585	0.619039	1.2328	0.874 (0.619-1.233)
TGrzdF	sjcUaF	outcome	genus..Eubacteriumfissicatenagroup.id.14373	Weighted median	9	-0.0500384	0.0427238	0.241516		-0.133777	0.0337002	0.951193	0.874785	1.03427	0.951 (0.875-1.034)
TGrzdF	sjcUaF	outcome	genus..Eubacteriumfissicatenagroup.id.14373	Inverse variance weighted (fixed effects)	9	-0.0609557	0.0338172	0.0714656	0.665807	-0.127237	0.00532594	0.940865	0.880525	1.00534	0.941 (0.881-1.005)
TGrzdF	sjcUaF	outcome	genus..Eubacteriumfissicatenagroup.id.14373	Simple mode	9	-0.111305	0.0659207	0.129797		-0.24051	0.0178993	0.894666	0.786227	1.01806	0.895 (0.786-1.018)
TGrzdF	sjcUaF	outcome	genus..Eubacteriumfissicatenagroup.id.14373	Weighted mode	9	-0.038055	0.0614263	0.552803		-0.15845	0.0823405	0.96266	0.853465	1.08583	0.963 (0.853-1.086)
tkl5vG	sjcUaF	outcome	genus.Slackia.id.825	MR Egger	6	0.241884	0.526068	0.669543		-0.789208	1.27298	1.27365	0.454204	3.57147	1.274 (0.454-3.571)
tkl5vG	sjcUaF	outcome	genus.Slackia.id.825	Weighted median	6	0.139469	0.07542	0.0644237		-0.00835382	0.287293	1.14966	0.991681	1.33281	1.15 (0.992-1.333)
tkl5vG	sjcUaF	outcome	genus.Slackia.id.825	Inverse variance weighted (fixed effects)	6	0.0690865	0.0517113	0.181548	0.665807	-0.0322677	0.170441	1.07153	0.968247	1.18583	1.072 (0.968-1.186)
tkl5vG	sjcUaF	outcome	genus.Slackia.id.825	Simple mode	6	0.183473	0.124417	0.200315		-0.0603848	0.42733	1.20138	0.941402	1.53316	1.201 (0.941-1.533)
tkl5vG	sjcUaF	outcome	genus.Slackia.id.825	Weighted mode	6	0.183473	0.1331	0.226546		-0.0774028	0.444348	1.20138	0.925517	1.55947	1.201 (0.926-1.559)
TlODZI	sjcUaF	outcome	genus.RuminococcaceaeUCG004.id.11362	MR Egger	11	0.3353	0.250689	0.213871		-0.156051	0.82665	1.39836	0.855516	2.28565	1.398 (0.856-2.286)
TlODZI	sjcUaF	outcome	genus.RuminococcaceaeUCG004.id.11362	Weighted median	11	0.0297454	0.0609266	0.625396		-0.0896707	0.149161	1.03019	0.914232	1.16086	1.03 (0.914-1.161)
TlODZI	sjcUaF	outcome	genus.RuminococcaceaeUCG004.id.11362	Inverse variance weighted (fixed effects)	11	0.0432211	0.0452576	0.339577	0.737274	-0.0454838	0.131926	1.04417	0.955535	1.14102	1.044 (0.956-1.141)
TlODZI	sjcUaF	outcome	genus.RuminococcaceaeUCG004.id.11362	Simple mode	11	0.0528219	0.0995056	0.607115		-0.142209	0.247853	1.05424	0.86744	1.28127	1.054 (0.867-1.281)
TlODZI	sjcUaF	outcome	genus.RuminococcaceaeUCG004.id.11362	Weighted mode	11	0.0498627	0.102077	0.635743		-0.150208	0.249933	1.05113	0.860529	1.28394	1.051 (0.861-1.284)
TQSpiB	sjcUaF	outcome	genus.LachnospiraceaeUCG004.id.11324	MR Egger	12	0.373843	0.229737	0.134739		-0.0764412	0.824126	1.45331	0.926407	2.27989	1.453 (0.926-2.28)
TQSpiB	sjcUaF	outcome	genus.LachnospiraceaeUCG004.id.11324	Weighted median	12	-0.0872287	0.0815003	0.28449		-0.246969	0.0725119	0.916467	0.781165	1.07521	0.916 (0.781-1.075)
TQSpiB	sjcUaF	outcome	genus.LachnospiraceaeUCG004.id.11324	Inverse variance weighted (fixed effects)	12	0.00190402	0.055323	0.972545	0.994121	-0.106529	0.110337	1.00191	0.898949	1.11665	1.002 (0.899-1.117)
TQSpiB	sjcUaF	outcome	genus.LachnospiraceaeUCG004.id.11324	Simple mode	12	-0.118932	0.126568	0.367562		-0.367006	0.129141	0.887868	0.692806	1.13785	0.888 (0.693-1.138)
TQSpiB	sjcUaF	outcome	genus.LachnospiraceaeUCG004.id.11324	Weighted mode	12	-0.121134	0.129211	0.368634		-0.374387	0.132119	0.885915	0.687711	1.14124	0.886 (0.688-1.141)
TUj4LC	sjcUaF	outcome	genus.LachnospiraceaeNC2004group.id.11316	MR Egger	9	-0.102275	0.166139	0.557636		-0.427908	0.223358	0.902781	0.651871	1.25027	0.903 (0.652-1.25)
TUj4LC	sjcUaF	outcome	genus.LachnospiraceaeNC2004group.id.11316	Weighted median	9	0.00567983	0.0535178	0.915479		-0.099215	0.110575	1.0057	0.905548	1.11692	1.006 (0.906-1.117)
TUj4LC	sjcUaF	outcome	genus.LachnospiraceaeNC2004group.id.11316	Inverse variance weighted (fixed effects)	9	0.0009989	0.0408597	0.980496	0.994121	-0.0790861	0.0810839	1.001	0.92396	1.08446	1.001 (0.924-1.084)
TUj4LC	sjcUaF	outcome	genus.LachnospiraceaeNC2004group.id.11316	Simple mode	9	0.0301045	0.0757838	0.701577		-0.118432	0.178641	1.03056	0.888312	1.19559	1.031 (0.888-1.196)
TUj4LC	sjcUaF	outcome	genus.LachnospiraceaeNC2004group.id.11316	Weighted mode	9	0.022114	0.0771517	0.781678		-0.129103	0.173331	1.02236	0.878883	1.18926	1.022 (0.879-1.189)
uHEy8Q	sjcUaF	outcome	genus.Akkermansia.id.4037	MR Egger	11	-0.0978789	0.170494	0.579969		-0.432047	0.236289	0.906759	0.649179	1.26654	0.907 (0.649-1.267)
uHEy8Q	sjcUaF	outcome	genus.Akkermansia.id.4037	Weighted median	11	-0.0692217	0.066231	0.295951		-0.199035	0.0605911	0.93312	0.819522	1.06246	0.933 (0.82-1.062)
uHEy8Q	sjcUaF	outcome	genus.Akkermansia.id.4037	Inverse variance weighted (fixed effects)	11	-0.0816309	0.0493358	0.0980064	0.665807	-0.178329	0.0150673	0.921612	0.836667	1.01518	0.922 (0.837-1.015)
uHEy8Q	sjcUaF	outcome	genus.Akkermansia.id.4037	Simple mode	11	-0.0720821	0.103075	0.500295		-0.274109	0.129945	0.930454	0.760249	1.13877	0.93 (0.76-1.139)
uHEy8Q	sjcUaF	outcome	genus.Akkermansia.id.4037	Weighted mode	11	-0.0704621	0.0851369	0.427187		-0.23733	0.0964061	0.931963	0.788731	1.10121	0.932 (0.789-1.101)
uQYGEB	sjcUaF	outcome	genus.Parabacteroides.id.954	MR Egger	5	-0.823986	0.72565	0.338671		-2.24626	0.598289	0.43868	0.105794	1.819	0.439 (0.106-1.819)
uQYGEB	sjcUaF	outcome	genus.Parabacteroides.id.954	Weighted median	5	-0.0337363	0.121899	0.781968		-0.272659	0.205186	0.966826	0.761353	1.22775	0.967 (0.761-1.228)
uQYGEB	sjcUaF	outcome	genus.Parabacteroides.id.954	Inverse variance weighted (fixed effects)	5	0.0386788	0.0850966	0.649449	0.934111	-0.128111	0.205468	1.03944	0.879756	1.2281	1.039 (0.88-1.228)
uQYGEB	sjcUaF	outcome	genus.Parabacteroides.id.954	Simple mode	5	-0.0636323	0.200674	0.767034		-0.456953	0.329689	0.93835	0.63321	1.39053	0.938 (0.633-1.391)
uQYGEB	sjcUaF	outcome	genus.Parabacteroides.id.954	Weighted mode	5	-0.0934629	0.194156	0.655396		-0.474009	0.287083	0.910772	0.622502	1.33254	0.911 (0.623-1.333)
UYJxH8	sjcUaF	outcome	genus.Butyrivibrio.id.1993	MR Egger	15	0.140916	0.098974	0.178072		-0.0530734	0.334905	1.15133	0.94831	1.39781	1.151 (0.948-1.398)
UYJxH8	sjcUaF	outcome	genus.Butyrivibrio.id.1993	Weighted median	15	0.0422166	0.0321861	0.18964		-0.020868	0.105301	1.04312	0.979348	1.11105	1.043 (0.979-1.111)
UYJxH8	sjcUaF	outcome	genus.Butyrivibrio.id.1993	Inverse variance weighted (fixed effects)	15	0.0231302	0.0230029	0.314639	0.737274	-0.0219554	0.0682159	1.0234	0.978284	1.0706	1.023 (0.978-1.071)
UYJxH8	sjcUaF	outcome	genus.Butyrivibrio.id.1993	Simple mode	15	0.0491086	0.0484321	0.327803		-0.0458184	0.144035	1.05033	0.955215	1.15493	1.05 (0.955-1.155)
UYJxH8	sjcUaF	outcome	genus.Butyrivibrio.id.1993	Weighted mode	15	0.0462915	0.0444851	0.315697		-0.0408994	0.133482	1.04738	0.959926	1.1428	1.047 (0.96-1.143)
Vd8Fsi	sjcUaF	outcome	genus.Bacteroides.id.918	MR Egger	8	0.342226	0.48877	0.51004		-0.615763	1.30022	1.40808	0.540229	3.67009	1.408 (0.54-3.67)
Vd8Fsi	sjcUaF	outcome	genus.Bacteroides.id.918	Weighted median	8	-0.0306003	0.101863	0.763867		-0.230251	0.169051	0.969863	0.794334	1.18418	0.97 (0.794-1.184)
Vd8Fsi	sjcUaF	outcome	genus.Bacteroides.id.918	Inverse variance weighted (fixed effects)	8	-0.0937644	0.0691724	0.175253	0.665807	-0.229342	0.0418136	0.910497	0.795056	1.0427	0.91 (0.795-1.043)
Vd8Fsi	sjcUaF	outcome	genus.Bacteroides.id.918	Simple mode	8	0.0343482	0.198049	0.86722		-0.353828	0.422524	1.03494	0.701996	1.52581	1.035 (0.702-1.526)
Vd8Fsi	sjcUaF	outcome	genus.Bacteroides.id.918	Weighted mode	8	0.0246443	0.184406	0.897447		-0.336791	0.38608	1.02495	0.714058	1.4712	1.025 (0.714-1.471)
W49loY	sjcUaF	outcome	genus.Olsenella.id.822	MR Egger	10	-0.0885557	0.114989	0.463359		-0.313934	0.136823	0.915252	0.730567	1.14662	0.915 (0.731-1.147)
W49loY	sjcUaF	outcome	genus.Olsenella.id.822	Weighted median	10	-0.0121918	0.0416773	0.769883		-0.0938794	0.0694958	0.987882	0.910393	1.07197	0.988 (0.91-1.072)
W49loY	sjcUaF	outcome	genus.Olsenella.id.822	Inverse variance weighted (fixed effects)	10	-0.023194	0.0289855	0.423598	0.80013	-0.0800056	0.0336176	0.977073	0.923111	1.03419	0.977 (0.923-1.034)
W49loY	sjcUaF	outcome	genus.Olsenella.id.822	Simple mode	10	-0.0271638	0.0581862	0.651708		-0.141209	0.0868812	0.973202	0.868308	1.09077	0.973 (0.868-1.091)
W49loY	sjcUaF	outcome	genus.Olsenella.id.822	Weighted mode	10	-0.019783	0.0524637	0.714852		-0.122612	0.0830458	0.980411	0.884607	1.08659	0.98 (0.885-1.087)
w5yhuV	sjcUaF	outcome	genus.Romboutsia.id.11347	MR Egger	13	-0.17912	0.147391	0.249703		-0.468006	0.109766	0.836006	0.62625	1.11602	0.836 (0.626-1.116)
w5yhuV	sjcUaF	outcome	genus.Romboutsia.id.11347	Weighted median	13	0.00375309	0.0683565	0.956214		-0.130226	0.137732	1.00376	0.877897	1.14767	1.004 (0.878-1.148)
w5yhuV	sjcUaF	outcome	genus.Romboutsia.id.11347	Inverse variance weighted (fixed effects)	13	-0.00416517	0.0496905	0.933198	0.989632	-0.101559	0.0932282	0.995843	0.903428	1.09771	0.996 (0.903-1.098)
w5yhuV	sjcUaF	outcome	genus.Romboutsia.id.11347	Simple mode	13	-0.0126222	0.121549	0.919008		-0.250858	0.225613	0.987457	0.778133	1.25309	0.987 (0.778-1.253)
w5yhuV	sjcUaF	outcome	genus.Romboutsia.id.11347	Weighted mode	13	0.00332224	0.106093	0.975534		-0.20462	0.211265	1.00333	0.814957	1.23524	1.003 (0.815-1.235)
WaNFee	sjcUaF	outcome	genus.Desulfovibrio.id.3173	MR Egger	10	0.0412166	0.152465	0.793746		-0.257614	0.340048	1.04208	0.772893	1.40501	1.042 (0.773-1.405)
WaNFee	sjcUaF	outcome	genus.Desulfovibrio.id.3173	Weighted median	10	0.0395518	0.0647602	0.54137		-0.0873782	0.166482	1.04034	0.91633	1.18114	1.04 (0.916-1.181)
WaNFee	sjcUaF	outcome	genus.Desulfovibrio.id.3173	Inverse variance weighted (fixed effects)	10	0.0632035	0.0479059	0.18706	0.665807	-0.0306921	0.157099	1.06524	0.969774	1.17011	1.065 (0.97-1.17)
WaNFee	sjcUaF	outcome	genus.Desulfovibrio.id.3173	Simple mode	10	0.153038	0.118877	0.230085		-0.0799605	0.386037	1.16537	0.923153	1.47114	1.165 (0.923-1.471)
WaNFee	sjcUaF	outcome	genus.Desulfovibrio.id.3173	Weighted mode	10	0.026091	0.0989822	0.79803		-0.167914	0.220096	1.02643	0.845426	1.2462	1.026 (0.845-1.246)
WCt5pC	sjcUaF	outcome	genus.Anaerofilum.id.2053	MR Egger	10	0.0457734	0.18962	0.815321		-0.325882	0.417429	1.04684	0.72189	1.51805	1.047 (0.722-1.518)
WCt5pC	sjcUaF	outcome	genus.Anaerofilum.id.2053	Weighted median	10	0.0080651	0.0448339	0.85724		-0.0798093	0.0959395	1.0081	0.923292	1.10069	1.008 (0.923-1.101)
WCt5pC	sjcUaF	outcome	genus.Anaerofilum.id.2053	Inverse variance weighted (fixed effects)	10	-0.00524365	0.0348531	0.88041	0.988109	-0.0735558	0.0630685	0.99477	0.929084	1.0651	0.995 (0.929-1.065)
WCt5pC	sjcUaF	outcome	genus.Anaerofilum.id.2053	Simple mode	10	0.00243835	0.0674792	0.971964		-0.129821	0.134698	1.00244	0.878253	1.14419	1.002 (0.878-1.144)
WCt5pC	sjcUaF	outcome	genus.Anaerofilum.id.2053	Weighted mode	10	-0.000659582	0.0706981	0.99276		-0.139228	0.137909	0.999341	0.87003	1.14787	0.999 (0.87-1.148)
wFbL6J	sjcUaF	outcome	genus.Marvinbryantia.id.2005	MR Egger	10	-0.18536	0.347628	0.608377		-0.86671	0.495991	0.830806	0.420332	1.64213	0.831 (0.42-1.642)
wFbL6J	sjcUaF	outcome	genus.Marvinbryantia.id.2005	Weighted median	10	-0.0326766	0.080469	0.684686		-0.190396	0.125043	0.967852	0.826632	1.1332	0.968 (0.827-1.133)
wFbL6J	sjcUaF	outcome	genus.Marvinbryantia.id.2005	Inverse variance weighted (multiplicative random effects)	10	-0.0414544	0.0845587	0.623961	0.934111	-0.207189	0.124281	0.959393	0.812866	1.13233	0.959 (0.813-1.132)
wFbL6J	sjcUaF	outcome	genus.Marvinbryantia.id.2005	Simple mode	10	-0.134452	0.120951	0.295111		-0.371516	0.102612	0.874195	0.689688	1.10806	0.874 (0.69-1.108)
wFbL6J	sjcUaF	outcome	genus.Marvinbryantia.id.2005	Weighted mode	10	-0.0582938	0.106422	0.597177		-0.266881	0.150294	0.943373	0.765764	1.16218	0.943 (0.766-1.162)
wIF1Yn	sjcUaF	outcome	genus.LachnospiraceaeUCG001.id.11321	MR Egger	13	-0.21745	0.1766	0.243883		-0.563586	0.128686	0.804568	0.569165	1.13733	0.805 (0.569-1.137)
wIF1Yn	sjcUaF	outcome	genus.LachnospiraceaeUCG001.id.11321	Weighted median	13	-0.070436	0.0552985	0.202755		-0.178821	0.0379491	0.931987	0.836256	1.03868	0.932 (0.836-1.039)
wIF1Yn	sjcUaF	outcome	genus.LachnospiraceaeUCG001.id.11321	Inverse variance weighted (fixed effects)	13	-0.058453	0.0408294	0.152247	0.665807	-0.138479	0.0215727	0.943223	0.870682	1.02181	0.943 (0.871-1.022)
wIF1Yn	sjcUaF	outcome	genus.LachnospiraceaeUCG001.id.11321	Simple mode	13	-0.0761427	0.0846861	0.386277		-0.242127	0.089842	0.926684	0.784956	1.094	0.927 (0.785-1.094)
wIF1Yn	sjcUaF	outcome	genus.LachnospiraceaeUCG001.id.11321	Weighted mode	13	-0.0775585	0.0853748	0.381525		-0.244893	0.0897761	0.925373	0.782788	1.09393	0.925 (0.783-1.094)
wJFco0	sjcUaF	outcome	genus.Veillonella.id.2198	MR Egger	5	-1.26898	1.60343	0.486501		-4.41171	1.87374	0.281118	0.0121344	6.51263	0.281 (0.012-6.513)
wJFco0	sjcUaF	outcome	genus.Veillonella.id.2198	Weighted median	5	-0.0282744	0.0907583	0.755394		-0.206161	0.149612	0.972122	0.813702	1.16138	0.972 (0.814-1.161)
wJFco0	sjcUaF	outcome	genus.Veillonella.id.2198	Inverse variance weighted (fixed effects)	5	-0.00522711	0.0668222	0.93765	0.989632	-0.136199	0.125744	0.994787	0.872669	1.13399	0.995 (0.873-1.134)
wJFco0	sjcUaF	outcome	genus.Veillonella.id.2198	Simple mode	5	-0.0153778	0.125458	0.908357		-0.261275	0.230519	0.98474	0.770069	1.25925	0.985 (0.77-1.259)
wJFco0	sjcUaF	outcome	genus.Veillonella.id.2198	Weighted mode	5	-0.0137325	0.126196	0.918586		-0.261076	0.233611	0.986361	0.770222	1.26315	0.986 (0.77-1.263)
wn5rK2	sjcUaF	outcome	genus.ErysipelotrichaceaeUCG003.id.11384	MR Egger	16	-0.0548314	0.167985	0.748945		-0.384082	0.274419	0.946645	0.681076	1.31577	0.947 (0.681-1.316)
wn5rK2	sjcUaF	outcome	genus.ErysipelotrichaceaeUCG003.id.11384	Weighted median	16	0.014955	0.0713323	0.833939		-0.124856	0.154766	1.01507	0.882624	1.16739	1.015 (0.883-1.167)
wn5rK2	sjcUaF	outcome	genus.ErysipelotrichaceaeUCG003.id.11384	Inverse variance weighted (multiplicative random effects)	16	0.0411312	0.0600993	0.49373	0.864028	-0.0766634	0.158926	1.04199	0.926202	1.17225	1.042 (0.926-1.172)
wn5rK2	sjcUaF	outcome	genus.ErysipelotrichaceaeUCG003.id.11384	Simple mode	16	0.235741	0.181436	0.213454		-0.119873	0.591356	1.26585	0.887033	1.80644	1.266 (0.887-1.806)
wn5rK2	sjcUaF	outcome	genus.ErysipelotrichaceaeUCG003.id.11384	Weighted mode	16	-0.15791	0.167526	0.360821		-0.486261	0.170441	0.853927	0.614921	1.18583	0.854 (0.615-1.186)
wQYhwp	sjcUaF	outcome	genus.Odoribacter.id.952	MR Egger	7	0.0443252	0.223538	0.850629		-0.393809	0.482459	1.04532	0.674483	1.62005	1.045 (0.674-1.62)
wQYhwp	sjcUaF	outcome	genus.Odoribacter.id.952	Weighted median	7	-0.0707335	0.0932611	0.448184		-0.253525	0.112058	0.93171	0.77606	1.11858	0.932 (0.776-1.119)
wQYhwp	sjcUaF	outcome	genus.Odoribacter.id.952	Inverse variance weighted (fixed effects)	7	-0.0693977	0.068433	0.310537	0.737274	-0.203526	0.0647311	0.932956	0.815849	1.06687	0.933 (0.816-1.067)
wQYhwp	sjcUaF	outcome	genus.Odoribacter.id.952	Simple mode	7	-0.0408818	0.145489	0.788153		-0.326041	0.244277	0.959943	0.721776	1.2767	0.96 (0.722-1.277)
wQYhwp	sjcUaF	outcome	genus.Odoribacter.id.952	Weighted mode	7	-0.0579292	0.1448	0.702963		-0.341736	0.225878	0.943717	0.710536	1.25342	0.944 (0.711-1.253)
WvdQyb	sjcUaF	outcome	genus..Eubacteriumeligensgroup.id.14372	MR Egger	6	0.224444	0.282366	0.471187		-0.328993	0.777882	1.25163	0.719648	2.17686	1.252 (0.72-2.177)
WvdQyb	sjcUaF	outcome	genus..Eubacteriumeligensgroup.id.14372	Weighted median	6	-0.112361	0.100041	0.261373		-0.30844	0.0837188	0.893722	0.734592	1.08732	0.894 (0.735-1.087)
WvdQyb	sjcUaF	outcome	genus..Eubacteriumeligensgroup.id.14372	Inverse variance weighted (fixed effects)	6	-0.114349	0.0755285	0.130031	0.665807	-0.262384	0.0336873	0.891947	0.769215	1.03426	0.892 (0.769-1.034)
WvdQyb	sjcUaF	outcome	genus..Eubacteriumeligensgroup.id.14372	Simple mode	6	-0.138586	0.149494	0.396453		-0.431593	0.154421	0.870588	0.649473	1.16698	0.871 (0.649-1.167)
WvdQyb	sjcUaF	outcome	genus..Eubacteriumeligensgroup.id.14372	Weighted mode	6	-0.132147	0.150871	0.421166		-0.427854	0.16356	0.876212	0.651907	1.1777	0.876 (0.652-1.178)
xCukIr	sjcUaF	outcome	genus.Dialister.id.2183	MR Egger	11	-0.293868	0.224174	0.222355		-0.733249	0.145514	0.745375	0.480346	1.15663	0.745 (0.48-1.157)
xCukIr	sjcUaF	outcome	genus.Dialister.id.2183	Weighted median	11	0.00761309	0.0703381	0.913809		-0.13025	0.145476	1.00764	0.877876	1.15659	1.008 (0.878-1.157)
xCukIr	sjcUaF	outcome	genus.Dialister.id.2183	Inverse variance weighted (fixed effects)	11	0.0461437	0.0513273	0.368648	0.742038	-0.0544578	0.146745	1.04722	0.946998	1.15806	1.047 (0.947-1.158)
xCukIr	sjcUaF	outcome	genus.Dialister.id.2183	Simple mode	11	0.0276007	0.116197	0.81704		-0.200146	0.255348	1.02799	0.818611	1.29091	1.028 (0.819-1.291)
xCukIr	sjcUaF	outcome	genus.Dialister.id.2183	Weighted mode	11	0.014342	0.103379	0.892416		-0.188282	0.216966	1.01445	0.828381	1.2423	1.014 (0.828-1.242)
XTu0EY	sjcUaF	outcome	genus.Intestinimonas.id.2062	MR Egger	16	0.0923805	0.114658	0.433883		-0.132348	0.317109	1.09678	0.876036	1.37315	1.097 (0.876-1.373)
XTu0EY	sjcUaF	outcome	genus.Intestinimonas.id.2062	Weighted median	16	0.106559	0.0577376	0.0649531		-0.00660629	0.219725	1.11244	0.993415	1.24573	1.112 (0.993-1.246)
XTu0EY	sjcUaF	outcome	genus.Intestinimonas.id.2062	Inverse variance weighted (fixed effects)	16	0.0540392	0.0412545	0.190231	0.665807	-0.0268197	0.134898	1.05553	0.973537	1.14442	1.056 (0.974-1.144)
XTu0EY	sjcUaF	outcome	genus.Intestinimonas.id.2062	Simple mode	16	0.118082	0.101426	0.262522		-0.0807138	0.316877	1.12534	0.922458	1.37283	1.125 (0.922-1.373)
XTu0EY	sjcUaF	outcome	genus.Intestinimonas.id.2062	Weighted mode	16	0.138981	0.0972987	0.173669		-0.0517243	0.329687	1.1491	0.949591	1.39053	1.149 (0.95-1.391)
XVFzMF	sjcUaF	outcome	genus.Holdemania.id.2157	MR Egger	14	-0.0330495	0.115977	0.780529		-0.260365	0.194266	0.967491	0.77077	1.21442	0.967 (0.771-1.214)
XVFzMF	sjcUaF	outcome	genus.Holdemania.id.2157	Weighted median	14	-0.00428242	0.0540769	0.93688		-0.110273	0.101708	0.995727	0.89559	1.10706	0.996 (0.896-1.107)
XVFzMF	sjcUaF	outcome	genus.Holdemania.id.2157	Inverse variance weighted (fixed effects)	14	0.0251756	0.03936	0.522417	0.865204	-0.05197	0.102321	1.0255	0.949357	1.10774	1.025 (0.949-1.108)
XVFzMF	sjcUaF	outcome	genus.Holdemania.id.2157	Simple mode	14	-0.0235069	0.0990912	0.816179		-0.217726	0.170712	0.976767	0.804346	1.18615	0.977 (0.804-1.186)
XVFzMF	sjcUaF	outcome	genus.Holdemania.id.2157	Weighted mode	14	-0.010888	0.0921167	0.907717		-0.191437	0.169661	0.989171	0.825772	1.1849	0.989 (0.826-1.185)
y0FJ9U	sjcUaF	outcome	genus.LachnospiraceaeND3007group.id.11317	MR Egger	3	-2.51056	3.93709	0.638617		-10.2273	5.20613	0.0812224	3.61708e-05	182.387	0.081 (0-182.387)
y0FJ9U	sjcUaF	outcome	genus.LachnospiraceaeND3007group.id.11317	Weighted median	3	-0.205788	0.165765	0.214443		-0.530688	0.119112	0.814006	0.5882	1.1265	0.814 (0.588-1.126)
y0FJ9U	sjcUaF	outcome	genus.LachnospiraceaeND3007group.id.11317	Inverse variance weighted (fixed effects)	3	-0.119106	0.115633	0.302992	0.737274	-0.345746	0.107534	0.887714	0.707692	1.11353	0.888 (0.708-1.114)
y0FJ9U	sjcUaF	outcome	genus.LachnospiraceaeND3007group.id.11317	Simple mode	3	-0.319879	0.217606	0.279354		-0.746386	0.106629	0.726237	0.474077	1.11252	0.726 (0.474-1.113)
y0FJ9U	sjcUaF	outcome	genus.LachnospiraceaeND3007group.id.11317	Weighted mode	3	-0.308545	0.216283	0.289822		-0.73246	0.11537	0.734515	0.480725	1.12229	0.735 (0.481-1.122)
yakWtY	sjcUaF	outcome	genus.Butyricicoccus.id.2055	MR Egger	8	0.285223	0.122708	0.0590919		0.044715	0.525732	1.33006	1.04573	1.6917	1.33 (1.046-1.692)
yakWtY	sjcUaF	outcome	genus.Butyricicoccus.id.2055	Weighted median	8	0.0979539	0.0854472	0.251643		-0.0695225	0.26543	1.10291	0.932839	1.30399	1.103 (0.933-1.304)
yakWtY	sjcUaF	outcome	genus.Butyricicoccus.id.2055	Inverse variance weighted (fixed effects)	8	0.0865787	0.0625249	0.166142	0.665807	-0.0359701	0.209127	1.09044	0.964669	1.2326	1.09 (0.965-1.233)
yakWtY	sjcUaF	outcome	genus.Butyricicoccus.id.2055	Simple mode	8	0.0147977	0.143055	0.920515		-0.265591	0.295186	1.01491	0.766753	1.34338	1.015 (0.767-1.343)
yakWtY	sjcUaF	outcome	genus.Butyricicoccus.id.2055	Weighted mode	8	0.167716	0.11246	0.179497		-0.0527053	0.388137	1.1826	0.94866	1.47423	1.183 (0.949-1.474)
yerlNC	sjcUaF	outcome	genus.RuminococcaceaeUCG005.id.11363	MR Egger	14	0.0221002	0.12613	0.86383		-0.225114	0.269315	1.02235	0.798425	1.30907	1.022 (0.798-1.309)
yerlNC	sjcUaF	outcome	genus.RuminococcaceaeUCG005.id.11363	Weighted median	14	0.039245	0.0650072	0.546041		-0.0881691	0.166659	1.04003	0.915606	1.18135	1.04 (0.916-1.181)
yerlNC	sjcUaF	outcome	genus.RuminococcaceaeUCG005.id.11363	Inverse variance weighted (fixed effects)	14	-0.0144499	0.0464591	0.755783	0.979366	-0.10551	0.07661	0.985654	0.899866	1.07962	0.986 (0.9-1.08)
yerlNC	sjcUaF	outcome	genus.RuminococcaceaeUCG005.id.11363	Simple mode	14	0.0614779	0.107562	0.57737		-0.149343	0.272299	1.06341	0.861273	1.31298	1.063 (0.861-1.313)
yerlNC	sjcUaF	outcome	genus.RuminococcaceaeUCG005.id.11363	Weighted mode	14	0.0334191	0.0836805	0.696108		-0.130595	0.197433	1.03398	0.877573	1.21827	1.034 (0.878-1.218)
ygbSF7	sjcUaF	outcome	genus.Fusicatenibacter.id.11305	MR Egger	18	0.216084	0.193138	0.279739		-0.162467	0.594635	1.24121	0.850044	1.81237	1.241 (0.85-1.812)
ygbSF7	sjcUaF	outcome	genus.Fusicatenibacter.id.11305	Weighted median	18	-0.0404353	0.0688256	0.556866		-0.175333	0.0944629	0.960371	0.839177	1.09907	0.96 (0.839-1.099)
ygbSF7	sjcUaF	outcome	genus.Fusicatenibacter.id.11305	Inverse variance weighted (fixed effects)	18	-0.0308307	0.0485349	0.52528	0.865204	-0.125959	0.0642977	0.96964	0.881651	1.06641	0.97 (0.882-1.066)
ygbSF7	sjcUaF	outcome	genus.Fusicatenibacter.id.11305	Simple mode	18	-0.144909	0.130889	0.283666		-0.401451	0.111634	0.865101	0.669348	1.1181	0.865 (0.669-1.118)
ygbSF7	sjcUaF	outcome	genus.Fusicatenibacter.id.11305	Weighted mode	18	-0.0947466	0.131449	0.480836		-0.352387	0.162893	0.909603	0.703008	1.17691	0.91 (0.703-1.177)
yLt27i	sjcUaF	outcome	genus.Senegalimassilia.id.11160	MR Egger	5	0.372739	0.405533	0.42581		-0.422106	1.16758	1.4517	0.655665	3.21421	1.452 (0.656-3.214)
yLt27i	sjcUaF	outcome	genus.Senegalimassilia.id.11160	Weighted median	5	0.125512	0.0905072	0.165516		-0.0518826	0.302906	1.13373	0.94944	1.35379	1.134 (0.949-1.354)
yLt27i	sjcUaF	outcome	genus.Senegalimassilia.id.11160	Inverse variance weighted (multiplicative random effects)	5	0.123134	0.0974035	0.20617	0.668563	-0.0677764	0.314045	1.13104	0.934469	1.36895	1.131 (0.934-1.369)
yLt27i	sjcUaF	outcome	genus.Senegalimassilia.id.11160	Simple mode	5	0.2507	0.162293	0.197297		-0.0673948	0.568795	1.28492	0.934826	1.76614	1.285 (0.935-1.766)
yLt27i	sjcUaF	outcome	genus.Senegalimassilia.id.11160	Weighted mode	5	0.232465	0.174565	0.253783		-0.109682	0.574612	1.26171	0.896119	1.77644	1.262 (0.896-1.776)
YXZeGZ	sjcUaF	outcome	genus.Alistipes.id.968	MR Egger	12	0.513641	0.410953	0.239804		-0.291827	1.31911	1.67137	0.746897	3.74009	1.671 (0.747-3.74)
YXZeGZ	sjcUaF	outcome	genus.Alistipes.id.968	Weighted median	12	-0.136595	0.0940845	0.146547		-0.321001	0.0478102	0.872323	0.725423	1.04897	0.872 (0.725-1.049)
YXZeGZ	sjcUaF	outcome	genus.Alistipes.id.968	Inverse variance weighted (multiplicative random effects)	12	-0.124709	0.0921417	0.175913	0.665807	-0.305307	0.0558889	0.882754	0.736897	1.05748	0.883 (0.737-1.057)
YXZeGZ	sjcUaF	outcome	genus.Alistipes.id.968	Simple mode	12	-0.132489	0.144465	0.378758		-0.415641	0.150663	0.875912	0.659917	1.1626	0.876 (0.66-1.163)
YXZeGZ	sjcUaF	outcome	genus.Alistipes.id.968	Weighted mode	12	-0.121114	0.157693	0.458634		-0.430192	0.187963	0.885933	0.650384	1.20679	0.886 (0.65-1.207)
YYHfMs	sjcUaF	outcome	genus.Gordonibacter.id.821	MR Egger	11	-0.0828859	0.121192	0.511247		-0.320422	0.15465	0.920456	0.725843	1.16725	0.92 (0.726-1.167)
YYHfMs	sjcUaF	outcome	genus.Gordonibacter.id.821	Weighted median	11	-0.0288376	0.0376788	0.444062		-0.102688	0.0450129	0.971574	0.902408	1.04604	0.972 (0.902-1.046)
YYHfMs	sjcUaF	outcome	genus.Gordonibacter.id.821	Inverse variance weighted (fixed effects)	11	-0.0380575	0.028622	0.183631	0.665807	-0.0941567	0.0180416	0.962658	0.91014	1.01821	0.963 (0.91-1.018)
YYHfMs	sjcUaF	outcome	genus.Gordonibacter.id.821	Simple mode	11	-0.0982791	0.0593655	0.128824		-0.214636	0.0180773	0.906396	0.806835	1.01824	0.906 (0.807-1.018)
YYHfMs	sjcUaF	outcome	genus.Gordonibacter.id.821	Weighted mode	11	-0.00653306	0.065903	0.922993		-0.135703	0.122637	0.993488	0.873102	1.13047	0.993 (0.873-1.13)
zaZf8A	sjcUaF	outcome	genus.Oscillospira.id.2064	MR Egger	8	-0.120543	0.227746	0.615609		-0.566925	0.325839	0.886439	0.567267	1.38519	0.886 (0.567-1.385)
zaZf8A	sjcUaF	outcome	genus.Oscillospira.id.2064	Weighted median	8	0.0531521	0.0694273	0.443926		-0.0829254	0.18923	1.05459	0.92042	1.20832	1.055 (0.92-1.208)
zaZf8A	sjcUaF	outcome	genus.Oscillospira.id.2064	Inverse variance weighted (fixed effects)	8	0.0246412	0.0539646	0.647946	0.934111	-0.0811294	0.130412	1.02495	0.922074	1.1393	1.025 (0.922-1.139)
zaZf8A	sjcUaF	outcome	genus.Oscillospira.id.2064	Simple mode	8	0.0644332	0.110434	0.577893		-0.152017	0.280884	1.06655	0.858974	1.3243	1.067 (0.859-1.324)
zaZf8A	sjcUaF	outcome	genus.Oscillospira.id.2064	Weighted mode	8	0.0644332	0.11218	0.583692		-0.155439	0.284306	1.06655	0.856039	1.32884	1.067 (0.856-1.329)
zkWLyI	sjcUaF	outcome	genus.Allisonella.id.2174	MR Egger	8	0.00610687	0.204286	0.977121		-0.394293	0.406507	1.00613	0.674156	1.50156	1.006 (0.674-1.502)
zkWLyI	sjcUaF	outcome	genus.Allisonella.id.2174	Weighted median	8	-0.0131713	0.0377665	0.727272		-0.0871935	0.060851	0.986915	0.9165	1.06274	0.987 (0.916-1.063)
zkWLyI	sjcUaF	outcome	genus.Allisonella.id.2174	Inverse variance weighted (fixed effects)	8	-0.00523335	0.0301967	0.862409	0.988109	-0.0644189	0.0539522	0.99478	0.937612	1.05543	0.995 (0.938-1.055)
zkWLyI	sjcUaF	outcome	genus.Allisonella.id.2174	Simple mode	8	-0.0265638	0.053105	0.632264		-0.13065	0.0775219	0.973786	0.877525	1.08061	0.974 (0.878-1.081)
zkWLyI	sjcUaF	outcome	genus.Allisonella.id.2174	Weighted mode	8	-0.019771	0.0496235	0.702193		-0.117033	0.077491	0.980423	0.889556	1.08057	0.98 (0.89-1.081)
1zf0TZ	sjcUaF	outcome	family.Streptococcaceae.id.1850	MR Egger	11	-0.267784	0.247394	0.307213		-0.752675	0.217108	0.765073	0.471105	1.24248	0.765 (0.471-1.242)
1zf0TZ	sjcUaF	outcome	family.Streptococcaceae.id.1850	Weighted median	11	-0.0748645	0.0785218	0.340376		-0.228767	0.0790383	0.927869	0.795514	1.08225	0.928 (0.796-1.082)
1zf0TZ	sjcUaF	outcome	family.Streptococcaceae.id.1850	Inverse variance weighted (fixed effects)	11	-0.0611282	0.0598614	0.307178	0.577601	-0.178457	0.0562002	0.940703	0.83656	1.05781	0.941 (0.837-1.058)
1zf0TZ	sjcUaF	outcome	family.Streptococcaceae.id.1850	Simple mode	11	-0.0812941	0.119878	0.51307		-0.316256	0.153668	0.921923	0.728873	1.1661	0.922 (0.729-1.166)
1zf0TZ	sjcUaF	outcome	family.Streptococcaceae.id.1850	Weighted mode	11	-0.0812941	0.108595	0.47134		-0.29414	0.131552	0.921923	0.745172	1.1406	0.922 (0.745-1.141)
31r1VV	sjcUaF	outcome	family.Christensenellaceae.id.1866	MR Egger	11	-0.0201129	0.124897	0.875621		-0.26491	0.224684	0.980088	0.767275	1.25193	0.98 (0.767-1.252)
31r1VV	sjcUaF	outcome	family.Christensenellaceae.id.1866	Weighted median	11	-0.0279179	0.0714393	0.695951		-0.167939	0.112103	0.972468	0.845406	1.11863	0.972 (0.845-1.119)
31r1VV	sjcUaF	outcome	family.Christensenellaceae.id.1866	Inverse variance weighted (fixed effects)	11	-0.00729046	0.0466236	0.875743	0.903992	-0.0986727	0.0840918	0.992736	0.906039	1.08773	0.993 (0.906-1.088)
31r1VV	sjcUaF	outcome	family.Christensenellaceae.id.1866	Simple mode	11	-0.135371	0.146854	0.378334		-0.423206	0.152464	0.873392	0.654944	1.1647	0.873 (0.655-1.165)
31r1VV	sjcUaF	outcome	family.Christensenellaceae.id.1866	Weighted mode	11	-0.10766	0.110255	0.351865		-0.323759	0.10844	0.897933	0.723424	1.11454	0.898 (0.723-1.115)
6jMcBB	sjcUaF	outcome	family.Desulfovibrionaceae.id.3169	MR Egger	9	-0.105532	0.430857	0.813533		-0.950012	0.738949	0.899846	0.386736	2.09373	0.9 (0.387-2.094)
6jMcBB	sjcUaF	outcome	family.Desulfovibrionaceae.id.3169	Weighted median	9	0.0170251	0.0985545	0.862849		-0.176142	0.210192	1.01717	0.838499	1.23391	1.017 (0.838-1.234)
6jMcBB	sjcUaF	outcome	family.Desulfovibrionaceae.id.3169	Inverse variance weighted (multiplicative random effects)	9	0.132201	0.100222	0.18714	0.577601	-0.0642336	0.328636	1.14134	0.937786	1.38907	1.141 (0.938-1.389)
6jMcBB	sjcUaF	outcome	family.Desulfovibrionaceae.id.3169	Simple mode	9	-0.0796744	0.157018	0.625549		-0.387431	0.228082	0.923417	0.678799	1.25619	0.923 (0.679-1.256)
6jMcBB	sjcUaF	outcome	family.Desulfovibrionaceae.id.3169	Weighted mode	9	-0.057651	0.129391	0.667728		-0.311257	0.195955	0.943979	0.732526	1.21647	0.944 (0.733-1.216)
axDRMS	sjcUaF	outcome	family.Prevotellaceae.id.960	MR Egger	16	-0.262397	0.167637	0.139837		-0.590965	0.0661707	0.769205	0.553792	1.06841	0.769 (0.554-1.068)
axDRMS	sjcUaF	outcome	family.Prevotellaceae.id.960	Weighted median	16	-0.0417322	0.0648692	0.520011		-0.168876	0.0854114	0.959127	0.844614	1.08917	0.959 (0.845-1.089)
axDRMS	sjcUaF	outcome	family.Prevotellaceae.id.960	Inverse variance weighted (fixed effects)	16	-0.0486952	0.0460408	0.290214	0.577601	-0.138935	0.0415448	0.952471	0.870284	1.04242	0.952 (0.87-1.042)
axDRMS	sjcUaF	outcome	family.Prevotellaceae.id.960	Simple mode	16	-0.0109918	0.121635	0.929191		-0.249397	0.227413	0.989068	0.779271	1.25535	0.989 (0.779-1.255)
axDRMS	sjcUaF	outcome	family.Prevotellaceae.id.960	Weighted mode	16	-0.0201556	0.114783	0.862959		-0.24513	0.204819	0.980046	0.782603	1.2273	0.98 (0.783-1.227)
AXpdwL	sjcUaF	outcome	family.Verrucomicrobiaceae.id.4036	MR Egger	11	-0.0973894	0.17064	0.58215		-0.431844	0.237065	0.907203	0.649311	1.26752	0.907 (0.649-1.268)
AXpdwL	sjcUaF	outcome	family.Verrucomicrobiaceae.id.4036	Weighted median	11	-0.0691545	0.0623944	0.267713		-0.191448	0.0531386	0.933183	0.825763	1.05458	0.933 (0.826-1.055)
AXpdwL	sjcUaF	outcome	family.Verrucomicrobiaceae.id.4036	Inverse variance weighted (fixed effects)	11	-0.0816132	0.0493543	0.0982051	0.577601	-0.178348	0.0151213	0.921628	0.836651	1.01524	0.922 (0.837-1.015)
AXpdwL	sjcUaF	outcome	family.Verrucomicrobiaceae.id.4036	Simple mode	11	-0.071729	0.0970948	0.477038		-0.262035	0.118577	0.930783	0.769484	1.12589	0.931 (0.769-1.126)
AXpdwL	sjcUaF	outcome	family.Verrucomicrobiaceae.id.4036	Weighted mode	11	-0.071729	0.088756	0.437801		-0.245691	0.102233	0.930783	0.782164	1.10764	0.931 (0.782-1.108)
BLSFBU	sjcUaF	outcome	family.Rikenellaceae.id.967	MR Egger	16	0.0437706	0.151094	0.776299		-0.252374	0.339915	1.04474	0.776954	1.40483	1.045 (0.777-1.405)
BLSFBU	sjcUaF	outcome	family.Rikenellaceae.id.967	Weighted median	16	0.037391	0.0678646	0.581658		-0.0956237	0.170406	1.0381	0.908806	1.18579	1.038 (0.909-1.186)
BLSFBU	sjcUaF	outcome	family.Rikenellaceae.id.967	Inverse variance weighted (fixed effects)	16	0.0379708	0.049243	0.440653	0.629271	-0.0585454	0.134487	1.0387	0.943135	1.14395	1.039 (0.943-1.144)
BLSFBU	sjcUaF	outcome	family.Rikenellaceae.id.967	Simple mode	16	0.0522172	0.122048	0.674845		-0.186996	0.291431	1.0536	0.829447	1.33834	1.054 (0.829-1.338)
BLSFBU	sjcUaF	outcome	family.Rikenellaceae.id.967	Weighted mode	16	0.0522172	0.111301	0.645708		-0.165933	0.270368	1.0536	0.847103	1.31045	1.054 (0.847-1.31)
Bt1upE	sjcUaF	outcome	family.Rhodospirillaceae.id.2717	MR Egger	14	-0.249653	0.176019	0.181538		-0.59465	0.0953435	0.779071	0.551755	1.10004	0.779 (0.552-1.1)
Bt1upE	sjcUaF	outcome	family.Rhodospirillaceae.id.2717	Weighted median	14	-0.0613954	0.0563433	0.27586		-0.171828	0.0490374	0.940451	0.842124	1.05026	0.94 (0.842-1.05)
Bt1upE	sjcUaF	outcome	family.Rhodospirillaceae.id.2717	Inverse variance weighted (fixed effects)	14	0.0273536	0.037002	0.459757	0.629271	-0.0451704	0.0998776	1.02773	0.955835	1.10504	1.028 (0.956-1.105)
Bt1upE	sjcUaF	outcome	family.Rhodospirillaceae.id.2717	Simple mode	14	-0.102172	0.109006	0.365688		-0.315824	0.111479	0.902874	0.729188	1.11793	0.903 (0.729-1.118)
Bt1upE	sjcUaF	outcome	family.Rhodospirillaceae.id.2717	Weighted mode	14	-0.095007	0.0959391	0.34011		-0.283048	0.0930337	0.909367	0.753484	1.0975	0.909 (0.753-1.097)
CUtsMo	sjcUaF	outcome	family.ClostridialesvadinBB60group.id.11286	MR Egger	15	0.0840084	0.142387	0.565305		-0.19507	0.363087	1.08764	0.822777	1.43776	1.088 (0.823-1.438)
CUtsMo	sjcUaF	outcome	family.ClostridialesvadinBB60group.id.11286	Weighted median	15	-0.0208155	0.0608075	0.732111		-0.139998	0.0983671	0.9794	0.86936	1.10337	0.979 (0.869-1.103)
CUtsMo	sjcUaF	outcome	family.ClostridialesvadinBB60group.id.11286	Inverse variance weighted (multiplicative random effects)	15	-0.0550906	0.052333	0.292481	0.577601	-0.157663	0.0474819	0.946399	0.854137	1.04863	0.946 (0.854-1.049)
CUtsMo	sjcUaF	outcome	family.ClostridialesvadinBB60group.id.11286	Simple mode	15	-0.0515639	0.108772	0.642769		-0.264757	0.161629	0.949743	0.767393	1.17542	0.95 (0.767-1.175)
CUtsMo	sjcUaF	outcome	family.ClostridialesvadinBB60group.id.11286	Weighted mode	15	-0.0309076	0.0842013	0.719057		-0.195942	0.134127	0.969565	0.82206	1.14354	0.97 (0.822-1.144)
d9u3Wa	sjcUaF	outcome	family.Lactobacillaceae.id.1836	MR Egger	8	-0.141502	0.138315	0.345753		-0.4126	0.129596	0.868053	0.661927	1.13837	0.868 (0.662-1.138)
d9u3Wa	sjcUaF	outcome	family.Lactobacillaceae.id.1836	Weighted median	8	-0.0379261	0.0567814	0.504177		-0.149218	0.0733654	0.962784	0.861382	1.07612	0.963 (0.861-1.076)
d9u3Wa	sjcUaF	outcome	family.Lactobacillaceae.id.1836	Inverse variance weighted (fixed effects)	8	-0.0294144	0.0408928	0.471953	0.629271	-0.109564	0.0507354	0.971014	0.896225	1.05204	0.971 (0.896-1.052)
d9u3Wa	sjcUaF	outcome	family.Lactobacillaceae.id.1836	Simple mode	8	-0.0793277	0.0864905	0.389553		-0.248849	0.0901938	0.923737	0.779698	1.09439	0.924 (0.78-1.094)
d9u3Wa	sjcUaF	outcome	family.Lactobacillaceae.id.1836	Weighted mode	8	-0.0527754	0.0679257	0.462627		-0.18591	0.080359	0.948593	0.830348	1.08368	0.949 (0.83-1.084)
DwGyne	sjcUaF	outcome	family.BacteroidalesS24.7group.id.11173	MR Egger	8	0.409511	0.212778	0.10261		-0.00753281	0.826555	1.50608	0.992495	2.28543	1.506 (0.992-2.285)
DwGyne	sjcUaF	outcome	family.BacteroidalesS24.7group.id.11173	Weighted median	8	0.0289171	0.0701424	0.680147		-0.108562	0.166396	1.02934	0.897123	1.18104	1.029 (0.897-1.181)
DwGyne	sjcUaF	outcome	family.BacteroidalesS24.7group.id.11173	Inverse variance weighted (fixed effects)	8	0.0356021	0.0457603	0.436561	0.629271	-0.0540881	0.125292	1.03624	0.947349	1.13348	1.036 (0.947-1.133)
DwGyne	sjcUaF	outcome	family.BacteroidalesS24.7group.id.11173	Simple mode	8	0.00458652	0.122772	0.971243		-0.236046	0.245219	1.0046	0.789744	1.2779	1.005 (0.79-1.278)
DwGyne	sjcUaF	outcome	family.BacteroidalesS24.7group.id.11173	Weighted mode	8	0.0128035	0.136854	0.928084		-0.255431	0.281038	1.01289	0.774583	1.3245	1.013 (0.775-1.325)
FcqSNY	sjcUaF	outcome	family.Clostridiaceae1.id.1869	MR Egger	10	-0.0144595	0.190088	0.941233		-0.387032	0.358113	0.985645	0.679069	1.43063	0.986 (0.679-1.431)
FcqSNY	sjcUaF	outcome	family.Clostridiaceae1.id.1869	Weighted median	10	-0.00337366	0.0790743	0.965969		-0.158359	0.151612	0.996632	0.853543	1.16371	0.997 (0.854-1.164)
FcqSNY	sjcUaF	outcome	family.Clostridiaceae1.id.1869	Inverse variance weighted (fixed effects)	10	0.0117037	0.0563892	0.835579	0.891284	-0.0988191	0.122226	1.01177	0.905907	1.13001	1.012 (0.906-1.13)
FcqSNY	sjcUaF	outcome	family.Clostridiaceae1.id.1869	Simple mode	10	0.0223824	0.125065	0.861928		-0.222744	0.267509	1.02263	0.80032	1.30671	1.023 (0.8-1.307)
FcqSNY	sjcUaF	outcome	family.Clostridiaceae1.id.1869	Weighted mode	10	-0.00216529	0.107809	0.984414		-0.21347	0.20914	0.997837	0.807776	1.23262	0.998 (0.808-1.233)
FFi1Rd	sjcUaF	outcome	family.Actinomycetaceae.id.421	MR Egger	4	-0.0415258	0.135355	0.787996		-0.306821	0.22377	0.959325	0.735782	1.25078	0.959 (0.736-1.251)
FFi1Rd	sjcUaF	outcome	family.Actinomycetaceae.id.421	Weighted median	4	0.0114555	0.0701141	0.870217		-0.125968	0.148879	1.01152	0.881643	1.16053	1.012 (0.882-1.161)
FFi1Rd	sjcUaF	outcome	family.Actinomycetaceae.id.421	Inverse variance weighted (fixed effects)	4	0.0247572	0.0621097	0.690184	0.811624	-0.0969778	0.146492	1.02507	0.907576	1.15777	1.025 (0.908-1.158)
FFi1Rd	sjcUaF	outcome	family.Actinomycetaceae.id.421	Simple mode	4	-0.000810346	0.102249	0.994174		-0.201218	0.199597	0.99919	0.817734	1.22091	0.999 (0.818-1.221)
FFi1Rd	sjcUaF	outcome	family.Actinomycetaceae.id.421	Weighted mode	4	-0.00290176	0.0823248	0.974096		-0.164258	0.158455	0.997102	0.848523	1.1717	0.997 (0.849-1.172)
FXBXNG	sjcUaF	outcome	family.FamilyXI.id.1936	MR Egger	8	-0.378473	0.192844	0.0973445		-0.756447	-0.000500222	0.684906	0.469331	0.9995	0.685 (0.469-0.999)
FXBXNG	sjcUaF	outcome	family.FamilyXI.id.1936	Weighted median	8	-0.00270382	0.040891	0.94728		-0.0828503	0.0774426	0.9973	0.920489	1.08052	0.997 (0.92-1.081)
FXBXNG	sjcUaF	outcome	family.FamilyXI.id.1936	Inverse variance weighted (fixed effects)	8	-0.027665	0.030286	0.361	0.577601	-0.0870255	0.0316954	0.972714	0.916654	1.0322	0.973 (0.917-1.032)
FXBXNG	sjcUaF	outcome	family.FamilyXI.id.1936	Simple mode	8	0.0113592	0.0690351	0.873955		-0.12395	0.146668	1.01142	0.883424	1.15797	1.011 (0.883-1.158)
FXBXNG	sjcUaF	outcome	family.FamilyXI.id.1936	Weighted mode	8	0.0113592	0.0744875	0.883097		-0.134636	0.157355	1.01142	0.874034	1.17041	1.011 (0.874-1.17)
kodRd1	sjcUaF	outcome	family.Defluviitaleaceae.id.1924	MR Egger	11	-0.0841206	0.149322	0.586956		-0.376792	0.208551	0.91932	0.686059	1.23189	0.919 (0.686-1.232)
kodRd1	sjcUaF	outcome	family.Defluviitaleaceae.id.1924	Weighted median	11	-0.0387614	0.0573867	0.499394		-0.151239	0.0737164	0.96198	0.859642	1.0765	0.962 (0.86-1.077)
kodRd1	sjcUaF	outcome	family.Defluviitaleaceae.id.1924	Inverse variance weighted (fixed effects)	11	-0.0521766	0.0437002	0.232491	0.577601	-0.137829	0.0334757	0.949161	0.871248	1.03404	0.949 (0.871-1.034)
kodRd1	sjcUaF	outcome	family.Defluviitaleaceae.id.1924	Simple mode	11	-0.01533	0.0897304	0.867753		-0.191202	0.160542	0.984787	0.825966	1.17415	0.985 (0.826-1.174)
kodRd1	sjcUaF	outcome	family.Defluviitaleaceae.id.1924	Weighted mode	11	-0.0164667	0.0856391	0.851371		-0.184319	0.151386	0.983668	0.83167	1.16345	0.984 (0.832-1.163)
LRKdIa	sjcUaF	outcome	family.Bifidobacteriaceae.id.433	MR Egger	11	0.398928	0.162294	0.0362737		0.0808327	0.717024	1.49023	1.08419	2.04833	1.49 (1.084-2.048)
LRKdIa	sjcUaF	outcome	family.Bifidobacteriaceae.id.433	Weighted median	11	0.0453905	0.0737779	0.538402		-0.0992142	0.189995	1.04644	0.905549	1.20924	1.046 (0.906-1.209)
LRKdIa	sjcUaF	outcome	family.Bifidobacteriaceae.id.433	Inverse variance weighted (fixed effects)	11	0.00209492	0.0497217	0.966393	0.966393	-0.0953597	0.0995495	1.0021	0.909046	1.10467	1.002 (0.909-1.105)
LRKdIa	sjcUaF	outcome	family.Bifidobacteriaceae.id.433	Simple mode	11	-0.136051	0.139094	0.351083		-0.408676	0.136574	0.872798	0.664529	1.14634	0.873 (0.665-1.146)
LRKdIa	sjcUaF	outcome	family.Bifidobacteriaceae.id.433	Weighted mode	11	0.104937	0.0876825	0.258991		-0.0669202	0.276795	1.11064	0.93527	1.3189	1.111 (0.935-1.319)
m9LXEq	sjcUaF	outcome	family.Enterobacteriaceae.id.3469	MR Egger	7	-0.39268	0.449707	0.422507		-1.27411	0.488747	0.675245	0.279681	1.63027	0.675 (0.28-1.63)
m9LXEq	sjcUaF	outcome	family.Enterobacteriaceae.id.3469	Weighted median	7	0.0458625	0.0987452	0.642323		-0.147678	0.239403	1.04693	0.862709	1.27049	1.047 (0.863-1.27)
m9LXEq	sjcUaF	outcome	family.Enterobacteriaceae.id.3469	Inverse variance weighted (fixed effects)	7	0.0733616	0.0707573	0.299826	0.577601	-0.0653227	0.212046	1.07612	0.936765	1.2362	1.076 (0.937-1.236)
m9LXEq	sjcUaF	outcome	family.Enterobacteriaceae.id.3469	Simple mode	7	0.0508294	0.151609	0.748836		-0.246324	0.347983	1.05214	0.781669	1.41621	1.052 (0.782-1.416)
m9LXEq	sjcUaF	outcome	family.Enterobacteriaceae.id.3469	Weighted mode	7	0.0271763	0.15035	0.862512		-0.267509	0.321862	1.02755	0.765283	1.37969	1.028 (0.765-1.38)
MBOR7Y	sjcUaF	outcome	family.Coriobacteriaceae.id.811	MR Egger	14	0.426495	0.223082	0.0800665		-0.010745	0.863735	1.53188	0.989312	2.372	1.532 (0.989-2.372)
MBOR7Y	sjcUaF	outcome	family.Coriobacteriaceae.id.811	Weighted median	14	-0.0930449	0.0751172	0.21547		-0.240275	0.0541847	0.911153	0.786412	1.05568	0.911 (0.786-1.056)
MBOR7Y	sjcUaF	outcome	family.Coriobacteriaceae.id.811	Inverse variance weighted (fixed effects)	14	-0.0199683	0.0545915	0.714532	0.811624	-0.126968	0.0870311	0.98023	0.880762	1.09093	0.98 (0.881-1.091)
MBOR7Y	sjcUaF	outcome	family.Coriobacteriaceae.id.811	Simple mode	14	-0.115291	0.132543	0.400166		-0.375076	0.144494	0.891107	0.687237	1.15545	0.891 (0.687-1.155)
MBOR7Y	sjcUaF	outcome	family.Coriobacteriaceae.id.811	Weighted mode	14	-0.104549	0.132633	0.44468		-0.364509	0.155411	0.90073	0.694538	1.16814	0.901 (0.695-1.168)
nFlAu5	sjcUaF	outcome	family.Lachnospiraceae.id.1987	MR Egger	16	-0.361335	0.18794	0.0751142		-0.729697	0.00702693	0.696746	0.482055	1.00705	0.697 (0.482-1.007)
nFlAu5	sjcUaF	outcome	family.Lachnospiraceae.id.1987	Weighted median	16	-0.105821	0.0768007	0.168246		-0.25635	0.0447086	0.899586	0.773871	1.04572	0.9 (0.774-1.046)
nFlAu5	sjcUaF	outcome	family.Lachnospiraceae.id.1987	Inverse variance weighted (fixed effects)	16	-0.0928256	0.0538758	0.0848969	0.577601	-0.198422	0.0127711	0.911352	0.820024	1.01285	0.911 (0.82-1.013)
nFlAu5	sjcUaF	outcome	family.Lachnospiraceae.id.1987	Simple mode	16	-0.196641	0.147074	0.20114		-0.484905	0.0916239	0.821486	0.615756	1.09595	0.821 (0.616-1.096)
nFlAu5	sjcUaF	outcome	family.Lachnospiraceae.id.1987	Weighted mode	16	-0.15434	0.142617	0.296252		-0.433869	0.125188	0.85698	0.647997	1.13336	0.857 (0.648-1.133)
O0n2Pz	sjcUaF	outcome	family.Bacteroidaceae.id.917	MR Egger	8	0.342226	0.48877	0.51004		-0.615763	1.30022	1.40808	0.540229	3.67009	1.408 (0.54-3.67)
O0n2Pz	sjcUaF	outcome	family.Bacteroidaceae.id.917	Weighted median	8	-0.0306003	0.103448	0.767381		-0.233359	0.172159	0.969863	0.791869	1.18787	0.97 (0.792-1.188)
O0n2Pz	sjcUaF	outcome	family.Bacteroidaceae.id.917	Inverse variance weighted (fixed effects)	8	-0.0937644	0.0691724	0.175253	0.577601	-0.229342	0.0418136	0.910497	0.795056	1.0427	0.91 (0.795-1.043)
O0n2Pz	sjcUaF	outcome	family.Bacteroidaceae.id.917	Simple mode	8	0.0343482	0.192762	0.863622		-0.343466	0.412162	1.03494	0.709307	1.51008	1.035 (0.709-1.51)
O0n2Pz	sjcUaF	outcome	family.Bacteroidaceae.id.917	Weighted mode	8	0.0246443	0.186033	0.898338		-0.339981	0.38927	1.02495	0.711784	1.4759	1.025 (0.712-1.476)
obtxsV	sjcUaF	outcome	family.Veillonellaceae.id.2172	MR Egger	18	0.0231618	0.080738	0.777889		-0.135085	0.181408	1.02343	0.873642	1.1989	1.023 (0.874-1.199)
obtxsV	sjcUaF	outcome	family.Veillonellaceae.id.2172	Weighted median	18	0.0378189	0.0586547	0.519075		-0.0771443	0.152782	1.03854	0.925756	1.16507	1.039 (0.926-1.165)
obtxsV	sjcUaF	outcome	family.Veillonellaceae.id.2172	Inverse variance weighted (fixed effects)	18	0.0838382	0.0402283	0.0371549	0.396319	0.00499064	0.162686	1.08745	1.005	1.17667	1.087 (1.005-1.177)
obtxsV	sjcUaF	outcome	family.Veillonellaceae.id.2172	Simple mode	18	0.0419941	0.109712	0.706637		-0.173042	0.25703	1.04289	0.841102	1.29308	1.043 (0.841-1.293)
obtxsV	sjcUaF	outcome	family.Veillonellaceae.id.2172	Weighted mode	18	0.00287595	0.0759409	0.970232		-0.145968	0.15172	1.00288	0.864185	1.16383	1.003 (0.864-1.164)
oU56W6	sjcUaF	outcome	family.Peptostreptococcaceae.id.2042	MR Egger	13	-0.0837926	0.120252	0.500383		-0.319486	0.151901	0.919622	0.726522	1.16405	0.92 (0.727-1.164)
oU56W6	sjcUaF	outcome	family.Peptostreptococcaceae.id.2042	Weighted median	13	-0.00309899	0.0656073	0.962326		-0.131689	0.125491	0.996906	0.876613	1.13371	0.997 (0.877-1.134)
oU56W6	sjcUaF	outcome	family.Peptostreptococcaceae.id.2042	Inverse variance weighted (fixed effects)	13	-0.0157013	0.046485	0.735535	0.811624	-0.106812	0.0754092	0.984421	0.898695	1.07833	0.984 (0.899-1.078)
oU56W6	sjcUaF	outcome	family.Peptostreptococcaceae.id.2042	Simple mode	13	0.0152676	0.0932056	0.872611		-0.167415	0.197951	1.01538	0.845848	1.2189	1.015 (0.846-1.219)
oU56W6	sjcUaF	outcome	family.Peptostreptococcaceae.id.2042	Weighted mode	13	0.00794211	0.0870308	0.928795		-0.162638	0.178523	1.00797	0.849899	1.19545	1.008 (0.85-1.195)
pXAgfu	sjcUaF	outcome	family.Acidaminococcaceae.id.2166	MR Egger	7	-0.0954337	0.199094	0.651928		-0.485658	0.294791	0.908979	0.615292	1.34285	0.909 (0.615-1.343)
pXAgfu	sjcUaF	outcome	family.Acidaminococcaceae.id.2166	Weighted median	7	-0.021436	0.0788044	0.78561		-0.175893	0.133021	0.978792	0.838708	1.14227	0.979 (0.839-1.142)
pXAgfu	sjcUaF	outcome	family.Acidaminococcaceae.id.2166	Inverse variance weighted (fixed effects)	7	0.0193515	0.0570311	0.734373	0.811624	-0.0924294	0.131132	1.01954	0.911714	1.14012	1.02 (0.912-1.14)
pXAgfu	sjcUaF	outcome	family.Acidaminococcaceae.id.2166	Simple mode	7	-0.0356102	0.126673	0.788062		-0.283888	0.212668	0.965016	0.752851	1.23697	0.965 (0.753-1.237)
pXAgfu	sjcUaF	outcome	family.Acidaminococcaceae.id.2166	Weighted mode	7	-0.0177265	0.112031	0.879468		-0.237307	0.201854	0.98243	0.788749	1.22367	0.982 (0.789-1.224)
Sgv0J4	sjcUaF	outcome	family.Victivallaceae.id.2255	MR Egger	11	-0.169094	0.145531	0.275158		-0.454336	0.116147	0.844429	0.63487	1.12316	0.844 (0.635-1.123)
Sgv0J4	sjcUaF	outcome	family.Victivallaceae.id.2255	Weighted median	11	-0.00210518	0.0398499	0.957869		-0.080211	0.0760006	0.997897	0.922922	1.07896	0.998 (0.923-1.079)
Sgv0J4	sjcUaF	outcome	family.Victivallaceae.id.2255	Inverse variance weighted (fixed effects)	11	-0.0311755	0.0280962	0.267173	0.577601	-0.0862441	0.0238931	0.969305	0.91737	1.02418	0.969 (0.917-1.024)
Sgv0J4	sjcUaF	outcome	family.Victivallaceae.id.2255	Simple mode	11	0.0313829	0.0617969	0.62258		-0.0897392	0.152505	1.03188	0.91417	1.16475	1.032 (0.914-1.165)
Sgv0J4	sjcUaF	outcome	family.Victivallaceae.id.2255	Weighted mode	11	0.0302148	0.0568332	0.606582		-0.0811782	0.141608	1.03068	0.922029	1.15212	1.031 (0.922-1.152)
SpO9Ka	sjcUaF	outcome	family.Porphyromonadaceae.id.943	MR Egger	9	-0.0661955	0.32616	0.844944		-0.705469	0.573078	0.935948	0.493877	1.77372	0.936 (0.494-1.774)
SpO9Ka	sjcUaF	outcome	family.Porphyromonadaceae.id.943	Weighted median	9	-0.084935	0.0963979	0.37827		-0.273875	0.104005	0.918572	0.760427	1.10961	0.919 (0.76-1.11)
SpO9Ka	sjcUaF	outcome	family.Porphyromonadaceae.id.943	Inverse variance weighted (fixed effects)	9	-0.0674081	0.0735255	0.359248	0.577601	-0.211518	0.0767018	0.934814	0.809355	1.07972	0.935 (0.809-1.08)
SpO9Ka	sjcUaF	outcome	family.Porphyromonadaceae.id.943	Simple mode	9	-0.0955867	0.141883	0.519489		-0.373678	0.182504	0.90884	0.688199	1.20022	0.909 (0.688-1.2)
SpO9Ka	sjcUaF	outcome	family.Porphyromonadaceae.id.943	Weighted mode	9	-0.0836012	0.143777	0.57694		-0.365404	0.198202	0.919798	0.693916	1.21921	0.92 (0.694-1.219)
T35lgz	sjcUaF	outcome	family.Oxalobacteraceae.id.2966	MR Egger	14	-0.0354445	0.14117	0.806003		-0.312138	0.241249	0.965176	0.731881	1.27284	0.965 (0.732-1.273)
T35lgz	sjcUaF	outcome	family.Oxalobacteraceae.id.2966	Weighted median	14	0.0537754	0.0411423	0.191192		-0.0268634	0.134414	1.05525	0.973494	1.14387	1.055 (0.973-1.144)
T35lgz	sjcUaF	outcome	family.Oxalobacteraceae.id.2966	Inverse variance weighted (fixed effects)	14	0.0314922	0.0285828	0.270553	0.577601	-0.0245301	0.0875145	1.03199	0.975768	1.09146	1.032 (0.976-1.091)
T35lgz	sjcUaF	outcome	family.Oxalobacteraceae.id.2966	Simple mode	14	0.0969571	0.0760944	0.224911		-0.052188	0.246102	1.10181	0.94915	1.27903	1.102 (0.949-1.279)
T35lgz	sjcUaF	outcome	family.Oxalobacteraceae.id.2966	Weighted mode	14	0.0847539	0.0690449	0.241392		-0.0505741	0.220082	1.08845	0.950683	1.24618	1.088 (0.951-1.246)
T8T6Lu	sjcUaF	outcome	family.Peptococcaceae.id.2024	MR Egger	9	0.254899	0.136191	0.10343		-0.0120354	0.521834	1.29033	0.988037	1.68511	1.29 (0.988-1.685)
T8T6Lu	sjcUaF	outcome	family.Peptococcaceae.id.2024	Weighted median	9	0.00982341	0.0696582	0.887852		-0.126707	0.146354	1.00987	0.880992	1.15761	1.01 (0.881-1.158)
T8T6Lu	sjcUaF	outcome	family.Peptococcaceae.id.2024	Inverse variance weighted (fixed effects)	9	0.020851	0.0491462	0.671372	0.811624	-0.0754755	0.117178	1.02107	0.927302	1.12432	1.021 (0.927-1.124)
T8T6Lu	sjcUaF	outcome	family.Peptococcaceae.id.2024	Simple mode	9	-0.0674674	0.122237	0.596067		-0.307052	0.172117	0.934758	0.735612	1.18782	0.935 (0.736-1.188)
T8T6Lu	sjcUaF	outcome	family.Peptococcaceae.id.2024	Weighted mode	9	-0.0594161	0.12196	0.639201		-0.298458	0.179626	0.942315	0.741961	1.19677	0.942 (0.742-1.197)
vlyGOP	sjcUaF	outcome	family.Ruminococcaceae.id.2050	MR Egger	10	-0.0216172	0.122903	0.864752		-0.262508	0.219273	0.978615	0.769121	1.24517	0.979 (0.769-1.245)
vlyGOP	sjcUaF	outcome	family.Ruminococcaceae.id.2050	Weighted median	10	0.0259498	0.0769227	0.735854		-0.124819	0.176718	1.02629	0.882657	1.19329	1.026 (0.883-1.193)
vlyGOP	sjcUaF	outcome	family.Ruminococcaceae.id.2050	Inverse variance weighted (fixed effects)	10	0.0565233	0.0568633	0.320213	0.577601	-0.0549287	0.167975	1.05815	0.946553	1.18291	1.058 (0.947-1.183)
vlyGOP	sjcUaF	outcome	family.Ruminococcaceae.id.2050	Simple mode	10	0.0368521	0.0940044	0.704161		-0.147397	0.221101	1.03754	0.862952	1.24745	1.038 (0.863-1.247)
vlyGOP	sjcUaF	outcome	family.Ruminococcaceae.id.2050	Weighted mode	10	0.0133738	0.0875605	0.881975		-0.158245	0.184992	1.01346	0.853641	1.20321	1.013 (0.854-1.203)
WEMGli	sjcUaF	outcome	family.Alcaligenaceae.id.2875	MR Egger	11	0.0828086	0.28306	0.7765		-0.471989	0.637606	1.08633	0.623761	1.89195	1.086 (0.624-1.892)
WEMGli	sjcUaF	outcome	family.Alcaligenaceae.id.2875	Weighted median	11	0.172812	0.081518	0.0340125		0.0130366	0.332587	1.18864	1.01312	1.39457	1.189 (1.013-1.395)
WEMGli	sjcUaF	outcome	family.Alcaligenaceae.id.2875	Inverse variance weighted (fixed effects)	11	0.194036	0.0617391	0.00167313	0.0535402	0.0730279	0.315045	1.21414	1.07576	1.37032	1.214 (1.076-1.37)
WEMGli	sjcUaF	outcome	family.Alcaligenaceae.id.2875	Simple mode	11	0.170837	0.130508	0.21981		-0.0849585	0.426632	1.1863	0.91855	1.53209	1.186 (0.919-1.532)
WEMGli	sjcUaF	outcome	family.Alcaligenaceae.id.2875	Weighted mode	11	0.163248	0.128118	0.231407		-0.0878633	0.41436	1.17733	0.915886	1.5134	1.177 (0.916-1.513)
Xtktja	sjcUaF	outcome	family.Pasteurellaceae.id.3689	MR Egger	13	-0.00806752	0.0768365	0.918269		-0.158667	0.142532	0.991965	0.85328	1.15319	0.992 (0.853-1.153)
Xtktja	sjcUaF	outcome	family.Pasteurellaceae.id.3689	Weighted median	13	0.0388151	0.0536907	0.469717		-0.0664186	0.144049	1.03958	0.935739	1.15494	1.04 (0.936-1.155)
Xtktja	sjcUaF	outcome	family.Pasteurellaceae.id.3689	Inverse variance weighted (fixed effects)	13	0.0842877	0.0358827	0.018825	0.3012	0.0139576	0.154618	1.08794	1.01406	1.16721	1.088 (1.014-1.167)
Xtktja	sjcUaF	outcome	family.Pasteurellaceae.id.3689	Simple mode	13	0.194936	0.0985802	0.071423		0.00171899	0.388154	1.21523	1.00172	1.47426	1.215 (1.002-1.474)
Xtktja	sjcUaF	outcome	family.Pasteurellaceae.id.3689	Weighted mode	13	0.00516616	0.0782861	0.948472		-0.148275	0.158607	1.00518	0.862194	1.17188	1.005 (0.862-1.172)
Y7cF3n	sjcUaF	outcome	family.Methanobacteriaceae.id.121	MR Egger	9	0.157299	0.129263	0.263075		-0.0960556	0.410654	1.17035	0.908414	1.5078	1.17 (0.908-1.508)
Y7cF3n	sjcUaF	outcome	family.Methanobacteriaceae.id.121	Weighted median	9	0.0558445	0.0434939	0.199156		-0.0294036	0.141093	1.05743	0.971024	1.15153	1.057 (0.971-1.152)
Y7cF3n	sjcUaF	outcome	family.Methanobacteriaceae.id.121	Inverse variance weighted (fixed effects)	9	0.0438026	0.0328428	0.182301	0.577601	-0.0205694	0.108175	1.04478	0.979641	1.11424	1.045 (0.98-1.114)
Y7cF3n	sjcUaF	outcome	family.Methanobacteriaceae.id.121	Simple mode	9	0.0543186	0.0718478	0.471308		-0.0865031	0.19514	1.05582	0.917133	1.21548	1.056 (0.917-1.215)
Y7cF3n	sjcUaF	outcome	family.Methanobacteriaceae.id.121	Weighted mode	9	0.0613415	0.0604477	0.339912		-0.057136	0.179819	1.06326	0.944466	1.197	1.063 (0.944-1.197)
yfxJv6	sjcUaF	outcome	family.Erysipelotrichaceae.id.2149	MR Egger	13	-0.185439	0.316036	0.569207		-0.804869	0.433991	0.830739	0.447146	1.54341	0.831 (0.447-1.543)
yfxJv6	sjcUaF	outcome	family.Erysipelotrichaceae.id.2149	Weighted median	13	0.116078	0.0878754	0.186522		-0.0561577	0.288314	1.12308	0.94539	1.33418	1.123 (0.945-1.334)
yfxJv6	sjcUaF	outcome	family.Erysipelotrichaceae.id.2149	Inverse variance weighted (fixed effects)	13	0.0833581	0.0590675	0.158176	0.577601	-0.0324142	0.19913	1.08693	0.968105	1.22034	1.087 (0.968-1.22)
yfxJv6	sjcUaF	outcome	family.Erysipelotrichaceae.id.2149	Simple mode	13	0.199155	0.176296	0.280694		-0.146385	0.544696	1.22037	0.863825	1.72408	1.22 (0.864-1.724)
yfxJv6	sjcUaF	outcome	family.Erysipelotrichaceae.id.2149	Weighted mode	13	0.202354	0.182326	0.288811		-0.155005	0.559713	1.22428	0.856411	1.75017	1.224 (0.856-1.75)
ylev3A	sjcUaF	outcome	family.FamilyXIII.id.1957	MR Egger	7	-0.459076	0.344451	0.240109		-1.1342	0.216047	0.631867	0.321679	1.24116	0.632 (0.322-1.241)
ylev3A	sjcUaF	outcome	family.FamilyXIII.id.1957	Weighted median	7	-0.0737438	0.119036	0.535582		-0.307055	0.159567	0.92891	0.73561	1.173	0.929 (0.736-1.173)
ylev3A	sjcUaF	outcome	family.FamilyXIII.id.1957	Inverse variance weighted (fixed effects)	7	0.0717459	0.0772492	0.353014	0.577601	-0.0796625	0.223154	1.07438	0.923428	1.25001	1.074 (0.923-1.25)
ylev3A	sjcUaF	outcome	family.FamilyXIII.id.1957	Simple mode	7	-0.11503	0.189783	0.566648		-0.487004	0.256944	0.89134	0.614465	1.29297	0.891 (0.614-1.293)
ylev3A	sjcUaF	outcome	family.FamilyXIII.id.1957	Weighted mode	7	-0.117995	0.179079	0.534414		-0.468989	0.232999	0.888701	0.625634	1.26238	0.889 (0.626-1.262)
9i4tiU	sjcUaF	outcome	order.Gastranaerophilales.id.1591	MR Egger	9	0.122966	0.119023	0.335909		-0.110318	0.35625	1.13085	0.895549	1.42796	1.131 (0.896-1.428)
9i4tiU	sjcUaF	outcome	order.Gastranaerophilales.id.1591	Weighted median	9	0.0113681	0.0510946	0.823931		-0.0887773	0.111513	1.01143	0.915049	1.11797	1.011 (0.915-1.118)
9i4tiU	sjcUaF	outcome	order.Gastranaerophilales.id.1591	Inverse variance weighted (fixed effects)	9	0.0069572	0.039813	0.861278	0.914312	-0.0710762	0.0849906	1.00698	0.931391	1.08871	1.007 (0.931-1.089)
9i4tiU	sjcUaF	outcome	order.Gastranaerophilales.id.1591	Simple mode	9	0.0572407	0.0816711	0.503257		-0.102835	0.217316	1.05891	0.902276	1.24274	1.059 (0.902-1.243)
9i4tiU	sjcUaF	outcome	order.Gastranaerophilales.id.1591	Weighted mode	9	-0.0527314	0.0780799	0.518492		-0.205768	0.100305	0.948635	0.814022	1.10551	0.949 (0.814-1.106)
aGfu8V	sjcUaF	outcome	order.Bifidobacteriales.id.432	MR Egger	11	0.398928	0.162294	0.0362737		0.0808327	0.717024	1.49023	1.08419	2.04833	1.49 (1.084-2.048)
aGfu8V	sjcUaF	outcome	order.Bifidobacteriales.id.432	Weighted median	11	0.0453905	0.0712834	0.52428		-0.0943249	0.185106	1.04644	0.909987	1.20335	1.046 (0.91-1.203)
aGfu8V	sjcUaF	outcome	order.Bifidobacteriales.id.432	Inverse variance weighted (fixed effects)	11	0.00209492	0.0497217	0.966393	0.966393	-0.0953597	0.0995495	1.0021	0.909046	1.10467	1.002 (0.909-1.105)
aGfu8V	sjcUaF	outcome	order.Bifidobacteriales.id.432	Simple mode	11	-0.136051	0.135896	0.340367		-0.402408	0.130305	0.872798	0.668708	1.13918	0.873 (0.669-1.139)
aGfu8V	sjcUaF	outcome	order.Bifidobacteriales.id.432	Weighted mode	11	0.104937	0.0885743	0.263513		-0.0686681	0.278543	1.11064	0.933637	1.3212	1.111 (0.934-1.321)
BPW89n	sjcUaF	outcome	order.Verrucomicrobiales.id.4030	MR Egger	11	-0.09733	0.170655	0.582409		-0.431814	0.237154	0.907257	0.64933	1.26764	0.907 (0.649-1.268)
BPW89n	sjcUaF	outcome	order.Verrucomicrobiales.id.4030	Weighted median	11	-0.0691586	0.068124	0.310016		-0.202682	0.0643644	0.933179	0.816538	1.06648	0.933 (0.817-1.066)
BPW89n	sjcUaF	outcome	order.Verrucomicrobiales.id.4030	Inverse variance weighted (fixed effects)	11	-0.0815871	0.0493422	0.0982304	0.53971	-0.178298	0.0151237	0.921652	0.836693	1.01524	0.922 (0.837-1.015)
BPW89n	sjcUaF	outcome	order.Verrucomicrobiales.id.4030	Simple mode	11	-0.0717107	0.09794	0.480861		-0.263673	0.120252	0.9308	0.768225	1.12778	0.931 (0.768-1.128)
BPW89n	sjcUaF	outcome	order.Verrucomicrobiales.id.4030	Weighted mode	11	-0.0717107	0.0884221	0.43624		-0.245018	0.101597	0.9308	0.78269	1.10694	0.931 (0.783-1.107)
C1xV1V	sjcUaF	outcome	order.Victivallales.id.2254	MR Egger	8	0.0246148	0.134065	0.860372		-0.238152	0.287381	1.02492	0.788083	1.33293	1.025 (0.788-1.333)
C1xV1V	sjcUaF	outcome	order.Victivallales.id.2254	Weighted median	8	-0.0311865	0.0484621	0.519884		-0.126172	0.0637992	0.969295	0.881463	1.06588	0.969 (0.881-1.066)
C1xV1V	sjcUaF	outcome	order.Victivallales.id.2254	Inverse variance weighted (fixed effects)	8	-0.0278127	0.037673	0.460353	0.837005	-0.101652	0.0460264	0.97257	0.903344	1.0471	0.973 (0.903-1.047)
C1xV1V	sjcUaF	outcome	order.Victivallales.id.2254	Simple mode	8	-0.0959088	0.0769627	0.252787		-0.246756	0.0549381	0.908547	0.781331	1.05648	0.909 (0.781-1.056)
C1xV1V	sjcUaF	outcome	order.Victivallales.id.2254	Weighted mode	8	-0.0889037	0.0727983	0.261529		-0.231588	0.053781	0.914934	0.793273	1.05525	0.915 (0.793-1.055)
CYNr8c	sjcUaF	outcome	order.Actinomycetales.id.420	MR Egger	4	-0.0413202	0.135666	0.789461		-0.307225	0.224584	0.959522	0.735485	1.2518	0.96 (0.735-1.252)
CYNr8c	sjcUaF	outcome	order.Actinomycetales.id.420	Weighted median	4	0.0116757	0.0736162	0.873983		-0.132612	0.155963	1.01174	0.875805	1.16878	1.012 (0.876-1.169)
CYNr8c	sjcUaF	outcome	order.Actinomycetales.id.420	Inverse variance weighted (fixed effects)	4	0.0248658	0.0621528	0.689101	0.914312	-0.0969536	0.146685	1.02518	0.907598	1.15799	1.025 (0.908-1.158)
CYNr8c	sjcUaF	outcome	order.Actinomycetales.id.420	Simple mode	4	-0.000326253	0.0965487	0.997516		-0.189562	0.188909	0.999674	0.827322	1.20793	1 (0.827-1.208)
CYNr8c	sjcUaF	outcome	order.Actinomycetales.id.420	Weighted mode	4	-0.00241799	0.0809985	0.97806		-0.161175	0.156339	0.997585	0.851143	1.16922	0.998 (0.851-1.169)
dSCeM7	sjcUaF	outcome	order.Enterobacteriales.id.3468	MR Egger	7	-0.39268	0.449707	0.422507		-1.27411	0.488747	0.675245	0.279681	1.63027	0.675 (0.28-1.63)
dSCeM7	sjcUaF	outcome	order.Enterobacteriales.id.3468	Weighted median	7	0.0458625	0.101055	0.649944		-0.152204	0.243929	1.04693	0.858813	1.27625	1.047 (0.859-1.276)
dSCeM7	sjcUaF	outcome	order.Enterobacteriales.id.3468	Inverse variance weighted (fixed effects)	7	0.0733616	0.0707573	0.299826	0.666281	-0.0653227	0.212046	1.07612	0.936765	1.2362	1.076 (0.937-1.236)
dSCeM7	sjcUaF	outcome	order.Enterobacteriales.id.3468	Simple mode	7	0.0508294	0.148358	0.743573		-0.239952	0.34161	1.05214	0.786666	1.40721	1.052 (0.787-1.407)
dSCeM7	sjcUaF	outcome	order.Enterobacteriales.id.3468	Weighted mode	7	0.0271763	0.145979	0.85845		-0.258943	0.313296	1.02755	0.771867	1.36793	1.028 (0.772-1.368)
FlVBaS	sjcUaF	outcome	order.Erysipelotrichales.id.2148	MR Egger	13	-0.185439	0.316036	0.569207		-0.804869	0.433991	0.830739	0.447146	1.54341	0.831 (0.447-1.543)
FlVBaS	sjcUaF	outcome	order.Erysipelotrichales.id.2148	Weighted median	13	0.116078	0.0867095	0.180668		-0.0538725	0.286029	1.12308	0.947553	1.33113	1.123 (0.948-1.331)
FlVBaS	sjcUaF	outcome	order.Erysipelotrichales.id.2148	Inverse variance weighted (fixed effects)	13	0.0833581	0.0590675	0.158176	0.53971	-0.0324142	0.19913	1.08693	0.968105	1.22034	1.087 (0.968-1.22)
FlVBaS	sjcUaF	outcome	order.Erysipelotrichales.id.2148	Simple mode	13	0.199155	0.16304	0.245347		-0.120403	0.518713	1.22037	0.886563	1.67987	1.22 (0.887-1.68)
FlVBaS	sjcUaF	outcome	order.Erysipelotrichales.id.2148	Weighted mode	13	0.202354	0.163861	0.240498		-0.118815	0.523522	1.22428	0.887972	1.68796	1.224 (0.888-1.688)
j0mByI	sjcUaF	outcome	order.NB1n.id.3953	MR Egger	12	0.215595	0.127731	0.122324		-0.0347578	0.465949	1.2406	0.965839	1.59353	1.241 (0.966-1.594)
j0mByI	sjcUaF	outcome	order.NB1n.id.3953	Weighted median	12	-0.00177855	0.0420123	0.966232		-0.0841227	0.0805656	0.998223	0.919318	1.0839	0.998 (0.919-1.084)
j0mByI	sjcUaF	outcome	order.NB1n.id.3953	Inverse variance weighted (fixed effects)	12	-0.0137296	0.0314702	0.662638	0.914312	-0.0754111	0.0479519	0.986364	0.927362	1.04912	0.986 (0.927-1.049)
j0mByI	sjcUaF	outcome	order.NB1n.id.3953	Simple mode	12	0.0186903	0.0755817	0.809241		-0.12945	0.16683	1.01887	0.878579	1.18155	1.019 (0.879-1.182)
j0mByI	sjcUaF	outcome	order.NB1n.id.3953	Weighted mode	12	0.0111542	0.0713504	0.878605		-0.128693	0.151001	1.01122	0.879244	1.163	1.011 (0.879-1.163)
jfZByg	sjcUaF	outcome	order.Lactobacillales.id.1800	MR Egger	15	0.0304196	0.165347	0.856872		-0.293661	0.3545	1.03089	0.745529	1.42547	1.031 (0.746-1.425)
jfZByg	sjcUaF	outcome	order.Lactobacillales.id.1800	Weighted median	15	0.00191212	0.0751889	0.979711		-0.145458	0.149282	1.00191	0.864626	1.161	1.002 (0.865-1.161)
jfZByg	sjcUaF	outcome	order.Lactobacillales.id.1800	Inverse variance weighted (fixed effects)	15	0.072994	0.0506932	0.149891	0.53971	-0.0263647	0.172353	1.07572	0.97398	1.1881	1.076 (0.974-1.188)
jfZByg	sjcUaF	outcome	order.Lactobacillales.id.1800	Simple mode	15	-0.0789873	0.123266	0.532009		-0.320588	0.162613	0.924052	0.725722	1.17658	0.924 (0.726-1.177)
jfZByg	sjcUaF	outcome	order.Lactobacillales.id.1800	Weighted mode	15	-0.0444196	0.10271	0.671982		-0.245731	0.156892	0.956552	0.782133	1.16987	0.957 (0.782-1.17)
jHia6Z	sjcUaF	outcome	order.Pasteurellales.id.3688	MR Egger	13	-0.00806752	0.0768365	0.918269		-0.158667	0.142532	0.991965	0.85328	1.15319	0.992 (0.853-1.153)
jHia6Z	sjcUaF	outcome	order.Pasteurellales.id.3688	Weighted median	13	0.0388151	0.053691	0.469719		-0.0664192	0.144049	1.03958	0.935739	1.15494	1.04 (0.936-1.155)
jHia6Z	sjcUaF	outcome	order.Pasteurellales.id.3688	Inverse variance weighted (fixed effects)	13	0.0842877	0.0358827	0.018825	0.3765	0.0139576	0.154618	1.08794	1.01406	1.16721	1.088 (1.014-1.167)
jHia6Z	sjcUaF	outcome	order.Pasteurellales.id.3688	Simple mode	13	0.194936	0.100123	0.0753241		-0.00130442	0.391177	1.21523	0.998696	1.47872	1.215 (0.999-1.479)
jHia6Z	sjcUaF	outcome	order.Pasteurellales.id.3688	Weighted mode	13	0.00516616	0.0720886	0.94405		-0.136128	0.14646	1.00518	0.872731	1.15773	1.005 (0.873-1.158)
m0ByAU	sjcUaF	outcome	order.Desulfovibrionales.id.3156	MR Egger	11	-0.0246562	0.394641	0.951548		-0.798153	0.748841	0.975645	0.45016	2.11455	0.976 (0.45-2.115)
m0ByAU	sjcUaF	outcome	order.Desulfovibrionales.id.3156	Weighted median	11	-0.00162746	0.0909735	0.985727		-0.179936	0.176681	0.998374	0.835324	1.19325	0.998 (0.835-1.193)
m0ByAU	sjcUaF	outcome	order.Desulfovibrionales.id.3156	Inverse variance weighted (multiplicative random effects)	11	0.124716	0.088239	0.157543	0.53971	-0.0482328	0.297664	1.13283	0.952912	1.34671	1.133 (0.953-1.347)
m0ByAU	sjcUaF	outcome	order.Desulfovibrionales.id.3156	Simple mode	11	-0.0976997	0.156429	0.546242		-0.4043	0.2089	0.906921	0.667444	1.23232	0.907 (0.667-1.232)
m0ByAU	sjcUaF	outcome	order.Desulfovibrionales.id.3156	Weighted mode	11	-0.0766544	0.116072	0.523916		-0.304156	0.150847	0.92621	0.737746	1.16282	0.926 (0.738-1.163)
NKNDGp	sjcUaF	outcome	order.Methanobacteriales.id.120	MR Egger	9	0.157299	0.129263	0.263075		-0.0960556	0.410654	1.17035	0.908414	1.5078	1.17 (0.908-1.508)
NKNDGp	sjcUaF	outcome	order.Methanobacteriales.id.120	Weighted median	9	0.0558445	0.0435883	0.20013		-0.0295885	0.141277	1.05743	0.970845	1.15174	1.057 (0.971-1.152)
NKNDGp	sjcUaF	outcome	order.Methanobacteriales.id.120	Inverse variance weighted (fixed effects)	9	0.0438026	0.0328428	0.182301	0.53971	-0.0205694	0.108175	1.04478	0.979641	1.11424	1.045 (0.98-1.114)
NKNDGp	sjcUaF	outcome	order.Methanobacteriales.id.120	Simple mode	9	0.0543186	0.0682185	0.448871		-0.0793898	0.188027	1.05582	0.92368	1.20687	1.056 (0.924-1.207)
NKNDGp	sjcUaF	outcome	order.Methanobacteriales.id.120	Weighted mode	9	0.0613415	0.0637476	0.3641		-0.0636037	0.186287	1.06326	0.938377	1.20477	1.063 (0.938-1.205)
oGD8An	sjcUaF	outcome	order.Coriobacteriales.id.810	MR Egger	14	0.426495	0.223082	0.0800665		-0.010745	0.863735	1.53188	0.989312	2.372	1.532 (0.989-2.372)
oGD8An	sjcUaF	outcome	order.Coriobacteriales.id.810	Weighted median	14	-0.0930449	0.0765381	0.224112		-0.24306	0.0569698	0.911153	0.784225	1.05862	0.911 (0.784-1.059)
oGD8An	sjcUaF	outcome	order.Coriobacteriales.id.810	Inverse variance weighted (fixed effects)	14	-0.0199683	0.0545915	0.714532	0.914312	-0.126968	0.0870311	0.98023	0.880762	1.09093	0.98 (0.881-1.091)
oGD8An	sjcUaF	outcome	order.Coriobacteriales.id.810	Simple mode	14	-0.115291	0.138447	0.420025		-0.386647	0.156065	0.891107	0.679331	1.1689	0.891 (0.679-1.169)
oGD8An	sjcUaF	outcome	order.Coriobacteriales.id.810	Weighted mode	14	-0.104549	0.121908	0.406644		-0.34349	0.134391	0.90073	0.709291	1.14384	0.901 (0.709-1.144)
Oxkiqb	sjcUaF	outcome	order.Clostridiales.id.1863	MR Egger	11	0.702884	0.316742	0.0536425		0.0820691	1.3237	2.01957	1.08553	3.7573	2.02 (1.086-3.757)
Oxkiqb	sjcUaF	outcome	order.Clostridiales.id.1863	Weighted median	11	0.0859798	0.093853	0.359609		-0.0979721	0.269932	1.08978	0.906674	1.30987	1.09 (0.907-1.31)
Oxkiqb	sjcUaF	outcome	order.Clostridiales.id.1863	Inverse variance weighted (multiplicative random effects)	11	0.0817798	0.086767	0.345926	0.691851	-0.0882835	0.251843	1.08522	0.915501	1.28639	1.085 (0.916-1.286)
Oxkiqb	sjcUaF	outcome	order.Clostridiales.id.1863	Simple mode	11	0.162289	0.18731	0.406568		-0.204839	0.529417	1.1762	0.814779	1.69794	1.176 (0.815-1.698)
Oxkiqb	sjcUaF	outcome	order.Clostridiales.id.1863	Weighted mode	11	0.248818	0.164578	0.161509		-0.0737541	0.571391	1.28251	0.9289	1.77073	1.283 (0.929-1.771)
qiWbrh	sjcUaF	outcome	order.Selenomonadales.id.2165	MR Egger	12	-0.0455455	0.327093	0.892022		-0.686647	0.595556	0.955476	0.503261	1.81404	0.955 (0.503-1.814)
qiWbrh	sjcUaF	outcome	order.Selenomonadales.id.2165	Weighted median	12	-0.0603423	0.0981124	0.538533		-0.252643	0.131958	0.941442	0.776745	1.14106	0.941 (0.777-1.141)
qiWbrh	sjcUaF	outcome	order.Selenomonadales.id.2165	Inverse variance weighted (multiplicative random effects)	12	-0.0397273	0.0900555	0.65911	0.914312	-0.216236	0.136782	0.961052	0.805545	1.14658	0.961 (0.806-1.147)
qiWbrh	sjcUaF	outcome	order.Selenomonadales.id.2165	Simple mode	12	0.249749	0.224419	0.289493		-0.190112	0.68961	1.2837	0.826867	1.99294	1.284 (0.827-1.993)
qiWbrh	sjcUaF	outcome	order.Selenomonadales.id.2165	Weighted mode	12	0.249749	0.224114	0.288871		-0.189515	0.689013	1.2837	0.82736	1.99175	1.284 (0.827-1.992)
rsbOlb	sjcUaF	outcome	order.MollicutesRF9.id.11579	MR Egger	12	-0.0267385	0.169052	0.877473		-0.358081	0.304604	0.973616	0.699016	1.35609	0.974 (0.699-1.356)
rsbOlb	sjcUaF	outcome	order.MollicutesRF9.id.11579	Weighted median	12	-0.015662	0.0627894	0.803023		-0.138729	0.107405	0.98446	0.870464	1.11339	0.984 (0.87-1.113)
rsbOlb	sjcUaF	outcome	order.MollicutesRF9.id.11579	Inverse variance weighted (fixed effects)	12	-0.0482412	0.0447033	0.280525	0.666281	-0.13586	0.0393774	0.952904	0.872965	1.04016	0.953 (0.873-1.04)
rsbOlb	sjcUaF	outcome	order.MollicutesRF9.id.11579	Simple mode	12	-0.029333	0.109346	0.793465		-0.243652	0.184986	0.971093	0.78376	1.2032	0.971 (0.784-1.203)
rsbOlb	sjcUaF	outcome	order.MollicutesRF9.id.11579	Weighted mode	12	0.00855106	0.0927437	0.928196		-0.173227	0.190329	1.00859	0.840947	1.20965	1.009 (0.841-1.21)
sFxDb3	sjcUaF	outcome	order.Burkholderiales.id.2874	MR Egger	10	-0.0394709	0.212735	0.857423		-0.456431	0.37749	0.961298	0.63354	1.45862	0.961 (0.634-1.459)
sFxDb3	sjcUaF	outcome	order.Burkholderiales.id.2874	Weighted median	10	0.071278	0.0864724	0.409777		-0.0982079	0.240764	1.07388	0.90646	1.27222	1.074 (0.906-1.272)
sFxDb3	sjcUaF	outcome	order.Burkholderiales.id.2874	Inverse variance weighted (fixed effects)	10	0.080739	0.0614525	0.188899	0.53971	-0.0397079	0.201186	1.08409	0.96107	1.22285	1.084 (0.961-1.223)
sFxDb3	sjcUaF	outcome	order.Burkholderiales.id.2874	Simple mode	10	0.125444	0.129727	0.358817		-0.128821	0.37971	1.13365	0.879131	1.46186	1.134 (0.879-1.462)
sFxDb3	sjcUaF	outcome	order.Burkholderiales.id.2874	Weighted mode	10	0.0654307	0.123685	0.609596		-0.176993	0.307854	1.06762	0.837786	1.3605	1.068 (0.838-1.361)
staWrf	sjcUaF	outcome	order.Rhodospirillales.id.2667	MR Egger	13	-0.217203	0.199569	0.299706		-0.608358	0.173952	0.804767	0.544244	1.19	0.805 (0.544-1.19)
staWrf	sjcUaF	outcome	order.Rhodospirillales.id.2667	Weighted median	13	-0.029298	0.0578509	0.612548		-0.142686	0.0840898	0.971127	0.867027	1.08773	0.971 (0.867-1.088)
staWrf	sjcUaF	outcome	order.Rhodospirillales.id.2667	Inverse variance weighted (multiplicative random effects)	13	0.00857766	0.0518472	0.868597	0.914312	-0.0930429	0.110198	1.00861	0.911154	1.1165	1.009 (0.911-1.116)
staWrf	sjcUaF	outcome	order.Rhodospirillales.id.2667	Simple mode	13	-0.111812	0.10446	0.305505		-0.316555	0.09293	0.894212	0.728655	1.09738	0.894 (0.729-1.097)
staWrf	sjcUaF	outcome	order.Rhodospirillales.id.2667	Weighted mode	13	-0.079289	0.0893151	0.392125		-0.254347	0.0957687	0.923773	0.775423	1.1005	0.924 (0.775-1.101)
tSliO9	sjcUaF	outcome	order.Bacteroidales.id.913	MR Egger	12	0.106579	0.139558	0.462692		-0.166956	0.380114	1.11247	0.846237	1.46245	1.112 (0.846-1.462)
tSliO9	sjcUaF	outcome	order.Bacteroidales.id.913	Weighted median	12	0.0163271	0.0795223	0.837326		-0.139537	0.172191	1.01646	0.869761	1.1879	1.016 (0.87-1.188)
tSliO9	sjcUaF	outcome	order.Bacteroidales.id.913	Inverse variance weighted (fixed effects)	12	0.0167171	0.0597426	0.779617	0.914312	-0.100378	0.133813	1.01686	0.904495	1.14318	1.017 (0.904-1.143)
tSliO9	sjcUaF	outcome	order.Bacteroidales.id.913	Simple mode	12	0.00727949	0.127729	0.955574		-0.24307	0.257629	1.00731	0.784217	1.29386	1.007 (0.784-1.294)
tSliO9	sjcUaF	outcome	order.Bacteroidales.id.913	Weighted mode	12	0.00727949	0.1155	0.950877		-0.219101	0.23366	1.00731	0.803241	1.26321	1.007 (0.803-1.263)
uCOF7P	sjcUaF	outcome	order.Bacillales.id.1674	MR Egger	8	-0.0324244	0.163312	0.849177		-0.352517	0.287668	0.968096	0.702917	1.33331	0.968 (0.703-1.333)
uCOF7P	sjcUaF	outcome	order.Bacillales.id.1674	Weighted median	8	0.0168113	0.0444714	0.705412		-0.0703527	0.103975	1.01695	0.932065	1.10957	1.017 (0.932-1.11)
uCOF7P	sjcUaF	outcome	order.Bacillales.id.1674	Inverse variance weighted (fixed effects)	8	0.00715641	0.0308514	0.816566	0.914312	-0.0533122	0.0676251	1.00718	0.948084	1.06996	1.007 (0.948-1.07)
uCOF7P	sjcUaF	outcome	order.Bacillales.id.1674	Simple mode	8	0.0559632	0.0804045	0.508859		-0.10163	0.213556	1.05756	0.903364	1.23807	1.058 (0.903-1.238)
uCOF7P	sjcUaF	outcome	order.Bacillales.id.1674	Weighted mode	8	0.0464237	0.0712945	0.53573		-0.0933135	0.186161	1.04752	0.910908	1.20462	1.048 (0.911-1.205)
3cOJ1f	sjcUaF	outcome	class.Actinobacteria.id.419	MR Egger	14	0.0941247	0.158653	0.564013		-0.216836	0.405085	1.0987	0.805062	1.49943	1.099 (0.805-1.499)
3cOJ1f	sjcUaF	outcome	class.Actinobacteria.id.419	Weighted median	14	0.0950303	0.0685618	0.165731		-0.0393509	0.229411	1.09969	0.961413	1.25786	1.1 (0.961-1.258)
3cOJ1f	sjcUaF	outcome	class.Actinobacteria.id.419	Inverse variance weighted (fixed effects)	14	0.0241	0.0466873	0.605714	0.840693	-0.0674071	0.115607	1.02439	0.934815	1.12255	1.024 (0.935-1.123)
3cOJ1f	sjcUaF	outcome	class.Actinobacteria.id.419	Simple mode	14	0.124323	0.150694	0.424248		-0.171036	0.419683	1.13238	0.842791	1.52148	1.132 (0.843-1.521)
3cOJ1f	sjcUaF	outcome	class.Actinobacteria.id.419	Weighted mode	14	0.119014	0.0955183	0.234758		-0.0682016	0.30623	1.12639	0.934072	1.35829	1.126 (0.934-1.358)
3Oo7Td	sjcUaF	outcome	class.Methanobacteria.id.119	MR Egger	9	0.157299	0.129263	0.263075		-0.0960556	0.410654	1.17035	0.908414	1.5078	1.17 (0.908-1.508)
3Oo7Td	sjcUaF	outcome	class.Methanobacteria.id.119	Weighted median	9	0.0558445	0.0439015	0.203359		-0.0302024	0.141891	1.05743	0.970249	1.15245	1.057 (0.97-1.152)
3Oo7Td	sjcUaF	outcome	class.Methanobacteria.id.119	Inverse variance weighted (fixed effects)	9	0.0438026	0.0328428	0.182301	0.486137	-0.0205694	0.108175	1.04478	0.979641	1.11424	1.045 (0.98-1.114)
3Oo7Td	sjcUaF	outcome	class.Methanobacteria.id.119	Simple mode	9	0.0543186	0.0710148	0.466299		-0.0848705	0.193508	1.05582	0.918631	1.2135	1.056 (0.919-1.213)
3Oo7Td	sjcUaF	outcome	class.Methanobacteria.id.119	Weighted mode	9	0.0613415	0.0628411	0.357586		-0.0618271	0.18451	1.06326	0.940045	1.20263	1.063 (0.94-1.203)
dP6VTT	sjcUaF	outcome	class.Alphaproteobacteria.id.2379	MR Egger	6	0.150288	0.316998	0.66015		-0.471028	0.771605	1.16217	0.62436	2.16324	1.162 (0.624-2.163)
dP6VTT	sjcUaF	outcome	class.Alphaproteobacteria.id.2379	Weighted median	6	-0.0468196	0.085097	0.582188		-0.21361	0.119971	0.954259	0.807663	1.12746	0.954 (0.808-1.127)
dP6VTT	sjcUaF	outcome	class.Alphaproteobacteria.id.2379	Inverse variance weighted (fixed effects)	6	0.0157755	0.0587074	0.78815	0.840693	-0.099291	0.130842	1.0159	0.905479	1.13979	1.016 (0.905-1.14)
dP6VTT	sjcUaF	outcome	class.Alphaproteobacteria.id.2379	Simple mode	6	-0.0942699	0.142418	0.537303		-0.37341	0.18487	0.910037	0.688383	1.20306	0.91 (0.688-1.203)
dP6VTT	sjcUaF	outcome	class.Alphaproteobacteria.id.2379	Weighted mode	6	-0.0701062	0.145687	0.650688		-0.355653	0.215441	0.932295	0.700716	1.24041	0.932 (0.701-1.24)
Fr2Ff4	sjcUaF	outcome	class.Clostridia.id.1859	MR Egger	10	0.73656	0.384635	0.0918271		-0.0173259	1.49045	2.08874	0.982823	4.43907	2.089 (0.983-4.439)
Fr2Ff4	sjcUaF	outcome	class.Clostridia.id.1859	Weighted median	10	0.214649	0.0981612	0.0287646		0.0222529	0.407045	1.23943	1.0225	1.50237	1.239 (1.023-1.502)
Fr2Ff4	sjcUaF	outcome	class.Clostridia.id.1859	Inverse variance weighted (multiplicative random effects)	10	0.107023	0.0984418	0.276963	0.633057	-0.0859231	0.299969	1.11296	0.917665	1.34982	1.113 (0.918-1.35)
Fr2Ff4	sjcUaF	outcome	class.Clostridia.id.1859	Simple mode	10	0.285162	0.190687	0.169014		-0.0885855	0.658909	1.32998	0.915225	1.93268	1.33 (0.915-1.933)
Fr2Ff4	sjcUaF	outcome	class.Clostridia.id.1859	Weighted mode	10	0.304217	0.141345	0.0598116		0.0271817	0.581253	1.35556	1.02755	1.78828	1.356 (1.028-1.788)
FRQYhm	sjcUaF	outcome	class.Gammaproteobacteria.id.3303	MR Egger	7	-0.0455097	0.243042	0.858826		-0.521872	0.430853	0.95551	0.593408	1.53857	0.956 (0.593-1.539)
FRQYhm	sjcUaF	outcome	class.Gammaproteobacteria.id.3303	Weighted median	7	-0.0166517	0.0914239	0.855475		-0.195843	0.162539	0.983486	0.822142	1.17649	0.983 (0.822-1.176)
FRQYhm	sjcUaF	outcome	class.Gammaproteobacteria.id.3303	Inverse variance weighted (fixed effects)	7	-0.00586461	0.0752357	0.937868	0.937868	-0.153327	0.141597	0.994153	0.857849	1.15211	0.994 (0.858-1.152)
FRQYhm	sjcUaF	outcome	class.Gammaproteobacteria.id.3303	Simple mode	7	-0.0095261	0.126526	0.942432		-0.257518	0.238465	0.990519	0.772968	1.2693	0.991 (0.773-1.269)
FRQYhm	sjcUaF	outcome	class.Gammaproteobacteria.id.3303	Weighted mode	7	-0.0159492	0.125452	0.902988		-0.261835	0.229936	0.984177	0.769638	1.25852	0.984 (0.77-1.259)
IgBtIU	sjcUaF	outcome	class.Bacilli.id.1673	MR Egger	18	-0.132309	0.17298	0.455478		-0.47135	0.206732	0.87607	0.624159	1.22965	0.876 (0.624-1.23)
IgBtIU	sjcUaF	outcome	class.Bacilli.id.1673	Weighted median	18	-0.00125399	0.0730643	0.986307		-0.14446	0.141952	0.998747	0.865489	1.15252	0.999 (0.865-1.153)
IgBtIU	sjcUaF	outcome	class.Bacilli.id.1673	Inverse variance weighted (multiplicative random effects)	18	0.0477379	0.0631595	0.449751	0.818405	-0.0760547	0.17153	1.0489	0.926766	1.18712	1.049 (0.927-1.187)
IgBtIU	sjcUaF	outcome	class.Bacilli.id.1673	Simple mode	18	-0.0582853	0.137591	0.677159		-0.327963	0.211393	0.943381	0.720389	1.2354	0.943 (0.72-1.235)
IgBtIU	sjcUaF	outcome	class.Bacilli.id.1673	Weighted mode	18	-0.0298308	0.104983	0.779729		-0.235598	0.175937	0.97061	0.790098	1.19236	0.971 (0.79-1.192)
Msb4zz	sjcUaF	outcome	class.Melainabacteria.id.1589	MR Egger	10	0.0867798	0.115061	0.47234		-0.138741	0.3123	1.09066	0.870454	1.36656	1.091 (0.87-1.367)
Msb4zz	sjcUaF	outcome	class.Melainabacteria.id.1589	Weighted median	10	0.0470219	0.05249	0.370345		-0.0558584	0.149902	1.04815	0.945673	1.16172	1.048 (0.946-1.162)
Msb4zz	sjcUaF	outcome	class.Melainabacteria.id.1589	Inverse variance weighted (fixed effects)	10	0.0207409	0.0379029	0.584233	0.840693	-0.0535488	0.0950307	1.02096	0.94786	1.09969	1.021 (0.948-1.1)
Msb4zz	sjcUaF	outcome	class.Melainabacteria.id.1589	Simple mode	10	0.0770074	0.0806845	0.364799		-0.0811343	0.235149	1.08005	0.92207	1.2651	1.08 (0.922-1.265)
Msb4zz	sjcUaF	outcome	class.Melainabacteria.id.1589	Weighted mode	10	-0.0558132	0.0763534	0.483384		-0.205466	0.0938395	0.945716	0.814268	1.09838	0.946 (0.814-1.098)
MXS84H	sjcUaF	outcome	class.Negativicutes.id.2164	MR Egger	12	-0.0455455	0.327093	0.892022		-0.686647	0.595556	0.955476	0.503261	1.81404	0.955 (0.503-1.814)
MXS84H	sjcUaF	outcome	class.Negativicutes.id.2164	Weighted median	12	-0.0603423	0.0920181	0.511975		-0.240698	0.120013	0.941442	0.786079	1.12751	0.941 (0.786-1.128)
MXS84H	sjcUaF	outcome	class.Negativicutes.id.2164	Inverse variance weighted (multiplicative random effects)	12	-0.0397273	0.0900555	0.65911	0.840693	-0.216236	0.136782	0.961052	0.805545	1.14658	0.961 (0.806-1.147)
MXS84H	sjcUaF	outcome	class.Negativicutes.id.2164	Simple mode	12	0.249749	0.222327	0.285212		-0.186012	0.68551	1.2837	0.830264	1.98478	1.284 (0.83-1.985)
MXS84H	sjcUaF	outcome	class.Negativicutes.id.2164	Weighted mode	12	0.249749	0.211425	0.262407		-0.164644	0.664142	1.2837	0.848196	1.94282	1.284 (0.848-1.943)
n3j0op	sjcUaF	outcome	class.Deltaproteobacteria.id.3087	MR Egger	12	-0.199894	0.377691	0.608177		-0.940168	0.540379	0.818817	0.390562	1.71666	0.819 (0.391-1.717)
n3j0op	sjcUaF	outcome	class.Deltaproteobacteria.id.3087	Weighted median	12	0.057479	0.0886913	0.516934		-0.116356	0.231314	1.05916	0.890158	1.26025	1.059 (0.89-1.26)
n3j0op	sjcUaF	outcome	class.Deltaproteobacteria.id.3087	Inverse variance weighted (multiplicative random effects)	12	0.168191	0.0833632	0.0436361	0.486137	0.00479919	0.331583	1.18316	1.00481	1.39317	1.183 (1.005-1.393)
n3j0op	sjcUaF	outcome	class.Deltaproteobacteria.id.3087	Simple mode	12	-0.0617657	0.190782	0.752199		-0.435698	0.312166	0.940103	0.646813	1.36638	0.94 (0.647-1.366)
n3j0op	sjcUaF	outcome	class.Deltaproteobacteria.id.3087	Weighted mode	12	-0.048077	0.138824	0.735639		-0.320173	0.224019	0.95306	0.726024	1.25109	0.953 (0.726-1.251)
nQHoYD	sjcUaF	outcome	class.Lentisphaeria.id.2250	MR Egger	8	0.0246148	0.134065	0.860372		-0.238152	0.287381	1.02492	0.788083	1.33293	1.025 (0.788-1.333)
nQHoYD	sjcUaF	outcome	class.Lentisphaeria.id.2250	Weighted median	8	-0.0311865	0.0489227	0.523822		-0.127075	0.0647019	0.969295	0.880668	1.06684	0.969 (0.881-1.067)
nQHoYD	sjcUaF	outcome	class.Lentisphaeria.id.2250	Inverse variance weighted (fixed effects)	8	-0.0278127	0.037673	0.460353	0.818405	-0.101652	0.0460264	0.97257	0.903344	1.0471	0.973 (0.903-1.047)
nQHoYD	sjcUaF	outcome	class.Lentisphaeria.id.2250	Simple mode	8	-0.0959088	0.0781002	0.259124		-0.248985	0.0571676	0.908547	0.779591	1.05883	0.909 (0.78-1.059)
nQHoYD	sjcUaF	outcome	class.Lentisphaeria.id.2250	Weighted mode	8	-0.0889037	0.0746779	0.272653		-0.235272	0.0574649	0.914934	0.790356	1.05915	0.915 (0.79-1.059)
nRNBx9	sjcUaF	outcome	class.Mollicutes.id.3920	MR Egger	12	-0.0885377	0.178668	0.630926		-0.438728	0.261652	0.915269	0.644856	1.29907	0.915 (0.645-1.299)
nRNBx9	sjcUaF	outcome	class.Mollicutes.id.3920	Weighted median	12	0.0387316	0.0662734	0.558937		-0.0911642	0.168627	1.03949	0.912868	1.18368	1.039 (0.913-1.184)
nRNBx9	sjcUaF	outcome	class.Mollicutes.id.3920	Inverse variance weighted (fixed effects)	12	0.0630185	0.0467034	0.17723	0.486137	-0.0285202	0.154557	1.06505	0.971883	1.16714	1.065 (0.972-1.167)
nRNBx9	sjcUaF	outcome	class.Mollicutes.id.3920	Simple mode	12	0.0515172	0.103697	0.629106		-0.151729	0.254763	1.05287	0.859221	1.29016	1.053 (0.859-1.29)
nRNBx9	sjcUaF	outcome	class.Mollicutes.id.3920	Weighted mode	12	0.034133	0.0858238	0.698453		-0.134082	0.202348	1.03472	0.874519	1.22427	1.035 (0.875-1.224)
szt6bn	sjcUaF	outcome	class.Coriobacteriia.id.809	MR Egger	14	0.426495	0.223082	0.0800665		-0.010745	0.863735	1.53188	0.989312	2.372	1.532 (0.989-2.372)
szt6bn	sjcUaF	outcome	class.Coriobacteriia.id.809	Weighted median	14	-0.0930449	0.075243	0.216238		-0.240521	0.0544314	0.911153	0.786218	1.05594	0.911 (0.786-1.056)
szt6bn	sjcUaF	outcome	class.Coriobacteriia.id.809	Inverse variance weighted (fixed effects)	14	-0.0199683	0.0545915	0.714532	0.840693	-0.126968	0.0870311	0.98023	0.880762	1.09093	0.98 (0.881-1.091)
szt6bn	sjcUaF	outcome	class.Coriobacteriia.id.809	Simple mode	14	-0.115291	0.134436	0.406651		-0.378785	0.148203	0.891107	0.684693	1.15975	0.891 (0.685-1.16)
szt6bn	sjcUaF	outcome	class.Coriobacteriia.id.809	Weighted mode	14	-0.104549	0.128989	0.432225		-0.357367	0.148269	0.90073	0.699515	1.15982	0.901 (0.7-1.16)
UsMxlz	sjcUaF	outcome	class.Verrucomicrobiae.id.4029	MR Egger	11	-0.09733	0.170655	0.582409		-0.431814	0.237154	0.907257	0.64933	1.26764	0.907 (0.649-1.268)
UsMxlz	sjcUaF	outcome	class.Verrucomicrobiae.id.4029	Weighted median	11	-0.0691586	0.0648451	0.286189		-0.196255	0.0579378	0.933179	0.821803	1.05965	0.933 (0.822-1.06)
UsMxlz	sjcUaF	outcome	class.Verrucomicrobiae.id.4029	Inverse variance weighted (fixed effects)	11	-0.0815871	0.0493422	0.0982304	0.486137	-0.178298	0.0151237	0.921652	0.836693	1.01524	0.922 (0.837-1.015)
UsMxlz	sjcUaF	outcome	class.Verrucomicrobiae.id.4029	Simple mode	11	-0.0717107	0.0952786	0.469012		-0.258457	0.115035	0.9308	0.772242	1.12191	0.931 (0.772-1.122)
UsMxlz	sjcUaF	outcome	class.Verrucomicrobiae.id.4029	Weighted mode	11	-0.0717107	0.0931218	0.459061		-0.254229	0.110808	0.9308	0.775514	1.11718	0.931 (0.776-1.117)
UTPK2n	sjcUaF	outcome	class.Bacteroidia.id.912	MR Egger	12	0.106579	0.139558	0.462692		-0.166956	0.380114	1.11247	0.846237	1.46245	1.112 (0.846-1.462)
UTPK2n	sjcUaF	outcome	class.Bacteroidia.id.912	Weighted median	12	0.0163271	0.0795812	0.837445		-0.139652	0.172306	1.01646	0.869661	1.18804	1.016 (0.87-1.188)
UTPK2n	sjcUaF	outcome	class.Bacteroidia.id.912	Inverse variance weighted (fixed effects)	12	0.0167171	0.0597426	0.779617	0.840693	-0.100378	0.133813	1.01686	0.904495	1.14318	1.017 (0.904-1.143)
UTPK2n	sjcUaF	outcome	class.Bacteroidia.id.912	Simple mode	12	0.00727949	0.129922	0.956323		-0.247368	0.261927	1.00731	0.780853	1.29943	1.007 (0.781-1.299)
UTPK2n	sjcUaF	outcome	class.Bacteroidia.id.912	Weighted mode	12	0.00727949	0.112083	0.949381		-0.212403	0.226962	1.00731	0.808639	1.25478	1.007 (0.809-1.255)
X4kHrP	sjcUaF	outcome	class.Betaproteobacteria.id.2867	MR Egger	10	-0.0837388	0.245112	0.741426		-0.564158	0.39668	0.919671	0.568839	1.48688	0.92 (0.569-1.487)
X4kHrP	sjcUaF	outcome	class.Betaproteobacteria.id.2867	Weighted median	10	0.0533435	0.0906105	0.556054		-0.124253	0.23094	1.05479	0.883156	1.25978	1.055 (0.883-1.26)
X4kHrP	sjcUaF	outcome	class.Betaproteobacteria.id.2867	Inverse variance weighted (fixed effects)	10	0.10851	0.0622867	0.0814899	0.486137	-0.0135719	0.230592	1.11462	0.98652	1.25935	1.115 (0.987-1.259)
X4kHrP	sjcUaF	outcome	class.Betaproteobacteria.id.2867	Simple mode	10	0.0865729	0.148255	0.573598		-0.204006	0.377152	1.09043	0.815458	1.45813	1.09 (0.815-1.458)
X4kHrP	sjcUaF	outcome	class.Betaproteobacteria.id.2867	Weighted mode	10	0.0437036	0.124989	0.734637		-0.201275	0.288682	1.04467	0.817687	1.33467	1.045 (0.818-1.335)
ZJXDpG	sjcUaF	outcome	class.Erysipelotrichia.id.2147	MR Egger	13	-0.185439	0.316036	0.569207		-0.804869	0.433991	0.830739	0.447146	1.54341	0.831 (0.447-1.543)
ZJXDpG	sjcUaF	outcome	class.Erysipelotrichia.id.2147	Weighted median	13	0.116078	0.0879263	0.186777		-0.0562576	0.288414	1.12308	0.945296	1.33431	1.123 (0.945-1.334)
ZJXDpG	sjcUaF	outcome	class.Erysipelotrichia.id.2147	Inverse variance weighted (fixed effects)	13	0.0833581	0.0590675	0.158176	0.486137	-0.0324142	0.19913	1.08693	0.968105	1.22034	1.087 (0.968-1.22)
ZJXDpG	sjcUaF	outcome	class.Erysipelotrichia.id.2147	Simple mode	13	0.199155	0.17423	0.275307		-0.142336	0.540646	1.22037	0.86733	1.71712	1.22 (0.867-1.717)
ZJXDpG	sjcUaF	outcome	class.Erysipelotrichia.id.2147	Weighted mode	13	0.202354	0.16827	0.25234		-0.127455	0.532163	1.22428	0.880333	1.70261	1.224 (0.88-1.703)
0rWmph	sjcUaF	outcome	phylum.Firmicutes.id.1672	MR Egger	14	0.00645708	0.194114	0.974011		-0.374007	0.386921	1.00648	0.687972	1.47244	1.006 (0.688-1.472)
0rWmph	sjcUaF	outcome	phylum.Firmicutes.id.1672	Weighted median	14	0.0849238	0.0780362	0.27648		-0.0680272	0.237875	1.08863	0.934235	1.26855	1.089 (0.934-1.269)
0rWmph	sjcUaF	outcome	phylum.Firmicutes.id.1672	Inverse variance weighted (multiplicative random effects)	14	0.0719062	0.0718659	0.317039	0.711297	-0.0689509	0.212763	1.07455	0.933372	1.23709	1.075 (0.933-1.237)
0rWmph	sjcUaF	outcome	phylum.Firmicutes.id.1672	Simple mode	14	0.188137	0.145779	0.219337		-0.0975901	0.473864	1.207	0.907021	1.60619	1.207 (0.907-1.606)
0rWmph	sjcUaF	outcome	phylum.Firmicutes.id.1672	Weighted mode	14	0.0583675	0.113096	0.614456		-0.1633	0.280035	1.0601	0.849337	1.32318	1.06 (0.849-1.323)
2neTKK	sjcUaF	outcome	phylum.Euryarchaeota.id.55	MR Egger	11	0.0751069	0.127578	0.57053		-0.174945	0.325159	1.078	0.839503	1.38425	1.078 (0.84-1.384)
2neTKK	sjcUaF	outcome	phylum.Euryarchaeota.id.55	Weighted median	11	0.0206035	0.0371936	0.579612		-0.052296	0.0935029	1.02082	0.949048	1.09801	1.021 (0.949-1.098)
2neTKK	sjcUaF	outcome	phylum.Euryarchaeota.id.55	Inverse variance weighted (fixed effects)	11	0.0244583	0.0287648	0.395165	0.711297	-0.0319206	0.0808373	1.02476	0.968583	1.08419	1.025 (0.969-1.084)
2neTKK	sjcUaF	outcome	phylum.Euryarchaeota.id.55	Simple mode	11	0.0427991	0.056306	0.464729		-0.0675606	0.153159	1.04373	0.934671	1.16551	1.044 (0.935-1.166)
2neTKK	sjcUaF	outcome	phylum.Euryarchaeota.id.55	Weighted mode	11	0.037333	0.0551538	0.513829		-0.0707684	0.145434	1.03804	0.931678	1.15654	1.038 (0.932-1.157)
6gX3qe	sjcUaF	outcome	phylum.Tenericutes.id.3919	MR Egger	12	-0.0885377	0.178668	0.630926		-0.438728	0.261652	0.915269	0.644856	1.29907	0.915 (0.645-1.299)
6gX3qe	sjcUaF	outcome	phylum.Tenericutes.id.3919	Weighted median	12	0.0387316	0.066643	0.561119		-0.0918886	0.169352	1.03949	0.912207	1.18454	1.039 (0.912-1.185)
6gX3qe	sjcUaF	outcome	phylum.Tenericutes.id.3919	Inverse variance weighted (fixed effects)	12	0.0630185	0.0467034	0.17723	0.612251	-0.0285202	0.154557	1.06505	0.971883	1.16714	1.065 (0.972-1.167)
6gX3qe	sjcUaF	outcome	phylum.Tenericutes.id.3919	Simple mode	12	0.0515172	0.107516	0.641209		-0.159214	0.262248	1.05287	0.852814	1.29985	1.053 (0.853-1.3)
6gX3qe	sjcUaF	outcome	phylum.Tenericutes.id.3919	Weighted mode	12	0.034133	0.0921988	0.718254		-0.146577	0.214843	1.03472	0.86366	1.23967	1.035 (0.864-1.24)
7ioeKt	sjcUaF	outcome	phylum.Proteobacteria.id.2375	MR Egger	12	0.109825	0.215697	0.621683		-0.312941	0.532591	1.11608	0.731293	1.70334	1.116 (0.731-1.703)
7ioeKt	sjcUaF	outcome	phylum.Proteobacteria.id.2375	Weighted median	12	0.0908032	0.0797449	0.254841		-0.0654969	0.247103	1.09505	0.936602	1.28031	1.095 (0.937-1.28)
7ioeKt	sjcUaF	outcome	phylum.Proteobacteria.id.2375	Inverse variance weighted (fixed effects)	12	-0.00969415	0.0564305	0.863603	0.957133	-0.120298	0.10091	0.990353	0.886656	1.10618	0.99 (0.887-1.106)
7ioeKt	sjcUaF	outcome	phylum.Proteobacteria.id.2375	Simple mode	12	0.0805144	0.107205	0.468395		-0.129607	0.290636	1.08384	0.878441	1.33728	1.084 (0.878-1.337)
7ioeKt	sjcUaF	outcome	phylum.Proteobacteria.id.2375	Weighted mode	12	0.0985253	0.0957879	0.325765		-0.089219	0.28627	1.10354	0.914645	1.33145	1.104 (0.915-1.331)
fE3r8h	sjcUaF	outcome	phylum.Verrucomicrobia.id.3982	MR Egger	12	-0.0603489	0.12332	0.635138		-0.302056	0.181359	0.941436	0.739296	1.19885	0.941 (0.739-1.199)
fE3r8h	sjcUaF	outcome	phylum.Verrucomicrobia.id.3982	Weighted median	12	-0.0746992	0.0599375	0.21266		-0.192177	0.0427784	0.928023	0.825161	1.04371	0.928 (0.825-1.044)
fE3r8h	sjcUaF	outcome	phylum.Verrucomicrobia.id.3982	Inverse variance weighted (fixed effects)	12	-0.0826068	0.0468305	0.0777398	0.612251	-0.174395	0.00918094	0.920713	0.839965	1.00922	0.921 (0.84-1.009)
fE3r8h	sjcUaF	outcome	phylum.Verrucomicrobia.id.3982	Simple mode	12	-0.0805951	0.0867124	0.372602		-0.250551	0.0893612	0.922567	0.778372	1.09348	0.923 (0.778-1.093)
fE3r8h	sjcUaF	outcome	phylum.Verrucomicrobia.id.3982	Weighted mode	12	-0.0775697	0.0719303	0.303935		-0.218553	0.0634137	0.925363	0.803681	1.06547	0.925 (0.804-1.065)
gkAVOW	sjcUaF	outcome	phylum.Lentisphaerae.id.2238	MR Egger	9	0.061619	0.135853	0.663863		-0.204652	0.32789	1.06356	0.814931	1.38804	1.064 (0.815-1.388)
gkAVOW	sjcUaF	outcome	phylum.Lentisphaerae.id.2238	Weighted median	9	-0.0127066	0.0469166	0.786519		-0.104663	0.0792499	0.987374	0.900628	1.08247	0.987 (0.901-1.082)
gkAVOW	sjcUaF	outcome	phylum.Lentisphaerae.id.2238	Inverse variance weighted (fixed effects)	9	-0.00627801	0.0352814	0.858769	0.957133	-0.0754295	0.0628735	0.993742	0.927345	1.06489	0.994 (0.927-1.065)
gkAVOW	sjcUaF	outcome	phylum.Lentisphaerae.id.2238	Simple mode	9	-0.0838556	0.0836875	0.34568		-0.247883	0.0801718	0.919564	0.780451	1.08347	0.92 (0.78-1.083)
gkAVOW	sjcUaF	outcome	phylum.Lentisphaerae.id.2238	Weighted mode	9	-0.0712243	0.0822178	0.411559		-0.232371	0.0899225	0.931253	0.792652	1.09409	0.931 (0.793-1.094)
II0qrp	sjcUaF	outcome	phylum.Actinobacteria.id.400	MR Egger	14	0.369651	0.221516	0.121031		-0.0645206	0.803822	1.44723	0.937517	2.23406	1.447 (0.938-2.234)
II0qrp	sjcUaF	outcome	phylum.Actinobacteria.id.400	Weighted median	14	-0.0943689	0.0741049	0.202858		-0.239615	0.0508767	0.909947	0.786931	1.05219	0.91 (0.787-1.052)
II0qrp	sjcUaF	outcome	phylum.Actinobacteria.id.400	Inverse variance weighted (fixed effects)	14	-0.0679119	0.0534738	0.204084	0.612251	-0.172721	0.0368968	0.934343	0.841373	1.03759	0.934 (0.841-1.038)
II0qrp	sjcUaF	outcome	phylum.Actinobacteria.id.400	Simple mode	14	-0.179803	0.14778	0.245349		-0.469452	0.109846	0.835435	0.625345	1.11611	0.835 (0.625-1.116)
II0qrp	sjcUaF	outcome	phylum.Actinobacteria.id.400	Weighted mode	14	-0.172389	0.123772	0.187047		-0.414983	0.0702054	0.841652	0.660352	1.07273	0.842 (0.66-1.073)
oChqj7	sjcUaF	outcome	phylum.Bacteroidetes.id.905	MR Egger	10	0.171541	0.140437	0.256677		-0.103716	0.446798	1.18713	0.901481	1.5633	1.187 (0.901-1.563)
oChqj7	sjcUaF	outcome	phylum.Bacteroidetes.id.905	Weighted median	10	0.0166165	0.0871368	0.848765		-0.154172	0.187405	1.01676	0.857125	1.20612	1.017 (0.857-1.206)
oChqj7	sjcUaF	outcome	phylum.Bacteroidetes.id.905	Inverse variance weighted (fixed effects)	10	-0.00341764	0.0635817	0.957133	0.957133	-0.128038	0.121202	0.996588	0.87982	1.12885	0.997 (0.88-1.129)
oChqj7	sjcUaF	outcome	phylum.Bacteroidetes.id.905	Simple mode	10	0.0246162	0.118991	0.840713		-0.208606	0.257838	1.02492	0.811715	1.29413	1.025 (0.812-1.294)
oChqj7	sjcUaF	outcome	phylum.Bacteroidetes.id.905	Weighted mode	10	0.0186582	0.115601	0.875342		-0.207919	0.245236	1.01883	0.812273	1.27792	1.019 (0.812-1.278)
PcT6eJ	sjcUaF	outcome	phylum.Cyanobacteria.id.1500	MR Egger	8	-0.118434	0.161331	0.490565		-0.434642	0.197774	0.888311	0.647496	1.21869	0.888 (0.647-1.219)
PcT6eJ	sjcUaF	outcome	phylum.Cyanobacteria.id.1500	Weighted median	8	-0.00946632	0.0603244	0.875305		-0.127702	0.10877	0.990578	0.880115	1.11491	0.991 (0.88-1.115)
PcT6eJ	sjcUaF	outcome	phylum.Cyanobacteria.id.1500	Inverse variance weighted (fixed effects)	8	0.0144494	0.0453215	0.749862	0.957133	-0.0743808	0.10328	1.01455	0.928318	1.1088	1.015 (0.928-1.109)
PcT6eJ	sjcUaF	outcome	phylum.Cyanobacteria.id.1500	Simple mode	8	-0.0258119	0.0795857	0.755165		-0.1818	0.130176	0.974518	0.833768	1.13903	0.975 (0.834-1.139)
PcT6eJ	sjcUaF	outcome	phylum.Cyanobacteria.id.1500	Weighted mode	8	-0.0379351	0.0779826	0.641504		-0.190781	0.114911	0.962775	0.826314	1.12177	0.963 (0.826-1.122)

## Sheet: Sig
id.exposure	id.outcome	outcome	exposure	method	nsnp	b	se	pval	p_BH	lo_ci	up_ci	or	or_lci95	or_uci95	estimate
aKXyAu	sjcUaF	outcome	genus.Blautia.id.1992	MR Egger	12	0.280298	0.156807	0.104145		-0.0270447	0.58764	1.32352	0.973318	1.79974	1.32 (0.97-1.8)
aKXyAu	sjcUaF	outcome	genus.Blautia.id.1992	Weighted median	12	0.16109	0.0821932	0.0500085		-8.91492e-06	0.322188	1.17479	0.999991	1.38014	1.17 (1-1.38)
aKXyAu	sjcUaF	outcome	genus.Blautia.id.1992	Inverse variance weighted (fixed effects)	12	0.11812	0.0600874	0.0493206	0.665807	0.00034911	0.235892	1.12538	1.00035	1.26604	1.13 (1-1.27)
aKXyAu	sjcUaF	outcome	genus.Blautia.id.1992	Simple mode	12	0.221686	0.157752	0.187546		-0.0875081	0.530881	1.24818	0.916211	1.70043	1.25 (0.92-1.7)
aKXyAu	sjcUaF	outcome	genus.Blautia.id.1992	Weighted mode	12	0.214035	0.144467	0.166529		-0.0691205	0.49719	1.23867	0.933214	1.64409	1.24 (0.93-1.64)
Bt0kEx	sjcUaF	outcome	genus.LachnospiraceaeNK4A136group.id.11319	MR Egger	15	0.0754579	0.0921816	0.427778		-0.105218	0.256134	1.07838	0.900128	1.29193	1.08 (0.9-1.29)
Bt0kEx	sjcUaF	outcome	genus.LachnospiraceaeNK4A136group.id.11319	Weighted median	15	0.0731568	0.0660978	0.268382		-0.056395	0.202709	1.0759	0.945166	1.22472	1.08 (0.95-1.22)
Bt0kEx	sjcUaF	outcome	genus.LachnospiraceaeNK4A136group.id.11319	Inverse variance weighted (fixed effects)	15	0.132832	0.0439025	0.0024814	0.147643	0.0467826	0.218881	1.14206	1.04789	1.24468	1.14 (1.05-1.24)
Bt0kEx	sjcUaF	outcome	genus.LachnospiraceaeNK4A136group.id.11319	Simple mode	15	0.0508393	0.10419	0.633139		-0.153373	0.255051	1.05215	0.85781	1.29053	1.05 (0.86-1.29)
Bt0kEx	sjcUaF	outcome	genus.LachnospiraceaeNK4A136group.id.11319	Weighted mode	15	0.0422177	0.0732945	0.573758		-0.101439	0.185875	1.04312	0.903536	1.20427	1.04 (0.9-1.2)
E1ZDX3	sjcUaF	outcome	genus.Oxalobacter.id.2978	MR Egger	11	-0.125498	0.169258	0.477316		-0.457243	0.206248	0.882058	0.633026	1.22906	0.88 (0.63-1.23)
E1ZDX3	sjcUaF	outcome	genus.Oxalobacter.id.2978	Weighted median	11	-0.10242	0.042932	0.0170503		-0.186566	-0.0182727	0.902651	0.829803	0.981893	0.9 (0.83-0.98)
E1ZDX3	sjcUaF	outcome	genus.Oxalobacter.id.2978	Inverse variance weighted (fixed effects)	11	-0.0693602	0.0303036	0.0220882	0.520457	-0.128755	-0.00996524	0.932991	0.879189	0.990084	0.93 (0.88-0.99)
E1ZDX3	sjcUaF	outcome	genus.Oxalobacter.id.2978	Simple mode	11	-0.12665	0.0732248	0.114387		-0.270171	0.0168703	0.881042	0.763249	1.01701	0.88 (0.76-1.02)
E1ZDX3	sjcUaF	outcome	genus.Oxalobacter.id.2978	Weighted mode	11	-0.123721	0.0695799	0.105749		-0.260098	0.0126552	0.883626	0.770976	1.01274	0.88 (0.77-1.01)
I5XXsr	sjcUaF	outcome	genus.Prevotella9.id.11183	MR Egger	15	0.000925387	0.107233	0.993246		-0.209252	0.211102	1.00093	0.811191	1.23504	1 (0.81-1.24)
I5XXsr	sjcUaF	outcome	genus.Prevotella9.id.11183	Weighted median	15	0.140448	0.0517851	0.00668528		0.038949	0.241947	1.15079	1.03972	1.27373	1.15 (1.04-1.27)
I5XXsr	sjcUaF	outcome	genus.Prevotella9.id.11183	Inverse variance weighted (fixed effects)	15	0.131974	0.0368448	0.000341119	0.0405932	0.0597582	0.20419	1.14108	1.06158	1.22653	1.14 (1.06-1.23)
I5XXsr	sjcUaF	outcome	genus.Prevotella9.id.11183	Simple mode	15	0.147424	0.0895053	0.12179		-0.0280059	0.322855	1.15885	0.972383	1.38106	1.16 (0.97-1.38)
I5XXsr	sjcUaF	outcome	genus.Prevotella9.id.11183	Weighted mode	15	0.147424	0.0956309	0.145467		-0.0400121	0.334861	1.15885	0.960778	1.39775	1.16 (0.96-1.4)
jUcEpg	sjcUaF	outcome	genus.Butyricimonas.id.945	MR Egger	13	0.0908455	0.208348	0.671251		-0.317517	0.499208	1.0951	0.727954	1.64742	1.1 (0.73-1.65)
jUcEpg	sjcUaF	outcome	genus.Butyricimonas.id.945	Weighted median	13	-0.0609852	0.0676596	0.367401		-0.193598	0.0716276	0.940837	0.823989	1.07426	0.94 (0.82-1.07)
jUcEpg	sjcUaF	outcome	genus.Butyricimonas.id.945	Inverse variance weighted (fixed effects)	13	-0.119618	0.0472474	0.0113499	0.443362	-0.212223	-0.0270131	0.887259	0.808785	0.973348	0.89 (0.81-0.97)
jUcEpg	sjcUaF	outcome	genus.Butyricimonas.id.945	Simple mode	13	-0.0446967	0.102699	0.671127		-0.245986	0.156593	0.956287	0.781933	1.16952	0.96 (0.78-1.17)
jUcEpg	sjcUaF	outcome	genus.Butyricimonas.id.945	Weighted mode	13	-0.0474407	0.105572	0.661176		-0.254362	0.159481	0.953667	0.775411	1.1729	0.95 (0.78-1.17)
PGlGHi	sjcUaF	outcome	genus.LachnospiraceaeUCG008.id.11328	MR Egger	10	0.0204261	0.196463	0.919753		-0.364642	0.405494	1.02064	0.694445	1.50004	1.02 (0.69-1.5)
PGlGHi	sjcUaF	outcome	genus.LachnospiraceaeUCG008.id.11328	Weighted median	10	-0.0836552	0.052013	0.107758		-0.185601	0.0182902	0.919748	0.830605	1.01846	0.92 (0.83-1.02)
PGlGHi	sjcUaF	outcome	genus.LachnospiraceaeUCG008.id.11328	Inverse variance weighted (fixed effects)	10	-0.094454	0.0387944	0.0149029	0.443362	-0.170491	-0.0184169	0.90987	0.843251	0.981752	0.91 (0.84-0.98)
PGlGHi	sjcUaF	outcome	genus.LachnospiraceaeUCG008.id.11328	Simple mode	10	-0.0864555	0.0773565	0.292672		-0.238074	0.0651632	0.917176	0.788144	1.06733	0.92 (0.79-1.07)
PGlGHi	sjcUaF	outcome	genus.LachnospiraceaeUCG008.id.11328	Weighted mode	10	-0.0769916	0.0758242	0.336435		-0.225607	0.0716239	0.925898	0.798032	1.07425	0.93 (0.8-1.07)
qE3Gq8	sjcUaF	outcome	genus..Ruminococcustorquesgroup.id.14377	MR Egger	7	0.000413864	0.250085	0.998744		-0.489752	0.49058	1.00041	0.612778	1.63326	1 (0.61-1.63)
qE3Gq8	sjcUaF	outcome	genus..Ruminococcustorquesgroup.id.14377	Weighted median	7	0.180884	0.111148	0.103649		-0.0369659	0.398734	1.19828	0.963709	1.48994	1.2 (0.96-1.49)
qE3Gq8	sjcUaF	outcome	genus..Ruminococcustorquesgroup.id.14377	Inverse variance weighted (fixed effects)	7	0.173776	0.0818913	0.0338346	0.575189	0.0132694	0.334283	1.18979	1.01336	1.39694	1.19 (1.01-1.4)
qE3Gq8	sjcUaF	outcome	genus..Ruminococcustorquesgroup.id.14377	Simple mode	7	0.192717	0.170817	0.302314		-0.142083	0.527518	1.21254	0.867549	1.69472	1.21 (0.87-1.69)					jia
qE3Gq8	sjcUaF	outcome	genus..Ruminococcustorquesgroup.id.14377	Weighted mode	7	0.206234	0.169493	0.269377		-0.125972	0.53844	1.22904	0.88164	1.71333	1.23 (0.88-1.71)
R6RQXL	sjcUaF	outcome	genus..Ruminococcusgnavusgroup.id.14376	MR Egger	11	0.00946043	0.211417	0.965286		-0.404917	0.423838	1.00951	0.667032	1.52781	1.01 (0.67-1.53)
R6RQXL	sjcUaF	outcome	genus..Ruminococcusgnavusgroup.id.14376	Weighted median	11	0.148403	0.0523095	0.00455362		0.0458767	0.25093	1.15998	1.04695	1.28522	1.16 (1.05-1.29)
R6RQXL	sjcUaF	outcome	genus..Ruminococcusgnavusgroup.id.14376	Inverse variance weighted (fixed effects)	11	0.0820936	0.0369356	0.0262415	0.520457	0.00969996	0.154487	1.08556	1.00975	1.16706	1.09 (1.01-1.17)
R6RQXL	sjcUaF	outcome	genus..Ruminococcusgnavusgroup.id.14376	Simple mode	11	0.165297	0.0875734	0.0884216		-0.00634686	0.336941	1.17974	0.993673	1.40066	1.18 (0.99-1.4)
R6RQXL	sjcUaF	outcome	genus..Ruminococcusgnavusgroup.id.14376	Weighted mode	11	0.155828	0.0816035	0.0852657		-0.00411543	0.31577	1.16862	0.995893	1.37132	1.17 (1-1.37)
obtxsV	sjcUaF	outcome	family.Veillonellaceae.id.2172	MR Egger	18	0.0231618	0.080738	0.777889		-0.135085	0.181408	1.02343	0.873642	1.1989	1.02 (0.87-1.2)
obtxsV	sjcUaF	outcome	family.Veillonellaceae.id.2172	Weighted median	18	0.0378189	0.0586547	0.519075		-0.0771443	0.152782	1.03854	0.925756	1.16507	1.04 (0.93-1.17)
obtxsV	sjcUaF	outcome	family.Veillonellaceae.id.2172	Inverse variance weighted (fixed effects)	18	0.0838382	0.0402283	0.0371549	0.396319	0.00499064	0.162686	1.08745	1.005	1.17667	1.09 (1.01-1.18)
obtxsV	sjcUaF	outcome	family.Veillonellaceae.id.2172	Simple mode	18	0.0419941	0.109712	0.706637		-0.173042	0.25703	1.04289	0.841102	1.29308	1.04 (0.84-1.29)
obtxsV	sjcUaF	outcome	family.Veillonellaceae.id.2172	Weighted mode	18	0.00287595	0.0759409	0.970232		-0.145968	0.15172	1.00288	0.864185	1.16383	1 (0.86-1.16)
WEMGli	sjcUaF	outcome	family.Alcaligenaceae.id.2875	MR Egger	11	0.0828086	0.28306	0.7765		-0.471989	0.637606	1.08633	0.623761	1.89195	1.09 (0.62-1.89)
WEMGli	sjcUaF	outcome	family.Alcaligenaceae.id.2875	Weighted median	11	0.172812	0.081518	0.0340125		0.0130366	0.332587	1.18864	1.01312	1.39457	1.19 (1.01-1.39)
WEMGli	sjcUaF	outcome	family.Alcaligenaceae.id.2875	Inverse variance weighted (fixed effects)	11	0.194036	0.0617391	0.00167313	0.0535402	0.0730279	0.315045	1.21414	1.07576	1.37032	1.21 (1.08-1.37)
WEMGli	sjcUaF	outcome	family.Alcaligenaceae.id.2875	Simple mode	11	0.170837	0.130508	0.21981		-0.0849585	0.426632	1.1863	0.91855	1.53209	1.19 (0.92-1.53)
WEMGli	sjcUaF	outcome	family.Alcaligenaceae.id.2875	Weighted mode	11	0.163248	0.128118	0.231407		-0.0878633	0.41436	1.17733	0.915886	1.5134	1.18 (0.92-1.51)
Xtktja	sjcUaF	outcome	family.Pasteurellaceae.id.3689	MR Egger	13	-0.00806752	0.0768365	0.918269		-0.158667	0.142532	0.991965	0.85328	1.15319	0.99 (0.85-1.15)
Xtktja	sjcUaF	outcome	family.Pasteurellaceae.id.3689	Weighted median	13	0.0388151	0.0536907	0.469717		-0.0664186	0.144049	1.03958	0.935739	1.15494	1.04 (0.94-1.15)
Xtktja	sjcUaF	outcome	family.Pasteurellaceae.id.3689	Inverse variance weighted (fixed effects)	13	0.0842877	0.0358827	0.018825	0.3012	0.0139576	0.154618	1.08794	1.01406	1.16721	1.09 (1.01-1.17)
Xtktja	sjcUaF	outcome	family.Pasteurellaceae.id.3689	Simple mode	13	0.194936	0.0985802	0.071423		0.00171899	0.388154	1.21523	1.00172	1.47426	1.22 (1-1.47)
Xtktja	sjcUaF	outcome	family.Pasteurellaceae.id.3689	Weighted mode	13	0.00516616	0.0782861	0.948472		-0.148275	0.158607	1.00518	0.862194	1.17188	1.01 (0.86-1.17)
jHia6Z	sjcUaF	outcome	order.Pasteurellales.id.3688	MR Egger	13	-0.00806752	0.0768365	0.918269		-0.158667	0.142532	0.991965	0.85328	1.15319	0.99 (0.85-1.15)
jHia6Z	sjcUaF	outcome	order.Pasteurellales.id.3688	Weighted median	13	0.0388151	0.053691	0.469719		-0.0664192	0.144049	1.03958	0.935739	1.15494	1.04 (0.94-1.15)
jHia6Z	sjcUaF	outcome	order.Pasteurellales.id.3688	Inverse variance weighted (fixed effects)	13	0.0842877	0.0358827	0.018825	0.3765	0.0139576	0.154618	1.08794	1.01406	1.16721	1.09 (1.01-1.17)
jHia6Z	sjcUaF	outcome	order.Pasteurellales.id.3688	Simple mode	13	0.194936	0.100123	0.0753241		-0.00130442	0.391177	1.21523	0.998696	1.47872	1.22 (1-1.48)
jHia6Z	sjcUaF	outcome	order.Pasteurellales.id.3688	Weighted mode	13	0.00516616	0.0720886	0.94405		-0.136128	0.14646	1.00518	0.872731	1.15773	1.01 (0.87-1.16)
n3j0op	sjcUaF	outcome	class.Deltaproteobacteria.id.3087	MR Egger	12	-0.199894	0.377691	0.608177		-0.940168	0.540379	0.818817	0.390562	1.71666	0.82 (0.39-1.72)
n3j0op	sjcUaF	outcome	class.Deltaproteobacteria.id.3087	Weighted median	12	0.057479	0.0886913	0.516934		-0.116356	0.231314	1.05916	0.890158	1.26025	1.06 (0.89-1.26)
n3j0op	sjcUaF	outcome	class.Deltaproteobacteria.id.3087	Inverse variance weighted (multiplicative random effects)	12	0.168191	0.0833632	0.0436361	0.486137	0.00479919	0.331583	1.18316	1.00481	1.39317	1.18 (1-1.39)
n3j0op	sjcUaF	outcome	class.Deltaproteobacteria.id.3087	Simple mode	12	-0.0617657	0.190782	0.752199		-0.435698	0.312166	0.940103	0.646813	1.36638	0.94 (0.65-1.37)
n3j0op	sjcUaF	outcome	class.Deltaproteobacteria.id.3087	Weighted mode	12	-0.048077	0.138824	0.735639		-0.320173	0.224019	0.95306	0.726024	1.25109	0.95 (0.73-1.25)

## Sheet: MRPRESSO
Exposure	MR Analysis	Causal Estimate	Sd	T-stat	P-value	Outlier	globalP
class.Actinobacteria.id.419	Raw	0.0241000130167036	0.0544813	0.442354	0.665504
class.Actinobacteria.id.419	Outlier-corrected						0.166
class.Alphaproteobacteria.id.2379	Raw	0.015775465798937	0.083013	0.190036	0.856755
class.Alphaproteobacteria.id.2379	Outlier-corrected						0.117
class.Bacilli.id.1673	Raw	0.04773786680089	0.0631595	0.755831	0.460096
class.Bacilli.id.1673	Outlier-corrected					NA	0.016
class.Bacteroidia.id.912	Raw	0.0167170667961827	0.0428567	0.390069	0.703933
class.Bacteroidia.id.912	Outlier-corrected						0.894
class.Betaproteobacteria.id.2867	Raw	0.108509995916468	0.0759445	1.42881	0.186834
class.Betaproteobacteria.id.2867	Outlier-corrected						0.165
class.Clostridia.id.1859	Raw	0.107022770989533	0.0984418	1.08717	0.305219
class.Clostridia.id.1859	Outlier-corrected	0.152473958707415	0.0909917	1.67569	0.132327	rs2273429	0.011
class.Coriobacteriia.id.809	Raw	-0.0199683242515807	0.0540887	-0.369177	0.717939
class.Coriobacteriia.id.809	Outlier-corrected						0.478
class.Deltaproteobacteria.id.3087	Raw	0.168191116613833	0.0833632	2.01757	0.0687023
class.Deltaproteobacteria.id.3087	Outlier-corrected					NA	0.027
class.Erysipelotrichia.id.2147	Raw	0.0833580515770337	0.0722608	1.15357	0.271135
class.Erysipelotrichia.id.2147	Outlier-corrected						0.123
class.Gammaproteobacteria.id.3303	Raw	-0.00586461418261281	0.0433268	-0.135358	0.896756
class.Gammaproteobacteria.id.3303	Outlier-corrected						0.922
class.Lentisphaeria.id.2250	Raw	-0.0278127133114773	0.0304289	-0.914024	0.3911
class.Lentisphaeria.id.2250	Outlier-corrected						0.724
class.Melainabacteria.id.1589	Raw	0.020740938711526	0.0304325	0.68154	0.512684
class.Melainabacteria.id.1589	Outlier-corrected						0.768
class.Methanobacteria.id.119	Raw	0.0438025693888929	0.0290416	1.50827	0.169918
class.Methanobacteria.id.119	Outlier-corrected						0.647
class.Mollicutes.id.3920	Raw	0.0630184573059361	0.0519193	1.21378	0.250251
class.Mollicutes.id.3920	Outlier-corrected						0.275
class.Negativicutes.id.2164	Raw	-0.0397272573100805	0.0900555	-0.441142	0.667656
class.Negativicutes.id.2164	Outlier-corrected	0.0219113364137466	0.0802349	0.27309	0.790341	rs71405394	0.004
class.Verrucomicrobiae.id.4029	Raw	-0.0815871031123054	0.0476288	-1.71298	0.117493
class.Verrucomicrobiae.id.4029	Outlier-corrected						0.536
family.Acidaminococcaceae.id.2166	Raw	0.019351465348593	0.0622706	0.310764	0.766493
family.Acidaminococcaceae.id.2166	Outlier-corrected						0.346
family.Actinomycetaceae.id.421	Raw	0.024757244695756	0.028271	0.875711	0.445648
family.Actinomycetaceae.id.421	Outlier-corrected						0.862
family.Alcaligenaceae.id.2875	Raw	0.19403649607439	0.0590721	3.28474	0.00822283
family.Alcaligenaceae.id.2875	Outlier-corrected						0.576
family.Bacteroidaceae.id.917	Raw	-0.0937643585075828	0.0912423	-1.02764	0.338313
family.Bacteroidaceae.id.917	Outlier-corrected						0.109
family.BacteroidalesS24.7group.id.11173	Raw	0.0356021347081474	0.0615565	0.578365	0.58114
family.BacteroidalesS24.7group.id.11173	Outlier-corrected						0.091
family.Bifidobacteriaceae.id.433	Raw	0.00209492162057571	0.0572906	0.0365666	0.97155
family.Bifidobacteriaceae.id.433	Outlier-corrected						0.2
family.Christensenellaceae.id.1866	Raw	-0.00729046122227948	0.0612562	-0.119016	0.90762
family.Christensenellaceae.id.1866	Outlier-corrected						0.072
family.Clostridiaceae1.id.1869	Raw	0.0117036770858052	0.0616248	0.189918	0.853588
family.Clostridiaceae1.id.1869	Outlier-corrected						0.332
family.ClostridialesvadinBB60group.id.11286	Raw	-0.0550906371726949	0.052333	-1.0527	0.310312
family.ClostridialesvadinBB60group.id.11286	Outlier-corrected						0.051
family.Coriobacteriaceae.id.811	Raw	-0.0199683242515807	0.0540887	-0.369177	0.717939
family.Coriobacteriaceae.id.811	Outlier-corrected						0.491
family.Defluviitaleaceae.id.1924	Raw	-0.052176579770623	0.0268006	-1.94684	0.0801669
family.Defluviitaleaceae.id.1924	Outlier-corrected						0.958
family.Desulfovibrionaceae.id.3169	Raw	0.13220136385261	0.100222	1.31909	0.223644
family.Desulfovibrionaceae.id.3169	Outlier-corrected					NA	0.024
family.Enterobacteriaceae.id.3469	Raw	0.0733616221641782	0.0757806	0.968079	0.370392
family.Enterobacteriaceae.id.3469	Outlier-corrected						0.36
family.Erysipelotrichaceae.id.2149	Raw	0.0833580515770337	0.0722608	1.15357	0.271135
family.Erysipelotrichaceae.id.2149	Outlier-corrected						0.13
family.FamilyXI.id.1936	Raw	-0.0276650225702576	0.0311071	-0.889349	0.403342
family.FamilyXI.id.1936	Outlier-corrected						0.39
family.FamilyXIII.id.1957	Raw	0.0717459268537392	0.103279	0.69468	0.513243
family.FamilyXIII.id.1957	Outlier-corrected						0.126
family.Lachnospiraceae.id.1987	Raw	-0.0928255644576544	0.0546086	-1.69984	0.109798
family.Lachnospiraceae.id.1987	Outlier-corrected						0.447
family.Lactobacillaceae.id.1836	Raw	-0.0294143737236809	0.0544716	-0.539995	0.605945
family.Lactobacillaceae.id.1836	Outlier-corrected						0.145
family.Methanobacteriaceae.id.121	Raw	0.0438025693888929	0.0290416	1.50827	0.169918
family.Methanobacteriaceae.id.121	Outlier-corrected						0.652
family.Oxalobacteraceae.id.2966	Raw	0.0314922321078278	0.035447	0.888432	0.390451
family.Oxalobacteraceae.id.2966	Outlier-corrected						0.111
family.Pasteurellaceae.id.3689	Raw	0.0842876959517318	0.0362399	2.32583	0.0383597
family.Pasteurellaceae.id.3689	Outlier-corrected						0.422
family.Peptococcaceae.id.2024	Raw	0.0208510211826787	0.0536759	0.388462	0.707808
family.Peptococcaceae.id.2024	Outlier-corrected						0.294
family.Peptostreptococcaceae.id.2042	Raw	-0.0157013489882704	0.0512667	-0.306268	0.764649
family.Peptostreptococcaceae.id.2042	Outlier-corrected						0.273
family.Porphyromonadaceae.id.943	Raw	-0.067408065068484	0.0571029	-1.18047	0.27172
family.Porphyromonadaceae.id.943	Outlier-corrected						0.799
family.Prevotellaceae.id.960	Raw	-0.048695170280685	0.046261	-1.05262	0.309178
family.Prevotellaceae.id.960	Outlier-corrected						0.466
family.Rhodospirillaceae.id.2717	Raw	0.0273536372598578	0.045791	0.597358	0.56053
family.Rhodospirillaceae.id.2717	Outlier-corrected						0.105
family.Rikenellaceae.id.967	Raw	0.0379707719120396	0.0463152	0.819835	0.425146
family.Rikenellaceae.id.967	Outlier-corrected						0.592
family.Ruminococcaceae.id.2050	Raw	0.0565232575400606	0.0541728	1.04339	0.323983
family.Ruminococcaceae.id.2050	Outlier-corrected						0.572
family.Streptococcaceae.id.1850	Raw	-0.0611282098090155	0.0526353	-1.16135	0.272468
family.Streptococcaceae.id.1850	Outlier-corrected						0.68
family.Veillonellaceae.id.2172	Raw	0.0838381837236662	0.0309508	2.70876	0.0149
family.Veillonellaceae.id.2172	Outlier-corrected						0.889
family.Verrucomicrobiaceae.id.4036	Raw	-0.0816132289780745	0.0476395	-1.71314	0.117462
family.Verrucomicrobiaceae.id.4036	Outlier-corrected						0.541
family.Victivallaceae.id.2255	Raw	-0.0311754882846289	0.031248	-0.997679	0.341964
family.Victivallaceae.id.2255	Outlier-corrected						0.307
genus..Clostridiuminnocuumgroup.id.14397	Raw	-0.045818647038386	0.0335198	-1.36691	0.21393
genus..Clostridiuminnocuumgroup.id.14397	Outlier-corrected						0.464
genus..Eubacteriumbrachygroup.id.11296	Raw	0.00846597355502563	0.0413911	0.204536	0.842485
genus..Eubacteriumbrachygroup.id.11296	Outlier-corrected						0.092
genus..Eubacteriumcoprostanoligenesgroup.id.11375	Raw	-0.073721088292476	0.0506893	-1.45437	0.173776
genus..Eubacteriumcoprostanoligenesgroup.id.11375	Outlier-corrected						0.742
genus..Eubacteriumeligensgroup.id.14372	Raw	-0.114348578118242	0.061277	-1.86609	0.12102
genus..Eubacteriumeligensgroup.id.14372	Outlier-corrected						0.629
genus..Eubacteriumfissicatenagroup.id.14373	Raw	-0.0609557051865975	0.0166893	-3.65237	0.00647213
genus..Eubacteriumfissicatenagroup.id.14373	Outlier-corrected						0.979
genus..Eubacteriumhalliigroup.id.11338	Raw	-0.00673856523569988	0.0579843	-0.116214	0.909259
genus..Eubacteriumhalliigroup.id.11338	Outlier-corrected						0.072
genus..Eubacteriumnodatumgroup.id.11297	Raw	0.0377888151983763	0.011218	3.36858	0.00713847
genus..Eubacteriumnodatumgroup.id.11297	Outlier-corrected						0.999
genus..Eubacteriumoxidoreducensgroup.id.11339	Raw	-0.0209327526982354	0.035368	-0.591855	0.58578
genus..Eubacteriumoxidoreducensgroup.id.11339	Outlier-corrected						0.765
genus..Eubacteriumrectalegroup.id.14374	Raw	-0.112150164441629	0.091995	-1.21909	0.262292
genus..Eubacteriumrectalegroup.id.14374	Outlier-corrected						0.105
genus..Eubacteriumruminantiumgroup.id.11340	Raw	-0.0682902772070593	0.0517702	-1.3191	0.204627
genus..Eubacteriumruminantiumgroup.id.11340	Outlier-corrected	-0.100034865024017	0.0410416	-2.4374	0.0268406	rs209813	<0.001
genus..Eubacteriumventriosumgroup.id.11341	Raw	-0.0674902278025477	0.0531969	-1.26869	0.225242
genus..Eubacteriumventriosumgroup.id.11341	Outlier-corrected						0.303
genus..Eubacteriumxylanophilumgroup.id.14375	Raw	0.0783768132692252	0.0414577	1.89053	0.0953488
genus..Eubacteriumxylanophilumgroup.id.14375	Outlier-corrected						0.788
genus..Ruminococcusgauvreauiigroup.id.11342	Raw	-0.0384240085666655	0.0560103	-0.686017	0.508295
genus..Ruminococcusgauvreauiigroup.id.11342	Outlier-corrected						0.334
genus..Ruminococcusgnavusgroup.id.14376	Raw	0.0820936471892093	0.0421741	1.94654	0.0802066
genus..Ruminococcusgnavusgroup.id.14376	Outlier-corrected						0.262
genus..Ruminococcustorquesgroup.id.14377	Raw	0.173776447999368	0.0780901	2.22533	0.0676993
genus..Ruminococcustorquesgroup.id.14377	Outlier-corrected						0.523
genus.Actinomyces.id.423	Raw	0.0724816150314194	0.0274344	2.642	0.0384374
genus.Actinomyces.id.423	Outlier-corrected						0.91
genus.Adlercreutzia.id.812	Raw	-0.0382895967790103	0.0847776	-0.451648	0.665184
genus.Adlercreutzia.id.812	Outlier-corrected	-0.0832079620074436	0.0762823	-1.09079	0.317221	rs11604400	0.013
genus.Akkermansia.id.4037	Raw	-0.0816308896511322	0.0476133	-1.71445	0.117214
genus.Akkermansia.id.4037	Outlier-corrected						0.54
genus.Alistipes.id.968	Raw	-0.124708941033089	0.0921417	-1.35345	0.203071
genus.Alistipes.id.968	Outlier-corrected	-0.183997049104864	0.0783718	-2.34775	0.0407971	rs12990744	0.02
genus.Allisonella.id.2174	Raw	-0.00523334879692588	0.0232063	-0.225514	0.828022
genus.Allisonella.id.2174	Outlier-corrected						0.776
genus.Alloprevotella.id.961	Raw	0.0253946616883736	0.0197566	1.28538	0.268034
genus.Alloprevotella.id.961	Outlier-corrected						0.905
genus.Anaerofilum.id.2053	Raw	-0.00524365445486197	0.0245578	-0.213523	0.835678
genus.Anaerofilum.id.2053	Outlier-corrected						0.881
genus.Anaerostipes.id.1991	Raw	0.0312506454725286	0.0353647	0.883667	0.394236
genus.Anaerostipes.id.1991	Outlier-corrected						0.969
genus.Anaerotruncus.id.2054	Raw	0.0259831771419287	0.0471796	0.550729	0.591925
genus.Anaerotruncus.id.2054	Outlier-corrected						0.727
genus.Bacteroides.id.918	Raw	-0.0937643585075828	0.0912423	-1.02764	0.338313
genus.Bacteroides.id.918	Outlier-corrected						0.129
genus.Barnesiella.id.944	Raw	-0.0366021864807748	0.0415596	-0.880716	0.397306
genus.Barnesiella.id.944	Outlier-corrected						0.837
genus.Bifidobacterium.id.436	Raw	-0.00543113744770675	0.0504769	-0.107596	0.916253
genus.Bifidobacterium.id.436	Outlier-corrected						0.24
genus.Bilophila.id.3170	Raw	0.0551391295553959	0.0584529	0.943309	0.364128
genus.Bilophila.id.3170	Outlier-corrected						0.213
genus.Blautia.id.1992	Raw	0.118120366234699	0.0615978	1.91761	0.0814828
genus.Blautia.id.1992	Outlier-corrected						0.42
genus.Butyricicoccus.id.2055	Raw	0.0865786805129383	0.0564775	1.53298	0.169147
genus.Butyricicoccus.id.2055	Outlier-corrected						0.535
genus.Butyricimonas.id.945	Raw	-0.119617942411486	0.0588919	-2.03114	0.0649974
genus.Butyricimonas.id.945	Outlier-corrected						0.109
genus.Butyrivibrio.id.1993	Raw	0.0231302480211816	0.020656	1.11978	0.28165
genus.Butyrivibrio.id.1993	Outlier-corrected						0.704
genus.CandidatusSoleaferrea.id.11350	Raw	0.0382464781264539	0.0543461	0.703758	0.50155
genus.CandidatusSoleaferrea.id.11350	Outlier-corrected						0.072
genus.Catenibacterium.id.2153	Raw	-0.067737111727705	0.0408513	-1.65814	0.19587
genus.Catenibacterium.id.2153	Outlier-corrected						0.537
genus.ChristensenellaceaeR.7group.id.11283	Raw	0.0758890348029127	0.0660918	1.14824	0.288592
genus.ChristensenellaceaeR.7group.id.11283	Outlier-corrected						0.592
genus.Clostridiumsensustricto1.id.1873	Raw	0.026037544081742	0.0462422	0.563069	0.597699
genus.Clostridiumsensustricto1.id.1873	Outlier-corrected						0.728
genus.Collinsella.id.815	Raw	0.101756860761778	0.0634702	1.60322	0.147553
genus.Collinsella.id.815	Outlier-corrected						0.51
genus.Coprobacter.id.949	Raw	-0.0363131540156305	0.0344018	-1.05556	0.316004
genus.Coprobacter.id.949	Outlier-corrected						0.616
genus.Coprococcus1.id.11301	Raw	-0.0112306967429069	0.0496372	-0.226256	0.825152
genus.Coprococcus1.id.11301	Outlier-corrected						0.542
genus.Coprococcus2.id.11302	Raw	0.0625669824135169	0.0601683	1.03987	0.332981
genus.Coprococcus2.id.11302	Outlier-corrected						0.443
genus.Coprococcus3.id.11303	Raw	0.0877406547027212	0.0453863	1.93319	0.0944769
genus.Coprococcus3.id.11303	Outlier-corrected						0.904
genus.DefluviitaleaceaeUCG011.id.11287	Raw	-0.0357734534182662	0.0268604	-1.33183	0.21961
genus.DefluviitaleaceaeUCG011.id.11287	Outlier-corrected						0.966
genus.Desulfovibrio.id.3173	Raw	0.0632035080803665	0.0485678	1.30135	0.225465
genus.Desulfovibrio.id.3173	Outlier-corrected						0.424
genus.Dialister.id.2183	Raw	0.0461436727491466	0.0584281	0.789751	0.447995
genus.Dialister.id.2183	Outlier-corrected						0.247
genus.Dorea.id.1997	Raw	-0.01953222454363	0.0758238	-0.2576	0.802509
genus.Dorea.id.1997	Outlier-corrected						0.224
genus.Eggerthella.id.819	Raw	-0.00243768156090414	0.0424552	-0.0574177	0.955621
genus.Eggerthella.id.819	Outlier-corrected						0.258
genus.Eisenbergiella.id.11304	Raw	-0.00508987819527305	0.0318802	-0.159656	0.876331
genus.Eisenbergiella.id.11304	Outlier-corrected						0.614
genus.Enterorhabdus.id.820	Raw	-0.0962477569057796	0.0654175	-1.47128	0.201184
genus.Enterorhabdus.id.820	Outlier-corrected						0.249
genus.Erysipelatoclostridium.id.11381	Raw	0.0156184382183332	0.054977	0.28409	0.7805
genus.Erysipelatoclostridium.id.11381	Outlier-corrected	0.0486362134104047	0.0487795	0.997063	0.336932	rs58236560	0.019
genus.ErysipelotrichaceaeUCG003.id.11384	Raw	0.0411312232057587	0.0600993	0.684388	0.504168
genus.ErysipelotrichaceaeUCG003.id.11384	Outlier-corrected					NA	0.023
genus.Escherichia.Shigella.id.3504	Raw	-0.0894525114714872	0.0867328	-1.03136	0.329291
genus.Escherichia.Shigella.id.3504	Outlier-corrected					NA	0.026
genus.Faecalibacterium.id.2057	Raw	-0.00624217280813076	0.0421837	-0.147976	0.885624
genus.Faecalibacterium.id.2057	Outlier-corrected						0.776
genus.FamilyXIIIAD3011group.id.11293	Raw	-0.00839087163228691	0.0526073	-0.1595	0.875928
genus.FamilyXIIIAD3011group.id.11293	Outlier-corrected						0.375
genus.FamilyXIIIUCG001.id.11294	Raw	0.00643273348242324	0.04458	0.144296	0.889333
genus.FamilyXIIIUCG001.id.11294	Outlier-corrected						0.81
genus.Flavonifractor.id.2059	Raw	0.0179316910900347	0.0447895	0.400355	0.709356
genus.Flavonifractor.id.2059	Outlier-corrected						0.8
genus.Fusicatenibacter.id.11305	Raw	-0.0308307206377787	0.0527519	-0.584448	0.566595
genus.Fusicatenibacter.id.11305	Outlier-corrected						0.272
genus.Gordonibacter.id.821	Raw	-0.0380575326432604	0.0221889	-1.71516	0.117081
genus.Gordonibacter.id.821	Outlier-corrected						0.834
genus.Haemophilus.id.3698	Raw	0.0716574884437906	0.0561477	1.27623	0.237676
genus.Haemophilus.id.3698	Outlier-corrected						0.111
genus.Holdemanella.id.11393	Raw	-0.0428020010489162	0.0342585	-1.24939	0.239976
genus.Holdemanella.id.11393	Outlier-corrected						0.572
genus.Holdemania.id.2157	Raw	0.0251755969940679	0.0376261	0.669099	0.515139
genus.Holdemania.id.2157	Outlier-corrected						0.49
genus.Howardella.id.2000	Raw	0.0134179795149468	0.0278561	0.48169	0.642927
genus.Howardella.id.2000	Outlier-corrected						0.547
genus.Hungatella.id.11306	Raw	0.0331333101864601	0.0845914	0.391686	0.715261
genus.Hungatella.id.11306	Outlier-corrected	0.126317379553314	0.0469833	2.68856	0.0745051	rs13128780	0.02
genus.Intestinibacter.id.11345	Raw	0.008637514115614	0.0485619	0.177866	0.861376
genus.Intestinibacter.id.11345	Outlier-corrected						0.224
genus.Intestinimonas.id.2062	Raw	0.0540391789450885	0.039593	1.36487	0.192419
genus.Intestinimonas.id.2062	Outlier-corrected						0.556
genus.Lachnoclostridium.id.11308	Raw	-0.0507355034754682	0.0686279	-0.739284	0.473948
genus.Lachnoclostridium.id.11308	Outlier-corrected						0.115
genus.Lachnospira.id.2004	Raw	0.0736148974899337	0.0630453	1.16765	0.295595
genus.Lachnospira.id.2004	Outlier-corrected						0.751
genus.LachnospiraceaeFCS020group.id.11314	Raw	0.0342638068394278	0.0599991	0.571072	0.579431
genus.LachnospiraceaeFCS020group.id.11314	Outlier-corrected						0.144
genus.LachnospiraceaeNC2004group.id.11316	Raw	0.000998899826148297	0.0318099	0.0314022	0.975718
genus.LachnospiraceaeNC2004group.id.11316	Outlier-corrected						0.778
genus.LachnospiraceaeND3007group.id.11317	dat<4SNP	dat<4SNP
genus.LachnospiraceaeND3007group.id.11317
genus.LachnospiraceaeNK4A136group.id.11319	Raw	0.13283153765625	0.0453284	2.93043	0.0109623
genus.LachnospiraceaeNK4A136group.id.11319	Outlier-corrected						0.389
genus.LachnospiraceaeUCG001.id.11321	Raw	-0.0584530357062797	0.0316696	-1.84572	0.0897376
genus.LachnospiraceaeUCG001.id.11321	Outlier-corrected						0.839
genus.LachnospiraceaeUCG004.id.11324	Raw	0.00190402199190891	0.0596553	0.031917	0.97511
genus.LachnospiraceaeUCG004.id.11324	Outlier-corrected						0.31
genus.LachnospiraceaeUCG008.id.11328	Raw	-0.0944539585853959	0.0324986	-2.9064	0.017413
genus.LachnospiraceaeUCG008.id.11328	Outlier-corrected						0.723
genus.LachnospiraceaeUCG010.id.11330	Raw	-0.0230911061571228	0.0586774	-0.393526	0.703091
genus.LachnospiraceaeUCG010.id.11330	Outlier-corrected						0.418
genus.Lactobacillus.id.1837	Raw	0.0148267160974257	0.0491587	0.301609	0.771713
genus.Lactobacillus.id.1837	Outlier-corrected						0.178
genus.Lactococcus.id.1851	Raw	-0.0481847683159925	0.0525396	-0.917113	0.389587
genus.Lactococcus.id.1851	Outlier-corrected						0.051
genus.Marvinbryantia.id.2005	Raw	-0.0414544430997334	0.0845587	-0.490245	0.63569
genus.Marvinbryantia.id.2005	Outlier-corrected					NA	0.019
genus.Methanobrevibacter.id.123	Raw	-0.0014278029723258	0.0494142	-0.0288946	0.978067
genus.Methanobrevibacter.id.123	Outlier-corrected						0.218
genus.Odoribacter.id.952	Raw	-0.0693976953194811	0.0669903	-1.03594	0.340167
genus.Odoribacter.id.952	Outlier-corrected						0.438
genus.Olsenella.id.822	Raw	-0.0231940349565146	0.034552	-0.671279	0.518899
genus.Olsenella.id.822	Outlier-corrected						0.18
genus.Oscillibacter.id.2063	Raw	0.00387773784044398	0.055991	0.0692564	0.945926
genus.Oscillibacter.id.2063	Outlier-corrected	-0.0365383323961847	0.041861	-0.872849	0.401397	rs9393920	0.009
genus.Oscillospira.id.2064	Raw	0.024641174816187	0.048495	0.508118	0.626987
genus.Oscillospira.id.2064	Outlier-corrected						0.604
genus.Oxalobacter.id.2978	Raw	-0.0693602384465793	0.0343351	-2.0201	0.0709689
genus.Oxalobacter.id.2978	Outlier-corrected						0.258
genus.Parabacteroides.id.954	Raw	0.0386788147662059	0.12292	0.314667	0.768745
genus.Parabacteroides.id.954	Outlier-corrected						0.13
genus.Paraprevotella.id.962	Raw	-0.0118741597422939	0.0336547	-0.352824	0.730341
genus.Paraprevotella.id.962	Outlier-corrected						0.478
genus.Parasutterella.id.2892	Raw	-0.0386397676578829	0.0616409	-0.626853	0.541608
genus.Parasutterella.id.2892	Outlier-corrected	-0.0350800484591562	0.0448017	-0.783008	0.450152	rs7572229,rs823424	0.005
genus.Peptococcus.id.2037	Raw	-0.0398809096984188	0.0233447	-1.70835	0.115599
genus.Peptococcus.id.2037	Outlier-corrected						0.897
genus.Phascolarctobacterium.id.2168	Raw	0.0316865399976642	0.0857176	0.369662	0.722564
genus.Phascolarctobacterium.id.2168	Outlier-corrected					NA	0.036
genus.Prevotella7.id.11182	Raw	0.0318601588787624	0.0273594	1.16451	0.271247
genus.Prevotella7.id.11182	Outlier-corrected						0.541
genus.Prevotella9.id.11183	Raw	0.131973988636255	0.0326312	4.04441	0.00120638
genus.Prevotella9.id.11183	Outlier-corrected						0.657
genus.RikenellaceaeRC9gutgroup.id.11191	Raw	-0.0191711583138828	0.0404055	-0.474469	0.645357
genus.RikenellaceaeRC9gutgroup.id.11191	Outlier-corrected	0.00506505531176339	0.0305919	0.165568	0.872156	rs2074881	0.022
genus.Romboutsia.id.11347	Raw	-0.00416516752839822	0.0521642	-0.0798472	0.937675
genus.Romboutsia.id.11347	Outlier-corrected						0.338
genus.Roseburia.id.2012	Raw	-0.0927680961019604	0.0593427	-1.56326	0.141999
genus.Roseburia.id.2012	Outlier-corrected						0.31
genus.Ruminiclostridium5.id.11355	Raw	0.00108786204746858	0.0750213	0.0145007	0.988716
genus.Ruminiclostridium5.id.11355	Outlier-corrected						0.133
genus.Ruminiclostridium6.id.11356	Raw	-0.00827546916653447	0.0529701	-0.156229	0.878083
genus.Ruminiclostridium6.id.11356	Outlier-corrected						0.24
genus.Ruminiclostridium9.id.11357	Raw	-0.0679466543439026	0.0783272	-0.867472	0.414429
genus.Ruminiclostridium9.id.11357	Outlier-corrected						0.346
genus.RuminococcaceaeNK4A214group.id.11358	Raw	-0.0125777058793148	0.0885945	-0.141969	0.88946
genus.RuminococcaceaeNK4A214group.id.11358	Outlier-corrected	0.0467455251224382	0.0765291	0.61082	0.55373	rs35559912	<0.001
genus.RuminococcaceaeUCG002.id.11360	Raw	0.0638774517941952	0.04301	1.48518	0.153901
genus.RuminococcaceaeUCG002.id.11360	Outlier-corrected						0.308
genus.RuminococcaceaeUCG003.id.11361	Raw	0.00642062751859598	0.0631413	0.101687	0.920835
genus.RuminococcaceaeUCG003.id.11361	Outlier-corrected						0.097
genus.RuminococcaceaeUCG004.id.11362	Raw	0.0432210870134001	0.0381336	1.13341	0.283483
genus.RuminococcaceaeUCG004.id.11362	Outlier-corrected						0.715
genus.RuminococcaceaeUCG005.id.11363	Raw	-0.0144499002206739	0.0416191	-0.347194	0.734002
genus.RuminococcaceaeUCG005.id.11363	Outlier-corrected						0.693
genus.RuminococcaceaeUCG009.id.11366	Raw	0.0191576291652578	0.0438065	0.437324	0.67117
genus.RuminococcaceaeUCG009.id.11366	Outlier-corrected						0.256
genus.RuminococcaceaeUCG010.id.11367	Raw	0.0617769153347672	0.042218	1.46328	0.203258
genus.RuminococcaceaeUCG010.id.11367	Outlier-corrected						0.853
genus.RuminococcaceaeUCG011.id.11368	Raw	0.0393235044118155	0.0423998	0.927445	0.384558
genus.RuminococcaceaeUCG011.id.11368	Outlier-corrected						0.087
genus.RuminococcaceaeUCG013.id.11370	Raw	0.0482051227487508	0.0697934	0.690684	0.50548
genus.RuminococcaceaeUCG013.id.11370	Outlier-corrected						0.135
genus.RuminococcaceaeUCG014.id.11371	Raw	0.0437927578291386	0.0711775	0.615261	0.553619
genus.RuminococcaceaeUCG014.id.11371	Outlier-corrected						0.055
genus.Ruminococcus1.id.11373	Raw	0.0534572514572469	0.0629115	0.849721	0.41751
genus.Ruminococcus1.id.11373	Outlier-corrected						0.207
genus.Ruminococcus2.id.11374	Raw	0.0110841234383742	0.034713	0.319308	0.754208
genus.Ruminococcus2.id.11374	Outlier-corrected						0.846
genus.Sellimonas.id.14369	Raw	8.44135125968503e-05	0.039548	0.00213446	0.998349
genus.Sellimonas.id.14369	Outlier-corrected	0.0271703125194311	0.03111	0.873363	0.411422	rs56203279	0.047
genus.Senegalimassilia.id.11160	Raw	0.123134344592888	0.0974035	1.26417	0.274817
genus.Senegalimassilia.id.11160	Outlier-corrected						0.079
genus.Slackia.id.825	Raw	0.0690864811132339	0.0731765	0.944108	0.388465
genus.Slackia.id.825	Outlier-corrected						0.106
genus.Streptococcus.id.1853	Raw	-0.0511666218409123	0.046306	-1.10497	0.292756
genus.Streptococcus.id.1853	Outlier-corrected						0.809
genus.Subdoligranulum.id.2070	Raw	-0.0838016923246174	0.0686766	-1.22024	0.250369
genus.Subdoligranulum.id.2070	Outlier-corrected						0.136
genus.Sutterella.id.2896	Raw	0.0618751345104232	0.0575232	1.07565	0.305109
genus.Sutterella.id.2896	Outlier-corrected						0.253
genus.Terrisporobacter.id.11348	Raw	-0.0376930127359578	0.0323867	-1.16384	0.309177
genus.Terrisporobacter.id.11348	Outlier-corrected						0.872
genus.Turicibacter.id.2162	Raw	0.0772868315994773	0.0506144	1.52697	0.165285
genus.Turicibacter.id.2162	Outlier-corrected						0.361
genus.Tyzzerella3.id.11335	Raw	0.00968570458568121	0.0307658	0.314821	0.758789
genus.Tyzzerella3.id.11335	Outlier-corrected						0.564
genus.Veillonella.id.2198	Raw	-0.00522710761733039	0.0658483	-0.0793811	0.940542
genus.Veillonella.id.2198	Outlier-corrected						0.483
genus.Victivallis.id.2256	Raw	-0.0341675755879683	0.0329874	-1.03578	0.327334
genus.Victivallis.id.2256	Outlier-corrected						0.294
order.Actinomycetales.id.420	Raw	0.0248658373006086	0.0282639	0.879775	0.443757
order.Actinomycetales.id.420	Outlier-corrected						0.869
order.Bacillales.id.1674	Raw	0.00715641308758258	0.0377547	0.18955	0.855041
order.Bacillales.id.1674	Outlier-corrected						0.179
order.Bacteroidales.id.913	Raw	0.0167170667961827	0.0428567	0.390069	0.703933
order.Bacteroidales.id.913	Outlier-corrected						0.905
order.Bifidobacteriales.id.432	Raw	0.00209492162057571	0.0572906	0.0365666	0.97155
order.Bifidobacteriales.id.432	Outlier-corrected						0.211
order.Burkholderiales.id.2874	Raw	0.080738986712265	0.0648634	1.24475	0.244659
order.Burkholderiales.id.2874	Outlier-corrected						0.361
order.Clostridiales.id.1863	Raw	0.0817797551514142	0.086767	0.942522	0.368138
order.Clostridiales.id.1863	Outlier-corrected					NA	0.029
order.Coriobacteriales.id.810	Raw	-0.0199683242515807	0.0540887	-0.369177	0.717939
order.Coriobacteriales.id.810	Outlier-corrected						0.481
order.Desulfovibrionales.id.3156	Raw	0.124715714437956	0.088239	1.41338	0.187907
order.Desulfovibrionales.id.3156	Outlier-corrected					NA	0.014
order.Enterobacteriales.id.3468	Raw	0.0733616221641782	0.0757806	0.968079	0.370392
order.Enterobacteriales.id.3468	Outlier-corrected						0.352
order.Erysipelotrichales.id.2148	Raw	0.0833580515770337	0.0722608	1.15357	0.271135
order.Erysipelotrichales.id.2148	Outlier-corrected						0.119
order.Gastranaerophilales.id.1591	Raw	0.00695720247771613	0.0336237	0.206913	0.841247
order.Gastranaerophilales.id.1591	Outlier-corrected						0.706
order.Lactobacillales.id.1800	Raw	0.0729940230620505	0.0615185	1.18654	0.255156
order.Lactobacillales.id.1800	Outlier-corrected						0.138
order.Methanobacteriales.id.120	Raw	0.0438025693888929	0.0290416	1.50827	0.169918
order.Methanobacteriales.id.120	Outlier-corrected						0.65
order.MollicutesRF9.id.11579	Raw	-0.048241158783217	0.0528353	-0.913047	0.380794
order.MollicutesRF9.id.11579	Outlier-corrected						0.185
order.NB1n.id.3953	Raw	-0.0137296165794036	0.0331774	-0.413824	0.686957
order.NB1n.id.3953	Outlier-corrected						0.332
order.Pasteurellales.id.3688	Raw	0.0842876959517318	0.0362399	2.32583	0.0383597
order.Pasteurellales.id.3688	Outlier-corrected						0.403
order.Rhodospirillales.id.2667	Raw	0.0085776603398792	0.0518472	0.165441	0.871351
order.Rhodospirillales.id.2667	Outlier-corrected	-0.0206291668707279	0.0436479	-0.472627	0.645718	rs13336560	0.034
order.Selenomonadales.id.2165	Raw	-0.0397272573100805	0.0900555	-0.441142	0.667656
order.Selenomonadales.id.2165	Outlier-corrected	0.0219113364137466	0.0802349	0.27309	0.790341	rs71405394	0.008
order.Verrucomicrobiales.id.4030	Raw	-0.0815871031123054	0.0476288	-1.71298	0.117493
order.Verrucomicrobiales.id.4030	Outlier-corrected						0.508
order.Victivallales.id.2254	Raw	-0.0278127133114773	0.0304289	-0.914024	0.3911
order.Victivallales.id.2254	Outlier-corrected						0.728
phylum.Actinobacteria.id.400	Raw	-0.0679118985243231	0.0519469	-1.30733	0.21375
phylum.Actinobacteria.id.400	Outlier-corrected						0.475
phylum.Bacteroidetes.id.905	Raw	-0.00341763561410581	0.0470819	-0.0725892	0.943721
phylum.Bacteroidetes.id.905	Outlier-corrected						0.839
phylum.Cyanobacteria.id.1500	Raw	0.0144494493760034	0.0411102	0.351481	0.73557
phylum.Cyanobacteria.id.1500	Outlier-corrected						0.584
phylum.Euryarchaeota.id.55	Raw	0.0244583416755332	0.0222475	1.09938	0.297365
phylum.Euryarchaeota.id.55	Outlier-corrected						0.818
phylum.Firmicutes.id.1672	Raw	0.0719062181625362	0.0718659	1.00056	0.3353
phylum.Firmicutes.id.1672	Outlier-corrected					NA	0.021
phylum.Lentisphaerae.id.2238	Raw	-0.00627801019298219	0.0339887	-0.184709	0.858054
phylum.Lentisphaerae.id.2238	Outlier-corrected						0.477
phylum.Proteobacteria.id.2375	Raw	-0.00969415382385101	0.0753413	-0.12867	0.899941
phylum.Proteobacteria.id.2375	Outlier-corrected						0.075
phylum.Tenericutes.id.3919	Raw	0.0630184573059361	0.0519193	1.21378	0.250251
phylum.Tenericutes.id.3919	Outlier-corrected						0.268
phylum.Verrucomicrobia.id.3982	Raw	-0.0826068375149318	0.0402309	-2.05332	0.0646052
phylum.Verrucomicrobia.id.3982	Outlier-corrected						0.772

## Sheet: pleiotropy
id.exposure	id.outcome	outcome	exposure	egger_intercept	se	pval
0aMbT3	sjcUaF	outcome	genus.Eggerthella.id.819	0.00375596	0.0223596	0.871349
0heWA4	sjcUaF	outcome	genus.Lactococcus.id.1851	-0.0549167	0.0277812	0.0954522
0lsDJy	sjcUaF	outcome	genus.DefluviitaleaceaeUCG011.id.11287	0.00243348	0.017664	0.894305
0ngO8p	sjcUaF	outcome	genus.Flavonifractor.id.2059	0.0283025	0.0229595	0.305475
0rTnk2	sjcUaF	outcome	genus.Lachnospira.id.2004	-0.0445046	0.030233	0.214984
0rWmph	sjcUaF	outcome	phylum.Firmicutes.id.1672	0.00522472	0.0143129	0.721437
0Vfsi1	sjcUaF	outcome	genus.Hungatella.id.11306	0.0994402	0.0509921	0.146258
1rpkuI	sjcUaF	outcome	genus.FamilyXIIIUCG001.id.11294	0.00453123	0.0154813	0.779617
1uqUdL	sjcUaF	outcome	genus.Escherichia.Shigella.id.3504	0.0245657	0.0194975	0.243202
1zf0TZ	sjcUaF	outcome	family.Streptococcaceae.id.1850	0.0170628	0.0198194	0.411634
20HL0T	sjcUaF	outcome	genus.Holdemanella.id.11393	-0.00312449	0.0114687	0.791433
2GJP3o	sjcUaF	outcome	genus.Ruminococcus2.id.11374	-0.00151524	0.00831837	0.85827
2neTKK	sjcUaF	outcome	phylum.Euryarchaeota.id.55	-0.00719955	0.0176678	0.693167
2vslhf	sjcUaF	outcome	genus.Coprococcus2.id.11302	0.00958602	0.0365155	0.801702
31r1VV	sjcUaF	outcome	family.Christensenellaceae.id.1866	0.00127051	0.0105963	0.907195
37ZEpI	sjcUaF	outcome	genus..Eubacteriumrectalegroup.id.14374	0.0174066	0.0218878	0.456758
3cOJ1f	sjcUaF	outcome	class.Actinobacteria.id.419	-0.00540536	0.0114531	0.645424
3Oo7Td	sjcUaF	outcome	class.Methanobacteria.id.119	-0.0187349	0.0206372	0.394151
3tgfXE	sjcUaF	outcome	genus.Subdoligranulum.id.2070	-0.025531	0.0105871	0.0391518
4zBtt2	sjcUaF	outcome	genus.Bilophila.id.3170	-0.000958413	0.0218305	0.965769
5IXuob	sjcUaF	outcome	genus.RuminococcaceaeUCG014.id.11371	-0.0299189	0.0103898	0.0205231
5qEcKL	sjcUaF	outcome	genus.Streptococcus.id.1853	-0.0100209	0.017003	0.568693
5TN0Z7	sjcUaF	outcome	genus.Oscillibacter.id.2063	0.017654	0.0202383	0.40168
5XtLwc	sjcUaF	outcome	genus.Catenibacterium.id.2153	-0.0475499	0.0732148	0.582668
6gX3qe	sjcUaF	outcome	phylum.Tenericutes.id.3919	0.0138335	0.0155903	0.395748
6jMcBB	sjcUaF	outcome	family.Desulfovibrionaceae.id.3169	0.0164617	0.0289394	0.587247
6mIWxZ	sjcUaF	outcome	genus.Coprobacter.id.949	0.0078569	0.0158518	0.63202
77YJKV	sjcUaF	outcome	genus..Eubacteriumruminantiumgroup.id.11340	0.0110102	0.0169662	0.525577
7aTYpg	sjcUaF	outcome	genus.Collinsella.id.815	-0.00977269	0.017434	0.592583
7dqlOH	sjcUaF	outcome	genus..Clostridiuminnocuumgroup.id.14397	-0.00854425	0.0243381	0.737538
7ioeKt	sjcUaF	outcome	phylum.Proteobacteria.id.2375	-0.00845473	0.014235	0.565745
80h8vf	sjcUaF	outcome	genus.Anaerostipes.id.1991	-0.00286552	0.0131711	0.831754
8jKldu	sjcUaF	outcome	genus.Coprococcus3.id.11303	-0.00455148	0.0234221	0.852335
8NULRM	sjcUaF	outcome	genus.Paraprevotella.id.962	-0.00437899	0.0140477	0.76108
9i4tiU	sjcUaF	outcome	order.Gastranaerophilales.id.1591	-0.0140124	0.0135483	0.335418
9s731W	sjcUaF	outcome	genus.RuminococcaceaeUCG009.id.11366	-0.0221305	0.0157557	0.193699
acLMuF	sjcUaF	outcome	genus.Parasutterella.id.2892	0.000364416	0.0144766	0.980331
AdsBD9	sjcUaF	outcome	genus.Turicibacter.id.2162	-0.0345672	0.0203061	0.132483
aGfu8V	sjcUaF	outcome	order.Bifidobacteriales.id.432	-0.0302161	0.0117633	0.0302534
AK0l7A	sjcUaF	outcome	genus.LachnospiraceaeUCG010.id.11330	-0.0322493	0.013484	0.0437417
aKuChq	sjcUaF	outcome	genus.Faecalibacterium.id.2057	0.00984453	0.0101423	0.360157
aKXyAu	sjcUaF	outcome	genus.Blautia.id.1992	-0.0123168	0.0109747	0.287961
AN8qjo	sjcUaF	outcome	genus.Clostridiumsensustricto1.id.1873	-0.0142237	0.0160153	0.424648
anDrA2	sjcUaF	outcome	genus..Eubacteriumventriosumgroup.id.11341	-0.00742449	0.0183332	0.692082
ASQ2fp	sjcUaF	outcome	genus.RuminococcaceaeNK4A214group.id.11358	0.0102826	0.022065	0.650297
aToCrK	sjcUaF	outcome	genus.Anaerotruncus.id.2054	0.00503194	0.0108306	0.651276
axDRMS	sjcUaF	outcome	family.Prevotellaceae.id.960	0.0153345	0.0115664	0.206141
AXpdwL	sjcUaF	outcome	family.Verrucomicrobiaceae.id.4036	0.0012933	0.0133699	0.925059
B5jn0Y	sjcUaF	outcome	genus.Roseburia.id.2012	-0.0196501	0.0122954	0.13599
BiKMtW	sjcUaF	outcome	genus.Sutterella.id.2896	0.00261529	0.0174132	0.883601
BLC7wV	sjcUaF	outcome	genus.RuminococcaceaeUCG013.id.11370	-0.00796286	0.0160114	0.630882
BLSFBU	sjcUaF	outcome	family.Rikenellaceae.id.967	-0.000433784	0.0106838	0.968186
BPW89n	sjcUaF	outcome	order.Verrucomicrobiales.id.4030	0.00129085	0.0133743	0.925225
Bt0kEx	sjcUaF	outcome	genus.LachnospiraceaeNK4A136group.id.11319	0.00492134	0.0068457	0.484928
Bt1upE	sjcUaF	outcome	family.Rhodospirillaceae.id.2717	0.0285424	0.0175831	0.130489
C1xV1V	sjcUaF	outcome	order.Victivallales.id.2254	-0.00777967	0.0190921	0.697795
c62fwk	sjcUaF	outcome	genus.Sellimonas.id.14369	-0.0476779	0.03085	0.166148
cqFLTQ	sjcUaF	outcome	genus.Coprococcus1.id.11301	0.00797398	0.00980045	0.4348
CUtsMo	sjcUaF	outcome	family.ClostridialesvadinBB60group.id.11286	-0.0136263	0.0129794	0.312919
CYNr8c	sjcUaF	outcome	order.Actinomycetales.id.420	0.00886948	0.0161602	0.638198
d9u3Wa	sjcUaF	outcome	family.Lactobacillaceae.id.1836	0.0154201	0.0174388	0.410595
dP6VTT	sjcUaF	outcome	class.Alphaproteobacteria.id.2379	-0.0130272	0.0294194	0.680795
dSCeM7	sjcUaF	outcome	order.Enterobacteriales.id.3468	0.0344502	0.0327757	0.34134
DwGyne	sjcUaF	outcome	family.BacteroidalesS24.7group.id.11173	-0.0377049	0.0207693	0.119376
E1ZDX3	sjcUaF	outcome	genus.Oxalobacter.id.2978	0.00856125	0.0252233	0.74208
e5mJnF	sjcUaF	outcome	genus.Dorea.id.1997	-0.00664847	0.014532	0.659477
ebP4zV	sjcUaF	outcome	genus.Ruminococcus1.id.11373	0.0073903	0.0134803	0.598496
FcqSNY	sjcUaF	outcome	family.Clostridiaceae1.id.1869	0.00204337	0.0139433	0.887114
fE3r8h	sjcUaF	outcome	phylum.Verrucomicrobia.id.3982	-0.00211523	0.0108416	0.849219
FFi1Rd	sjcUaF	outcome	family.Actinomycetaceae.id.421	0.00889242	0.0161343	0.63688
FlVBaS	sjcUaF	outcome	order.Erysipelotrichales.id.2148	0.0167695	0.0191837	0.400716
Fr2Ff4	sjcUaF	outcome	class.Clostridia.id.1859	-0.0420494	0.0249826	0.130845
FRQYhm	sjcUaF	outcome	class.Gammaproteobacteria.id.3303	0.00307294	0.0179132	0.870521
FT7OrH	sjcUaF	outcome	genus.Actinomyces.id.423	0.016846	0.0131698	0.256993
FXBXNG	sjcUaF	outcome	family.FamilyXI.id.1936	0.04697	0.0254995	0.11506
gkAVOW	sjcUaF	outcome	phylum.Lentisphaerae.id.2238	-0.0101752	0.0196454	0.620459
GNp2YQ	sjcUaF	outcome	genus..Ruminococcusgauvreauiigroup.id.11342	-0.0292903	0.0156118	0.0933766
hUph1f	sjcUaF	outcome	genus.RikenellaceaeRC9gutgroup.id.11191	0.0129327	0.0365439	0.731567
I2CEyx	sjcUaF	outcome	genus.Tyzzerella3.id.11335	0.0198712	0.0258369	0.459613
I5XXsr	sjcUaF	outcome	genus.Prevotella9.id.11183	0.0137357	0.0105552	0.215741
iAhkfC	sjcUaF	outcome	genus.Erysipelatoclostridium.id.11381	-0.00520485	0.0178683	0.775426
IgBtIU	sjcUaF	outcome	class.Bacilli.id.1673	0.014179	0.0126959	0.280565
II0qrp	sjcUaF	outcome	phylum.Actinobacteria.id.400	-0.0275946	0.0135566	0.0644995
iMGTCD	sjcUaF	outcome	genus.Ruminiclostridium5.id.11355	-0.0213231	0.0195503	0.303751
iwPbIH	sjcUaF	outcome	genus.Ruminiclostridium6.id.11356	-0.00838329	0.0115312	0.480109
j0mByI	sjcUaF	outcome	order.NB1n.id.3953	-0.0274173	0.0148004	0.0936641
j4g0ZV	sjcUaF	outcome	genus.CandidatusSoleaferrea.id.11350	-0.0508491	0.0518517	0.359429
j87dXS	sjcUaF	outcome	genus.Eisenbergiella.id.11304	0.00361147	0.0270893	0.896876
jfZByg	sjcUaF	outcome	order.Lactobacillales.id.1800	0.00335957	0.0120421	0.784645
JHChB7	sjcUaF	outcome	genus.Adlercreutzia.id.812	-0.0240613	0.0347879	0.515011
jHia6Z	sjcUaF	outcome	order.Pasteurellales.id.3688	0.0123048	0.00905232	0.201266
jJC3Fm	sjcUaF	outcome	genus.Enterorhabdus.id.820	0.0326224	0.0191183	0.163137
jUcEpg	sjcUaF	outcome	genus.Butyricimonas.id.945	-0.0187636	0.0178244	0.315059
kjA5PB	sjcUaF	outcome	genus.RuminococcaceaeUCG010.id.11367	0.00316304	0.0128085	0.817105
kodRd1	sjcUaF	outcome	family.Defluviitaleaceae.id.1924	0.00340309	0.0152113	0.82797
LCZ8yH	sjcUaF	outcome	genus.Prevotella7.id.11182	-0.00718587	0.0232095	0.763906
lJcL8y	sjcUaF	outcome	genus.RuminococcaceaeUCG003.id.11361	-0.00414842	0.0159869	0.800523
LKYg6S	sjcUaF	outcome	genus.Terrisporobacter.id.11348	-0.0143124	0.0175999	0.475642
LRKdIa	sjcUaF	outcome	family.Bifidobacteriaceae.id.433	-0.0302161	0.0117633	0.0302534
m0ByAU	sjcUaF	outcome	order.Desulfovibrionales.id.3156	0.00994188	0.025539	0.706118
m9LXEq	sjcUaF	outcome	family.Enterobacteriaceae.id.3469	0.0344502	0.0327757	0.34134
MBOR7Y	sjcUaF	outcome	family.Coriobacteriaceae.id.811	-0.0319883	0.0154974	0.0613243
MpL626	sjcUaF	outcome	genus.Lachnoclostridium.id.11308	-0.0237561	0.0146829	0.133966
Msb4zz	sjcUaF	outcome	class.Melainabacteria.id.1589	-0.00765833	0.0125986	0.560128
MXS84H	sjcUaF	outcome	class.Negativicutes.id.2164	0.000383448	0.0206385	0.985542
mz9jd0	sjcUaF	outcome	genus.Barnesiella.id.944	-6.25871e-05	0.0162684	0.997006
n3j0op	sjcUaF	outcome	class.Deltaproteobacteria.id.3087	0.0245146	0.0245338	0.341255
nFlAu5	sjcUaF	outcome	family.Lachnospiraceae.id.1987	0.0167894	0.0112583	0.158072
nIesEv	sjcUaF	outcome	genus.Peptococcus.id.2037	0.0103116	0.0161201	0.536761
NKNDGp	sjcUaF	outcome	order.Methanobacteriales.id.120	-0.0187349	0.0206372	0.394151
nnD7ru	sjcUaF	outcome	genus..Eubacteriumoxidoreducensgroup.id.11339	0.0188085	0.0201652	0.419768
NqdTjG	sjcUaF	outcome	genus.FamilyXIIIAD3011group.id.11293	-0.0123983	0.0206773	0.560916
nQHoYD	sjcUaF	outcome	class.Lentisphaeria.id.2250	-0.00777967	0.0190921	0.697795
nRNBx9	sjcUaF	outcome	class.Mollicutes.id.3920	0.0138335	0.0155903	0.395748
O0n2Pz	sjcUaF	outcome	family.Bacteroidaceae.id.917	-0.0282485	0.0310971	0.398685
obtxsV	sjcUaF	outcome	family.Veillonellaceae.id.2172	0.00557866	0.00643608	0.398876
oChqj7	sjcUaF	outcome	phylum.Bacteroidetes.id.905	-0.0143619	0.010279	0.199885
oGD8An	sjcUaF	outcome	order.Coriobacteriales.id.810	-0.0319883	0.0154974	0.0613243
OhSZ6N	sjcUaF	outcome	genus.RuminococcaceaeUCG002.id.11360	0.00127434	0.00888566	0.887556
olDlSu	sjcUaF	outcome	genus..Eubacteriumnodatumgroup.id.11297	-0.00514158	0.0178354	0.779662
OtCSo3	sjcUaF	outcome	genus.Alloprevotella.id.961	-0.01002	0.0460423	0.841681
oU56W6	sjcUaF	outcome	family.Peptostreptococcaceae.id.2042	0.0059724	0.00948466	0.541755
Oxkiqb	sjcUaF	outcome	order.Clostridiales.id.1863	-0.0415944	0.0205942	0.0741569
P9709V	sjcUaF	outcome	genus..Eubacteriumhalliigroup.id.11338	0.00767991	0.00997978	0.45645
PcT6eJ	sjcUaF	outcome	phylum.Cyanobacteria.id.1500	0.0161246	0.0187882	0.423718
pCXx5P	sjcUaF	outcome	genus.Phascolarctobacterium.id.2168	0.033821	0.0348142	0.368832
PGlGHi	sjcUaF	outcome	genus.LachnospiraceaeUCG008.id.11328	-0.0121788	0.0204175	0.567342
pXAgfu	sjcUaF	outcome	family.Acidaminococcaceae.id.2166	0.0120814	0.0197775	0.567988
q1bO5E	sjcUaF	outcome	genus.Lactobacillus.id.1837	0.0174176	0.0141236	0.263612
Q3dvBY	sjcUaF	outcome	genus.Methanobrevibacter.id.123	-0.0223553	0.0274445	0.461038
Q46NVk	sjcUaF	outcome	genus.Intestinibacter.id.11345	-0.0171648	0.0121797	0.182219
qE3Gq8	sjcUaF	outcome	genus..Ruminococcustorquesgroup.id.14377	0.0122773	0.0167342	0.496091
qENAoR	sjcUaF	outcome	genus.Victivallis.id.2256	-0.0596099	0.0294026	0.0771713
QGrGNV	sjcUaF	outcome	genus.Haemophilus.id.3698	-0.00554539	0.015609	0.732852
qiWbrh	sjcUaF	outcome	order.Selenomonadales.id.2165	0.000383448	0.0206385	0.985542
QjakFr	sjcUaF	outcome	genus.LachnospiraceaeFCS020group.id.11314	-0.00370713	0.0123028	0.769339
Qyd7XB	sjcUaF	outcome	genus..Eubacteriumxylanophilumgroup.id.14375	0.00596542	0.013201	0.665018
R6RQXL	sjcUaF	outcome	genus..Ruminococcusgnavusgroup.id.14376	0.00815135	0.0232033	0.733446
R7oLoV	sjcUaF	outcome	genus.RuminococcaceaeUCG011.id.11368	0.00255777	0.0302983	0.935469
RKlTkD	sjcUaF	outcome	genus.Bifidobacterium.id.436	-0.00876824	0.0103722	0.417678
rlb7o5	sjcUaF	outcome	genus..Eubacteriumcoprostanoligenesgroup.id.11375	0.0116077	0.0141146	0.430031
RmoHnu	sjcUaF	outcome	genus.Ruminiclostridium9.id.11357	0.00933073	0.0256126	0.728127
rsbOlb	sjcUaF	outcome	order.MollicutesRF9.id.11579	-0.00184429	0.0137	0.895584
Rv99Lm	sjcUaF	outcome	genus..Eubacteriumbrachygroup.id.11296	-0.0192945	0.0210097	0.38528
sF7W2L	sjcUaF	outcome	genus.Howardella.id.2000	0.0232647	0.0182891	0.243979
sFxDb3	sjcUaF	outcome	order.Burkholderiales.id.2874	0.00884111	0.014842	0.567853
Sgv0J4	sjcUaF	outcome	family.Victivallaceae.id.2255	0.0206758	0.0213051	0.357174
SpO9Ka	sjcUaF	outcome	family.Porphyromonadaceae.id.943	-7.26453e-05	0.0190375	0.997062
staWrf	sjcUaF	outcome	order.Rhodospirillales.id.2667	0.0230509	0.0196965	0.266609
szt6bn	sjcUaF	outcome	class.Coriobacteriia.id.809	-0.0319883	0.0154974	0.0613243
T35lgz	sjcUaF	outcome	family.Oxalobacteraceae.id.2966	0.00935645	0.0190607	0.632369
T8T6Lu	sjcUaF	outcome	family.Peptococcaceae.id.2024	-0.0226878	0.0123123	0.107918
tbXTaX	sjcUaF	outcome	genus.ChristensenellaceaeR.7group.id.11283	-0.0337346	0.0192931	0.130957
TGrzdF	sjcUaF	outcome	genus..Eubacteriumfissicatenagroup.id.14373	0.00975649	0.0226769	0.679958
tkl5vG	sjcUaF	outcome	genus.Slackia.id.825	-0.0173855	0.0523019	0.756273
TlODZI	sjcUaF	outcome	genus.RuminococcaceaeUCG004.id.11362	-0.0249473	0.0210603	0.266527
TQSpiB	sjcUaF	outcome	genus.LachnospiraceaeUCG004.id.11324	-0.0246105	0.0147536	0.126259
tSliO9	sjcUaF	outcome	order.Bacteroidales.id.913	-0.00683222	0.00958929	0.492454
TUj4LC	sjcUaF	outcome	genus.LachnospiraceaeNC2004group.id.11316	0.012267	0.019128	0.541742
uCOF7P	sjcUaF	outcome	order.Bacillales.id.1674	0.00616717	0.0246484	0.810775
uHEy8Q	sjcUaF	outcome	genus.Akkermansia.id.4037	0.00133251	0.0133635	0.922758
uQYGEB	sjcUaF	outcome	genus.Parabacteroides.id.954	0.075768	0.0629069	0.314773
UsMxlz	sjcUaF	outcome	class.Verrucomicrobiae.id.4029	0.00129085	0.0133743	0.925225
UTPK2n	sjcUaF	outcome	class.Bacteroidia.id.912	-0.00683222	0.00958929	0.492454
UYJxH8	sjcUaF	outcome	genus.Butyrivibrio.id.1993	-0.0173102	0.0141473	0.24283
Vd8Fsi	sjcUaF	outcome	genus.Bacteroides.id.918	-0.0282485	0.0310971	0.398685
vlyGOP	sjcUaF	outcome	family.Ruminococcaceae.id.2050	0.00767299	0.0106991	0.493677
W49loY	sjcUaF	outcome	genus.Olsenella.id.822	0.00932421	0.015586	0.566226
w5yhuV	sjcUaF	outcome	genus.Romboutsia.id.11347	0.0153	0.0120963	0.232065
WaNFee	sjcUaF	outcome	genus.Desulfovibrio.id.3173	0.00229232	0.0149637	0.882041
WCt5pC	sjcUaF	outcome	genus.Anaerofilum.id.2053	-0.0057001	0.0208252	0.79124
WEMGli	sjcUaF	outcome	family.Alcaligenaceae.id.2875	0.00724199	0.0179861	0.696607
wFbL6J	sjcUaF	outcome	genus.Marvinbryantia.id.2005	0.0128132	0.0299286	0.679851
wIF1Yn	sjcUaF	outcome	genus.LachnospiraceaeUCG001.id.11321	0.0148858	0.0160859	0.374618
wJFco0	sjcUaF	outcome	genus.Veillonella.id.2198	0.092116	0.116766	0.487773
wn5rK2	sjcUaF	outcome	genus.ErysipelotrichaceaeUCG003.id.11384	0.00898703	0.0146439	0.549253
wQYhwp	sjcUaF	outcome	genus.Odoribacter.id.952	-0.00886854	0.0165203	0.614404
WvdQyb	sjcUaF	outcome	genus..Eubacteriumeligensgroup.id.14372	-0.0276887	0.0222362	0.281019
X4kHrP	sjcUaF	outcome	class.Betaproteobacteria.id.2867	0.0139103	0.0168297	0.432462
xCukIr	sjcUaF	outcome	genus.Dialister.id.2183	0.0257635	0.0164745	0.152292
Xtktja	sjcUaF	outcome	family.Pasteurellaceae.id.3689	0.0123048	0.00905232	0.201266
XTu0EY	sjcUaF	outcome	genus.Intestinimonas.id.2062	-0.00352496	0.00983521	0.725389
XVFzMF	sjcUaF	outcome	genus.Holdemania.id.2157	0.00597434	0.0111939	0.603285
y0FJ9U	sjcUaF	outcome	genus.LachnospiraceaeND3007group.id.11317	0.14079	0.231378	0.652
Y7cF3n	sjcUaF	outcome	family.Methanobacteriaceae.id.121	-0.0187349	0.0206372	0.394151
yakWtY	sjcUaF	outcome	genus.Butyricicoccus.id.2055	-0.0197698	0.0105081	0.108945
yerlNC	sjcUaF	outcome	genus.RuminococcaceaeUCG005.id.11363	-0.00330214	0.0105941	0.76062
yfxJv6	sjcUaF	outcome	family.Erysipelotrichaceae.id.2149	0.0167695	0.0191837	0.400716
ygbSF7	sjcUaF	outcome	genus.Fusicatenibacter.id.11305	-0.017277	0.0130227	0.203239
ylev3A	sjcUaF	outcome	family.FamilyXIII.id.1957	0.0358721	0.0224313	0.170672
yLt27i	sjcUaF	outcome	genus.Senegalimassilia.id.11160	-0.0233533	0.0366346	0.56914
YXZeGZ	sjcUaF	outcome	genus.Alistipes.id.968	-0.0390838	0.0245994	0.143187
YYHfMs	sjcUaF	outcome	genus.Gordonibacter.id.821	0.00689407	0.0181106	0.712282
zaZf8A	sjcUaF	outcome	genus.Oscillospira.id.2064	0.0143817	0.0219177	0.536053
ZJXDpG	sjcUaF	outcome	class.Erysipelotrichia.id.2147	0.0167695	0.0191837	0.400716
zkWLyI	sjcUaF	outcome	genus.Allisonella.id.2174	-0.00162889	0.029021	0.957062

## Sheet: heterogeneity
id.exposure	id.outcome	outcome	exposure	method	Q	Q_df	Q_pval
0aMbT3	sjcUaF	outcome	genus.Eggerthella.id.819	MR Egger	10.26	7	0.174314
0aMbT3	sjcUaF	outcome	genus.Eggerthella.id.819	Inverse variance weighted	10.3013	8	0.244511
0heWA4	sjcUaF	outcome	genus.Lactococcus.id.1851	MR Egger	9.14057	6	0.165826
0heWA4	sjcUaF	outcome	genus.Lactococcus.id.1851	Inverse variance weighted	15.0935	7	0.0348199
0lsDJy	sjcUaF	outcome	genus.DefluviitaleaceaeUCG011.id.11287	MR Egger	2.39789	7	0.934588
0lsDJy	sjcUaF	outcome	genus.DefluviitaleaceaeUCG011.id.11287	Inverse variance weighted	2.41687	8	0.965495
0ngO8p	sjcUaF	outcome	genus.Flavonifractor.id.2059	MR Egger	0.110026	3	0.990608
0ngO8p	sjcUaF	outcome	genus.Flavonifractor.id.2059	Inverse variance weighted	1.62961	4	0.80346
0rTnk2	sjcUaF	outcome	genus.Lachnospira.id.2004	MR Egger	0.525701	4	0.970951
0rTnk2	sjcUaF	outcome	genus.Lachnospira.id.2004	Inverse variance weighted	2.69265	5	0.747243
0rWmph	sjcUaF	outcome	phylum.Firmicutes.id.1672	MR Egger	25.5152	12	0.0125616
0rWmph	sjcUaF	outcome	phylum.Firmicutes.id.1672	Inverse variance weighted	25.7985	13	0.018091
0Vfsi1	sjcUaF	outcome	genus.Hungatella.id.11306	MR Egger	6.12403	3	0.105729
0Vfsi1	sjcUaF	outcome	genus.Hungatella.id.11306	Inverse variance weighted	13.8871	4	0.00766417
1rpkuI	sjcUaF	outcome	genus.FamilyXIIIUCG001.id.11294	MR Egger	3.81404	6	0.701825
1rpkuI	sjcUaF	outcome	genus.FamilyXIIIUCG001.id.11294	Inverse variance weighted	3.8997	7	0.791254
1uqUdL	sjcUaF	outcome	genus.Escherichia.Shigella.id.3504	MR Egger	17.4905	8	0.0253876
1uqUdL	sjcUaF	outcome	genus.Escherichia.Shigella.id.3504	Inverse variance weighted	20.9612	9	0.0128238
1zf0TZ	sjcUaF	outcome	family.Streptococcaceae.id.1850	MR Egger	6.99025	9	0.638134
1zf0TZ	sjcUaF	outcome	family.Streptococcaceae.id.1850	Inverse variance weighted	7.73143	10	0.655052
20HL0T	sjcUaF	outcome	genus.Holdemanella.id.11393	MR Egger	8.61597	9	0.473451
20HL0T	sjcUaF	outcome	genus.Holdemanella.id.11393	Inverse variance weighted	8.69019	10	0.561736
2GJP3o	sjcUaF	outcome	genus.Ruminococcus2.id.11374	MR Egger	8.99487	13	0.773331
2GJP3o	sjcUaF	outcome	genus.Ruminococcus2.id.11374	Inverse variance weighted	9.02805	14	0.829249
2neTKK	sjcUaF	outcome	phylum.Euryarchaeota.id.55	MR Egger	5.81584	9	0.758199
2neTKK	sjcUaF	outcome	phylum.Euryarchaeota.id.55	Inverse variance weighted	5.9819	10	0.816782
2vslhf	sjcUaF	outcome	genus.Coprococcus2.id.11302	MR Egger	6.97222	6	0.323424
2vslhf	sjcUaF	outcome	genus.Coprococcus2.id.11302	Inverse variance weighted	7.0523	7	0.423454
31r1VV	sjcUaF	outcome	family.Christensenellaceae.id.1866	MR Egger	17.2344	9	0.0451696
31r1VV	sjcUaF	outcome	family.Christensenellaceae.id.1866	Inverse variance weighted	17.2619	10	0.0687657
37ZEpI	sjcUaF	outcome	genus..Eubacteriumrectalegroup.id.14374	MR Egger	10.9551	6	0.089774
37ZEpI	sjcUaF	outcome	genus..Eubacteriumrectalegroup.id.14374	Inverse variance weighted	12.1099	7	0.0970036
3cOJ1f	sjcUaF	outcome	class.Actinobacteria.id.419	MR Egger	17.3802	12	0.135847
3cOJ1f	sjcUaF	outcome	class.Actinobacteria.id.419	Inverse variance weighted	17.7028	13	0.169134
3Oo7Td	sjcUaF	outcome	class.Methanobacteria.id.119	MR Egger	5.43117	7	0.607498
3Oo7Td	sjcUaF	outcome	class.Methanobacteria.id.119	Inverse variance weighted	6.25531	8	0.618657
3tgfXE	sjcUaF	outcome	genus.Subdoligranulum.id.2070	MR Egger	9.13231	9	0.425152
3tgfXE	sjcUaF	outcome	genus.Subdoligranulum.id.2070	Inverse variance weighted	15.0332	10	0.130856
4zBtt2	sjcUaF	outcome	genus.Bilophila.id.3170	MR Egger	15.6751	11	0.153629
4zBtt2	sjcUaF	outcome	genus.Bilophila.id.3170	Inverse variance weighted	15.6778	12	0.206443
5IXuob	sjcUaF	outcome	genus.RuminococcaceaeUCG014.id.11371	MR Egger	8.47558	8	0.388444
5IXuob	sjcUaF	outcome	genus.RuminococcaceaeUCG014.id.11371	Inverse variance weighted	17.2608	9	0.0447848
5qEcKL	sjcUaF	outcome	genus.Streptococcus.id.1853	MR Egger	6.76894	10	0.747063
5qEcKL	sjcUaF	outcome	genus.Streptococcus.id.1853	Inverse variance weighted	7.11629	11	0.789589
5TN0Z7	sjcUaF	outcome	genus.Oscillibacter.id.2063	MR Egger	22.9539	11	0.0179414
5TN0Z7	sjcUaF	outcome	genus.Oscillibacter.id.2063	Inverse variance weighted	24.5418	12	0.01715
5XtLwc	sjcUaF	outcome	genus.Catenibacterium.id.2153	MR Egger	1.99579	2	0.368655
5XtLwc	sjcUaF	outcome	genus.Catenibacterium.id.2153	Inverse variance weighted	2.41758	3	0.49037
6gX3qe	sjcUaF	outcome	phylum.Tenericutes.id.3919	MR Egger	12.602	10	0.246782
6gX3qe	sjcUaF	outcome	phylum.Tenericutes.id.3919	Inverse variance weighted	13.5942	11	0.256266
6jMcBB	sjcUaF	outcome	family.Desulfovibrionaceae.id.3169	MR Egger	18.8977	7	0.00851385
6jMcBB	sjcUaF	outcome	family.Desulfovibrionaceae.id.3169	Inverse variance weighted	19.7713	8	0.011237
6mIWxZ	sjcUaF	outcome	genus.Coprobacter.id.949	MR Egger	7.80862	9	0.553542
6mIWxZ	sjcUaF	outcome	genus.Coprobacter.id.949	Inverse variance weighted	8.05429	10	0.623534
77YJKV	sjcUaF	outcome	genus..Eubacteriumruminantiumgroup.id.11340	MR Egger	47.5223	16	5.64384e-05
77YJKV	sjcUaF	outcome	genus..Eubacteriumruminantiumgroup.id.11340	Inverse variance weighted	48.7732	17	6.53581e-05
7aTYpg	sjcUaF	outcome	genus.Collinsella.id.815	MR Egger	6.95522	7	0.433557
7aTYpg	sjcUaF	outcome	genus.Collinsella.id.815	Inverse variance weighted	7.26944	8	0.507861
7dqlOH	sjcUaF	outcome	genus..Clostridiuminnocuumgroup.id.14397	MR Egger	6.74433	6	0.34514
7dqlOH	sjcUaF	outcome	genus..Clostridiuminnocuumgroup.id.14397	Inverse variance weighted	6.88287	7	0.441177
7ioeKt	sjcUaF	outcome	phylum.Proteobacteria.id.2375	MR Egger	18.9398	10	0.041034
7ioeKt	sjcUaF	outcome	phylum.Proteobacteria.id.2375	Inverse variance weighted	19.6079	11	0.0510165
80h8vf	sjcUaF	outcome	genus.Anaerostipes.id.1991	MR Egger	4.53628	11	0.951533
80h8vf	sjcUaF	outcome	genus.Anaerostipes.id.1991	Inverse variance weighted	4.58362	12	0.970463
8jKldu	sjcUaF	outcome	genus.Coprococcus3.id.11303	MR Egger	2.73494	6	0.841303
8jKldu	sjcUaF	outcome	genus.Coprococcus3.id.11303	Inverse variance weighted	2.7727	7	0.905203
8NULRM	sjcUaF	outcome	genus.Paraprevotella.id.962	MR Egger	11.8917	11	0.371837
8NULRM	sjcUaF	outcome	genus.Paraprevotella.id.962	Inverse variance weighted	11.9968	12	0.445939
9i4tiU	sjcUaF	outcome	order.Gastranaerophilales.id.1591	MR Egger	4.63632	7	0.704246
9i4tiU	sjcUaF	outcome	order.Gastranaerophilales.id.1591	Inverse variance weighted	5.70601	8	0.680124
9s731W	sjcUaF	outcome	genus.RuminococcaceaeUCG009.id.11366	MR Egger	10.1635	9	0.337413
9s731W	sjcUaF	outcome	genus.RuminococcaceaeUCG009.id.11366	Inverse variance weighted	12.3914	10	0.259712
acLMuF	sjcUaF	outcome	genus.Parasutterella.id.2892	MR Egger	30.5484	12	0.00230745
acLMuF	sjcUaF	outcome	genus.Parasutterella.id.2892	Inverse variance weighted	30.55	13	0.00392119
AdsBD9	sjcUaF	outcome	genus.Turicibacter.id.2162	MR Egger	5.99102	7	0.540798
AdsBD9	sjcUaF	outcome	genus.Turicibacter.id.2162	Inverse variance weighted	8.88888	8	0.351756
aGfu8V	sjcUaF	outcome	order.Bifidobacteriales.id.432	MR Egger	6.67812	9	0.670591
aGfu8V	sjcUaF	outcome	order.Bifidobacteriales.id.432	Inverse variance weighted	13.2762	10	0.208636
AK0l7A	sjcUaF	outcome	genus.LachnospiraceaeUCG010.id.11330	MR Egger	3.57482	8	0.893306
AK0l7A	sjcUaF	outcome	genus.LachnospiraceaeUCG010.id.11330	Inverse variance weighted	9.2949	9	0.41051
aKuChq	sjcUaF	outcome	genus.Faecalibacterium.id.2057	MR Egger	5.44555	8	0.709064
aKuChq	sjcUaF	outcome	genus.Faecalibacterium.id.2057	Inverse variance weighted	6.38769	9	0.700577
aKXyAu	sjcUaF	outcome	genus.Blautia.id.1992	MR Egger	10.2668	10	0.417406
aKXyAu	sjcUaF	outcome	genus.Blautia.id.1992	Inverse variance weighted	11.56	11	0.397611
AN8qjo	sjcUaF	outcome	genus.Clostridiumsensustricto1.id.1873	MR Egger	2.08597	4	0.719951
AN8qjo	sjcUaF	outcome	genus.Clostridiumsensustricto1.id.1873	Inverse variance weighted	2.87475	5	0.719288
anDrA2	sjcUaF	outcome	genus..Eubacteriumventriosumgroup.id.11341	MR Egger	16.2674	13	0.234993
anDrA2	sjcUaF	outcome	genus..Eubacteriumventriosumgroup.id.11341	Inverse variance weighted	16.4726	14	0.285373
ASQ2fp	sjcUaF	outcome	genus.RuminococcaceaeNK4A214group.id.11358	MR Egger	34.5507	11	0.000293806
ASQ2fp	sjcUaF	outcome	genus.RuminococcaceaeNK4A214group.id.11358	Inverse variance weighted	35.2329	12	0.00042994
aToCrK	sjcUaF	outcome	genus.Anaerotruncus.id.2054	MR Egger	8.66809	11	0.652499
aToCrK	sjcUaF	outcome	genus.Anaerotruncus.id.2054	Inverse variance weighted	8.88395	12	0.71281
axDRMS	sjcUaF	outcome	family.Prevotellaceae.id.960	MR Egger	13.3861	14	0.49637
axDRMS	sjcUaF	outcome	family.Prevotellaceae.id.960	Inverse variance weighted	15.1438	15	0.441109
AXpdwL	sjcUaF	outcome	family.Verrucomicrobiaceae.id.4036	MR Egger	9.30747	9	0.409389
AXpdwL	sjcUaF	outcome	family.Verrucomicrobiaceae.id.4036	Inverse variance weighted	9.31715	10	0.502292
B5jn0Y	sjcUaF	outcome	genus.Roseburia.id.2012	MR Egger	12.4742	12	0.408388
B5jn0Y	sjcUaF	outcome	genus.Roseburia.id.2012	Inverse variance weighted	15.1292	13	0.299356
BiKMtW	sjcUaF	outcome	genus.Sutterella.id.2896	MR Egger	13.9812	10	0.173851
BiKMtW	sjcUaF	outcome	genus.Sutterella.id.2896	Inverse variance weighted	14.0127	11	0.23229
BLC7wV	sjcUaF	outcome	genus.RuminococcaceaeUCG013.id.11370	MR Egger	14.8197	9	0.0960094
BLC7wV	sjcUaF	outcome	genus.RuminococcaceaeUCG013.id.11370	Inverse variance weighted	15.227	10	0.124004
BLSFBU	sjcUaF	outcome	family.Rikenellaceae.id.967	MR Egger	13.2677	14	0.505562
BLSFBU	sjcUaF	outcome	family.Rikenellaceae.id.967	Inverse variance weighted	13.2693	15	0.581502
BPW89n	sjcUaF	outcome	order.Verrucomicrobiales.id.4030	MR Egger	9.30793	9	0.409349
BPW89n	sjcUaF	outcome	order.Verrucomicrobiales.id.4030	Inverse variance weighted	9.31756	10	0.502254
Bt0kEx	sjcUaF	outcome	genus.LachnospiraceaeNK4A136group.id.11319	MR Egger	14.3535	13	0.349428
Bt0kEx	sjcUaF	outcome	genus.LachnospiraceaeNK4A136group.id.11319	Inverse variance weighted	14.9241	14	0.383361
Bt1upE	sjcUaF	outcome	family.Rhodospirillaceae.id.2717	MR Egger	16.3245	12	0.176821
Bt1upE	sjcUaF	outcome	family.Rhodospirillaceae.id.2717	Inverse variance weighted	19.9092	13	0.0974985
C1xV1V	sjcUaF	outcome	order.Victivallales.id.2254	MR Egger	4.40072	6	0.622617
C1xV1V	sjcUaF	outcome	order.Victivallales.id.2254	Inverse variance weighted	4.56676	7	0.712664
c62fwk	sjcUaF	outcome	genus.Sellimonas.id.14369	MR Egger	11.9116	7	0.103505
c62fwk	sjcUaF	outcome	genus.Sellimonas.id.14369	Inverse variance weighted	15.976	8	0.0427255
cqFLTQ	sjcUaF	outcome	genus.Coprococcus1.id.11301	MR Egger	9.06859	10	0.525607
cqFLTQ	sjcUaF	outcome	genus.Coprococcus1.id.11301	Inverse variance weighted	9.73059	11	0.554772
CUtsMo	sjcUaF	outcome	family.ClostridialesvadinBB60group.id.11286	MR Egger	22.7707	13	0.0445111
CUtsMo	sjcUaF	outcome	family.ClostridialesvadinBB60group.id.11286	Inverse variance weighted	24.7013	14	0.0376336
CYNr8c	sjcUaF	outcome	order.Actinomycetales.id.420	MR Egger	0.319154	2	0.852504
CYNr8c	sjcUaF	outcome	order.Actinomycetales.id.420	Inverse variance weighted	0.620388	3	0.89175
d9u3Wa	sjcUaF	outcome	family.Lactobacillaceae.id.1836	MR Egger	10.9887	6	0.0887261
d9u3Wa	sjcUaF	outcome	family.Lactobacillaceae.id.1836	Inverse variance weighted	12.4207	7	0.0875458
dP6VTT	sjcUaF	outcome	class.Alphaproteobacteria.id.2379	MR Egger	9.53001	4	0.0491342
dP6VTT	sjcUaF	outcome	class.Alphaproteobacteria.id.2379	Inverse variance weighted	9.99717	5	0.0753153
dSCeM7	sjcUaF	outcome	order.Enterobacteriales.id.3468	MR Egger	5.63669	5	0.34319
dSCeM7	sjcUaF	outcome	order.Enterobacteriales.id.3468	Inverse variance weighted	6.88216	6	0.331882
DwGyne	sjcUaF	outcome	family.BacteroidalesS24.7group.id.11173	MR Egger	8.1759	6	0.225498
DwGyne	sjcUaF	outcome	family.BacteroidalesS24.7group.id.11173	Inverse variance weighted	12.6668	7	0.0806543
E1ZDX3	sjcUaF	outcome	genus.Oxalobacter.id.2978	MR Egger	12.6755	9	0.177847
E1ZDX3	sjcUaF	outcome	genus.Oxalobacter.id.2978	Inverse variance weighted	12.8378	10	0.232884
e5mJnF	sjcUaF	outcome	genus.Dorea.id.1997	MR Egger	11.661	8	0.166984
e5mJnF	sjcUaF	outcome	genus.Dorea.id.1997	Inverse variance weighted	11.9661	9	0.21523
ebP4zV	sjcUaF	outcome	genus.Ruminococcus1.id.11373	MR Egger	10.874	8	0.208938
ebP4zV	sjcUaF	outcome	genus.Ruminococcus1.id.11373	Inverse variance weighted	11.2826	9	0.256836
FcqSNY	sjcUaF	outcome	family.Clostridiaceae1.id.1869	MR Egger	10.7201	8	0.21807
FcqSNY	sjcUaF	outcome	family.Clostridiaceae1.id.1869	Inverse variance weighted	10.7489	9	0.293317
fE3r8h	sjcUaF	outcome	phylum.Verrucomicrobia.id.3982	MR Egger	8.08003	10	0.62102
fE3r8h	sjcUaF	outcome	phylum.Verrucomicrobia.id.3982	Inverse variance weighted	8.1181	11	0.702687
FFi1Rd	sjcUaF	outcome	family.Actinomycetaceae.id.421	MR Egger	0.317798	2	0.853083
FFi1Rd	sjcUaF	outcome	family.Actinomycetaceae.id.421	Inverse variance weighted	0.621563	3	0.891479
FlVBaS	sjcUaF	outcome	order.Erysipelotrichales.id.2148	MR Egger	16.7927	11	0.114158
FlVBaS	sjcUaF	outcome	order.Erysipelotrichales.id.2148	Inverse variance weighted	17.9593	12	0.116932
Fr2Ff4	sjcUaF	outcome	class.Clostridia.id.1859	MR Egger	16.3833	8	0.0372113
Fr2Ff4	sjcUaF	outcome	class.Clostridia.id.1859	Inverse variance weighted	22.185	9	0.00831078
FRQYhm	sjcUaF	outcome	class.Gammaproteobacteria.id.3303	MR Egger	1.9604	5	0.854597
FRQYhm	sjcUaF	outcome	class.Gammaproteobacteria.id.3303	Inverse variance weighted	1.98983	6	0.920632
FT7OrH	sjcUaF	outcome	genus.Actinomyces.id.423	MR Egger	0.339618	5	0.996831
FT7OrH	sjcUaF	outcome	genus.Actinomyces.id.423	Inverse variance weighted	1.97582	6	0.921909
FXBXNG	sjcUaF	outcome	family.FamilyXI.id.1936	MR Egger	3.99177	6	0.677791
FXBXNG	sjcUaF	outcome	family.FamilyXI.id.1936	Inverse variance weighted	7.38471	7	0.389952
gkAVOW	sjcUaF	outcome	phylum.Lentisphaerae.id.2238	MR Egger	7.1505	7	0.41338
gkAVOW	sjcUaF	outcome	phylum.Lentisphaerae.id.2238	Inverse variance weighted	7.42454	8	0.491595
GNp2YQ	sjcUaF	outcome	genus..Ruminococcusgauvreauiigroup.id.11342	MR Egger	7.98396	9	0.535763
GNp2YQ	sjcUaF	outcome	genus..Ruminococcusgauvreauiigroup.id.11342	Inverse variance weighted	11.5039	10	0.319626
hUph1f	sjcUaF	outcome	genus.RikenellaceaeRC9gutgroup.id.11191	MR Egger	21.1211	9	0.0121236
hUph1f	sjcUaF	outcome	genus.RikenellaceaeRC9gutgroup.id.11191	Inverse variance weighted	21.415	10	0.0183788
I2CEyx	sjcUaF	outcome	genus.Tyzzerella3.id.11335	MR Egger	9.04184	10	0.528137
I2CEyx	sjcUaF	outcome	genus.Tyzzerella3.id.11335	Inverse variance weighted	9.63336	11	0.563637
I5XXsr	sjcUaF	outcome	genus.Prevotella9.id.11183	MR Egger	9.28757	13	0.750895
I5XXsr	sjcUaF	outcome	genus.Prevotella9.id.11183	Inverse variance weighted	10.981	14	0.687528
iAhkfC	sjcUaF	outcome	genus.Erysipelatoclostridium.id.11381	MR Egger	27.7874	13	0.0096881
iAhkfC	sjcUaF	outcome	genus.Erysipelatoclostridium.id.11381	Inverse variance weighted	27.9687	14	0.0143644
IgBtIU	sjcUaF	outcome	class.Bacilli.id.1673	MR Egger	30.0122	16	0.0179391
IgBtIU	sjcUaF	outcome	class.Bacilli.id.1673	Inverse variance weighted	32.3518	17	0.0136024
II0qrp	sjcUaF	outcome	phylum.Actinobacteria.id.400	MR Egger	8.12489	12	0.775296
II0qrp	sjcUaF	outcome	phylum.Actinobacteria.id.400	Inverse variance weighted	12.2682	13	0.505785
iMGTCD	sjcUaF	outcome	genus.Ruminiclostridium5.id.11355	MR Egger	13.3674	9	0.146675
iMGTCD	sjcUaF	outcome	genus.Ruminiclostridium5.id.11355	Inverse variance weighted	15.1342	10	0.127244
iwPbIH	sjcUaF	outcome	genus.Ruminiclostridium6.id.11356	MR Egger	16.9985	13	0.199371
iwPbIH	sjcUaF	outcome	genus.Ruminiclostridium6.id.11356	Inverse variance weighted	17.6897	14	0.221283
j0mByI	sjcUaF	outcome	order.NB1n.id.3953	MR Egger	8.79422	10	0.551738
j0mByI	sjcUaF	outcome	order.NB1n.id.3953	Inverse variance weighted	12.2259	11	0.346906
j4g0ZV	sjcUaF	outcome	genus.CandidatusSoleaferrea.id.11350	MR Egger	12.8345	7	0.0762448
j4g0ZV	sjcUaF	outcome	genus.CandidatusSoleaferrea.id.11350	Inverse variance weighted	14.5978	8	0.0674547
j87dXS	sjcUaF	outcome	genus.Eisenbergiella.id.11304	MR Egger	8.26411	9	0.507765
j87dXS	sjcUaF	outcome	genus.Eisenbergiella.id.11304	Inverse variance weighted	8.28188	10	0.601324
jfZByg	sjcUaF	outcome	order.Lactobacillales.id.1800	MR Egger	20.495	13	0.0835371
jfZByg	sjcUaF	outcome	order.Lactobacillales.id.1800	Inverse variance weighted	20.6177	14	0.111839
JHChB7	sjcUaF	outcome	genus.Adlercreutzia.id.812	MR Egger	17.8742	6	0.00655447
JHChB7	sjcUaF	outcome	genus.Adlercreutzia.id.812	Inverse variance weighted	19.2993	7	0.00729969
jHia6Z	sjcUaF	outcome	order.Pasteurellales.id.3688	MR Egger	10.3924	11	0.495475
jHia6Z	sjcUaF	outcome	order.Pasteurellales.id.3688	Inverse variance weighted	12.2401	12	0.426596
jJC3Fm	sjcUaF	outcome	genus.Enterorhabdus.id.820	MR Egger	3.94552	4	0.413429
jJC3Fm	sjcUaF	outcome	genus.Enterorhabdus.id.820	Inverse variance weighted	6.85714	5	0.231484
jUcEpg	sjcUaF	outcome	genus.Butyricimonas.id.945	MR Egger	16.9376	11	0.109734
jUcEpg	sjcUaF	outcome	genus.Butyricimonas.id.945	Inverse variance weighted	18.6439	12	0.0974911
kjA5PB	sjcUaF	outcome	genus.RuminococcaceaeUCG010.id.11367	MR Egger	2.00523	4	0.734797
kjA5PB	sjcUaF	outcome	genus.RuminococcaceaeUCG010.id.11367	Inverse variance weighted	2.06621	5	0.839909
kodRd1	sjcUaF	outcome	family.Defluviitaleaceae.id.1924	MR Egger	3.71113	9	0.929377
kodRd1	sjcUaF	outcome	family.Defluviitaleaceae.id.1924	Inverse variance weighted	3.76118	10	0.957478
LCZ8yH	sjcUaF	outcome	genus.Prevotella7.id.11182	MR Egger	9.0236	9	0.435098
LCZ8yH	sjcUaF	outcome	genus.Prevotella7.id.11182	Inverse variance weighted	9.11971	10	0.520782
lJcL8y	sjcUaF	outcome	genus.RuminococcaceaeUCG003.id.11361	MR Egger	17.3224	10	0.0675266
lJcL8y	sjcUaF	outcome	genus.RuminococcaceaeUCG003.id.11361	Inverse variance weighted	17.4391	11	0.0955418
LKYg6S	sjcUaF	outcome	genus.Terrisporobacter.id.11348	MR Egger	0.547578	3	0.908321
LKYg6S	sjcUaF	outcome	genus.Terrisporobacter.id.11348	Inverse variance weighted	1.20889	4	0.876633
LRKdIa	sjcUaF	outcome	family.Bifidobacteriaceae.id.433	MR Egger	6.67812	9	0.670591
LRKdIa	sjcUaF	outcome	family.Bifidobacteriaceae.id.433	Inverse variance weighted	13.2762	10	0.208636
m0ByAU	sjcUaF	outcome	order.Desulfovibrionales.id.3156	MR Egger	22.1773	9	0.00833366
m0ByAU	sjcUaF	outcome	order.Desulfovibrionales.id.3156	Inverse variance weighted	22.5507	10	0.012532
m9LXEq	sjcUaF	outcome	family.Enterobacteriaceae.id.3469	MR Egger	5.63669	5	0.34319
m9LXEq	sjcUaF	outcome	family.Enterobacteriaceae.id.3469	Inverse variance weighted	6.88216	6	0.331882
MBOR7Y	sjcUaF	outcome	family.Coriobacteriaceae.id.811	MR Egger	8.50109	12	0.744849
MBOR7Y	sjcUaF	outcome	family.Coriobacteriaceae.id.811	Inverse variance weighted	12.7616	13	0.466389
MpL626	sjcUaF	outcome	genus.Lachnoclostridium.id.11308	MR Egger	14.7191	11	0.195719
MpL626	sjcUaF	outcome	genus.Lachnoclostridium.id.11308	Inverse variance weighted	18.2219	12	0.109116
Msb4zz	sjcUaF	outcome	class.Melainabacteria.id.1589	MR Egger	5.43241	8	0.710516
Msb4zz	sjcUaF	outcome	class.Melainabacteria.id.1589	Inverse variance weighted	5.80192	9	0.759568
MXS84H	sjcUaF	outcome	class.Negativicutes.id.2164	MR Egger	25.5342	10	0.00441991
MXS84H	sjcUaF	outcome	class.Negativicutes.id.2164	Inverse variance weighted	25.535	11	0.00760617
mz9jd0	sjcUaF	outcome	genus.Barnesiella.id.944	MR Egger	6.65765	10	0.757322
mz9jd0	sjcUaF	outcome	genus.Barnesiella.id.944	Inverse variance weighted	6.65766	11	0.826091
n3j0op	sjcUaF	outcome	class.Deltaproteobacteria.id.3087	MR Egger	21.6387	10	0.0170545
n3j0op	sjcUaF	outcome	class.Deltaproteobacteria.id.3087	Inverse variance weighted	23.7992	11	0.0136067
nFlAu5	sjcUaF	outcome	family.Lachnospiraceae.id.1987	MR Egger	13.1869	14	0.511866
nFlAu5	sjcUaF	outcome	family.Lachnospiraceae.id.1987	Inverse variance weighted	15.4108	15	0.422252
nIesEv	sjcUaF	outcome	genus.Peptococcus.id.2037	MR Egger	5.39369	10	0.863377
nIesEv	sjcUaF	outcome	genus.Peptococcus.id.2037	Inverse variance weighted	5.80288	11	0.886188
NKNDGp	sjcUaF	outcome	order.Methanobacteriales.id.120	MR Egger	5.43117	7	0.607498
NKNDGp	sjcUaF	outcome	order.Methanobacteriales.id.120	Inverse variance weighted	6.25531	8	0.618657
nnD7ru	sjcUaF	outcome	genus..Eubacteriumoxidoreducensgroup.id.11339	MR Egger	1.10082	3	0.776876
nnD7ru	sjcUaF	outcome	genus..Eubacteriumoxidoreducensgroup.id.11339	Inverse variance weighted	1.97079	4	0.741132
NqdTjG	sjcUaF	outcome	genus.FamilyXIIIAD3011group.id.11293	MR Egger	12.3694	11	0.33653
NqdTjG	sjcUaF	outcome	genus.FamilyXIIIAD3011group.id.11293	Inverse variance weighted	12.7736	12	0.385706
nQHoYD	sjcUaF	outcome	class.Lentisphaeria.id.2250	MR Egger	4.40072	6	0.622617
nQHoYD	sjcUaF	outcome	class.Lentisphaeria.id.2250	Inverse variance weighted	4.56676	7	0.712664
nRNBx9	sjcUaF	outcome	class.Mollicutes.id.3920	MR Egger	12.602	10	0.246782
nRNBx9	sjcUaF	outcome	class.Mollicutes.id.3920	Inverse variance weighted	13.5942	11	0.256266
O0n2Pz	sjcUaF	outcome	family.Bacteroidaceae.id.917	MR Egger	10.7068	6	0.0978709
O0n2Pz	sjcUaF	outcome	family.Bacteroidaceae.id.917	Inverse variance weighted	12.1794	7	0.0948129
obtxsV	sjcUaF	outcome	family.Veillonellaceae.id.2172	MR Egger	9.3117	16	0.900024
obtxsV	sjcUaF	outcome	family.Veillonellaceae.id.2172	Inverse variance weighted	10.063	17	0.900947
oChqj7	sjcUaF	outcome	phylum.Bacteroidetes.id.905	MR Egger	2.98278	8	0.935434
oChqj7	sjcUaF	outcome	phylum.Bacteroidetes.id.905	Inverse variance weighted	4.93498	9	0.839939
oGD8An	sjcUaF	outcome	order.Coriobacteriales.id.810	MR Egger	8.50109	12	0.744849
oGD8An	sjcUaF	outcome	order.Coriobacteriales.id.810	Inverse variance weighted	12.7616	13	0.466389
OhSZ6N	sjcUaF	outcome	genus.RuminococcaceaeUCG002.id.11360	MR Egger	21.6032	18	0.250079
OhSZ6N	sjcUaF	outcome	genus.RuminococcaceaeUCG002.id.11360	Inverse variance weighted	21.6279	19	0.303166
olDlSu	sjcUaF	outcome	genus..Eubacteriumnodatumgroup.id.11297	MR Egger	1.57195	9	0.996577
olDlSu	sjcUaF	outcome	genus..Eubacteriumnodatumgroup.id.11297	Inverse variance weighted	1.65506	10	0.998366
OtCSo3	sjcUaF	outcome	genus.Alloprevotella.id.961	MR Egger	1.01188	3	0.798378
OtCSo3	sjcUaF	outcome	genus.Alloprevotella.id.961	Inverse variance weighted	1.05924	4	0.900685
oU56W6	sjcUaF	outcome	family.Peptostreptococcaceae.id.2042	MR Egger	14.0879	11	0.228165
oU56W6	sjcUaF	outcome	family.Peptostreptococcaceae.id.2042	Inverse variance weighted	14.5958	12	0.264291
Oxkiqb	sjcUaF	outcome	order.Clostridiales.id.1863	MR Egger	13.8963	9	0.126062
Oxkiqb	sjcUaF	outcome	order.Clostridiales.id.1863	Inverse variance weighted	20.1948	10	0.0274633
P9709V	sjcUaF	outcome	genus..Eubacteriumhalliigroup.id.11338	MR Egger	18.954	12	0.0896458
P9709V	sjcUaF	outcome	genus..Eubacteriumhalliigroup.id.11338	Inverse variance weighted	19.8893	13	0.0980043
PcT6eJ	sjcUaF	outcome	phylum.Cyanobacteria.id.1500	MR Egger	5.02299	6	0.540868
PcT6eJ	sjcUaF	outcome	phylum.Cyanobacteria.id.1500	Inverse variance weighted	5.75955	7	0.568089
pCXx5P	sjcUaF	outcome	genus.Phascolarctobacterium.id.2168	MR Egger	13.5228	6	0.0354461
pCXx5P	sjcUaF	outcome	genus.Phascolarctobacterium.id.2168	Inverse variance weighted	15.6498	7	0.0285157
PGlGHi	sjcUaF	outcome	genus.LachnospiraceaeUCG008.id.11328	MR Egger	5.96008	8	0.651704
PGlGHi	sjcUaF	outcome	genus.LachnospiraceaeUCG008.id.11328	Inverse variance weighted	6.31587	9	0.707935
pXAgfu	sjcUaF	outcome	family.Acidaminococcaceae.id.2166	MR Egger	6.65632	5	0.24748
pXAgfu	sjcUaF	outcome	family.Acidaminococcaceae.id.2166	Inverse variance weighted	7.15309	6	0.306921
q1bO5E	sjcUaF	outcome	genus.Lactobacillus.id.1837	MR Egger	8.68109	6	0.192323
q1bO5E	sjcUaF	outcome	genus.Lactobacillus.id.1837	Inverse variance weighted	10.8815	7	0.143872
Q3dvBY	sjcUaF	outcome	genus.Methanobrevibacter.id.123	MR Egger	6.18932	4	0.185449
Q3dvBY	sjcUaF	outcome	genus.Methanobrevibacter.id.123	Inverse variance weighted	7.216	5	0.205066
Q46NVk	sjcUaF	outcome	genus.Intestinibacter.id.11345	MR Egger	15.4261	13	0.28151
Q46NVk	sjcUaF	outcome	genus.Intestinibacter.id.11345	Inverse variance weighted	17.7829	14	0.216848
qE3Gq8	sjcUaF	outcome	genus..Ruminococcustorquesgroup.id.14377	MR Egger	4.91765	5	0.426013
qE3Gq8	sjcUaF	outcome	genus..Ruminococcustorquesgroup.id.14377	Inverse variance weighted	5.45591	6	0.486801
qENAoR	sjcUaF	outcome	genus.Victivallis.id.2256	MR Egger	7.13873	8	0.521742
qENAoR	sjcUaF	outcome	genus.Victivallis.id.2256	Inverse variance weighted	11.249	9	0.259029
QGrGNV	sjcUaF	outcome	genus.Haemophilus.id.3698	MR Egger	13.7196	7	0.0563988
QGrGNV	sjcUaF	outcome	genus.Haemophilus.id.3698	Inverse variance weighted	13.967	8	0.0826295
qiWbrh	sjcUaF	outcome	order.Selenomonadales.id.2165	MR Egger	25.5342	10	0.00441991
qiWbrh	sjcUaF	outcome	order.Selenomonadales.id.2165	Inverse variance weighted	25.535	11	0.00760617
QjakFr	sjcUaF	outcome	genus.LachnospiraceaeFCS020group.id.11314	MR Egger	16.0974	10	0.0968789
QjakFr	sjcUaF	outcome	genus.LachnospiraceaeFCS020group.id.11314	Inverse variance weighted	16.2435	11	0.132328
Qyd7XB	sjcUaF	outcome	genus..Eubacteriumxylanophilumgroup.id.14375	MR Egger	4.51495	7	0.718916
Qyd7XB	sjcUaF	outcome	genus..Eubacteriumxylanophilumgroup.id.14375	Inverse variance weighted	4.71916	8	0.787128
R6RQXL	sjcUaF	outcome	genus..Ruminococcusgnavusgroup.id.14376	MR Egger	12.8614	9	0.168981
R6RQXL	sjcUaF	outcome	genus..Ruminococcusgnavusgroup.id.14376	Inverse variance weighted	13.0377	10	0.22157
R7oLoV	sjcUaF	outcome	genus.RuminococcaceaeUCG011.id.11368	MR Egger	12.4679	6	0.0523081
R7oLoV	sjcUaF	outcome	genus.RuminococcaceaeUCG011.id.11368	Inverse variance weighted	12.4827	7	0.0857605
RKlTkD	sjcUaF	outcome	genus.Bifidobacterium.id.436	MR Egger	12.6114	10	0.246217
RKlTkD	sjcUaF	outcome	genus.Bifidobacterium.id.436	Inverse variance weighted	13.5127	11	0.261141
rlb7o5	sjcUaF	outcome	genus..Eubacteriumcoprostanoligenesgroup.id.11375	MR Egger	7.15768	10	0.71048
rlb7o5	sjcUaF	outcome	genus..Eubacteriumcoprostanoligenesgroup.id.11375	Inverse variance weighted	7.834	11	0.728093
RmoHnu	sjcUaF	outcome	genus.Ruminiclostridium9.id.11357	MR Egger	8.05042	6	0.234433
RmoHnu	sjcUaF	outcome	genus.Ruminiclostridium9.id.11357	Inverse variance weighted	8.22849	7	0.312878
rsbOlb	sjcUaF	outcome	order.MollicutesRF9.id.11579	MR Egger	15.3382	10	0.120208
rsbOlb	sjcUaF	outcome	order.MollicutesRF9.id.11579	Inverse variance weighted	15.366	11	0.166345
Rv99Lm	sjcUaF	outcome	genus..Eubacteriumbrachygroup.id.11296	MR Egger	13.9051	8	0.0842726
Rv99Lm	sjcUaF	outcome	genus..Eubacteriumbrachygroup.id.11296	Inverse variance weighted	15.371	9	0.0812356
sF7W2L	sjcUaF	outcome	genus.Howardella.id.2000	MR Egger	5.428	7	0.607882
sF7W2L	sjcUaF	outcome	genus.Howardella.id.2000	Inverse variance weighted	7.04613	8	0.531664
sFxDb3	sjcUaF	outcome	order.Burkholderiales.id.2874	MR Egger	9.60098	8	0.294155
sFxDb3	sjcUaF	outcome	order.Burkholderiales.id.2874	Inverse variance weighted	10.0268	9	0.348317
Sgv0J4	sjcUaF	outcome	family.Victivallaceae.id.2255	MR Egger	11.1976	9	0.262404
Sgv0J4	sjcUaF	outcome	family.Victivallaceae.id.2255	Inverse variance weighted	12.3694	10	0.261094
SpO9Ka	sjcUaF	outcome	family.Porphyromonadaceae.id.943	MR Egger	4.82535	7	0.681266
SpO9Ka	sjcUaF	outcome	family.Porphyromonadaceae.id.943	Inverse variance weighted	4.82537	8	0.776068
staWrf	sjcUaF	outcome	order.Rhodospirillales.id.2667	MR Egger	20.0016	11	0.0453192
staWrf	sjcUaF	outcome	order.Rhodospirillales.id.2667	Inverse variance weighted	22.492	12	0.032362
szt6bn	sjcUaF	outcome	class.Coriobacteriia.id.809	MR Egger	8.50109	12	0.744849
szt6bn	sjcUaF	outcome	class.Coriobacteriia.id.809	Inverse variance weighted	12.7616	13	0.466389
T35lgz	sjcUaF	outcome	family.Oxalobacteraceae.id.2966	MR Egger	19.6001	12	0.0750397
T35lgz	sjcUaF	outcome	family.Oxalobacteraceae.id.2966	Inverse variance weighted	19.9936	13	0.095369
T8T6Lu	sjcUaF	outcome	family.Peptococcaceae.id.2024	MR Egger	6.14713	7	0.522679
T8T6Lu	sjcUaF	outcome	family.Peptococcaceae.id.2024	Inverse variance weighted	9.54264	8	0.298604
tbXTaX	sjcUaF	outcome	genus.ChristensenellaceaeR.7group.id.11283	MR Egger	2.56178	6	0.86149
tbXTaX	sjcUaF	outcome	genus.ChristensenellaceaeR.7group.id.11283	Inverse variance weighted	5.61913	7	0.584856
TGrzdF	sjcUaF	outcome	genus..Eubacteriumfissicatenagroup.id.14373	MR Egger	1.76337	7	0.97177
TGrzdF	sjcUaF	outcome	genus..Eubacteriumfissicatenagroup.id.14373	Inverse variance weighted	1.94847	8	0.982551
tkl5vG	sjcUaF	outcome	genus.Slackia.id.825	MR Egger	9.74333	4	0.0449804
tkl5vG	sjcUaF	outcome	genus.Slackia.id.825	Inverse variance weighted	10.0125	5	0.0748824
TlODZI	sjcUaF	outcome	genus.RuminococcaceaeUCG004.id.11362	MR Egger	5.69639	9	0.769878
TlODZI	sjcUaF	outcome	genus.RuminococcaceaeUCG004.id.11362	Inverse variance weighted	7.09959	10	0.716011
TQSpiB	sjcUaF	outcome	genus.LachnospiraceaeUCG004.id.11324	MR Egger	10.0061	10	0.439963
TQSpiB	sjcUaF	outcome	genus.LachnospiraceaeUCG004.id.11324	Inverse variance weighted	12.7903	11	0.307253
tSliO9	sjcUaF	outcome	order.Bacteroidales.id.913	MR Egger	5.15294	10	0.88073
tSliO9	sjcUaF	outcome	order.Bacteroidales.id.913	Inverse variance weighted	5.66058	11	0.895025
TUj4LC	sjcUaF	outcome	genus.LachnospiraceaeNC2004group.id.11316	MR Egger	4.43742	7	0.72824
TUj4LC	sjcUaF	outcome	genus.LachnospiraceaeNC2004group.id.11316	Inverse variance weighted	4.84869	8	0.773619
uCOF7P	sjcUaF	outcome	order.Bacillales.id.1674	MR Egger	10.3749	6	0.109725
uCOF7P	sjcUaF	outcome	order.Bacillales.id.1674	Inverse variance weighted	10.4832	7	0.162805
uHEy8Q	sjcUaF	outcome	genus.Akkermansia.id.4037	MR Egger	9.30364	9	0.409731
uHEy8Q	sjcUaF	outcome	genus.Akkermansia.id.4037	Inverse variance weighted	9.31392	10	0.502593
uQYGEB	sjcUaF	outcome	genus.Parabacteroides.id.954	MR Egger	5.62564	3	0.131314
uQYGEB	sjcUaF	outcome	genus.Parabacteroides.id.954	Inverse variance weighted	8.346	4	0.079695
UsMxlz	sjcUaF	outcome	class.Verrucomicrobiae.id.4029	MR Egger	9.30793	9	0.409349
UsMxlz	sjcUaF	outcome	class.Verrucomicrobiae.id.4029	Inverse variance weighted	9.31756	10	0.502254
UTPK2n	sjcUaF	outcome	class.Bacteroidia.id.912	MR Egger	5.15294	10	0.88073
UTPK2n	sjcUaF	outcome	class.Bacteroidia.id.912	Inverse variance weighted	5.66058	11	0.895025
UYJxH8	sjcUaF	outcome	genus.Butyrivibrio.id.1993	MR Egger	9.79186	13	0.710859
UYJxH8	sjcUaF	outcome	genus.Butyrivibrio.id.1993	Inverse variance weighted	11.289	14	0.6632
Vd8Fsi	sjcUaF	outcome	genus.Bacteroides.id.918	MR Egger	10.7068	6	0.0978709
Vd8Fsi	sjcUaF	outcome	genus.Bacteroides.id.918	Inverse variance weighted	12.1794	7	0.0948129
vlyGOP	sjcUaF	outcome	family.Ruminococcaceae.id.2050	MR Egger	7.65416	8	0.467961
vlyGOP	sjcUaF	outcome	family.Ruminococcaceae.id.2050	Inverse variance weighted	8.16848	9	0.517261
W49loY	sjcUaF	outcome	genus.Olsenella.id.822	MR Egger	12.2411	8	0.140767
W49loY	sjcUaF	outcome	genus.Olsenella.id.822	Inverse variance weighted	12.7887	9	0.172402
w5yhuV	sjcUaF	outcome	genus.Romboutsia.id.11347	MR Egger	11.5453	11	0.398769
w5yhuV	sjcUaF	outcome	genus.Romboutsia.id.11347	Inverse variance weighted	13.2245	12	0.352936
WaNFee	sjcUaF	outcome	genus.Desulfovibrio.id.3173	MR Egger	9.22336	8	0.323806
WaNFee	sjcUaF	outcome	genus.Desulfovibrio.id.3173	Inverse variance weighted	9.25042	9	0.414487
WCt5pC	sjcUaF	outcome	genus.Anaerofilum.id.2053	MR Egger	4.39333	8	0.820008
WCt5pC	sjcUaF	outcome	genus.Anaerofilum.id.2053	Inverse variance weighted	4.46825	9	0.877986
WEMGli	sjcUaF	outcome	family.Alcaligenaceae.id.2875	MR Egger	8.9926	9	0.437957
WEMGli	sjcUaF	outcome	family.Alcaligenaceae.id.2875	Inverse variance weighted	9.15472	10	0.517486
wFbL6J	sjcUaF	outcome	genus.Marvinbryantia.id.2005	MR Egger	20.6721	8	0.00807134
wFbL6J	sjcUaF	outcome	genus.Marvinbryantia.id.2005	Inverse variance weighted	21.1458	9	0.0120187
wIF1Yn	sjcUaF	outcome	genus.LachnospiraceaeUCG001.id.11321	MR Egger	6.36333	11	0.848055
wIF1Yn	sjcUaF	outcome	genus.LachnospiraceaeUCG001.id.11321	Inverse variance weighted	7.21969	12	0.842761
wJFco0	sjcUaF	outcome	genus.Veillonella.id.2198	MR Egger	3.2169	3	0.359377
wJFco0	sjcUaF	outcome	genus.Veillonella.id.2198	Inverse variance weighted	3.88425	4	0.421898
wn5rK2	sjcUaF	outcome	genus.ErysipelotrichaceaeUCG003.id.11384	MR Egger	26.7727	14	0.0206055
wn5rK2	sjcUaF	outcome	genus.ErysipelotrichaceaeUCG003.id.11384	Inverse variance weighted	27.493	15	0.024967
wQYhwp	sjcUaF	outcome	genus.Odoribacter.id.952	MR Egger	5.43634	5	0.364977
wQYhwp	sjcUaF	outcome	genus.Odoribacter.id.952	Inverse variance weighted	5.74967	6	0.451809
WvdQyb	sjcUaF	outcome	genus..Eubacteriumeligensgroup.id.14372	MR Egger	1.74057	4	0.783335
WvdQyb	sjcUaF	outcome	genus..Eubacteriumeligensgroup.id.14372	Inverse variance weighted	3.29112	5	0.655201
X4kHrP	sjcUaF	outcome	class.Betaproteobacteria.id.2867	MR Egger	12.327	8	0.137199
X4kHrP	sjcUaF	outcome	class.Betaproteobacteria.id.2867	Inverse variance weighted	13.3797	9	0.146166
xCukIr	sjcUaF	outcome	genus.Dialister.id.2183	MR Egger	10.1894	9	0.335368
xCukIr	sjcUaF	outcome	genus.Dialister.id.2183	Inverse variance weighted	12.9583	10	0.226015
Xtktja	sjcUaF	outcome	family.Pasteurellaceae.id.3689	MR Egger	10.3924	11	0.495475
Xtktja	sjcUaF	outcome	family.Pasteurellaceae.id.3689	Inverse variance weighted	12.2401	12	0.426596
XTu0EY	sjcUaF	outcome	genus.Intestinimonas.id.2062	MR Egger	13.6876	14	0.473234
XTu0EY	sjcUaF	outcome	genus.Intestinimonas.id.2062	Inverse variance weighted	13.8161	15	0.539523
XVFzMF	sjcUaF	outcome	genus.Holdemania.id.2157	MR Egger	11.595	12	0.478728
XVFzMF	sjcUaF	outcome	genus.Holdemania.id.2157	Inverse variance weighted	11.8799	13	0.537519
y0FJ9U	sjcUaF	outcome	genus.LachnospiraceaeND3007group.id.11317	MR Egger	4.07289	1	0.0435766
y0FJ9U	sjcUaF	outcome	genus.LachnospiraceaeND3007group.id.11317	Inverse variance weighted	5.58091	2	0.0613933
Y7cF3n	sjcUaF	outcome	family.Methanobacteriaceae.id.121	MR Egger	5.43117	7	0.607498
Y7cF3n	sjcUaF	outcome	family.Methanobacteriaceae.id.121	Inverse variance weighted	6.25531	8	0.618657
yakWtY	sjcUaF	outcome	genus.Butyricicoccus.id.2055	MR Egger	2.17177	6	0.903242
yakWtY	sjcUaF	outcome	genus.Butyricicoccus.id.2055	Inverse variance weighted	5.7114	7	0.573822
yerlNC	sjcUaF	outcome	genus.RuminococcaceaeUCG005.id.11363	MR Egger	10.3353	12	0.586573
yerlNC	sjcUaF	outcome	genus.RuminococcaceaeUCG005.id.11363	Inverse variance weighted	10.4324	13	0.658248
yfxJv6	sjcUaF	outcome	family.Erysipelotrichaceae.id.2149	MR Egger	16.7927	11	0.114158
yfxJv6	sjcUaF	outcome	family.Erysipelotrichaceae.id.2149	Inverse variance weighted	17.9593	12	0.116932
ygbSF7	sjcUaF	outcome	genus.Fusicatenibacter.id.11305	MR Egger	18.0922	16	0.318526
ygbSF7	sjcUaF	outcome	genus.Fusicatenibacter.id.11305	Inverse variance weighted	20.0824	17	0.270035
ylev3A	sjcUaF	outcome	family.FamilyXIII.id.1957	MR Egger	7.09551	5	0.213633
ylev3A	sjcUaF	outcome	family.FamilyXIII.id.1957	Inverse variance weighted	10.7248	6	0.0972646
yLt27i	sjcUaF	outcome	genus.Senegalimassilia.id.11160	MR Egger	8.52872	3	0.0362596
yLt27i	sjcUaF	outcome	genus.Senegalimassilia.id.11160	Inverse variance weighted	9.68398	4	0.0461011
YXZeGZ	sjcUaF	outcome	genus.Alistipes.id.968	MR Egger	18.1705	10	0.052155
YXZeGZ	sjcUaF	outcome	genus.Alistipes.id.968	Inverse variance weighted	22.7573	11	0.0191207
YYHfMs	sjcUaF	outcome	genus.Gordonibacter.id.821	MR Egger	5.86506	9	0.753344
YYHfMs	sjcUaF	outcome	genus.Gordonibacter.id.821	Inverse variance weighted	6.00996	10	0.814426
zaZf8A	sjcUaF	outcome	genus.Oscillospira.id.2064	MR Egger	5.22238	6	0.515624
zaZf8A	sjcUaF	outcome	genus.Oscillospira.id.2064	Inverse variance weighted	5.65293	7	0.580807
ZJXDpG	sjcUaF	outcome	class.Erysipelotrichia.id.2147	MR Egger	16.7927	11	0.114158
ZJXDpG	sjcUaF	outcome	class.Erysipelotrichia.id.2147	Inverse variance weighted	17.9593	12	0.116932
zkWLyI	sjcUaF	outcome	genus.Allisonella.id.2174	MR Egger	4.13105	6	0.658947
zkWLyI	sjcUaF	outcome	genus.Allisonella.id.2174	Inverse variance weighted	4.1342	7	0.764197

## Sheet: leaveone
exposure	outcome	id.exposure	id.outcome	under0.05	c_p	c_SNP
genus.Eggerthella.id.819	outcome	0aMbT3	sjcUaF	0	0.775036849320051 0.594251091233965 0.806327476993253 0.557342886529797 0.571611566682332 0.929588248538633 0.996954874551392 0.724584438349114 0.958310594518833	rs112205261 rs13070736 rs1784446 rs2223081 rs2240838 rs3851328 rs6430926 rs67490567 rs76663501
genus.Lactococcus.id.1851	outcome	0heWA4	sjcUaF	1	0.629678917633851 0.452583514553252 0.358405910058709 0.467820434745863 0.0257171734904771 0.724763961731495 0.455169858780376 0.274324787083032	rs10417872 rs123059 rs12621813 rs17168302 rs2293361 rs4766997 rs55910161 rs6674304
genus.DefluviitaleaceaeUCG011.id.11287	outcome	0lsDJy	sjcUaF	0	0.442058622121886 0.48604450708908 0.628642610242563 0.37817575714581 0.566347276755297 0.602857286970376 0.421239950112462 0.617374927946255 0.317138701317827	rs112893842 rs1582238 rs2892880 rs4344384 rs4677103 rs55658617 rs72731813 rs9608282 rs9725395
genus.Flavonifractor.id.2059	outcome	0ngO8p	sjcUaF	0	0.596031045944469 0.569285420992159 0.965016481237204 0.823355821450544 0.887620092751265	rs114873521 rs11811696 rs12030302 rs34066017 rs806808
genus.Lachnospira.id.2004	outcome	0rTnk2	sjcUaF	0	0.904237876200753 0.453593533179515 0.285240108622869 0.312371408756946 0.523672921506413 0.276090178983002	rs13157098 rs159484 rs2520509 rs4686798 rs4923324 rs56791201
phylum.Firmicutes.id.1672	outcome	0rWmph	sjcUaF	0	0.486952086910554 0.146774649874621 0.446996032216149 0.123864370036561 0.361779100023295 0.380271115205562 0.366327131067711 0.254639759161988 0.461616215957978 0.675900546443589 0.254835175938122 0.349884407484093 0.206798424326782 0.41752957692664	rs112334273 rs2273429 rs2332027 rs2547978 rs3792064 rs3852931 rs4750583 rs56199908 rs6814436 rs6815608 rs7247191 rs72738886 rs72771021 rs8085381
genus.Hungatella.id.11306	outcome	0Vfsi1	sjcUaF	1	0.733652323613564 0.0172542845237188 0.847934982816781 0.822947338942268 0.970813304813235	rs10044993 rs13128780 rs13249325 rs17092615 rs72759041
genus.FamilyXIIIUCG001.id.11294	outcome	1rpkuI	sjcUaF	0	0.868705166386656 0.936634867644456 0.890018867672212 0.945414979588506 0.560468956765016 0.926669819185682 0.673350351825341 0.995446991722923	rs112362903 rs12049454 rs1426266 rs3842897 rs62414802 rs7119679 rs76463770 rs8076666
genus.Escherichia.Shigella.id.3504	outcome	1uqUdL	sjcUaF	0	0.494354585541705 0.410447747456208 0.418392882786326 0.224577410198473 0.170706753936372 0.274885799007347 0.219508698400445 0.570160179579354 0.210030295106094 0.479939733353327	rs112767262 rs113127095 rs113513883 rs1154904 rs118526 rs2798105 rs4731451 rs57024273 rs592299 rs73208162
family.Streptococcaceae.id.1850	outcome	1zf0TZ	sjcUaF	0	0.265413122215579 0.371040198656107 0.713541495502506 0.169751504726476 0.429998161963935 0.312944182619913 0.267517709980719 0.271533971253309 0.362835675059069 0.409683818977005 0.228436096744657	rs10028567 rs11110281 rs16950051 rs2370083 rs2952251 rs35344081 rs57646748 rs6806351 rs77968078 rs7916711 rs957755
genus.Holdemanella.id.11393	outcome	20HL0T	sjcUaF	0	0.262852031324939 0.456846034265103 0.693245385281924 0.222854019706064 0.147056061154764 0.314363909575973 0.254332986124465 0.216276708990199 0.246553863694607 0.105373715318703 0.258657321343001	rs12513188 rs17586763 rs1926302 rs34187114 rs35228298 rs4541991 rs607782 rs62113381 rs73011279 rs75764681 rs8113760
genus.Ruminococcus2.id.11374	outcome	2GJP3o	sjcUaF	0	0.83368763895424 0.84181893136764 0.746861554938204 0.837423786295677 0.861491848393785 0.515672901945771 0.800027251534941 0.981473160964147 0.676562754402667 0.733840524080784 0.712846503527671 0.844102633762543 0.855010442650947 0.891548671576536 0.625816781341759	rs12406309 rs12986628 rs1819812 rs2368224 rs2846589 rs2997412 rs4400279 rs4799823 rs55707116 rs58681734 rs61791565 rs75140805 rs7635831 rs7693984 rs78120384
phylum.Euryarchaeota.id.55	outcome	2neTKK	sjcUaF	0	0.50283090260626 0.233744861301506 0.29335672560554 0.463673523209025 0.481162388551253 0.464641798557506 0.399817285794387 0.303211598751282 0.420227587223432 0.385912896838919 0.765937643865426	rs10202904 rs11022995 rs34928225 rs45498998 rs6064552 rs6508769 rs7015093 rs76029318 rs7635189 rs77658038 rs894996
genus.Coprococcus2.id.11302	outcome	2vslhf	sjcUaF	0	0.48226923181021 0.147187519498785 0.39122506494637 0.106752544504724 0.331777030308349 0.433814286824201 0.509884725651411 0.602400175445249	rs10070053 rs12634070 rs2482516 rs35890118 rs61823518 rs6677933 rs72680320 rs9426473
family.Christensenellaceae.id.1866	outcome	31r1VV	sjcUaF	0	0.367078021412203 0.708330599169085 0.76758869692249 0.66432306283154 0.946710526557654 0.873503665375706 0.826265457197479 0.75461311337021 0.989647238189579 0.981327796018063 0.576229791474116	rs117186816 rs12380890 rs12657403 rs4076564 rs62573205 rs7211194 rs72706624 rs77867022 rs870002 rs892686 rs9608766
genus..Eubacteriumrectalegroup.id.14374	outcome	37ZEpI	sjcUaF	0	0.121448345181052 0.321792862995766 0.413872424589054 0.112046614802999 0.306314901399378 0.716882116624242 0.28491840003158 0.0976069182018272	rs10248854 rs10797540 rs143694765 rs2884897 rs314726 rs35398954 rs59427698 rs62547233
class.Actinobacteria.id.419	outcome	3cOJ1f	sjcUaF	0	0.71882729154918 0.713467854754195 0.802986249448165 0.921063457421103 0.426755417774442 0.65889456918515 0.903732190715131 0.48571877202114 0.492450113139415 0.372528222232329 0.96885327773824 0.525367705108334 0.587716508890254 0.798388984954948	rs11655079 rs11745923 rs12049045 rs134366 rs1376754 rs1515761 rs182549 rs4945008 rs6660520 rs72767435 rs7322849 rs80083040 rs857444 rs961091
class.Methanobacteria.id.119	outcome	3Oo7Td	sjcUaF	0	0.244495881974156 0.095057278178663 0.316934887570844 0.217634203913546 0.148934845561937 0.143550200503328 0.11107492302232 0.30075125820788 0.490061529603634	rs10202904 rs10424197 rs4257531 rs6508769 rs6776814 rs73068003 rs73457410 rs75208022 rs894996
genus.Subdoligranulum.id.2070	outcome	3tgfXE	sjcUaF	1	0.246862205601535 0.326694989695358 0.327804494445779 0.157905309895428 0.370158186631939 0.402316721576845 0.194734702481578 0.12951043923462 0.376625561621205 0.352640220310112 0.0366732683848405	rs10065321 rs10497836 rs1667315 rs2114677 rs2171249 rs35940633 rs3761728 rs4347804 rs6555306 rs75158211 rs76528319
genus.Bilophila.id.3170	outcome	4zBtt2	sjcUaF	0	0.394202157242448 0.456891428284475 0.463935583720729 0.544107828700411 0.39030210517189 0.105726964742651 0.274779766411787 0.540207637072621 0.303043448376009 0.456959948916715 0.279134588478182 0.149488782680691 0.641009791400682	rs11069458 rs1241171 rs1571225 rs1969927 rs2728491 rs3827020 rs4798126 rs542415 rs60178956 rs6793291 rs72676854 rs7802841 rs9899990
genus.RuminococcaceaeUCG014.id.11371	outcome	5IXuob	sjcUaF	0	0.408359593615976 0.549453237674172 0.707885677285451 0.616201037763647 0.690226679858854 0.373222355632348 0.687707872502449 0.482324681693196 0.177117794384463 0.481391550222085	rs10495392 rs10791168 rs10941294 rs115777838 rs12638134 rs34402072 rs56105232 rs72809222 rs853612 rs995642
genus.Streptococcus.id.1853	outcome	5qEcKL	sjcUaF	0	0.335079023578711 0.562475464791746 0.45131092071906 0.497251412646086 0.28228326142393 0.429684266047354 0.618765554524846 0.226279174806252 0.330613947746896 0.337624749056245 0.297254006108018 0.499191687941084	rs10028567 rs10448310 rs11110281 rs11720390 rs11764382 rs17708276 rs1918540 rs2370083 rs57646748 rs6806351 rs71481756 rs7916711
genus.Oscillibacter.id.2063	outcome	5TN0Z7	sjcUaF	0	0.891664823058319 0.579319304051139 0.930029408872587 0.910940141950595 0.858503904017556 0.746853152517007 0.897372645758643 0.954875291910061 0.918302051889073 0.940265335002084 0.695334083754487 0.969346412396341 0.38274513547692	rs11627628 rs11990279 rs12649930 rs133832 rs16866406 rs16934185 rs234108 rs36095275 rs4506202 rs61883564 rs75453768 rs761240 rs9393920
genus.Catenibacterium.id.2153	outcome	5XtLwc	sjcUaF	0	0.0806814726804762 0.440289914779732 0.0882204273663035 0.34655930401786	rs12404911 rs212393 rs73128290 rs7742829
phylum.Tenericutes.id.3919	outcome	6gX3qe	sjcUaF	1	0.319567490990743 0.180249477817292 0.0360332592632989 0.384756327094224 0.432465084569068 0.251176955725069 0.317683789163319 0.216871231124846 0.330789576963423 0.288904675578011 0.216042592724759 0.250141977419371	rs10108398 rs11890098 rs12566890 rs17214486 rs2464826 rs28537087 rs3768491 rs4885016 rs6043847 rs72901605 rs74603314 rs78169027
family.Desulfovibrionaceae.id.3169	outcome	6jMcBB	sjcUaF	0	0.112500576928282 0.128599333563933 0.260526096014262 0.12631376631802 0.36465618350472 0.129465771749718 0.213137266987576 0.369401058907288 0.415585357576314	rs11599763 rs17791387 rs2692012 rs2838334 rs3935584 rs4506934 rs6058181 rs72647048 rs9928243
genus.Coprobacter.id.949	outcome	6mIWxZ	sjcUaF	0	0.590101275059133 0.257732096168452 0.38203514295192 0.414882947814557 0.21719646346137 0.205436394677161 0.500792659971078 0.229510214150811 0.616904393836994 0.318287369316441 0.482219956147083	rs11532348 rs12684609 rs12996055 rs143662916 rs189356 rs213863 rs28402691 rs305411 rs3828477 rs72821405 rs74919520
genus..Eubacteriumruminantiumgroup.id.11340	outcome	77YJKV	sjcUaF	1	0.462111681355383 0.277266264083018 0.22905935033202 0.163002780706873 0.267434077851735 0.268918304170127 0.165590324804715 0.0147932719029971 0.332104377122113 0.219264180349281 0.157045314042558 0.132847911555931 0.224450294338362 0.213392988684866 0.253640212187918 0.20176471496317 0.0870023543812175 0.233574824559255	rs10131724 rs10923018 rs11637981 rs13025464 rs139749 rs16891896 rs17519472 rs209813 rs2116427 rs2229917 rs2418654 rs2817174 rs57340348 rs606117 rs6676699 rs7000472 rs72836424 rs73139629
genus.Collinsella.id.815	outcome	7aTYpg	sjcUaF	1	0.0336033481785506 0.105756223692268 0.239911867477511 0.10481059570666 0.117989475082826 0.356421188299646 0.207572923743269 0.181765933602576 0.190325805422785	rs10890671 rs11597285 rs1496626 rs149807560 rs2103510 rs62448871 rs73052258 rs75672793 rs9541268
genus..Clostridiuminnocuumgroup.id.14397	outcome	7dqlOH	sjcUaF	0	0.200331408378432 0.333995919397987 0.419989427304839 0.272740134822584 0.102548929097507 0.0554148742936763 0.306852841680201 0.264134921962771	rs10506058 rs1942371 rs40656 rs4869133 rs61267978 rs6577484 rs6890185 rs77845139
phylum.Proteobacteria.id.2375	outcome	7ioeKt	sjcUaF	0	0.814647017872382 0.667594406975122 0.640484139770159 0.675107020289713 0.763749242729147 0.905421557743694 0.660559713806896 0.886592424205179 0.887620481012115 0.859553043201977 0.714661468601737 0.96809748887711	rs10750258 rs11126162 rs11715072 rs12150865 rs12467198 rs2347697 rs2532663 rs3890996 rs4340090 rs6707783 rs72771021 rs922773
genus.Anaerostipes.id.1991	outcome	80h8vf	sjcUaF	0	0.859143523478584 0.375007645327471 0.555880854169844 0.753259119661981 0.530349711302774 0.598714862445756 0.534487728937589 0.602144333950699 0.732060557899764 0.686800109346372 0.4943103209885 0.583056622379127 0.562997462164508	rs10502061 rs2014785 rs2396460 rs2804244 rs3900776 rs60983350 rs62157625 rs62215703 rs6474958 rs6726833 rs6854026 rs7193624 rs78735375
genus.Coprococcus3.id.11303	outcome	8jKldu	sjcUaF	0	0.143378795803182 0.271222057379686 0.140168247794888 0.368489348129737 0.224506943022832 0.243079414405107 0.444264704747685 0.312490095413272	rs10810043 rs11077359 rs11080344 rs13247359 rs178271 rs4575475 rs7521171 rs8100692
genus.Paraprevotella.id.962	outcome	8NULRM	sjcUaF	0	0.651833782251543 0.816774736905372 0.788506786103303 0.836235243366652 0.664590891818083 0.649314627093072 0.454589216142337 0.842793126693769 0.890051384445286 0.823631911979864 0.986158927484621 0.535090690040961 0.468247700847621	rs10842464 rs140997932 rs145020347 rs17109926 rs17785622 rs2081023 rs3008582 rs3801748 rs4756632 rs4767113 rs7240324 rs9602779 rs9900242
order.Gastranaerophilales.id.1591	outcome	9i4tiU	sjcUaF	0	0.658785498158663 0.857067936090672 0.965353140634561 0.956724855922699 0.955411095239003 0.711318670129344 0.942146395700696 0.623368600887725 0.615862246212329	rs11150282 rs113884518 rs28678345 rs367480 rs4129395 rs789069 rs79790072 rs8028558 rs9864379
genus.RuminococcaceaeUCG009.id.11366	outcome	9s731W	sjcUaF	0	0.840458449835125 0.511916204923049 0.998293599667515 0.748647498689095 0.858363292506602 0.698810590843043 0.442218784265484 0.288590309871148 0.982645103625468 0.666064889353843 0.544639785694842	rs12508214 rs138460696 rs1550196 rs2058609 rs2192926 rs4079028 rs4708333 rs6952765 rs758191 rs78410648 rs9558661
genus.Parasutterella.id.2892	outcome	acLMuF	sjcUaF	0	0.593127680036646 0.658633828237671 0.625413527155667 0.302833833262959 0.577264562501702 0.626917109889363 0.532971000200305 0.608751083304139 0.414379525899642 0.409902477382182 0.219750219985757 0.619864538039534 0.720275156595851 0.928698699656963	rs10899911 rs11715853 rs2090816 rs35055552 rs55877868 rs62273907 rs6809952 rs6828768 rs7303158 rs7311004 rs7572229 rs78383039 rs8039785 rs823424
genus.Turicibacter.id.2162	outcome	AdsBD9	sjcUaF	0	0.0752073797295204 0.141716246915312 0.517804185649967 0.086825034904915 0.191253268827286 0.226408424213926 0.194845714359222 0.130609796662564 0.104664969852775	rs11054680 rs11666533 rs149744580 rs2834977 rs2952020 rs3734633 rs4869133 rs55756211 rs7199484
order.Bifidobacteriales.id.432	outcome	aGfu8V	sjcUaF	0	0.613931250808998 0.717354962549473 0.883831266634931 0.465307507834717 0.835900612706444 0.970253781454694 0.82400495162691 0.984955482910664 0.843550030725292 0.567228867452415 0.877682394530861	rs10831953 rs12446429 rs13020688 rs182549 rs4957061 rs540489 rs55888705 rs6899771 rs7174549 rs7322849 rs857444
genus.LachnospiraceaeUCG010.id.11330	outcome	AK0l7A	sjcUaF	0	0.42194254685059 0.564238100195736 0.952186867917581 0.827738112395799 0.914893459624177 0.75707460094358 0.925477128834942 0.38785071079553 0.736558490325328 0.602951838990973	rs10414815 rs11192447 rs12346653 rs17730011 rs2833528 rs336138 rs4576377 rs72894957 rs74315802 rs9981767
genus.Faecalibacterium.id.2057	outcome	aKuChq	sjcUaF	0	0.995136607904511 0.855626256274381 0.990373928248313 0.808029399051972 0.894309506997161 0.866139849955877 0.946575758752803 0.845540705659561 0.95903474050757 0.570478905702685	rs10927394 rs114946999 rs11776390 rs1271565 rs12753492 rs2835874 rs6910935 rs75499067 rs79656633 rs9536330
genus.Blautia.id.1992	outcome	aKXyAu	sjcUaF	4	0.0735610405890442 0.116108957710387 0.0785060577862421 0.106647385393276 0.100516440126894 0.0406865571692156 0.0995691801192237 0.0144695925990673 0.109628689623541 0.0472995367509837 0.207630948847491 0.0195996659714119	rs11149971 rs115043014 rs117001700 rs12453000 rs16892041 rs2788271 rs3005511 rs4926264 rs67794373 rs682885 rs72973581 rs7860714
genus.Clostridiumsensustricto1.id.1873	outcome	AN8qjo	sjcUaF	0	0.859707354448072 0.860295820006335 0.678981436126079 0.52700196624787 0.439049586289818 0.610224921272208	rs11264403 rs116847295 rs12341505 rs2795528 rs2817172 rs550843
genus..Eubacteriumventriosumgroup.id.11341	outcome	anDrA2	sjcUaF	0	0.203585157611057 0.258382984844233 0.19378318585435 0.209077671481847 0.15277206701441 0.142279473260079 0.118799583354637 0.282735613196782 0.457391694337981 0.331580633440865 0.0742699555680201 0.340198530358959 0.243805843617684 0.341009967011778 0.215191806107871	rs11617697 rs12964517 rs13082419 rs16884680 rs35179274 rs3809430 rs57199565 rs66746423 rs6704822 rs72783037 rs73615400 rs73849225 rs78250280 rs876734 rs9316536
genus.RuminococcaceaeNK4A214group.id.11358	outcome	ASQ2fp	sjcUaF	0	0.655736378385434 0.988874709372898 0.904799118065759 0.675589287688817 0.758198188541854 0.966785282499728 0.713427265030176 0.541318446656573 0.849508847906585 0.751887897028086 0.933174217388672 0.682371230597366 0.90225794537154	rs11241747 rs11586410 rs12642039 rs12731 rs13087692 rs136761 rs147475196 rs35559912 rs4814689 rs5994253 rs62027366 rs6681678 rs7573569
genus.Anaerotruncus.id.2054	outcome	aToCrK	sjcUaF	0	0.587497521702487 0.514638338378837 0.523075708992518 0.620766505211315 0.669872178296753 0.641548081749498 0.431125934344271 0.615081272141805 0.541717505215714 0.961962860570496 0.586805620292587 0.950984107821291 0.779180990324743	rs10150232 rs11018566 rs115414803 rs1272208 rs1431492 rs17734739 rs34449434 rs4669806 rs6494922 rs6563550 rs7155595 rs8005030 rs9347879
family.Prevotellaceae.id.960	outcome	axDRMS	sjcUaF	0	0.467141503923517 0.343097886598567 0.215281707470386 0.296146316643699 0.34883387958972 0.313145739003906 0.242032765740136 0.176701653151837 0.25567531894799 0.336677822441132 0.171712763764399 0.192057147621049 0.42070856906938 0.732172009343541 0.452464764112739 0.327620915144702	rs12057990 rs12118202 rs13069367 rs148376875 rs2206482 rs2278540 rs34660375 rs3758087 rs3860225 rs4493272 rs4685827 rs7252711 rs7975087 rs912860 rs9586501 rs9958960
family.Verrucomicrobiaceae.id.4036	outcome	AXpdwL	sjcUaF	1	0.139935508517858 0.12656886533735 0.328617328472201 0.122983004152445 0.0894480319960503 0.0992562133834212 0.208692992920777 0.1152131433673 0.112428300575603 0.053793742490133 0.049758306711487	rs111862613 rs117107102 rs11729256 rs12908520 rs2602429 rs4242783 rs4936098 rs61779207 rs74542928 rs9349825 rs941682
genus.Roseburia.id.2012	outcome	B5jn0Y	sjcUaF	1	0.179417037282224 0.196876216682225 0.0909444783910307 0.219274559633445 0.0674008970723815 0.23315600994381 0.11591763942738 0.0243910255754036 0.13362503030503 0.198338648223426 0.0587785146971181 0.099722910013801 0.290873918211713 0.17040293792272	rs12740451 rs147990086 rs16910295 rs2160994 rs2943022 rs302266 rs329182 rs55858165 rs57466170 rs6445851 rs6930661 rs75326254 rs78753150 rs9300744
genus.Sutterella.id.2896	outcome	BiKMtW	sjcUaF	0	0.26115301790478 0.172301821234254 0.154402310799104 0.324713014449582 0.316004125129718 0.383058810853808 0.0992782851177599 0.400418871490116 0.450108779384452 0.424228862502912 0.589043329932116 0.313876187771898	rs1145877 rs11591622 rs13173038 rs143438747 rs2050185 rs2321387 rs2613606 rs607327 rs62501473 rs7499539 rs7638039 rs9350083
genus.RuminococcaceaeUCG013.id.11370	outcome	BLC7wV	sjcUaF	0	0.649240712208959 0.503924401998913 0.509930183759165 0.435107330229357 0.656747522464001 0.447049751191174 0.644675660495847 0.361070131382962 0.113995221364164 0.913117002973557 0.51169165883148	rs11581881 rs12189346 rs12336782 rs12485353 rs12781711 rs16918863 rs2730183 rs4385846 rs75088940 rs76973485 rs9313055
family.Rikenellaceae.id.967	outcome	BLSFBU	sjcUaF	0	0.23366602607379 0.733398724805839 0.489032336093975 0.296823857553655 0.247230104945367 0.411705881800332 0.5880614555582 0.37132485796291 0.432305710718299 0.426693035122564 0.567326993368532 0.477404633918191 0.459472558325293 0.455692285046565 0.646662562634646 0.644008654245931	rs10217435 rs10832801 rs1939881 rs2447496 rs2833282 rs36021379 rs4264350 rs59663348 rs62532512 rs6744030 rs6837275 rs74474130 rs77885767 rs9389714 rs9578457 rs9603208
order.Verrucomicrobiales.id.4030	outcome	BPW89n	sjcUaF	1	0.139971071927724 0.126615034577664 0.328600860216339 0.123020320008999 0.0894215203419764 0.0992476532621949 0.208738700008393 0.115258549831138 0.112464511948116 0.0538408381177763 0.0497913488128289	rs111862613 rs117107102 rs11729256 rs12908520 rs2602429 rs4242783 rs4936098 rs61779207 rs74542928 rs9349825 rs941682
genus.LachnospiraceaeNK4A136group.id.11319	outcome	Bt0kEx	sjcUaF	15	0.0107156318719254 0.00202013746484637 0.00336819103949823 0.0053699193550374 0.0028772116620028 0.00581381141133977 0.00353187057484959 0.00763137618068607 0.010882626653823 0.00611583062960461 0.00545577209217772 0.0121089401699161 0.00091137428921424 0.00887488631634494 0.00345765733958953	rs10952110 rs11263806 rs12611395 rs160061 rs28540839 rs2880566 rs4955932 rs59805249 rs68104925 rs7073658 rs73044693 rs7616165 rs76193507 rs7832116 rs954878
family.Rhodospirillaceae.id.2717	outcome	Bt1upE	sjcUaF	0	0.642302930023761 0.698371853143974 0.989493857858542 0.652305791797038 0.514938887285645 0.403051358350762 0.439351900428838 0.318833321989703 0.498618621310918 0.429567447819253 0.644708922430717 0.71553552928627 0.847284136568409 0.349476723281454	rs1035406 rs11591293 rs13336560 rs1549633 rs1923415 rs3754624 rs4278423 rs61933850 rs6679026 rs7001029 rs72714493 rs74354280 rs76784716 rs9813022
order.Victivallales.id.2254	outcome	C1xV1V	sjcUaF	0	0.661195055335654 0.462748702027764 0.275375382720452 0.622497850155942 0.43538709182288 0.674595104667641 0.666256122278209 0.251397630282474	rs1002941 rs11770843 rs17114848 rs2031282 rs2825714 rs62570196 rs72640280 rs77599476
genus.Sellimonas.id.14369	outcome	c62fwk	sjcUaF	0	0.938097041417802 0.811877017303624 0.770606133515231 0.592051882070634 0.999692295475268 0.947740690006984 0.797518801035631 0.840923485378578 0.382465268739756	rs113379006 rs13417181 rs2016057 rs2187447 rs2371572 rs41816 rs4600608 rs553697 rs56203279
genus.Coprococcus1.id.11301	outcome	cqFLTQ	sjcUaF	0	0.81305116361319 0.73617297882623 0.616851641969908 0.939956125953067 0.722654603509076 0.788325722140362 0.747603681636679 0.671876001132307 0.878546416435485 0.718056859652428 0.640337554116508 0.635659524716866	rs1010560 rs12794898 rs1519491 rs1576241 rs1762123 rs2907920 rs4277593 rs56405618 rs73031725 rs73167075 rs74101919 rs946513
family.ClostridialesvadinBB60group.id.11286	outcome	CUtsMo	sjcUaF	0	0.396138142470251 0.304395858385273 0.232687026719374 0.150572464414883 0.20189455389655 0.446756073596161 0.253467326380618 0.288266796882866 0.314580530452782 0.137549681955915 0.443365191615891 0.376296053360635 0.322244524782549 0.440993826184721 0.539177947733446	rs10517600 rs10904722 rs118104867 rs13409132 rs17121075 rs2191834 rs28691777 rs34088226 rs55682560 rs6588624 rs66714985 rs7226487 rs7538034 rs7725895 rs989682
order.Actinomycetales.id.420	outcome	CYNr8c	sjcUaF	0	0.631336130085093 0.757026432199832 0.530748091466455 0.964933699109781	rs2889192 rs34583783 rs35011108 rs4073240
family.Lactobacillaceae.id.1836	outcome	d9u3Wa	sjcUaF	0	0.436382793439239 0.771344331385278 0.769030545681597 0.80198513027015 0.812069484652908 0.639978547778364 0.15641854819861 0.60239937769068	rs1530559 rs16861661 rs62314653 rs74599091 rs768253 rs77478751 rs921925 rs9345899
class.Alphaproteobacteria.id.2379	outcome	dP6VTT	sjcUaF	0	0.767204641131802 0.785891402537183 0.704501151109217 0.642294590195121 0.547405467012324 0.552657275117199	rs140912403 rs34569731 rs62285697 rs76784716 rs7960664 rs9813022
order.Enterobacteriales.id.3468	outcome	dSCeM7	sjcUaF	0	0.266132426433819 0.805092302417898 0.469581105479597 0.558061501831105 0.330146427626328 0.102070978483231 0.402527747204014	rs11026530 rs2374342 rs35673018 rs504442 rs62210023 rs78143293 rs79757635
family.BacteroidalesS24.7group.id.11173	outcome	DwGyne	sjcUaF	0	0.500092475938026 0.271951005375272 0.723244852107461 0.605491599597883 0.587194175271472 0.281414654443004 0.862004509117655 0.630191264618524	rs10872669 rs12748533 rs17043785 rs61508842 rs689695 rs738193 rs78609301 rs941000
genus.Oxalobacter.id.2978	outcome	E1ZDX3	sjcUaF	3	0.107491147066284 0.0880166570916167 0.0124584215567482 0.0558887295990081 0.0868787715000905 0.0741689084666885 0.0886272055795645 0.0869646807779381 0.00569687100384898 0.085860338111124 0.0235062559408469	rs10464997 rs11108500 rs111966731 rs12002250 rs1569853 rs36057338 rs3862635 rs4428215 rs6000536 rs6993398 rs736744
genus.Dorea.id.1997	outcome	e5mJnF	sjcUaF	0	0.687194552994183 0.882255866174221 0.58087796940261 0.521191028864969 0.574061513630044 0.676877970509636 0.768178487596785 0.844119749333499 0.922581491285837 0.81467475848593	rs11150408 rs12537781 rs13279148 rs1899291 rs3005511 rs345219 rs3752849 rs4793307 rs62503162 rs73729431
genus.Ruminococcus1.id.11373	outcome	ebP4zV	sjcUaF	0	0.464446112974399 0.580567951283937 0.435389240985987 0.619939932640877 0.227051504656557 0.597374631772955 0.394848208250269 0.410283137388115 0.773266323064964 0.0633190273618687	rs10167839 rs11783695 rs17781867 rs3819978 rs6105066 rs6493760 rs7117576 rs7583465 rs78572139 rs78613526
family.Clostridiaceae1.id.1869	outcome	FcqSNY	sjcUaF	0	0.836844575684643 0.3623821094547 0.872185076394922 0.757636235368449 0.64988210278914 0.808231587460314 0.824589492913895 0.917739019989106 0.947045142520828 0.866532419410463	rs10875374 rs12186080 rs12341505 rs2795528 rs2817172 rs4723021 rs550843 rs56188186 rs62397761 rs881532
phylum.Verrucomicrobia.id.3982	outcome	fE3r8h	sjcUaF	1	0.101031940895287 0.0947585673979295 0.242517051823123 0.102835237822489 0.0919068688777964 0.0685650618404245 0.092301769035412 0.117392960661854 0.0861839257963716 0.0839557317332639 0.0506928036652874 0.0451135163604695	rs11252894 rs117107102 rs11729256 rs12512971 rs12908520 rs2602429 rs3995795 rs45598138 rs61779207 rs74542928 rs76430504 rs9349825
family.Actinomycetaceae.id.421	outcome	FFi1Rd	sjcUaF	0	0.632171266687872 0.758216391744506 0.531929459101339 0.965116419827218	rs2889192 rs34583783 rs35011108 rs4073240
order.Erysipelotrichales.id.2148	outcome	FlVBaS	sjcUaF	0	0.377931260506419 0.30170142203629 0.129077301351873 0.123853485781183 0.556565690245699 0.227325297171168 0.3895272294876 0.141125262527384 0.273962446696645 0.350075076296113 0.139918350708546 0.334259985614153 0.396544908004481	rs1074800 rs10781552 rs17530232 rs1884466 rs2300774 rs290833 rs35161940 rs4078432 rs56970041 rs62504403 rs7234058 rs7826267 rs8003149
class.Clostridia.id.1859	outcome	Fr2Ff4	sjcUaF	0	0.163954250986354 0.45786390892732 0.122157108102384 0.243710571845117 0.351744670604074 0.0937987997168261 0.436819551955926 0.443310686304408 0.71449650973788 0.312221776686583	rs10774377 rs112334273 rs13105690 rs13179700 rs1842454 rs2273429 rs6797343 rs6814436 rs6815608 rs72738886
class.Gammaproteobacteria.id.3303	outcome	FRQYhm	sjcUaF	0	0.910693372425798 0.862200133736163 0.604919758618448 0.954592728950228 0.94176601166792 0.97855074498548 0.951900929755644	rs11181912 rs12404135 rs2234691 rs6706173 rs75101789 rs79795896 rs9494710
genus.Actinomyces.id.423	outcome	FT7OrH	sjcUaF	0	0.281224603343622 0.136582355936344 0.0675733530600763 0.187906581083244 0.156642365552606 0.197561847044524 0.143022249112318	rs2715439 rs34583783 rs35011108 rs4073240 rs4146653 rs71315246 rs7915461
family.FamilyXI.id.1936	outcome	FXBXNG	sjcUaF	0	0.807931138520591 0.711074989986072 0.156145616920629 0.351175180293613 0.336694554384824 0.273254405627903 0.39916931442344 0.553971922476901	rs10759623 rs11547158 rs17379710 rs2155352 rs2156611 rs3733511 rs488164 rs697771
phylum.Lentisphaerae.id.2238	outcome	gkAVOW	sjcUaF	0	0.887785731426953 0.89838584433805 0.640900818975104 0.936736118788824 0.865441700548744 0.453520893666513 0.881846278961708 0.883031904001187 0.608397191750768	rs1002941 rs11770843 rs17114848 rs2031282 rs2825714 rs60995569 rs62570196 rs72640280 rs77599476
genus..Ruminococcusgauvreauiigroup.id.11342	outcome	GNp2YQ	sjcUaF	0	0.651153090652871 0.637688782151849 0.473838809149782 0.830659029117644 0.229779031689541 0.564304148435563 0.77365471437981 0.389515784065995 0.174075029781231 0.63339249898126 0.526730837287918	rs10931481 rs12079579 rs12539819 rs1391597 rs2047242 rs2166943 rs289410 rs431418 rs71386687 rs73802842 rs9870933
genus.RikenellaceaeRC9gutgroup.id.11191	outcome	hUph1f	sjcUaF	0	0.444408434950069 0.583694211711892 0.313255520652955 0.868496720936594 0.7361948467029 0.732685532639499 0.6111745126392 0.841157547897771 0.594634029816263 0.846685356301151 0.53909571285269	rs12501673 rs17032291 rs17582787 rs2074881 rs2900503 rs2998141 rs4270579 rs4717843 rs7712231 rs80309088 rs9887954
genus.Tyzzerella3.id.11335	outcome	I2CEyx	sjcUaF	0	0.781049746149278 0.416751138094427 0.812672193908883 0.662742285879196 0.871997882206667 0.592209447415037 0.897170752766019 0.767961943733213 0.973163847384089 0.984542697502335 0.591782317474423 0.630893103917295	rs10898797 rs112102233 rs1232220 rs17706273 rs191093 rs4904512 rs55799124 rs67476743 rs7019909 rs7333521 rs75091807 rs7561370
genus.Prevotella9.id.11183	outcome	I5XXsr	sjcUaF	15	2.69391115231861e-05 0.000423623467073785 0.00115062763192858 0.000388434739482765 0.00270805786130916 0.000520330990679345 0.000349850402601963 0.000631513656607525 0.000421944183726802 0.000472123655813961 0.000799103482802416 0.0013343093064227 0.00082103917683601 0.000814346347629835 0.00023694372529778	rs111509883 rs11685699 rs117271932 rs12648235 rs1304512 rs2104588 rs2495052 rs2683313 rs4968431 rs7237249 rs72815774 rs746764 rs7976209 rs9428102 rs9613013
genus.Erysipelatoclostridium.id.11381	outcome	iAhkfC	sjcUaF	0	0.672506446657134 0.73715655090235 0.537163852785699 0.905476106393305 0.947435375829727 0.994607990342237 0.641759777725719 0.953256691278374 0.31873405573582 0.841307202159123 0.777817753808337 0.852155392435828 0.910089386118992 0.778884136751674 0.66597680092417	rs1434153 rs16936671 rs17804233 rs2901723 rs340991 rs3804326 rs45480394 rs4697572 rs58236560 rs61806970 rs622418 rs6474512 rs710230 rs7221249 rs9590927
class.Bacilli.id.1673	outcome	IgBtIU	sjcUaF	0	0.413184740542476 0.610966985470496 0.452891681288172 0.654549936482306 0.451413022491459 0.554962966545101 0.362393912871519 0.362056857622826 0.427169731528987 0.733327271846887 0.447007663327516 0.551058552891954 0.277336577174518 0.625010578124958 0.181690130894471 0.367559210432717 0.57481222627858 0.491803899619884	rs11110282 rs11730038 rs12797734 rs13068444 rs1595463 rs28564647 rs2952251 rs34989881 rs35344081 rs4028634 rs4459992 rs57872228 rs694949 rs74663707 rs7666190 rs77558518 rs78938557 rs9581006
phylum.Actinobacteria.id.400	outcome	II0qrp	sjcUaF	1	0.319671800578536 0.160703606567051 0.19665509126377 0.264215364285451 0.170708101202136 0.281145574757724 0.264340654594011 0.270498731025761 0.102922471070967 0.299111313162888 0.0487994377554679 0.255588643118472 0.244565209185652 0.451166734722781	rs11766971 rs12528285 rs13192624 rs1397793 rs4429415 rs55888705 rs6496870 rs6743026 rs74037001 rs75211493 rs7570971 rs80124826 rs857444 rs9833771
genus.Ruminiclostridium5.id.11355	outcome	iMGTCD	sjcUaF	0	0.845081204411077 0.808330297843311 0.916180561828208 0.868824763741567 0.854257365610047 0.98688476388853 0.662672933449358 0.679264578864512 0.534367210042402 0.853440184719945 0.719345833614302	rs10827477 rs113753996 rs1223978 rs1492620 rs2482038 rs2791343 rs2833828 rs4955951 rs6121460 rs79968837 rs8053158
genus.Ruminiclostridium6.id.11356	outcome	iwPbIH	sjcUaF	0	0.982871608295854 0.833014259906236 0.77736069258924 0.710919585554822 0.487892534083659 0.519855476885143 0.814457968688586 0.969252864485109 0.954474259771325 0.966847294839603 0.813840718528623 0.897826304018315 0.950157793863795 0.872214002561637 0.727848181269121	rs10829821 rs116969552 rs11992182 rs2548459 rs35362464 rs61060922 rs663262 rs67479537 rs71414120 rs72991535 rs73176030 rs77193512 rs792058 rs79968172 rs9555756
order.NB1n.id.3953	outcome	j0mByI	sjcUaF	0	0.600080047842302 0.693306023082266 0.673911179782537 0.759536028236177 0.584352932854759 0.933380800380016 0.394576877356288 0.92277420653297 0.359706112549596 0.627697441496825 0.801051868682656 0.993236963189428	rs11251024 rs11606187 rs13385922 rs166849 rs2172426 rs267959 rs4383094 rs60775321 rs72671304 rs7911787 rs8126061 rs9542068
genus.CandidatusSoleaferrea.id.11350	outcome	j4g0ZV	sjcUaF	0	0.48397819416099 0.0513234951644285 0.391861731204604 0.719022016027535 0.610487361395077 0.746880686496881 0.675675883853966 0.566765148562205 0.556546720869561	rs10090365 rs10809135 rs36155147 rs4294381 rs4678258 rs6489992 rs6494306 rs7400877 rs9973954
genus.Eisenbergiella.id.11304	outcome	j87dXS	sjcUaF	0	0.776415966610244 0.55369706517547 0.883944602522212 0.851101003877831 0.911467521018037 0.646617672685338 0.864453033630896 0.842879410739622 0.604299675737787 0.907919692506994 0.940194737963496	rs11027642 rs11079158 rs11938607 rs12257723 rs12710729 rs13258851 rs1508033 rs1553971 rs2683098 rs3812426 rs4462860
order.Lactobacillales.id.1800	outcome	jfZByg	sjcUaF	0	0.202756832950272 0.146999755350977 0.369116736138812 0.237970138788945 0.236843032395356 0.32336382922188 0.153013396301417 0.155573670334897 0.211632316099913 0.470805738025746 0.320584680646945 0.383503192853366 0.161393764346659 0.332475918615926 0.259487917333382	rs11110282 rs11627423 rs11730038 rs12797734 rs1595463 rs2370083 rs2952251 rs34989881 rs35344081 rs4028634 rs57872228 rs74663707 rs77558518 rs78938557 rs9581006
genus.Adlercreutzia.id.812	outcome	JHChB7	sjcUaF	0	0.275365526453603 0.580097434363215 0.638777772448741 0.496404427059321 0.765948622403174 0.846858123723538 0.610938089565657 0.955635668048365	rs11604400 rs13231526 rs2717140 rs55719207 rs6664405 rs7680684 rs9490822 rs9915817
order.Pasteurellales.id.3688	outcome	jHia6Z	sjcUaF	11	0.0289660741350133 0.00877365517991116 0.0389767032599205 0.0266753786368838 0.0215603425084191 0.0370972600487576 0.0426919193727484 0.00629532907179596 0.0855102239381649 0.0187746331116697 0.0690336316586973 0.00954469958164495 0.0428424146992659	rs10965428 rs111582866 rs12050685 rs16970009 rs4822728 rs6972479 rs72756943 rs73139353 rs76022354 rs78909003 rs9382510 rs9895850 rs9938097
genus.Enterorhabdus.id.820	outcome	jJC3Fm	sjcUaF	1	0.27962837258805 0.210684217458092 0.0656777419353844 0.224456828206194 0.673483786392545 0.0247656866776364	rs10098492 rs114731706 rs2051957 rs3017103 rs73331712 rs77655283
genus.Butyricimonas.id.945	outcome	jUcEpg	sjcUaF	6	0.0923492007264576 0.00376449536648643 0.0513356439563401 0.0785021751723956 0.0447164687930392 0.0591467786012544 0.0347701196733198 0.0498810361085168 0.0964556829038686 0.0392016826990069 0.0419281598563943 0.0644115641349533 0.115733489614169	rs11228830 rs113054641 rs12304031 rs12458763 rs1862649 rs2114713 rs62130338 rs62390301 rs7083431 rs71428626 rs72814525 rs78453362 rs9657374
genus.RuminococcaceaeUCG010.id.11367	outcome	kjA5PB	sjcUaF	0	0.315354835351357 0.615784706445551 0.243975377559046 0.544321475275804 0.373510440977971 0.320844319495541	rs12597105 rs2820282 rs682403 rs6958419 rs73218807 rs7441445
family.Defluviitaleaceae.id.1924	outcome	kodRd1	sjcUaF	0	0.21542990003062 0.236318217300804 0.254397449570662 0.307545308890518 0.179656564825011 0.282771260959483 0.433067323767096 0.308277548424012 0.202613321052895 0.31668076636423 0.144940834255028	rs112893842 rs1582238 rs17051335 rs1908593 rs4344384 rs4677103 rs540220 rs55658617 rs72731813 rs9608282 rs9725395
genus.Prevotella7.id.11182	outcome	LCZ8yH	sjcUaF	0	0.528766154442317 0.3976175526668 0.16479561928289 0.399864069332392 0.160050077089845 0.398368620023509 0.425210150618485 0.1114331895741 0.294654469970368 0.256337909877175 0.257605746913892	rs118038478 rs12124567 rs12195431 rs2240542 rs2918132 rs430270 rs57404562 rs79263163 rs9426434 rs9608249 rs9959718
genus.RuminococcaceaeUCG003.id.11361	outcome	lJcL8y	sjcUaF	0	0.751564185264374 0.856014974325887 0.815380165639941 0.904208818084557 0.639680898468834 0.947512791766591 0.708043863370583 0.972296555412912 0.501792457454697 0.780842528437604 0.802302341471748 0.974384135369843	rs10490280 rs11243416 rs11613919 rs16959793 rs2523124 rs3013089 rs4452755 rs4532474 rs646327 rs6759615 rs73341549 rs78720113
genus.Terrisporobacter.id.11348	outcome	LKYg6S	sjcUaF	0	0.355858320655893 0.537253454460669 0.698645400689997 0.455690802152506 0.852576049956541	rs1883097 rs2569953 rs2872237 rs58405430 rs7184125
family.Bifidobacteriaceae.id.433	outcome	LRKdIa	sjcUaF	0	0.613931250808998 0.717354962549473 0.883831266634931 0.465307507834717 0.835900612706444 0.970253781454694 0.82400495162691 0.984955482910664 0.843550030725292 0.567228867452415 0.877682394530861	rs10831953 rs12446429 rs13020688 rs182549 rs4957061 rs540489 rs55888705 rs6899771 rs7174549 rs7322849 rs857444
order.Desulfovibrionales.id.3156	outcome	m0ByAU	sjcUaF	0	0.0958550872808843 0.108172313947639 0.110577388089396 0.217619736582662 0.107219670115305 0.306159300437777 0.108919258249717 0.178860344163578 0.248321563301029 0.311269130645888 0.35168917660402	rs11599763 rs17791387 rs186073 rs2692012 rs2838334 rs3935584 rs4506934 rs6058181 rs62020470 rs72647048 rs9928243
family.Enterobacteriaceae.id.3469	outcome	m9LXEq	sjcUaF	0	0.266132426433819 0.805092302417898 0.469581105479597 0.558061501831105 0.330146427626328 0.102070978483231 0.402527747204014	rs11026530 rs2374342 rs35673018 rs504442 rs62210023 rs78143293 rs79757635
family.Coriobacteriaceae.id.811	outcome	MBOR7Y	sjcUaF	0	0.981363624745398 0.856011099530162 0.837282679055342 0.791152070695149 0.55473267393564 0.850754325699099 0.651833658202797 0.838979388105382 0.393566164805371 0.564711109401456 0.530987436160153 0.83324726519407 0.961789978804868 0.537413478456318	rs11073596 rs11250875 rs11656361 rs12974142 rs13307134 rs1397793 rs1816223 rs240104 rs2442778 rs3025411 rs34739816 rs67561917 rs719099 rs8010111
genus.Lachnoclostridium.id.11308	outcome	MpL626	sjcUaF	0	0.471916342173748 0.534447852329757 0.650316321737267 0.204870273538956 0.847862547104823 0.684286942160554 0.632782751296745 0.38664585540151 0.525532896271056 0.461074921952977 0.226391210316777 0.385663698972816 0.425888140454468	rs1031599 rs12566975 rs1528479 rs1997204 rs2385421 rs3821998 rs4738679 rs6112314 rs615997 rs62285313 rs72829893 rs78068103 rs789029
class.Melainabacteria.id.1589	outcome	Msb4zz	sjcUaF	0	0.783924276344817 0.444331866356987 0.40868183770774 0.824601693917079 0.717283044371297 0.652311542775672 0.724215412314147 0.456425499395421 0.742825978876554 0.373575008075803	rs10148250 rs10738747 rs11150282 rs113884518 rs28678345 rs367480 rs4129395 rs789069 rs79790072 rs9864379
class.Negativicutes.id.2164	outcome	MXS84H	sjcUaF	0	0.481756329392056 0.473283164482499 0.958844525363355 0.770227424479531 0.706236458389386 0.546047102708339 0.832484603257535 0.808108671838095 0.381425168403205 0.784784102466206 0.430198277261773 0.685928186140645	rs1135612 rs13086907 rs1643968 rs1649999 rs2834062 rs4463806 rs4722181 rs60274479 rs61249479 rs71405394 rs73232831 rs9423647
genus.Barnesiella.id.944	outcome	mz9jd0	sjcUaF	0	0.476518577721212 0.684231620512244 0.45066045443407 0.336464673835847 0.792139027532493 0.480070610495554 0.463648105204065 0.66235070569968 0.763961977603111 0.445853316142929 0.35992630264978 0.35723100259055	rs11155559 rs12909713 rs13242616 rs199035 rs2276875 rs2428166 rs35177866 rs62251337 rs72684847 rs76181748 rs77455852 rs79795328
class.Deltaproteobacteria.id.3087	outcome	n3j0op	sjcUaF	6	0.105620370818549 0.0199950001932209 0.0427465018723626 0.0237782898315085 0.0662906562289024 0.0234848128975127 0.100428088814677 0.0236955589021577 0.100992639427286 0.0488992914168334 0.0800732339843478 0.112832064600979	rs1035691 rs11599763 rs17084793 rs17791387 rs2692012 rs2838334 rs3935584 rs4506934 rs55744759 rs6058181 rs62020470 rs9928243
family.Lachnospiraceae.id.1987	outcome	nFlAu5	sjcUaF	3	0.167328369663276 0.169448291039857 0.070263449819268 0.169373510178283 0.12272534433698 0.0356970000375779 0.0729003077762832 0.148006490469953 0.0938131193727514 0.146587605404607 0.13931306589391 0.168929216302994 0.0407591719579461 0.113894169817076 0.0389972460308936 0.105940287085095	rs10402491 rs11139361 rs112040820 rs11841382 rs11979110 rs1205443 rs12760724 rs13005175 rs2159863 rs2910921 rs3127230 rs35524804 rs7359994 rs79086868 rs959845 rs9929145
genus.Peptococcus.id.2037	outcome	nIesEv	sjcUaF	0	0.221385736867638 0.256167317566884 0.261848669388138 0.176815329891347 0.451406456093941 0.304652078024432 0.269294344775895 0.255003538223088 0.199843697497015 0.149937372864602 0.105077978936606 0.295747178239948	rs10031059 rs11001941 rs12069354 rs2054133 rs36121075 rs413827 rs5770862 rs6918730 rs7033353 rs72850165 rs74592222 rs77681628
order.Methanobacteriales.id.120	outcome	NKNDGp	sjcUaF	0	0.244495881974156 0.095057278178663 0.316934887570844 0.217634203913546 0.148934845561937 0.143550200503328 0.11107492302232 0.30075125820788 0.490061529603634	rs10202904 rs10424197 rs4257531 rs6508769 rs6776814 rs73068003 rs73457410 rs75208022 rs894996
genus..Eubacteriumoxidoreducensgroup.id.11339	outcome	nnD7ru	sjcUaF	0	0.42646158832238 0.951834073480163 0.896213577969629 0.873237324365463 0.48020776165919	rs12129908 rs12423772 rs2973294 rs34561138 rs440215
genus.FamilyXIIIAD3011group.id.11293	outcome	NqdTjG	sjcUaF	0	0.911037501550393 0.989557405807281 0.660872657446369 0.577068453477042 0.620696585759983 0.79386081665829 0.728223249003463 0.731535814038844 0.961021627371542 0.875742157547562 0.626400380510586 0.92202470522385 0.912188350513767	rs11126423 rs11736617 rs12812672 rs149302 rs16840310 rs16940167 rs17156849 rs62029761 rs62200412 rs72730932 rs739451 rs9276029 rs9837139
class.Lentisphaeria.id.2250	outcome	nQHoYD	sjcUaF	0	0.661195055335654 0.462748702027764 0.275375382720452 0.622497850155942 0.43538709182288 0.674595104667641 0.666256122278209 0.251397630282474	rs1002941 rs11770843 rs17114848 rs2031282 rs2825714 rs62570196 rs72640280 rs77599476
class.Mollicutes.id.3920	outcome	nRNBx9	sjcUaF	1	0.319567490990743 0.180249477817292 0.0360332592632989 0.384756327094224 0.432465084569068 0.251176955725069 0.317683789163319 0.216871231124846 0.330789576963423 0.288904675578011 0.216042592724759 0.250141977419371	rs10108398 rs11890098 rs12566890 rs17214486 rs2464826 rs28537087 rs3768491 rs4885016 rs6043847 rs72901605 rs74603314 rs78169027
family.Bacteroidaceae.id.917	outcome	O0n2Pz	sjcUaF	0	0.648727659846975 0.356808659102995 0.253585228543406 0.2400260130752 0.287702365467615 0.547145776442259 0.569832977179148 0.0602214142035337	rs11585893 rs13207588 rs1340391 rs17619981 rs2023437 rs66710942 rs6795673 rs9507307
family.Veillonellaceae.id.2172	outcome	obtxsV	sjcUaF	11	0.0572726511583627 0.151699028194669 0.0170428330331238 0.0363052950173778 0.0360730542379567 0.0557810701515027 0.023550016274022 0.0443780392929285 0.0315034183621579 0.0346235432937915 0.065149577728448 0.0371410330554395 0.0615744574675664 0.0161563502608282 0.0393322111263762 0.0414931680885335 0.062124414076129 0.0501571177554373	rs111810795 rs114889439 rs12186441 rs12668619 rs12741784 rs1442060 rs1693340 rs2175069 rs2561116 rs2585520 rs4263802 rs4461038 rs4797169 rs61264131 rs6692542 rs6909981 rs79535861 rs9345168
phylum.Bacteroidetes.id.905	outcome	oChqj7	sjcUaF	0	0.905723968503484 0.962712630884532 0.910511826321931 0.596844954083513 0.699705230491262 0.931011641105219 0.911137418377333 0.870034711518179 0.849025273114351 0.902887623953705	rs17343978 rs2032750 rs62531359 rs62575403 rs6586324 rs72706335 rs73512608 rs73846128 rs73975615 rs929878
order.Coriobacteriales.id.810	outcome	oGD8An	sjcUaF	0	0.981363624745398 0.856011099530162 0.837282679055342 0.791152070695149 0.55473267393564 0.850754325699099 0.651833658202797 0.838979388105382 0.393566164805371 0.564711109401456 0.530987436160153 0.83324726519407 0.961789978804868 0.537413478456318	rs11073596 rs11250875 rs11656361 rs12974142 rs13307134 rs1397793 rs1816223 rs240104 rs2442778 rs3025411 rs34739816 rs67561917 rs719099 rs8010111
genus.RuminococcaceaeUCG002.id.11360	outcome	OhSZ6N	sjcUaF	0	0.102130417690579 0.0944081922010176 0.234793756098988 0.157180786039306 0.172882549768795 0.0746976335569504 0.226489360305016 0.251721387096412 0.209120974918786 0.162532599974939 0.116173781688778 0.143015866156292 0.109792514266675 0.191267545291432 0.127700624634345 0.135554870231522 0.266350340454278 0.166826777498079 0.148590533823017 0.0540713238661056	rs10916131 rs10927423 rs10964441 rs113147300 rs11607472 rs116974815 rs11750293 rs12463378 rs15256 rs55793120 rs57079348 rs6542556 rs6793778 rs7120052 rs7155595 rs7249614 rs76847269 rs77564310 rs79016051 rs882348
genus..Eubacteriumnodatumgroup.id.11297	outcome	olDlSu	sjcUaF	0	0.164601174260221 0.125377101928707 0.158498470434552 0.20756943401413 0.21431880172632 0.222011377753925 0.21603590927698 0.305859828116783 0.145206040963888 0.19271459562123 0.198184069779644	rs10263623 rs10458299 rs11006576 rs113893692 rs34297067 rs61841040 rs6818880 rs77910827 rs7827125 rs7880204 rs9425984
genus.Alloprevotella.id.961	outcome	OtCSo3	sjcUaF	0	0.369220542348204 0.761665905997568 0.421781671562517 0.68497506383111 0.582287286934851	rs2154444 rs34619204 rs4364940 rs4680035 rs58212166
family.Peptostreptococcaceae.id.2042	outcome	oU56W6	sjcUaF	0	0.697840739711801 0.584449800252154 0.772659996661029 0.740283829262053 0.85403638831547 0.693285281250675 0.730768924755381 0.9990260438991 0.756847755897103 0.832199718796552 0.49477897004341 0.756687506158672 0.40196172754489	rs10805326 rs117020988 rs12377846 rs12986312 rs1467258 rs1520207 rs4692811 rs59865771 rs61841503 rs6721459 rs76982728 rs77540684 rs9573937
order.Clostridiales.id.1863	outcome	Oxkiqb	sjcUaF	0	0.21150600519809 0.56692387632018 0.158962114250639 0.305224300454647 0.432185276175843 0.122179765677784 0.383862920944466 0.393527572984166 0.548664457964428 0.900122196730628 0.385851392181523	rs10774377 rs112334273 rs13105690 rs13179700 rs1842454 rs2273429 rs290772 rs6442336 rs6814436 rs6815608 rs72738886
genus..Eubacteriumhalliigroup.id.11338	outcome	P9709V	sjcUaF	0	0.507840904774799 0.840331719584248 0.906375512295124 0.457346303287295 0.914201472600795 0.947338790147413 0.556483265429972 0.738629546963904 0.999318550124044 0.947919767759034 0.796416377972996 0.940536394466656 0.981060941465628 0.836102916744583	rs10501370 rs10798999 rs117748144 rs13116360 rs17074066 rs17474256 rs281379 rs28584818 rs60254196 rs630939 rs6550770 rs74018587 rs78056098 rs949971
phylum.Cyanobacteria.id.1500	outcome	PcT6eJ	sjcUaF	0	0.963794031089514 0.724833984363401 0.737262734496237 0.745722775879414 0.771987862231615 0.587680418221189 0.566653664161932 0.512148486531715	rs12555298 rs2585223 rs584122 rs61972390 rs7148504 rs76531781 rs789068 rs9864379
genus.Phascolarctobacterium.id.2168	outcome	pCXx5P	sjcUaF	0	0.849840530290534 0.951009204491413 0.733879046666287 0.701139105302477 0.563972010171041 0.456388040967208 0.916016281409598 0.338385554145618	rs12618201 rs1264476 rs28525131 rs56069061 rs56157888 rs74540770 rs75882962 rs7982713
genus.LachnospiraceaeUCG008.id.11328	outcome	PGlGHi	sjcUaF	9	0.014987282765732 0.0236944679849964 0.0300802602919715 0.0128400645160382 0.0229679460646207 0.0185528581512179 0.00717850239127694 0.0910243086719013 0.0104151026031276 0.0292692989328951	rs10741777 rs10793103 rs10801803 rs13024781 rs57091572 rs61944774 rs62277846 rs67078837 rs75356640 rs955844
family.Acidaminococcaceae.id.2166	outcome	pXAgfu	sjcUaF	0	0.735863397591522 0.949261647592758 0.680634422813525 0.42283459402122 0.983659786608668 0.420383578833947 0.690754359724025	rs262812 rs2933324 rs45497800 rs6589457 rs6923842 rs74540770 rs78702810
genus.Lactobacillus.id.1837	outcome	q1bO5E	sjcUaF	0	0.97796736502809 0.940726215672173 0.564671455899709 0.544983140386844 0.958521466331944 0.499052167081312 0.632427490680894 0.79206912369091	rs12693845 rs1530559 rs16861661 rs62314653 rs7399658 rs768253 rs77478751 rs921925
genus.Methanobrevibacter.id.123	outcome	Q3dvBY	sjcUaF	0	0.772393707421772 0.554771227428923 0.839430355505688 0.958114951573884 0.889748564857185 0.324636750657936	rs10202904 rs1334944 rs4802933 rs6776814 rs76029318 rs894996
genus.Intestinibacter.id.11345	outcome	Q46NVk	sjcUaF	0	0.941326257826136 0.84141196340326 0.68138618658566 0.795627024402397 0.796112228120083 0.699206373275151 0.436042115247652 0.928122596503325 0.723776877414347 0.686810218697967 0.770459435277446 0.846373855437708 0.823532614929847 0.90510522886422 0.76060346800586	rs10805326 rs11109097 rs118030283 rs16938435 rs2098844 rs2702387 rs4327025 rs447950 rs478972 rs6062862 rs62430350 rs68093214 rs6875660 rs893394 rs9348442
genus..Ruminococcustorquesgroup.id.14377	outcome	qE3Gq8	sjcUaF	3	0.0215144606716673 0.0602118085751402 0.0110448854806373 0.0485160658208524 0.113904260356719 0.185712492215934 0.0593787147596588	rs10904297 rs10967781 rs12434631 rs1475330 rs35866622 rs4073731 rs77034621
genus.Victivallis.id.2256	outcome	qENAoR	sjcUaF	0	0.443034320886217 0.118047238406972 0.493635587713457 0.378123363487091 0.38989901552167 0.117882686360381 0.176022438882721 0.619072241088468 0.320676842533441 0.448736852665558	rs11899949 rs12512543 rs173120 rs1882775 rs2546432 rs342302 rs4764863 rs4895919 rs56349194 rs911666
genus.Haemophilus.id.3698	outcome	QGrGNV	sjcUaF	0	0.253315981783676 0.116758498016527 0.304790341681519 0.215317365638204 0.499174834254937 0.206775591541999 0.117760385055798 0.425530364778877 0.132565704447751	rs10781340 rs111582866 rs35509 rs4822728 rs76022354 rs78909003 rs9328464 rs9382510 rs9895850
order.Selenomonadales.id.2165	outcome	qiWbrh	sjcUaF	0	0.481756329392056 0.473283164482499 0.958844525363355 0.770227424479531 0.706236458389386 0.546047102708339 0.832484603257535 0.808108671838095 0.381425168403205 0.784784102466206 0.430198277261773 0.685928186140645	rs1135612 rs13086907 rs1643968 rs1649999 rs2834062 rs4463806 rs4722181 rs60274479 rs61249479 rs71405394 rs73232831 rs9423647
genus.LachnospiraceaeFCS020group.id.11314	outcome	QjakFr	sjcUaF	0	0.802862040536676 0.546403949211407 0.920400273129656 0.593869245199236 0.505347242743115 0.357125952839726 0.446308580507415 0.69374655151115 0.464170072830119 0.63126170186829 0.839387283372879 0.28461720113484	rs10093861 rs1254846 rs1363769 rs2322265 rs2862811 rs35035870 rs3999074 rs4452603 rs7249113 rs72793667 rs9308097 rs9788306
genus..Eubacteriumxylanophilumgroup.id.14375	outcome	Qyd7XB	sjcUaF	0	0.298655882192114 0.146588010911012 0.0515536445374681 0.128443434016797 0.352591079083349 0.166067522790396 0.215404162060147 0.159848251192016 0.164849696881054	rs10140184 rs10917203 rs112176119 rs13239072 rs17830032 rs1999224 rs2012708 rs2213117 rs75586835
genus..Ruminococcusgnavusgroup.id.14376	outcome	R6RQXL	sjcUaF	3	0.0546351041582665 0.117242334110035 0.123122985452719 0.101773349856147 0.120910212665325 0.0417480944902175 0.0118234378976729 0.111633715018067 0.0544621097429044 0.11070359041361 0.00723131376000004	rs11597105 rs11864644 rs12136548 rs12989336 rs13163520 rs2909242 rs3124783 rs4388134 rs62167033 rs78399089 rs934940
genus.RuminococcaceaeUCG011.id.11368	outcome	R7oLoV	sjcUaF	0	0.57616143217137 0.0630572404427991 0.502048164569164 0.901323858692721 0.448111319751735 0.391472873814575 0.344550854933495 0.191224907386233	rs10274562 rs12636310 rs12724320 rs1416041 rs2729556 rs4490371 rs79113084 rs9729514
genus.Bifidobacterium.id.436	outcome	RKlTkD	sjcUaF	0	0.876471232739201 0.380325630620466 0.933149841536092 0.833263113301885 0.917571243820685 0.943457871049442 0.942442420184623 0.695276925049963 0.982464515036624 0.484014107192959 0.844199910619744 0.995310632168086	rs12022129 rs182549 rs2491158 rs2686790 rs540489 rs55888705 rs56108664 rs5746486 rs62181700 rs7322849 rs75344046 rs857444
genus..Eubacteriumcoprostanoligenesgroup.id.11375	outcome	rlb7o5	sjcUaF	0	0.0978412988145422 0.254007671910883 0.151703723581731 0.216697858377161 0.178788306565287 0.3690483387998 0.261249307341039 0.458996963582755 0.260554038187695 0.188983054285188 0.27003491385805 0.329020436398977	rs1020520 rs10444197 rs11052069 rs11720857 rs12906958 rs17159861 rs2644213 rs4076415 rs62024432 rs6762473 rs76898927 rs9648214
genus.Ruminiclostridium9.id.11357	outcome	RmoHnu	sjcUaF	0	0.698952052126281 0.540899376954071 0.196627790471407 0.373351140179203 0.780275579182691 0.183888070260986 0.487305608406554 0.330919025689086	rs12040548 rs6082461 rs7137760 rs74303178 rs78191726 rs918449 rs9522712 rs9809789
order.MollicutesRF9.id.11579	outcome	rsbOlb	sjcUaF	0	0.232827708604284 0.666005438288676 0.432658790680389 0.18964949940401 0.387359980669934 0.623866899192118 0.22678418755886 0.324832471593892 0.303801901069134 0.527720183884631 0.4556126348317 0.431904064576828	rs11779863 rs12566890 rs13100746 rs17235252 rs3932485 rs515984 rs638542 rs74603314 rs7706512 rs7801843 rs7853673 rs949341
genus..Eubacteriumbrachygroup.id.11296	outcome	Rv99Lm	sjcUaF	0	0.488877115825432 0.907780310902961 0.681749864078447 0.894487359129327 0.827234328498308 0.495344365775595 0.936901924395347 0.954063265338007 0.852745004831308 0.529163479209119	rs112617308 rs12151423 rs13139592 rs1384962 rs2913110 rs4862235 rs62348779 rs6591893 rs720439 rs73199919
genus.Howardella.id.2000	outcome	sF7W2L	sjcUaF	0	0.588096992958028 0.902391981708079 0.353538020935237 0.919696424327863 0.725509333815869 0.436635880206309 0.584528299909544 0.559025934597471 0.879204559020149	rs10048062 rs12452946 rs1484873 rs17167098 rs2154047 rs36081916 rs3791893 rs609430 rs672217
order.Burkholderiales.id.2874	outcome	sFxDb3	sjcUaF	0	0.295162276343669 0.336300417954802 0.310949266170211 0.0666789355370772 0.212783645117657 0.161358937136749 0.312510530694169 0.273785397018662 0.177586866130396 0.557287943748631	rs1511453 rs1928341 rs2321387 rs2613606 rs4033856 rs6087811 rs62191117 rs62395635 rs75242906 rs7638039
family.Victivallaceae.id.2255	outcome	Sgv0J4	sjcUaF	0	0.314011592134161 0.181389378377214 0.402732118476271 0.243974919375197 0.340860212908758 0.310511541666017 0.45511875818778 0.603863966224486 0.24804019640357 0.226654544176566 0.747435851700769	rs11671100 rs11764871 rs2944282 rs34962571 rs4396289 rs61702987 rs62570196 rs6545794 rs7077363 rs7314815 rs7627405
family.Porphyromonadaceae.id.943	outcome	SpO9Ka	sjcUaF	0	0.471907332187553 0.46501306327128 0.321987377891882 0.431696071845854 0.532612741017173 0.547583574172319 0.317404712164819 0.34383451648388 0.166117570104076	rs10762312 rs10858364 rs17065783 rs1980561 rs35233670 rs35961441 rs6953849 rs7330827 rs864093
order.Rhodospirillales.id.2667	outcome	staWrf	sjcUaF	0	0.967275277577089 0.977055051420606 0.607275896103517 0.636479454141349 0.975201195546875 0.990550744227346 0.718679738606645 0.75375574259645 0.626893032022938 0.736582907869434 0.811172683144578 0.858408518731624 0.65945877342004	rs1035406 rs11591293 rs11630875 rs13336560 rs1549633 rs3730086 rs3754624 rs4278423 rs61933850 rs7001029 rs76784716 rs77304857 rs9813022
class.Coriobacteriia.id.809	outcome	szt6bn	sjcUaF	0	0.981363624745398 0.856011099530162 0.837282679055342 0.791152070695149 0.55473267393564 0.850754325699099 0.651833658202797 0.838979388105382 0.393566164805371 0.564711109401456 0.530987436160153 0.83324726519407 0.961789978804868 0.537413478456318	rs11073596 rs11250875 rs11656361 rs12974142 rs13307134 rs1397793 rs1816223 rs240104 rs2442778 rs3025411 rs34739816 rs67561917 rs719099 rs8010111
family.Oxalobacteraceae.id.2966	outcome	T35lgz	sjcUaF	0	0.46336655909961 0.599917651320133 0.345998360387015 0.207310573394305 0.328199344907257 0.145647882166618 0.212676298796249 0.469176075911554 0.513725358367634 0.505334330394717 0.413839927629226 0.54643155767941 0.62224822705679 0.322180296927212	rs111966731 rs11246212 rs12002250 rs1569853 rs17138946 rs36057338 rs4428215 rs561239 rs6000536 rs62435498 rs736744 rs7993559 rs80330081 rs934049
family.Peptococcaceae.id.2024	outcome	T8T6Lu	sjcUaF	0	0.70097886568931 0.592083882539052 0.346857417742811 0.82424860695074 0.921936954137048 0.719798523185465 0.506810154436708 0.554859173979421 0.713169699027612	rs117452796 rs12144792 rs12634826 rs12992764 rs150600492 rs35703006 rs4990837 rs75430375 rs75898026
genus.ChristensenellaceaeR.7group.id.11283	outcome	tbXTaX	sjcUaF	0	0.122281510663618 0.35493534841927 0.375224266238271 0.699837736687959 0.329903152623095 0.543431270514938 0.296035001936911 0.185962560884272	rs10461257 rs17081797 rs62132810 rs62190261 rs62467127 rs73952017 rs78521377 rs892686
genus..Eubacteriumfissicatenagroup.id.14373	outcome	TGrzdF	sjcUaF	1	0.114399827171112 0.0469587730179496 0.0705410024681631 0.0803768904805788 0.109945333412349 0.0668602539343425 0.0902602626052257 0.138498281560945 0.114966291547997	rs10147907 rs11818408 rs11876297 rs151257695 rs1768152 rs2733072 rs3771393 rs6934739 rs7104872
genus.Slackia.id.825	outcome	tkl5vG	sjcUaF	1	0.0231421791671172 0.624752561810338 0.523577284182545 0.492158446683948 0.691370508672694 0.232189808217177	rs10409783 rs12440440 rs16894137 rs35156985 rs4492265 rs8901
genus.RuminococcaceaeUCG004.id.11362	outcome	TlODZI	sjcUaF	0	0.412789335667153 0.311549570464504 0.491028037150622 0.23264160929452 0.721723775491869 0.384251596583411 0.188348002984284 0.237094620182775 0.363678361610048 0.5026889070079 0.31455381009059	rs10976229 rs11961899 rs12125734 rs2248146 rs3800154 rs511258 rs550351 rs6769553 rs7569771 rs872501 rs9818949
genus.LachnospiraceaeUCG004.id.11324	outcome	TQSpiB	sjcUaF	0	0.499069332308688 0.733378531533942 0.778267913801613 0.826537793592288 0.81286290156879 0.853041624105601 0.879150964080829 0.89818174220926 0.662985323958898 0.997906151173113 0.780319885793305 0.89652484295063	rs11128180 rs12072562 rs12673420 rs12747809 rs12894272 rs233486 rs2444793 rs2726805 rs2882478 rs35182105 rs6656451 rs7629954
order.Bacteroidales.id.913	outcome	tSliO9	sjcUaF	0	0.567701462841665 0.816738229102104 0.762672830372057 0.950628685626976 0.806317611859617 0.809764822336754 0.901033876907166 0.779021538773691 0.873616661197605 0.623548265416616 0.67884157468401 0.646175342566642	rs11146701 rs17343978 rs2032750 rs4916508 rs55773148 rs62531359 rs62575403 rs72706335 rs73975615 rs7631304 rs79585701 rs929878
genus.LachnospiraceaeNC2004group.id.11316	outcome	TUj4LC	sjcUaF	0	0.957001296614269 0.78183620505583 0.785928090549912 0.554970321223131 0.95146442586421 0.97065447966354 0.995540629001881 0.890089253945604 0.775481970341862	rs117467633 rs12127733 rs12208226 rs12863463 rs17067076 rs1928659 rs1929743 rs3756315 rs6116753
order.Bacillales.id.1674	outcome	uCOF7P	sjcUaF	0	0.776595214920584 0.720812030341318 0.521757551268596 0.834577849513025 0.795914421791081 0.391144477554795 0.956279349715673 0.969649556486041	rs10233278 rs10410917 rs11034576 rs11207728 rs11844714 rs1287018 rs4617108 rs74420793
genus.Akkermansia.id.4037	outcome	uHEy8Q	sjcUaF	1	0.139692606047374 0.126268455666596 0.328286436167366 0.122664695210769 0.08921605026624 0.0990917229410828 0.208379479343253 0.114900106294699 0.112136189801282 0.0537443450109923 0.0495523551955275	rs111862613 rs117107102 rs11729256 rs12908520 rs2602429 rs4242783 rs4936098 rs61779207 rs74542928 rs9349825 rs941682
genus.Parabacteroides.id.954	outcome	uQYGEB	sjcUaF	0	0.193972767710245 0.701473562332703 0.589525301294417 0.986057494449952 0.728541309194853	rs115602804 rs4236095 rs60884758 rs6657302 rs7298818
class.Verrucomicrobiae.id.4029	outcome	UsMxlz	sjcUaF	1	0.139971071927724 0.126615034577664 0.328600860216339 0.123020320008999 0.0894215203419764 0.0992476532621949 0.208738700008393 0.115258549831138 0.112464511948116 0.0538408381177763 0.0497913488128289	rs111862613 rs117107102 rs11729256 rs12908520 rs2602429 rs4242783 rs4936098 rs61779207 rs74542928 rs9349825 rs941682
class.Bacteroidia.id.912	outcome	UTPK2n	sjcUaF	0	0.567701462841665 0.816738229102104 0.762672830372057 0.950628685626976 0.806317611859617 0.809764822336754 0.901033876907166 0.779021538773691 0.873616661197605 0.623548265416616 0.67884157468401 0.646175342566642	rs11146701 rs17343978 rs2032750 rs4916508 rs55773148 rs62531359 rs62575403 rs72706335 rs73975615 rs7631304 rs79585701 rs929878
genus.Butyrivibrio.id.1993	outcome	UYJxH8	sjcUaF	0	0.38953524003362 0.458669292448239 0.508310875610215 0.298424091246795 0.180534821024839 0.331242789071239 0.3707626407264 0.229073696719497 0.336484593205215 0.397825760007353 0.473321299285431 0.241388557772738 0.373276490676815 0.413315954720036 0.148299467774426	rs1007475 rs11761679 rs142855850 rs16934069 rs16941336 rs17163238 rs4537857 rs486484 rs4928024 rs72723662 rs74622183 rs77356209 rs7752361 rs7763512 rs9349693
genus.Bacteroides.id.918	outcome	Vd8Fsi	sjcUaF	0	0.648727659846975 0.356808659102995 0.253585228543406 0.2400260130752 0.287702365467615 0.547145776442259 0.569832977179148 0.0602214142035337	rs11585893 rs13207588 rs1340391 rs17619981 rs2023437 rs66710942 rs6795673 rs9507307
family.Ruminococcaceae.id.2050	outcome	vlyGOP	sjcUaF	0	0.716588510298063 0.182985660898008 0.386114874113102 0.307032006756694 0.255633990419013 0.410220294480057 0.450449986810836 0.369015238094334 0.206139154911362 0.330905098111463	rs10093275 rs10166469 rs1158100 rs1612733 rs17376049 rs2113833 rs3009418 rs55793120 rs56199908 rs76724913
genus.Olsenella.id.822	outcome	W49loY	sjcUaF	0	0.589623743095622 0.56197782119576 0.536999445312423 0.336335159639827 0.616418078386768 0.768308461770357 0.503104135670361 0.339956647483143 0.4730643320778 0.383250034403475	rs1035588 rs17148768 rs2759329 rs35225860 rs61090148 rs62112538 rs72691585 rs7540303 rs8066522 rs9460691
genus.Romboutsia.id.11347	outcome	w5yhuV	sjcUaF	0	0.86975308206426 0.779235718758188 0.778565926146319 0.902114719203633 0.725354143476462 0.93235825179186 0.89842238898425 0.951226426575616 0.743174664091558 0.847055957707665 0.713333744434695 0.965653891883341 0.525327489217539	rs10279978 rs11221428 rs16843578 rs28603357 rs34302036 rs61841503 rs62504452 rs7109293 rs75200530 rs75987356 rs77702691 rs9389266 rs9567264
genus.Desulfovibrio.id.3173	outcome	WaNFee	sjcUaF	0	0.237529963073595 0.106701020366056 0.247055767029305 0.342135121698929 0.458375683827588 0.0679223638618013 0.157081823087171 0.317188222503112 0.321184132265665 0.212108254298549	rs12031543 rs13066142 rs16863365 rs2032031 rs2590913 rs2853179 rs4797774 rs6580353 rs72647089 rs7729080
genus.Anaerofilum.id.2053	outcome	WCt5pC	sjcUaF	0	0.970827703087072 0.817386689671233 0.659011378469644 0.918234724583766 0.830332132268144 0.770831155948078 0.789785893940336 0.672660897800204 0.976324530287094 0.865493787188605	rs10794359 rs1563175 rs17012738 rs17096874 rs4244069 rs4506496 rs712981 rs79598899 rs816292 rs9299345
family.Alcaligenaceae.id.2875	outcome	WEMGli	sjcUaF	11	0.00797408569161906 0.00066262698677981 0.00412442129315089 0.00314712861638122 0.00102598970276189 0.00229378286259023 0.00160754588974417 0.00128992031056682 0.00291847779411601 0.0131192048188947 0.00431140439475909	rs112135816 rs1153990 rs147968 rs28480294 rs4033856 rs62191117 rs62395635 rs6969323 rs74776516 rs7638039 rs9537886
genus.Marvinbryantia.id.2005	outcome	wFbL6J	sjcUaF	0	0.879323775776619 0.541500810093343 0.486644264740099 0.513528020059816 0.858369212473545 0.761159918941601 0.243783074598973 0.625481305220601 0.886139518862021 0.737931892713857	rs11620597 rs1187983 rs146541147 rs2724813 rs2842896 rs2863363 rs3125832 rs61884471 rs72948274 rs8006832
genus.LachnospiraceaeUCG001.id.11321	outcome	wIF1Yn	sjcUaF	1	0.231581040919588 0.166485770383676 0.218805350655769 0.131430876303295 0.170021359675848 0.155571586521347 0.161912022458049 0.107315415273391 0.305980765322884 0.18853872272147 0.184499147068127 0.260089556950536 0.0494975215690526	rs12131224 rs2050911 rs2371284 rs437876 rs4981345 rs573933 rs62496417 rs7341608 rs74034332 rs78848836 rs8104225 rs9403580 rs985416
genus.Veillonella.id.2198	outcome	wJFco0	sjcUaF	0	0.818786544874232 0.957455384101004 0.545077989427426 0.452964835042872 0.996774118961951	rs1882878 rs2013594 rs62376424 rs6656807 rs742016
genus.ErysipelotrichaceaeUCG003.id.11384	outcome	wn5rK2	sjcUaF	0	0.572231166117959 0.656019361142117 0.774668698166073 0.606217418263286 0.173618168238945 0.339358442435344 0.712462154769027 0.521626181670056 0.358200681366141 0.421485545854804 0.417683004972352 0.478284397881842 0.318569920732886 0.780596406174755 0.578605485803437 0.648176427571432	rs10164067 rs11666127 rs11994308 rs12251396 rs17798136 rs28568391 rs4758231 rs59068084 rs59104037 rs62403464 rs6875357 rs73074432 rs74988980 rs75949021 rs76502207 rs8053479
genus.Odoribacter.id.952	outcome	wQYhwp	sjcUaF	0	0.41176688609176 0.563573793702692 0.272450445029576 0.310809933507993 0.381430824959514 0.771876499589942 0.0946444229858646	rs10093869 rs10423795 rs28417404 rs4793970 rs6856150 rs74553962 rs77779484
genus..Eubacteriumeligensgroup.id.14372	outcome	WvdQyb	sjcUaF	1	0.166864161742742 0.298478549781475 0.309738744287585 0.169009901129232 0.0370715514087941 0.154281184037729	rs182318 rs2200429 rs265534 rs4583233 rs56080211 rs6923695
class.Betaproteobacteria.id.2867	outcome	X4kHrP	sjcUaF	1	0.326044549822421 0.213879516304928 0.243940739825093 0.221879889478346 0.0280895811227716 0.319722815098763 0.152083261452516 0.115152199685268 0.194723140767467 0.120949772063062	rs11128180 rs1511453 rs1928341 rs2321387 rs2613606 rs320161 rs4033856 rs6087811 rs62395635 rs75242906
genus.Dialister.id.2183	outcome	xCukIr	sjcUaF	0	0.108545643894195 0.616107634581667 0.579605104803169 0.376551747406711 0.3499130932114 0.543876066332023 0.83386555717113 0.568246682794828 0.400921644850198 0.428873068913826 0.443321769389049	rs10138457 rs10938938 rs11071887 rs11166701 rs2314294 rs2435610 rs4747450 rs4753063 rs75416973 rs764177 rs76680460
family.Pasteurellaceae.id.3689	outcome	Xtktja	sjcUaF	11	0.0289660741350133 0.00877365517991116 0.0389767032599205 0.0266753786368838 0.0215603425084191 0.0370972600487576 0.0426919193727484 0.00629532907179596 0.0855102239381649 0.0187746331116697 0.0690336316586973 0.00954469958164495 0.0428424146992659	rs10965428 rs111582866 rs12050685 rs16970009 rs4822728 rs6972479 rs72756943 rs73139353 rs76022354 rs78909003 rs9382510 rs9895850 rs9938097
genus.Intestinimonas.id.2062	outcome	XTu0EY	sjcUaF	0	0.0940385700980562 0.142239852242798 0.203855504638097 0.141231701750978 0.23565072820225 0.225540508080123 0.130137623594317 0.156510761794725 0.0992571234511839 0.410753309635011 0.383630373846118 0.281286577664734 0.27689733732217 0.194959636357674 0.339236769872573 0.196711290559626	rs10262702 rs11258178 rs12226153 rs17067892 rs1859797 rs2276760 rs2731794 rs2930225 rs4113676 rs4784055 rs62240188 rs6934519 rs716604 rs7170984 rs72982915 rs9823439
genus.Holdemania.id.2157	outcome	XVFzMF	sjcUaF	0	0.414431555162648 0.369193588316456 0.274119281002751 0.388789139531972 0.495646042043905 0.797568282673521 0.917965333713273 0.507607246570174 0.714953070616902 0.529516972003557 0.663171502936551 0.486163218546838 0.653035717039238 0.495509845624906	rs10885477 rs11080063 rs111745969 rs113593397 rs116500994 rs12701617 rs1867876 rs4146507 rs73139538 rs77293403 rs80149660 rs9500080 rs9529719 rs967319
genus.LachnospiraceaeND3007group.id.11317	outcome	y0FJ9U	sjcUaF	1	0.0280032723657189 0.978663555870949 0.890916856066305	rs2861203 rs72776675 rs9932954
family.Methanobacteriaceae.id.121	outcome	Y7cF3n	sjcUaF	0	0.244495881974156 0.095057278178663 0.316934887570844 0.217634203913546 0.148934845561937 0.143550200503328 0.11107492302232 0.30075125820788 0.490061529603634	rs10202904 rs10424197 rs4257531 rs6508769 rs6776814 rs73068003 rs73457410 rs75208022 rs894996
genus.Butyricicoccus.id.2055	outcome	yakWtY	sjcUaF	0	0.150263818801213 0.203692724789868 0.758011136477834 0.152933070441891 0.0745490074503988 0.107008489635596 0.334296106753532 0.152234480562671	rs10084203 rs12034718 rs12585793 rs2017189 rs4962426 rs56221232 rs62478070 rs7322368
genus.RuminococcaceaeUCG005.id.11363	outcome	yerlNC	sjcUaF	0	0.995087272646523 0.9079920594689 0.488112138529096 0.859299527453038 0.907257656084702 0.935759692330845 0.844237951673728 0.59424594524354 0.665717258874985 0.634738057417776 0.715357094078141 0.64743966104429 0.603382615640543 0.781812870048828	rs10873449 rs10937802 rs10950694 rs114279581 rs12288512 rs12458218 rs2893871 rs34781347 rs55793120 rs72776570 rs7449320 rs7555878 rs7586445 rs898577
family.Erysipelotrichaceae.id.2149	outcome	yfxJv6	sjcUaF	0	0.377931260506419 0.30170142203629 0.129077301351873 0.123853485781183 0.556565690245699 0.227325297171168 0.3895272294876 0.141125262527384 0.273962446696645 0.350075076296113 0.139918350708546 0.334259985614153 0.396544908004481	rs1074800 rs10781552 rs17530232 rs1884466 rs2300774 rs290833 rs35161940 rs4078432 rs56970041 rs62504403 rs7234058 rs7826267 rs8003149
genus.Fusicatenibacter.id.11305	outcome	ygbSF7	sjcUaF	0	0.813920185716741 0.761229704462467 0.538660855327484 0.688180076129982 0.652908754314015 0.7109760950193 0.492041332461743 0.595575649337214 0.648519599635707 0.263597216932707 0.757977102072278 0.347080164838326 0.531766817589241 0.666551823130033 0.525165727744 0.243752044102445 0.579279013985966 0.642820866836352	rs10439674 rs167879 rs1864685 rs2025938 rs206581 rs2132128 rs3303 rs4378146 rs60254196 rs62187631 rs62353480 rs6515626 rs704418 rs73103914 rs792108 rs8028026 rs8063430 rs9905659
family.FamilyXIII.id.1957	outcome	ylev3A	sjcUaF	0	0.61621771277926 0.319159068587681 0.972573556628511 0.839640206937023 0.26183565401406 0.426909443730421 0.432405188348729	rs10404377 rs118170811 rs482905 rs6501525 rs66753613 rs6797051 rs7514702
genus.Senegalimassilia.id.11160	outcome	yLt27i	sjcUaF	1	0.39505584105376 0.603882415264621 0.378311376907561 0.178815992197849 0.015200293053653	rs10036909 rs11787826 rs1990708 rs2017373 rs7225245
genus.Alistipes.id.968	outcome	YXZeGZ	sjcUaF	1	0.0634752284311055 0.41097536783822 0.212938330789575 0.018887358012764 0.231394961224601 0.189582956474806 0.281363485303274 0.219297199514971 0.165196076490748 0.199443687937208 0.299971809035389 0.31402692410841	rs1107244 rs11769002 rs11958296 rs12990744 rs1689282 rs2290844 rs2450745 rs2875322 rs34417064 rs4810359 rs7129639 rs8130320
genus.Gordonibacter.id.821	outcome	YYHfMs	sjcUaF	0	0.112705964323157 0.187164016241335 0.308425991973106 0.201985410392135 0.164505140237395 0.294095609605235 0.361045892264088 0.134621521025009 0.253260455534798 0.101120754361806 0.261591444564398	rs13412653 rs16955299 rs322296 rs35042269 rs3765837 rs4596722 rs71545975 rs72714787 rs72939513 rs7294633 rs768830
genus.Oscillospira.id.2064	outcome	zaZf8A	sjcUaF	0	0.504317636230731 0.945106797893065 0.708813108288565 0.309067634486658 0.839391170547049 0.536311746139873 0.720021823086898 0.799441124159652	rs12206468 rs12925026 rs1954532 rs28889936 rs62422654 rs72866977 rs751183 rs8076323
class.Erysipelotrichia.id.2147	outcome	ZJXDpG	sjcUaF	0	0.377931260506419 0.30170142203629 0.129077301351873 0.123853485781183 0.556565690245699 0.227325297171168 0.3895272294876 0.141125262527384 0.273962446696645 0.350075076296113 0.139918350708546 0.334259985614153 0.396544908004481	rs1074800 rs10781552 rs17530232 rs1884466 rs2300774 rs290833 rs35161940 rs4078432 rs56970041 rs62504403 rs7234058 rs7826267 rs8003149
genus.Allisonella.id.2174	outcome	zkWLyI	sjcUaF	0	0.888540523791331 0.463485448740727 0.947546575118586 0.910011268027664 0.789563887383041 0.895030889797684 0.990027806784513 0.98853482107257	rs1901739 rs35110698 rs35778461 rs594561 rs602075 rs6742198 rs76904847 rs7898615
