# Supplementary material for: Genetic association and bidirectional Mendelian randomization for causality between gut microbiota and six lung diseases
Source: Front Med (Lausanne). 2023 Dec 15;10:1279239. doi: 10.3389/fmed.2023.1279239 (PMC10756341; doi:10.3389/fmed.2023.1279239)
Supplement: Supplementary file 2 [file Table_2.XLSX]

## Sheet: main
id.exposure	id.outcome	outcome	exposure	method	nsnp	b	se	pval	p_BH	lo_ci	up_ci	or	or_lci95	or_uci95	estimate
0aMbT3	wNyFeL	outcome	genus.Eggerthella.id.819	MR Egger	9	-0.163447	0.253767	0.540043		-0.660831	0.333936	0.849211	0.516422	1.39645	0.849 (0.516-1.396)
0aMbT3	wNyFeL	outcome	genus.Eggerthella.id.819	Weighted median	9	-0.026525	0.0677141	0.695265		-0.159245	0.106195	0.973824	0.852788	1.11204	0.974 (0.853-1.112)
0aMbT3	wNyFeL	outcome	genus.Eggerthella.id.819	Inverse variance weighted (fixed effects)	9	0.0556309	0.0433972	0.199877	0.723638	-0.0294275	0.140689	1.05721	0.971001	1.15107	1.057 (0.971-1.151)
0aMbT3	wNyFeL	outcome	genus.Eggerthella.id.819	Simple mode	9	-0.0893905	0.128883	0.50758		-0.342001	0.16322	0.914488	0.710348	1.1773	0.914 (0.71-1.177)
0aMbT3	wNyFeL	outcome	genus.Eggerthella.id.819	Weighted mode	9	-0.0796448	0.111524	0.495439		-0.298231	0.138941	0.923444	0.74213	1.14906	0.923 (0.742-1.149)
0heWA4	wNyFeL	outcome	genus.Lactococcus.id.1851	MR Egger	8	0.077572	0.259342	0.774945		-0.430738	0.585882	1.08066	0.650029	1.79657	1.081 (0.65-1.797)
0heWA4	wNyFeL	outcome	genus.Lactococcus.id.1851	Weighted median	8	-0.0386697	0.0624715	0.535918		-0.161114	0.0837744	0.962068	0.851195	1.08738	0.962 (0.851-1.087)
0heWA4	wNyFeL	outcome	genus.Lactococcus.id.1851	Inverse variance weighted (fixed effects)	8	-0.0580351	0.0413663	0.16063	0.723638	-0.139113	0.0230428	0.943617	0.87013	1.02331	0.944 (0.87-1.023)
0heWA4	wNyFeL	outcome	genus.Lactococcus.id.1851	Simple mode	8	-0.0481621	0.0998868	0.644398		-0.24394	0.147616	0.952979	0.783534	1.15907	0.953 (0.784-1.159)
0heWA4	wNyFeL	outcome	genus.Lactococcus.id.1851	Weighted mode	8	-0.0390049	0.0960831	0.696902		-0.227328	0.149318	0.961746	0.79666	1.16104	0.962 (0.797-1.161)
0lsDJy	wNyFeL	outcome	genus.DefluviitaleaceaeUCG011.id.11287	MR Egger	9	0.0520535	0.272103	0.853721		-0.481269	0.585376	1.05343	0.617999	1.79567	1.053 (0.618-1.796)
0lsDJy	wNyFeL	outcome	genus.DefluviitaleaceaeUCG011.id.11287	Weighted median	9	0.0702963	0.0819453	0.390978		-0.0903164	0.230909	1.07283	0.913642	1.25974	1.073 (0.914-1.26)
0lsDJy	wNyFeL	outcome	genus.DefluviitaleaceaeUCG011.id.11287	Inverse variance weighted (fixed effects)	9	-0.00773391	0.0564343	0.890997	0.990922	-0.118345	0.102877	0.992296	0.888389	1.10836	0.992 (0.888-1.108)
0lsDJy	wNyFeL	outcome	genus.DefluviitaleaceaeUCG011.id.11287	Simple mode	9	0.12218	0.163149	0.475367		-0.197592	0.441952	1.12996	0.820704	1.55574	1.13 (0.821-1.556)
0lsDJy	wNyFeL	outcome	genus.DefluviitaleaceaeUCG011.id.11287	Weighted mode	9	0.12218	0.16409	0.47782		-0.199437	0.443797	1.12996	0.819192	1.55861	1.13 (0.819-1.559)
0ngO8p	wNyFeL	outcome	genus.Flavonifractor.id.2059	MR Egger	5	0.051486	0.323171	0.883542		-0.581929	0.684901	1.05283	0.558819	1.98358	1.053 (0.559-1.984)
0ngO8p	wNyFeL	outcome	genus.Flavonifractor.id.2059	Weighted median	5	-0.101849	0.106046	0.336841		-0.309699	0.106001	0.903166	0.733667	1.11182	0.903 (0.734-1.112)
0ngO8p	wNyFeL	outcome	genus.Flavonifractor.id.2059	Inverse variance weighted (fixed effects)	5	-0.0483135	0.0810466	0.551095	0.905025	-0.207165	0.110538	0.952835	0.812886	1.11688	0.953 (0.813-1.117)
0ngO8p	wNyFeL	outcome	genus.Flavonifractor.id.2059	Simple mode	5	-0.133082	0.141393	0.399881		-0.410212	0.144047	0.875393	0.66351	1.15494	0.875 (0.664-1.155)
0ngO8p	wNyFeL	outcome	genus.Flavonifractor.id.2059	Weighted mode	5	-0.134791	0.144267	0.403032		-0.417554	0.147971	0.873898	0.658656	1.15948	0.874 (0.659-1.159)
0rTnk2	wNyFeL	outcome	genus.Lachnospira.id.2004	MR Egger	6	1.22552	0.657862	0.135945		-0.0638841	2.51493	3.40595	0.938114	12.3658	3.406 (0.938-12.366)
0rTnk2	wNyFeL	outcome	genus.Lachnospira.id.2004	Weighted median	6	-0.0588939	0.143229	0.680936		-0.339623	0.221835	0.942807	0.712039	1.24837	0.943 (0.712-1.248)
0rTnk2	wNyFeL	outcome	genus.Lachnospira.id.2004	Inverse variance weighted (fixed effects)	6	0.0380898	0.0990647	0.700613	0.97845	-0.156077	0.232257	1.03882	0.855493	1.26144	1.039 (0.855-1.261)
0rTnk2	wNyFeL	outcome	genus.Lachnospira.id.2004	Simple mode	6	-0.0768255	0.238552	0.760444		-0.544387	0.390736	0.926051	0.580197	1.47807	0.926 (0.58-1.478)
0rTnk2	wNyFeL	outcome	genus.Lachnospira.id.2004	Weighted mode	6	-0.0768255	0.245193	0.766681		-0.557404	0.403753	0.926051	0.572694	1.49743	0.926 (0.573-1.497)
0Vfsi1	wNyFeL	outcome	genus.Hungatella.id.11306	MR Egger	5	-0.158534	0.429725	0.736686		-1.00079	0.683726	0.853394	0.367587	1.98125	0.853 (0.368-1.981)
0Vfsi1	wNyFeL	outcome	genus.Hungatella.id.11306	Weighted median	5	0.0277707	0.0767643	0.717527		-0.122687	0.178229	1.02816	0.88454	1.1951	1.028 (0.885-1.195)
0Vfsi1	wNyFeL	outcome	genus.Hungatella.id.11306	Inverse variance weighted (fixed effects)	5	-0.01044	0.0525313	0.842467	0.990922	-0.113401	0.0925213	0.989614	0.892792	1.09694	0.99 (0.893-1.097)
0Vfsi1	wNyFeL	outcome	genus.Hungatella.id.11306	Simple mode	5	0.0736871	0.116713	0.562089		-0.15507	0.302444	1.07647	0.856355	1.35316	1.076 (0.856-1.353)
0Vfsi1	wNyFeL	outcome	genus.Hungatella.id.11306	Weighted mode	5	0.0736871	0.117799	0.565539		-0.157198	0.304572	1.07647	0.854535	1.35604	1.076 (0.855-1.356)
1rpkuI	wNyFeL	outcome	genus.FamilyXIIIUCG001.id.11294	MR Egger	8	-0.585167	0.250335	0.0580393		-1.07582	-0.0945101	0.557013	0.341017	0.909819	0.557 (0.341-0.91)
1rpkuI	wNyFeL	outcome	genus.FamilyXIIIUCG001.id.11294	Weighted median	8	-0.0788966	0.106219	0.457619		-0.287086	0.129292	0.924135	0.750448	1.13802	0.924 (0.75-1.138)
1rpkuI	wNyFeL	outcome	genus.FamilyXIIIUCG001.id.11294	Inverse variance weighted (multiplicative random effects)	8	-0.100999	0.0993886	0.309531	0.742337	-0.295801	0.0938023	0.903934	0.743936	1.09834	0.904 (0.744-1.098)
1rpkuI	wNyFeL	outcome	genus.FamilyXIIIUCG001.id.11294	Simple mode	8	-0.155804	0.18836	0.435431		-0.52499	0.213381	0.855726	0.591561	1.23786	0.856 (0.592-1.238)
1rpkuI	wNyFeL	outcome	genus.FamilyXIIIUCG001.id.11294	Weighted mode	8	-0.142639	0.199574	0.49792		-0.533805	0.248526	0.867067	0.58637	1.28213	0.867 (0.586-1.282)
1uqUdL	wNyFeL	outcome	genus.Escherichia.Shigella.id.3504	MR Egger	10	-0.0360416	0.277227	0.89977		-0.579407	0.507324	0.9646	0.56023	1.66084	0.965 (0.56-1.661)
1uqUdL	wNyFeL	outcome	genus.Escherichia.Shigella.id.3504	Weighted median	10	-0.187252	0.0989713	0.0584929		-0.381236	0.00673149	0.829235	0.683017	1.00675	0.829 (0.683-1.007)
1uqUdL	wNyFeL	outcome	genus.Escherichia.Shigella.id.3504	Inverse variance weighted (fixed effects)	10	-0.141049	0.0655664	0.0314571	0.514063	-0.269559	-0.0125391	0.868447	0.763716	0.987539	0.868 (0.764-0.988)
1uqUdL	wNyFeL	outcome	genus.Escherichia.Shigella.id.3504	Simple mode	10	-0.233133	0.165373	0.192223		-0.557263	0.0909974	0.792048	0.572775	1.09527	0.792 (0.573-1.095)
1uqUdL	wNyFeL	outcome	genus.Escherichia.Shigella.id.3504	Weighted mode	10	-0.209208	0.150365	0.197555		-0.503923	0.0855081	0.811227	0.604156	1.08927	0.811 (0.604-1.089)
20HL0T	wNyFeL	outcome	genus.Holdemanella.id.11393	MR Egger	11	-0.216787	0.121259	0.107443		-0.454454	0.0208803	0.805101	0.634794	1.0211	0.805 (0.635-1.021)
20HL0T	wNyFeL	outcome	genus.Holdemanella.id.11393	Weighted median	11	-0.151739	0.0570496	0.00781913		-0.263557	-0.0399223	0.859212	0.768314	0.960864	0.859 (0.768-0.961)
20HL0T	wNyFeL	outcome	genus.Holdemanella.id.11393	Inverse variance weighted (fixed effects)	11	-0.162392	0.0424252	0.00012933	0.0153903	-0.245546	-0.0792388	0.850108	0.782278	0.923819	0.85 (0.782-0.924)
20HL0T	wNyFeL	outcome	genus.Holdemanella.id.11393	Simple mode	11	-0.143158	0.0913849	0.148293		-0.322272	0.0359568	0.866617	0.724501	1.03661	0.867 (0.725-1.037)
20HL0T	wNyFeL	outcome	genus.Holdemanella.id.11393	Weighted mode	11	-0.159572	0.0890355	0.103352		-0.334081	0.0149378	0.852509	0.715996	1.01505	0.853 (0.716-1.015)
2GJP3o	wNyFeL	outcome	genus.Ruminococcus2.id.11374	MR Egger	15	-0.0289763	0.120549	0.813793		-0.265252	0.2073	0.971439	0.767012	1.23035	0.971 (0.767-1.23)
2GJP3o	wNyFeL	outcome	genus.Ruminococcus2.id.11374	Weighted median	15	0.0306924	0.0677759	0.650656		-0.102148	0.163533	1.03117	0.902896	1.17766	1.031 (0.903-1.178)
2GJP3o	wNyFeL	outcome	genus.Ruminococcus2.id.11374	Inverse variance weighted (fixed effects)	15	0.0313173	0.049983	0.530948	0.905025	-0.0666494	0.129284	1.03181	0.935523	1.13801	1.032 (0.936-1.138)
2GJP3o	wNyFeL	outcome	genus.Ruminococcus2.id.11374	Simple mode	15	0.0890725	0.125661	0.490065		-0.157223	0.335368	1.09316	0.854513	1.39846	1.093 (0.855-1.398)
2GJP3o	wNyFeL	outcome	genus.Ruminococcus2.id.11374	Weighted mode	15	0.072987	0.108861	0.513472		-0.14038	0.286354	1.07572	0.869028	1.33156	1.076 (0.869-1.332)
2vslhf	wNyFeL	outcome	genus.Coprococcus2.id.11302	MR Egger	8	-0.372762	0.547607	0.521443		-1.44607	0.700549	0.688829	0.235494	2.01486	0.689 (0.235-2.015)
2vslhf	wNyFeL	outcome	genus.Coprococcus2.id.11302	Weighted median	8	0.0773522	0.0889068	0.38428		-0.0969052	0.25161	1.08042	0.907642	1.28609	1.08 (0.908-1.286)
2vslhf	wNyFeL	outcome	genus.Coprococcus2.id.11302	Inverse variance weighted (fixed effects)	8	0.0976449	0.0692671	0.158632	0.723638	-0.0381185	0.233408	1.10257	0.962599	1.2629	1.103 (0.963-1.263)
2vslhf	wNyFeL	outcome	genus.Coprococcus2.id.11302	Simple mode	8	0.023134	0.133362	0.867193		-0.238256	0.284524	1.0234	0.788001	1.32913	1.023 (0.788-1.329)
2vslhf	wNyFeL	outcome	genus.Coprococcus2.id.11302	Weighted mode	8	0.0281637	0.127587	0.831594		-0.221906	0.278234	1.02856	0.80099	1.3208	1.029 (0.801-1.321)
37ZEpI	wNyFeL	outcome	genus..Eubacteriumrectalegroup.id.14374	MR Egger	8	-0.151252	0.316502	0.649644		-0.771596	0.469092	0.859631	0.462275	1.59854	0.86 (0.462-1.599)
37ZEpI	wNyFeL	outcome	genus..Eubacteriumrectalegroup.id.14374	Weighted median	8	0.0692758	0.113812	0.542731		-0.153795	0.292347	1.07173	0.857448	1.33957	1.072 (0.857-1.34)
37ZEpI	wNyFeL	outcome	genus..Eubacteriumrectalegroup.id.14374	Inverse variance weighted (fixed effects)	8	0.0253392	0.0806591	0.753406	0.986131	-0.132753	0.183431	1.02566	0.875682	1.20133	1.026 (0.876-1.201)
37ZEpI	wNyFeL	outcome	genus..Eubacteriumrectalegroup.id.14374	Simple mode	8	0.199191	0.200257	0.353027		-0.193313	0.591694	1.22041	0.824224	1.80705	1.22 (0.824-1.807)
37ZEpI	wNyFeL	outcome	genus..Eubacteriumrectalegroup.id.14374	Weighted mode	8	0.193558	0.196866	0.358263		-0.192298	0.579415	1.21356	0.825061	1.78499	1.214 (0.825-1.785)
3tgfXE	wNyFeL	outcome	genus.Subdoligranulum.id.2070	MR Egger	11	0.0865243	0.165851	0.614475		-0.238544	0.411593	1.09038	0.787774	1.50922	1.09 (0.788-1.509)
3tgfXE	wNyFeL	outcome	genus.Subdoligranulum.id.2070	Weighted median	11	-0.025157	0.0893866	0.778373		-0.200355	0.150041	0.975157	0.81844	1.16188	0.975 (0.818-1.162)
3tgfXE	wNyFeL	outcome	genus.Subdoligranulum.id.2070	Inverse variance weighted (fixed effects)	11	-0.0721392	0.0645507	0.263756	0.742337	-0.198659	0.0543803	0.930401	0.81983	1.05589	0.93 (0.82-1.056)
3tgfXE	wNyFeL	outcome	genus.Subdoligranulum.id.2070	Simple mode	11	0.0331899	0.156431	0.836237		-0.273415	0.339795	1.03375	0.760777	1.40466	1.034 (0.761-1.405)
3tgfXE	wNyFeL	outcome	genus.Subdoligranulum.id.2070	Weighted mode	11	0.0589294	0.137197	0.67665		-0.209977	0.327836	1.0607	0.810603	1.38796	1.061 (0.811-1.388)
4zBtt2	wNyFeL	outcome	genus.Bilophila.id.3170	MR Egger	13	0.123488	0.405514	0.766413		-0.671319	0.918296	1.13144	0.511034	2.50502	1.131 (0.511-2.505)
4zBtt2	wNyFeL	outcome	genus.Bilophila.id.3170	Weighted median	13	0.0910416	0.0918346	0.321507		-0.0889542	0.271037	1.09531	0.914887	1.31132	1.095 (0.915-1.311)
4zBtt2	wNyFeL	outcome	genus.Bilophila.id.3170	Inverse variance weighted (multiplicative random effects)	13	-0.0384667	0.0792565	0.627432	0.957237	-0.193809	0.116876	0.962264	0.823815	1.12398	0.962 (0.824-1.124)
4zBtt2	wNyFeL	outcome	genus.Bilophila.id.3170	Simple mode	13	0.124996	0.181072	0.503131		-0.229904	0.479896	1.13314	0.79461	1.61591	1.133 (0.795-1.616)
4zBtt2	wNyFeL	outcome	genus.Bilophila.id.3170	Weighted mode	13	0.128521	0.178667	0.48571		-0.221666	0.478707	1.13714	0.801183	1.61399	1.137 (0.801-1.614)
5IXuob	wNyFeL	outcome	genus.RuminococcaceaeUCG014.id.11371	MR Egger	10	0.320035	0.137605	0.0484824		0.0503289	0.58974	1.37718	1.05162	1.80352	1.377 (1.052-1.804)
5IXuob	wNyFeL	outcome	genus.RuminococcaceaeUCG014.id.11371	Weighted median	10	0.115458	0.0852349	0.17555		-0.0516025	0.282518	1.12239	0.949706	1.32647	1.122 (0.95-1.326)
5IXuob	wNyFeL	outcome	genus.RuminococcaceaeUCG014.id.11371	Inverse variance weighted (fixed effects)	10	-0.0241785	0.0594976	0.684465	0.97845	-0.140794	0.0924368	0.976111	0.868668	1.09684	0.976 (0.869-1.097)
5IXuob	wNyFeL	outcome	genus.RuminococcaceaeUCG014.id.11371	Simple mode	10	0.112324	0.180341	0.548845		-0.241145	0.465792	1.11887	0.785728	1.59328	1.119 (0.786-1.593)
5IXuob	wNyFeL	outcome	genus.RuminococcaceaeUCG014.id.11371	Weighted mode	10	0.12905	0.0939855	0.202964		-0.0551619	0.313261	1.13775	0.946332	1.36788	1.138 (0.946-1.368)
5qEcKL	wNyFeL	outcome	genus.Streptococcus.id.1853	MR Egger	12	-0.102104	0.274732	0.717906		-0.640579	0.43637	0.902935	0.526987	1.54708	0.903 (0.527-1.547)
5qEcKL	wNyFeL	outcome	genus.Streptococcus.id.1853	Weighted median	12	-0.0230861	0.0969787	0.81184		-0.213164	0.166992	0.977178	0.808023	1.18174	0.977 (0.808-1.182)
5qEcKL	wNyFeL	outcome	genus.Streptococcus.id.1853	Inverse variance weighted (fixed effects)	12	-0.136552	0.066536	0.0401401	0.527221	-0.266963	-0.00614156	0.872361	0.765702	0.993877	0.872 (0.766-0.994)
5qEcKL	wNyFeL	outcome	genus.Streptococcus.id.1853	Simple mode	12	0.0285612	0.186574	0.881105		-0.337123	0.394245	1.02897	0.713821	1.48326	1.029 (0.714-1.483)
5qEcKL	wNyFeL	outcome	genus.Streptococcus.id.1853	Weighted mode	12	0.0285612	0.176177	0.874153		-0.316745	0.373867	1.02897	0.728517	1.45334	1.029 (0.729-1.453)
5TN0Z7	wNyFeL	outcome	genus.Oscillibacter.id.2063	MR Egger	13	0.25477	0.21795	0.267136		-0.172412	0.681951	1.29016	0.841633	1.97773	1.29 (0.842-1.978)
5TN0Z7	wNyFeL	outcome	genus.Oscillibacter.id.2063	Weighted median	13	0.0552825	0.062026	0.37278		-0.0662886	0.176853	1.05684	0.935861	1.19346	1.057 (0.936-1.193)
5TN0Z7	wNyFeL	outcome	genus.Oscillibacter.id.2063	Inverse variance weighted (fixed effects)	13	0.0134271	0.0453272	0.767057	0.986131	-0.0754142	0.102268	1.01352	0.927359	1.10768	1.014 (0.927-1.108)
5TN0Z7	wNyFeL	outcome	genus.Oscillibacter.id.2063	Simple mode	13	0.06235	0.0913037	0.507649		-0.116605	0.241305	1.06433	0.889936	1.27291	1.064 (0.89-1.273)
5TN0Z7	wNyFeL	outcome	genus.Oscillibacter.id.2063	Weighted mode	13	0.0482109	0.0852061	0.581946		-0.118793	0.215215	1.04939	0.887991	1.24013	1.049 (0.888-1.24)
5XtLwc	wNyFeL	outcome	genus.Catenibacterium.id.2153	MR Egger	4	-0.297095	0.657835	0.695789		-1.58645	0.992262	0.742974	0.204651	2.69733	0.743 (0.205-2.697)
5XtLwc	wNyFeL	outcome	genus.Catenibacterium.id.2153	Weighted median	4	0.0124436	0.0619033	0.840685		-0.108887	0.133774	1.01252	0.896832	1.14313	1.013 (0.897-1.143)
5XtLwc	wNyFeL	outcome	genus.Catenibacterium.id.2153	Inverse variance weighted (fixed effects)	4	0.0075927	0.0525436	0.885103	0.990922	-0.0953927	0.110578	1.00762	0.909016	1.11692	1.008 (0.909-1.117)
5XtLwc	wNyFeL	outcome	genus.Catenibacterium.id.2153	Simple mode	4	0.0358861	0.0869925	0.707667		-0.134619	0.206391	1.03654	0.874049	1.22923	1.037 (0.874-1.229)
5XtLwc	wNyFeL	outcome	genus.Catenibacterium.id.2153	Weighted mode	4	0.0285676	0.0802986	0.745561		-0.128818	0.185953	1.02898	0.879134	1.20437	1.029 (0.879-1.204)
6mIWxZ	wNyFeL	outcome	genus.Coprobacter.id.949	MR Egger	11	0.0951027	0.172858	0.595587		-0.2437	0.433905	1.09977	0.783723	1.54327	1.1 (0.784-1.543)
6mIWxZ	wNyFeL	outcome	genus.Coprobacter.id.949	Weighted median	11	0.0165731	0.0588916	0.778391		-0.0988544	0.132001	1.01671	0.905875	1.14111	1.017 (0.906-1.141)
6mIWxZ	wNyFeL	outcome	genus.Coprobacter.id.949	Inverse variance weighted (fixed effects)	11	0.0123303	0.044298	0.780744	0.988389	-0.0744937	0.0991543	1.01241	0.928213	1.10424	1.012 (0.928-1.104)
6mIWxZ	wNyFeL	outcome	genus.Coprobacter.id.949	Simple mode	11	0.0411357	0.108851	0.713396		-0.172212	0.254483	1.04199	0.841801	1.28979	1.042 (0.842-1.29)
6mIWxZ	wNyFeL	outcome	genus.Coprobacter.id.949	Weighted mode	11	0.0375615	0.0983766	0.710588		-0.155257	0.23038	1.03828	0.856195	1.25908	1.038 (0.856-1.259)
77YJKV	wNyFeL	outcome	genus..Eubacteriumruminantiumgroup.id.11340	MR Egger	18	-0.0691425	0.174832	0.697713		-0.411814	0.273529	0.933194	0.662447	1.3146	0.933 (0.662-1.315)
77YJKV	wNyFeL	outcome	genus..Eubacteriumruminantiumgroup.id.11340	Weighted median	18	-0.00853242	0.0585862	0.884207		-0.123361	0.106297	0.991504	0.883944	1.11215	0.992 (0.884-1.112)
77YJKV	wNyFeL	outcome	genus..Eubacteriumruminantiumgroup.id.11340	Inverse variance weighted (multiplicative random effects)	18	-0.0208259	0.0508381	0.682062	0.97845	-0.120469	0.0788169	0.979389	0.886505	1.08201	0.979 (0.887-1.082)
77YJKV	wNyFeL	outcome	genus..Eubacteriumruminantiumgroup.id.11340	Simple mode	18	0.10284	0.142158	0.47926		-0.17579	0.381469	1.10831	0.838794	1.46443	1.108 (0.839-1.464)
77YJKV	wNyFeL	outcome	genus..Eubacteriumruminantiumgroup.id.11340	Weighted mode	18	-0.205917	0.147136	0.179646		-0.494304	0.0824698	0.8139	0.609995	1.08597	0.814 (0.61-1.086)
7aTYpg	wNyFeL	outcome	genus.Collinsella.id.815	MR Egger	9	0.0329438	0.28724	0.911911		-0.530046	0.595934	1.03349	0.588578	1.81472	1.033 (0.589-1.815)
7aTYpg	wNyFeL	outcome	genus.Collinsella.id.815	Weighted median	9	0.132178	0.10333	0.200833		-0.0703485	0.334704	1.14131	0.932069	1.39753	1.141 (0.932-1.398)
7aTYpg	wNyFeL	outcome	genus.Collinsella.id.815	Inverse variance weighted (fixed effects)	9	0.183172	0.0769579	0.017305	0.514063	0.0323348	0.33401	1.20102	1.03286	1.39656	1.201 (1.033-1.397)
7aTYpg	wNyFeL	outcome	genus.Collinsella.id.815	Simple mode	9	0.15075	0.158965	0.370727		-0.160821	0.462321	1.16271	0.851445	1.58775	1.163 (0.851-1.588)
7aTYpg	wNyFeL	outcome	genus.Collinsella.id.815	Weighted mode	9	0.127144	0.154782	0.435192		-0.176229	0.430517	1.13558	0.838426	1.53805	1.136 (0.838-1.538)
7dqlOH	wNyFeL	outcome	genus..Clostridiuminnocuumgroup.id.14397	MR Egger	8	0.0689792	0.236317	0.780198		-0.394201	0.53216	1.07141	0.674218	1.70261	1.071 (0.674-1.703)
7dqlOH	wNyFeL	outcome	genus..Clostridiuminnocuumgroup.id.14397	Weighted median	8	0.0839452	0.0513406	0.102036		-0.0166824	0.184573	1.08757	0.983456	1.2027	1.088 (0.983-1.203)
7dqlOH	wNyFeL	outcome	genus..Clostridiuminnocuumgroup.id.14397	Inverse variance weighted (fixed effects)	8	0.0868294	0.0391934	0.0267321	0.514063	0.0100103	0.163648	1.09071	1.01006	1.1778	1.091 (1.01-1.178)
7dqlOH	wNyFeL	outcome	genus..Clostridiuminnocuumgroup.id.14397	Simple mode	8	0.0812027	0.0833583	0.36244		-0.0821797	0.244585	1.08459	0.921106	1.27709	1.085 (0.921-1.277)
7dqlOH	wNyFeL	outcome	genus..Clostridiuminnocuumgroup.id.14397	Weighted mode	8	0.0828869	0.0758485	0.310659		-0.0657762	0.23155	1.08642	0.93634	1.26055	1.086 (0.936-1.261)
80h8vf	wNyFeL	outcome	genus.Anaerostipes.id.1991	MR Egger	13	0.683805	0.284296	0.0349063		0.126585	1.24103	1.9814	1.13495	3.45916	1.981 (1.135-3.459)
80h8vf	wNyFeL	outcome	genus.Anaerostipes.id.1991	Weighted median	13	0.118595	0.100514	0.238049		-0.0784135	0.315603	1.12591	0.924582	1.37109	1.126 (0.925-1.371)
80h8vf	wNyFeL	outcome	genus.Anaerostipes.id.1991	Inverse variance weighted (multiplicative random effects)	13	0.120921	0.0884558	0.171617	0.723638	-0.052452	0.294295	1.12854	0.9489	1.34218	1.129 (0.949-1.342)
80h8vf	wNyFeL	outcome	genus.Anaerostipes.id.1991	Simple mode	13	0.189428	0.195295	0.351212		-0.19335	0.572207	1.20856	0.824193	1.77217	1.209 (0.824-1.772)
80h8vf	wNyFeL	outcome	genus.Anaerostipes.id.1991	Weighted mode	13	0.213028	0.174968	0.246805		-0.12991	0.555966	1.23742	0.878175	1.74362	1.237 (0.878-1.744)
8jKldu	wNyFeL	outcome	genus.Coprococcus3.id.11303	MR Egger	8	-0.0722041	0.492225	0.888182		-1.03696	0.892557	0.930341	0.354529	2.44136	0.93 (0.355-2.441)
8jKldu	wNyFeL	outcome	genus.Coprococcus3.id.11303	Weighted median	8	-0.0754679	0.114738	0.510705		-0.300355	0.149419	0.927309	0.740555	1.16116	0.927 (0.741-1.161)
8jKldu	wNyFeL	outcome	genus.Coprococcus3.id.11303	Inverse variance weighted (fixed effects)	8	-0.020738	0.083215	0.803199	0.990922	-0.183839	0.142363	0.979476	0.832069	1.153	0.979 (0.832-1.153)
8jKldu	wNyFeL	outcome	genus.Coprococcus3.id.11303	Simple mode	8	-0.0984722	0.174861	0.590908		-0.441199	0.244254	0.906221	0.643265	1.27667	0.906 (0.643-1.277)
8jKldu	wNyFeL	outcome	genus.Coprococcus3.id.11303	Weighted mode	8	-0.112975	0.165614	0.517068		-0.43758	0.211629	0.893173	0.645597	1.23569	0.893 (0.646-1.236)
8NULRM	wNyFeL	outcome	genus.Paraprevotella.id.962	MR Egger	13	-0.104263	0.146873	0.49255		-0.392135	0.183609	0.900988	0.675613	1.20155	0.901 (0.676-1.202)
8NULRM	wNyFeL	outcome	genus.Paraprevotella.id.962	Weighted median	13	0.0251908	0.0518851	0.627314		-0.076504	0.126886	1.02551	0.926349	1.13529	1.026 (0.926-1.135)
8NULRM	wNyFeL	outcome	genus.Paraprevotella.id.962	Inverse variance weighted (fixed effects)	13	0.0116686	0.0389152	0.764294	0.986131	-0.0646052	0.0879424	1.01174	0.937437	1.09193	1.012 (0.937-1.092)
8NULRM	wNyFeL	outcome	genus.Paraprevotella.id.962	Simple mode	13	0.0919052	0.0874631	0.314057		-0.0795224	0.263333	1.09626	0.923557	1.30126	1.096 (0.924-1.301)
8NULRM	wNyFeL	outcome	genus.Paraprevotella.id.962	Weighted mode	13	0.0799144	0.0958903	0.420901		-0.108031	0.26786	1.08319	0.8976	1.30716	1.083 (0.898-1.307)
9s731W	wNyFeL	outcome	genus.RuminococcaceaeUCG009.id.11366	MR Egger	11	0.31408	0.24126	0.225307		-0.158791	0.78695	1.369	0.853175	2.19669	1.369 (0.853-2.197)
9s731W	wNyFeL	outcome	genus.RuminococcaceaeUCG009.id.11366	Weighted median	11	-0.010015	0.0670378	0.881243		-0.141409	0.121379	0.990035	0.868134	1.12905	0.99 (0.868-1.129)
9s731W	wNyFeL	outcome	genus.RuminococcaceaeUCG009.id.11366	Inverse variance weighted (multiplicative random effects)	11	-0.00760638	0.0656713	0.907791	0.991227	-0.136322	0.121109	0.992422	0.872561	1.12875	0.992 (0.873-1.129)
9s731W	wNyFeL	outcome	genus.RuminococcaceaeUCG009.id.11366	Simple mode	11	-0.127927	0.13896	0.378931		-0.400288	0.144434	0.879918	0.670127	1.15539	0.88 (0.67-1.155)
9s731W	wNyFeL	outcome	genus.RuminococcaceaeUCG009.id.11366	Weighted mode	11	-0.0648974	0.123314	0.610169		-0.306593	0.176798	0.937164	0.73595	1.19339	0.937 (0.736-1.193)
acLMuF	wNyFeL	outcome	genus.Parasutterella.id.2892	MR Egger	14	0.171444	0.173365	0.342225		-0.168352	0.511239	1.18702	0.845057	1.66736	1.187 (0.845-1.667)
acLMuF	wNyFeL	outcome	genus.Parasutterella.id.2892	Weighted median	14	0.0742592	0.0723131	0.304462		-0.0674746	0.215993	1.07709	0.934751	1.24109	1.077 (0.935-1.241)
acLMuF	wNyFeL	outcome	genus.Parasutterella.id.2892	Inverse variance weighted (multiplicative random effects)	14	0.0218728	0.061839	0.72356	0.97845	-0.0993316	0.143077	1.02211	0.905442	1.15382	1.022 (0.905-1.154)
acLMuF	wNyFeL	outcome	genus.Parasutterella.id.2892	Simple mode	14	0.139233	0.108097	0.220188		-0.0726368	0.351102	1.14939	0.929939	1.42063	1.149 (0.93-1.421)
acLMuF	wNyFeL	outcome	genus.Parasutterella.id.2892	Weighted mode	14	0.0968986	0.0897521	0.299933		-0.0790155	0.272813	1.10175	0.924026	1.31365	1.102 (0.924-1.314)
AdsBD9	wNyFeL	outcome	genus.Turicibacter.id.2162	MR Egger	9	-0.0387389	0.24514	0.878897		-0.519213	0.441736	0.962002	0.594988	1.5554	0.962 (0.595-1.555)
AdsBD9	wNyFeL	outcome	genus.Turicibacter.id.2162	Weighted median	9	-0.0297465	0.0758916	0.695088		-0.178494	0.119001	0.970692	0.836529	1.12637	0.971 (0.837-1.126)
AdsBD9	wNyFeL	outcome	genus.Turicibacter.id.2162	Inverse variance weighted (fixed effects)	9	-0.0111067	0.0554549	0.841259	0.990922	-0.119798	0.0975849	0.988955	0.887099	1.10251	0.989 (0.887-1.103)
AdsBD9	wNyFeL	outcome	genus.Turicibacter.id.2162	Simple mode	9	0.131776	0.143608	0.385652		-0.149696	0.413249	1.14085	0.86097	1.51172	1.141 (0.861-1.512)
AdsBD9	wNyFeL	outcome	genus.Turicibacter.id.2162	Weighted mode	9	0.131776	0.142314	0.381553		-0.147159	0.410711	1.14085	0.863157	1.50789	1.141 (0.863-1.508)
AK0l7A	wNyFeL	outcome	genus.LachnospiraceaeUCG010.id.11330	MR Egger	10	0.462971	0.203513	0.0524882		0.0640846	0.861856	1.58879	1.06618	2.36755	1.589 (1.066-2.368)
AK0l7A	wNyFeL	outcome	genus.LachnospiraceaeUCG010.id.11330	Weighted median	10	0.137175	0.0843704	0.103978		-0.0281908	0.302541	1.14703	0.972203	1.35329	1.147 (0.972-1.353)
AK0l7A	wNyFeL	outcome	genus.LachnospiraceaeUCG010.id.11330	Inverse variance weighted (fixed effects)	10	0.153557	0.0667316	0.0213854	0.514063	0.0227628	0.284351	1.16597	1.02302	1.3289	1.166 (1.023-1.329)
AK0l7A	wNyFeL	outcome	genus.LachnospiraceaeUCG010.id.11330	Simple mode	10	0.0787877	0.134442	0.572254		-0.184719	0.342294	1.08197	0.831338	1.40817	1.082 (0.831-1.408)
AK0l7A	wNyFeL	outcome	genus.LachnospiraceaeUCG010.id.11330	Weighted mode	10	0.0827908	0.141365	0.572499		-0.194284	0.359865	1.08631	0.823424	1.43314	1.086 (0.823-1.433)
aKuChq	wNyFeL	outcome	genus.Faecalibacterium.id.2057	MR Egger	10	-0.0442582	0.112814	0.705074		-0.265375	0.176858	0.956707	0.766919	1.19346	0.957 (0.767-1.193)
aKuChq	wNyFeL	outcome	genus.Faecalibacterium.id.2057	Weighted median	10	0.0409056	0.0779358	0.599678		-0.111848	0.19366	1.04175	0.89418	1.21368	1.042 (0.894-1.214)
aKuChq	wNyFeL	outcome	genus.Faecalibacterium.id.2057	Inverse variance weighted (fixed effects)	10	0.0391761	0.0577758	0.497727	0.901819	-0.0740645	0.152417	1.03995	0.928612	1.16465	1.04 (0.929-1.165)
aKuChq	wNyFeL	outcome	genus.Faecalibacterium.id.2057	Simple mode	10	0.0114864	0.117867	0.924503		-0.219533	0.242506	1.01155	0.802893	1.27444	1.012 (0.803-1.274)
aKuChq	wNyFeL	outcome	genus.Faecalibacterium.id.2057	Weighted mode	10	0.008584	0.085023	0.921795		-0.158061	0.175229	1.00862	0.853798	1.19152	1.009 (0.854-1.192)
aKXyAu	wNyFeL	outcome	genus.Blautia.id.1992	MR Egger	12	0.334987	0.177407	0.088318		-0.0127312	0.682705	1.39792	0.98735	1.97922	1.398 (0.987-1.979)
aKXyAu	wNyFeL	outcome	genus.Blautia.id.1992	Weighted median	12	0.00401327	0.0964569	0.966812		-0.185042	0.193069	1.00402	0.831069	1.21297	1.004 (0.831-1.213)
aKXyAu	wNyFeL	outcome	genus.Blautia.id.1992	Inverse variance weighted (fixed effects)	12	0.073555	0.0692495	0.288157	0.742337	-0.062174	0.209284	1.07633	0.939719	1.2328	1.076 (0.94-1.233)
aKXyAu	wNyFeL	outcome	genus.Blautia.id.1992	Simple mode	12	-0.0228944	0.163907	0.891438		-0.344152	0.298363	0.977366	0.708821	1.34765	0.977 (0.709-1.348)
aKXyAu	wNyFeL	outcome	genus.Blautia.id.1992	Weighted mode	12	-0.0165949	0.162451	0.920473		-0.334999	0.30181	0.983542	0.715338	1.3523	0.984 (0.715-1.352)
AN8qjo	wNyFeL	outcome	genus.Clostridiumsensustricto1.id.1873	MR Egger	6	-0.327621	0.271869	0.294594		-0.860485	0.205243	0.720636	0.422957	1.22782	0.721 (0.423-1.228)
AN8qjo	wNyFeL	outcome	genus.Clostridiumsensustricto1.id.1873	Weighted median	6	0.0311375	0.102136	0.760471		-0.16905	0.231325	1.03163	0.844467	1.26027	1.032 (0.844-1.26)
AN8qjo	wNyFeL	outcome	genus.Clostridiumsensustricto1.id.1873	Inverse variance weighted (fixed effects)	6	-0.0735519	0.0708799	0.299411	0.742337	-0.212477	0.0653727	0.929088	0.808579	1.06756	0.929 (0.809-1.068)
AN8qjo	wNyFeL	outcome	genus.Clostridiumsensustricto1.id.1873	Simple mode	6	0.110985	0.171397	0.54584		-0.224954	0.446924	1.11738	0.798553	1.5635	1.117 (0.799-1.563)
AN8qjo	wNyFeL	outcome	genus.Clostridiumsensustricto1.id.1873	Weighted mode	6	0.110985	0.168601	0.539461		-0.219473	0.441443	1.11738	0.802942	1.55495	1.117 (0.803-1.555)
anDrA2	wNyFeL	outcome	genus..Eubacteriumventriosumgroup.id.11341	MR Egger	15	-0.574997	0.28613	0.0657048		-1.13581	-0.0141814	0.562707	0.321161	0.985919	0.563 (0.321-0.986)
anDrA2	wNyFeL	outcome	genus..Eubacteriumventriosumgroup.id.11341	Weighted median	15	-0.0457905	0.080726	0.570556		-0.204013	0.112433	0.955242	0.815451	1.119	0.955 (0.815-1.119)
anDrA2	wNyFeL	outcome	genus..Eubacteriumventriosumgroup.id.11341	Inverse variance weighted (fixed effects)	15	-0.0451244	0.0566432	0.425659	0.804022	-0.156145	0.0658963	0.955879	0.855435	1.06812	0.956 (0.855-1.068)
anDrA2	wNyFeL	outcome	genus..Eubacteriumventriosumgroup.id.11341	Simple mode	15	-0.004941	0.132415	0.970761		-0.264474	0.254592	0.995071	0.767609	1.28994	0.995 (0.768-1.29)
anDrA2	wNyFeL	outcome	genus..Eubacteriumventriosumgroup.id.11341	Weighted mode	15	-0.0166789	0.117684	0.889316		-0.247339	0.213981	0.983459	0.780876	1.2386	0.983 (0.781-1.239)
ASQ2fp	wNyFeL	outcome	genus.RuminococcaceaeNK4A214group.id.11358	MR Egger	13	-0.184457	0.197439	0.37023		-0.571436	0.202523	0.831556	0.564714	1.22449	0.832 (0.565-1.224)
ASQ2fp	wNyFeL	outcome	genus.RuminococcaceaeNK4A214group.id.11358	Weighted median	13	0.0565144	0.0816481	0.48883		-0.103516	0.216545	1.05814	0.901662	1.24178	1.058 (0.902-1.242)
ASQ2fp	wNyFeL	outcome	genus.RuminococcaceaeNK4A214group.id.11358	Inverse variance weighted (fixed effects)	13	0.0254782	0.0597413	0.669762	0.97845	-0.0916148	0.142571	1.02581	0.912457	1.15324	1.026 (0.912-1.153)
ASQ2fp	wNyFeL	outcome	genus.RuminococcaceaeNK4A214group.id.11358	Simple mode	13	0.0754143	0.147635	0.618747		-0.213951	0.364779	1.07833	0.807388	1.4402	1.078 (0.807-1.44)
ASQ2fp	wNyFeL	outcome	genus.RuminococcaceaeNK4A214group.id.11358	Weighted mode	13	0.0495404	0.126551	0.702314		-0.198499	0.29758	1.05079	0.819961	1.3466	1.051 (0.82-1.347)
aToCrK	wNyFeL	outcome	genus.Anaerotruncus.id.2054	MR Egger	13	-0.334453	0.311314	0.305677		-0.944628	0.275722	0.71573	0.388824	1.31748	0.716 (0.389-1.317)
aToCrK	wNyFeL	outcome	genus.Anaerotruncus.id.2054	Weighted median	13	-0.0369518	0.0989244	0.70875		-0.230844	0.15694	0.963723	0.793864	1.16993	0.964 (0.794-1.17)
aToCrK	wNyFeL	outcome	genus.Anaerotruncus.id.2054	Inverse variance weighted (multiplicative random effects)	13	-0.0865951	0.105239	0.410599	0.804022	-0.292864	0.119674	0.917048	0.746123	1.12713	0.917 (0.746-1.127)
aToCrK	wNyFeL	outcome	genus.Anaerotruncus.id.2054	Simple mode	13	0.0320237	0.170673	0.8543		-0.302495	0.366543	1.03254	0.738972	1.44274	1.033 (0.739-1.443)
aToCrK	wNyFeL	outcome	genus.Anaerotruncus.id.2054	Weighted mode	13	0.000695517	0.142986	0.996199		-0.279557	0.280948	1.0007	0.756119	1.32438	1.001 (0.756-1.324)
B5jn0Y	wNyFeL	outcome	genus.Roseburia.id.2012	MR Egger	14	-0.0807244	0.195014	0.68622		-0.462952	0.301503	0.922448	0.629423	1.35189	0.922 (0.629-1.352)
B5jn0Y	wNyFeL	outcome	genus.Roseburia.id.2012	Weighted median	14	-0.0927776	0.0855713	0.27827		-0.260497	0.0749422	0.911396	0.770668	1.07782	0.911 (0.771-1.078)
B5jn0Y	wNyFeL	outcome	genus.Roseburia.id.2012	Inverse variance weighted (fixed effects)	14	-0.0820936	0.0635219	0.19623	0.723638	-0.206597	0.0424094	0.921186	0.813348	1.04332	0.921 (0.813-1.043)
B5jn0Y	wNyFeL	outcome	genus.Roseburia.id.2012	Simple mode	14	-0.0920893	0.143938	0.533426		-0.374207	0.190029	0.912024	0.687834	1.20928	0.912 (0.688-1.209)
B5jn0Y	wNyFeL	outcome	genus.Roseburia.id.2012	Weighted mode	14	-0.118847	0.141975	0.417663		-0.397119	0.159425	0.887944	0.672254	1.17284	0.888 (0.672-1.173)
BiKMtW	wNyFeL	outcome	genus.Sutterella.id.2896	MR Egger	12	-0.19839	0.253932	0.452742		-0.696095	0.299316	0.82005	0.498528	1.34894	0.82 (0.499-1.349)
BiKMtW	wNyFeL	outcome	genus.Sutterella.id.2896	Weighted median	12	0.0693353	0.0751741	0.356356		-0.0780059	0.216677	1.0718	0.924959	1.24194	1.072 (0.925-1.242)
BiKMtW	wNyFeL	outcome	genus.Sutterella.id.2896	Inverse variance weighted (fixed effects)	12	0.021203	0.0589116	0.718913	0.97845	-0.0942637	0.13667	1.02143	0.910043	1.14645	1.021 (0.91-1.146)
BiKMtW	wNyFeL	outcome	genus.Sutterella.id.2896	Simple mode	12	0.133012	0.13088	0.331325		-0.123513	0.389537	1.14226	0.88381	1.4763	1.142 (0.884-1.476)
BiKMtW	wNyFeL	outcome	genus.Sutterella.id.2896	Weighted mode	12	0.133012	0.128514	0.322887		-0.118875	0.384899	1.14226	0.887919	1.46947	1.142 (0.888-1.469)
BLC7wV	wNyFeL	outcome	genus.RuminococcaceaeUCG013.id.11370	MR Egger	11	-0.00871655	0.187236	0.963886		-0.3757	0.358267	0.991321	0.686808	1.43085	0.991 (0.687-1.431)
BLC7wV	wNyFeL	outcome	genus.RuminococcaceaeUCG013.id.11370	Weighted median	11	-0.035738	0.085111	0.674559		-0.202556	0.13108	0.964893	0.816641	1.14006	0.965 (0.817-1.14)
BLC7wV	wNyFeL	outcome	genus.RuminococcaceaeUCG013.id.11370	Inverse variance weighted (fixed effects)	11	-0.0440414	0.0653215	0.500169	0.901819	-0.172072	0.0839888	0.956914	0.841919	1.08762	0.957 (0.842-1.088)
BLC7wV	wNyFeL	outcome	genus.RuminococcaceaeUCG013.id.11370	Simple mode	11	-0.0209345	0.118607	0.863422		-0.253404	0.211535	0.979283	0.776154	1.23557	0.979 (0.776-1.236)
BLC7wV	wNyFeL	outcome	genus.RuminococcaceaeUCG013.id.11370	Weighted mode	11	-0.0389422	0.120234	0.752696		-0.2746	0.196716	0.961806	0.759876	1.2174	0.962 (0.76-1.217)
Bt0kEx	wNyFeL	outcome	genus.LachnospiraceaeNK4A136group.id.11319	MR Egger	15	-0.0289711	0.101124	0.779018		-0.227175	0.169232	0.971445	0.796782	1.1844	0.971 (0.797-1.184)
Bt0kEx	wNyFeL	outcome	genus.LachnospiraceaeNK4A136group.id.11319	Weighted median	15	0.0152809	0.0713727	0.830469		-0.12461	0.155171	1.0154	0.882842	1.16786	1.015 (0.883-1.168)
Bt0kEx	wNyFeL	outcome	genus.LachnospiraceaeNK4A136group.id.11319	Inverse variance weighted (fixed effects)	15	0.0744059	0.0506759	0.142031	0.723638	-0.0249188	0.173731	1.07724	0.975389	1.18974	1.077 (0.975-1.19)
Bt0kEx	wNyFeL	outcome	genus.LachnospiraceaeNK4A136group.id.11319	Simple mode	15	0.0780183	0.116967	0.515608		-0.151237	0.307273	1.08114	0.859644	1.35971	1.081 (0.86-1.36)
Bt0kEx	wNyFeL	outcome	genus.LachnospiraceaeNK4A136group.id.11319	Weighted mode	15	-0.0142641	0.0803595	0.861656		-0.171769	0.14324	0.985837	0.842174	1.15401	0.986 (0.842-1.154)
c62fwk	wNyFeL	outcome	genus.Sellimonas.id.14369	MR Egger	9	0.202245	0.188797	0.319606		-0.167798	0.572287	1.22415	0.845525	1.77232	1.224 (0.846-1.772)
c62fwk	wNyFeL	outcome	genus.Sellimonas.id.14369	Weighted median	9	0.0153167	0.0450138	0.733656		-0.0729104	0.103544	1.01543	0.929684	1.10909	1.015 (0.93-1.109)
c62fwk	wNyFeL	outcome	genus.Sellimonas.id.14369	Inverse variance weighted (fixed effects)	9	-0.00134137	0.0324089	0.966986	0.991227	-0.0648628	0.0621801	0.99866	0.937196	1.06415	0.999 (0.937-1.064)
c62fwk	wNyFeL	outcome	genus.Sellimonas.id.14369	Simple mode	9	0.0405953	0.0746591	0.601439		-0.105736	0.186927	1.04143	0.899662	1.20554	1.041 (0.9-1.206)
c62fwk	wNyFeL	outcome	genus.Sellimonas.id.14369	Weighted mode	9	0.0382789	0.0753232	0.62503		-0.109355	0.185912	1.03902	0.896413	1.20432	1.039 (0.896-1.204)
cqFLTQ	wNyFeL	outcome	genus.Coprococcus1.id.11301	MR Egger	12	-0.00768229	0.215853	0.972309		-0.430754	0.415389	0.992347	0.650019	1.51496	0.992 (0.65-1.515)
cqFLTQ	wNyFeL	outcome	genus.Coprococcus1.id.11301	Weighted median	12	0.0553261	0.0966854	0.567167		-0.134177	0.244829	1.05689	0.874435	1.2774	1.057 (0.874-1.277)
cqFLTQ	wNyFeL	outcome	genus.Coprococcus1.id.11301	Inverse variance weighted (multiplicative random effects)	12	0.0656331	0.082258	0.424932	0.804022	-0.0955926	0.226859	1.06783	0.908834	1.25465	1.068 (0.909-1.255)
cqFLTQ	wNyFeL	outcome	genus.Coprococcus1.id.11301	Simple mode	12	-0.178962	0.194423	0.37707		-0.560031	0.202108	0.836138	0.571192	1.22398	0.836 (0.571-1.224)
cqFLTQ	wNyFeL	outcome	genus.Coprococcus1.id.11301	Weighted mode	12	0.131117	0.1523	0.40766		-0.167391	0.429625	1.1401	0.845869	1.53668	1.14 (0.846-1.537)
E1ZDX3	wNyFeL	outcome	genus.Oxalobacter.id.2978	MR Egger	11	-0.143002	0.23729	0.561619		-0.60809	0.322086	0.866752	0.54439	1.38	0.867 (0.544-1.38)
E1ZDX3	wNyFeL	outcome	genus.Oxalobacter.id.2978	Weighted median	11	-0.0998166	0.0512217	0.0513291		-0.200211	0.000577876	0.905003	0.818558	1.00058	0.905 (0.819-1.001)
E1ZDX3	wNyFeL	outcome	genus.Oxalobacter.id.2978	Inverse variance weighted (multiplicative random effects)	11	-0.0913334	0.0480489	0.0573223	0.543181	-0.185509	0.00284234	0.912713	0.830681	1.00285	0.913 (0.831-1.003)
E1ZDX3	wNyFeL	outcome	genus.Oxalobacter.id.2978	Simple mode	11	-0.0392702	0.095631	0.689995		-0.226707	0.148167	0.961491	0.797154	1.15971	0.961 (0.797-1.16)
E1ZDX3	wNyFeL	outcome	genus.Oxalobacter.id.2978	Weighted mode	11	-0.0882974	0.0934815	0.367153		-0.271521	0.0949263	0.915489	0.762219	1.09958	0.915 (0.762-1.1)
e5mJnF	wNyFeL	outcome	genus.Dorea.id.1997	MR Egger	10	0.0609887	0.322971	0.854924		-0.572035	0.694012	1.06289	0.564376	2.00173	1.063 (0.564-2.002)
e5mJnF	wNyFeL	outcome	genus.Dorea.id.1997	Weighted median	10	0.187783	0.109679	0.0868762		-0.0271883	0.402755	1.20657	0.973178	1.49594	1.207 (0.973-1.496)
e5mJnF	wNyFeL	outcome	genus.Dorea.id.1997	Inverse variance weighted (multiplicative random effects)	10	0.0399816	0.109292	0.714496	0.97845	-0.17423	0.254193	1.04079	0.840104	1.28942	1.041 (0.84-1.289)
e5mJnF	wNyFeL	outcome	genus.Dorea.id.1997	Simple mode	10	0.215084	0.166021	0.227379		-0.110316	0.540485	1.23997	0.895551	1.71684	1.24 (0.896-1.717)
e5mJnF	wNyFeL	outcome	genus.Dorea.id.1997	Weighted mode	10	0.199101	0.131033	0.162962		-0.0577232	0.455925	1.22031	0.943911	1.57763	1.22 (0.944-1.578)
ebP4zV	wNyFeL	outcome	genus.Ruminococcus1.id.11373	MR Egger	10	-0.0090254	0.222829	0.968684		-0.44577	0.427719	0.991015	0.640331	1.53375	0.991 (0.64-1.534)
ebP4zV	wNyFeL	outcome	genus.Ruminococcus1.id.11373	Weighted median	10	0.0925135	0.0959291	0.334849		-0.0955077	0.280535	1.09693	0.908911	1.32384	1.097 (0.909-1.324)
ebP4zV	wNyFeL	outcome	genus.Ruminococcus1.id.11373	Inverse variance weighted (fixed effects)	10	0.0844779	0.065339	0.19604	0.723638	-0.0435866	0.212542	1.08815	0.95735	1.23682	1.088 (0.957-1.237)
ebP4zV	wNyFeL	outcome	genus.Ruminococcus1.id.11373	Simple mode	10	0.116554	0.165805	0.49986		-0.208424	0.441531	1.12362	0.811863	1.55509	1.124 (0.812-1.555)
ebP4zV	wNyFeL	outcome	genus.Ruminococcus1.id.11373	Weighted mode	10	0.121722	0.169338	0.490497		-0.21018	0.453625	1.12944	0.810438	1.57401	1.129 (0.81-1.574)
FT7OrH	wNyFeL	outcome	genus.Actinomyces.id.423	MR Egger	7	-0.350992	0.135953	0.049329		-0.617458	-0.0845246	0.70399	0.539313	0.918949	0.704 (0.539-0.919)
FT7OrH	wNyFeL	outcome	genus.Actinomyces.id.423	Weighted median	7	0.0487369	0.0842696	0.563031		-0.116432	0.213905	1.04994	0.890091	1.23851	1.05 (0.89-1.239)
FT7OrH	wNyFeL	outcome	genus.Actinomyces.id.423	Inverse variance weighted (multiplicative random effects)	7	0.113212	0.0979915	0.24796	0.742337	-0.0788519	0.305275	1.11987	0.924177	1.357	1.12 (0.924-1.357)
FT7OrH	wNyFeL	outcome	genus.Actinomyces.id.423	Simple mode	7	0.247362	0.201137	0.264798		-0.146868	0.641591	1.28064	0.863408	1.8995	1.281 (0.863-1.9)
FT7OrH	wNyFeL	outcome	genus.Actinomyces.id.423	Weighted mode	7	-0.0507684	0.100424	0.631208		-0.247599	0.146062	0.950499	0.780673	1.15727	0.95 (0.781-1.157)
GNp2YQ	wNyFeL	outcome	genus..Ruminococcusgauvreauiigroup.id.11342	MR Egger	11	0.231294	0.317693	0.485098		-0.391385	0.853973	1.26023	0.67612	2.34896	1.26 (0.676-2.349)
GNp2YQ	wNyFeL	outcome	genus..Ruminococcusgauvreauiigroup.id.11342	Weighted median	11	-0.00116482	0.0884967	0.989498		-0.174618	0.172289	0.998836	0.839777	1.18802	0.999 (0.84-1.188)
GNp2YQ	wNyFeL	outcome	genus..Ruminococcusgauvreauiigroup.id.11342	Inverse variance weighted (fixed effects)	11	0.0550426	0.0604052	0.362178	0.750637	-0.0633517	0.173437	1.05659	0.938613	1.18939	1.057 (0.939-1.189)
GNp2YQ	wNyFeL	outcome	genus..Ruminococcusgauvreauiigroup.id.11342	Simple mode	11	-0.0455534	0.17474	0.799619		-0.388044	0.296937	0.955469	0.678383	1.34573	0.955 (0.678-1.346)
GNp2YQ	wNyFeL	outcome	genus..Ruminococcusgauvreauiigroup.id.11342	Weighted mode	11	-0.0401724	0.183732	0.831323		-0.400287	0.319942	0.960624	0.670128	1.37705	0.961 (0.67-1.377)
hUph1f	wNyFeL	outcome	genus.RikenellaceaeRC9gutgroup.id.11191	MR Egger	11	0.247732	0.305404	0.438198		-0.350861	0.846325	1.28112	0.704082	2.33106	1.281 (0.704-2.331)
hUph1f	wNyFeL	outcome	genus.RikenellaceaeRC9gutgroup.id.11191	Weighted median	11	0.0533413	0.0429371	0.214121		-0.0308153	0.137498	1.05479	0.969655	1.1474	1.055 (0.97-1.147)
hUph1f	wNyFeL	outcome	genus.RikenellaceaeRC9gutgroup.id.11191	Inverse variance weighted (multiplicative random effects)	11	0.00543064	0.0481923	0.910279	0.991227	-0.0890262	0.0998875	1.00545	0.914822	1.10505	1.005 (0.915-1.105)
hUph1f	wNyFeL	outcome	genus.RikenellaceaeRC9gutgroup.id.11191	Simple mode	11	0.0513513	0.0570945	0.389579		-0.060554	0.163257	1.05269	0.941243	1.17734	1.053 (0.941-1.177)
hUph1f	wNyFeL	outcome	genus.RikenellaceaeRC9gutgroup.id.11191	Weighted mode	11	0.0496777	0.053893	0.378344		-0.0559525	0.155308	1.05093	0.945584	1.16802	1.051 (0.946-1.168)
I2CEyx	wNyFeL	outcome	genus.Tyzzerella3.id.11335	MR Egger	12	0.022436	0.252673	0.930998		-0.472803	0.517675	1.02269	0.623253	1.67812	1.023 (0.623-1.678)
I2CEyx	wNyFeL	outcome	genus.Tyzzerella3.id.11335	Weighted median	12	0.00337701	0.055937	0.95186		-0.10626	0.113014	1.00338	0.899191	1.11965	1.003 (0.899-1.12)
I2CEyx	wNyFeL	outcome	genus.Tyzzerella3.id.11335	Inverse variance weighted (fixed effects)	12	0.049154	0.0379774	0.195564	0.723638	-0.0252818	0.12359	1.05038	0.975035	1.13155	1.05 (0.975-1.132)
I2CEyx	wNyFeL	outcome	genus.Tyzzerella3.id.11335	Simple mode	12	-0.0327298	0.0905612	0.724638		-0.21023	0.14477	0.9678	0.810398	1.15577	0.968 (0.81-1.156)
I2CEyx	wNyFeL	outcome	genus.Tyzzerella3.id.11335	Weighted mode	12	-0.0309558	0.0910476	0.740263		-0.209409	0.147498	0.969518	0.811063	1.15893	0.97 (0.811-1.159)
I5XXsr	wNyFeL	outcome	genus.Prevotella9.id.11183	MR Egger	15	-0.0395332	0.124127	0.755172		-0.282822	0.203756	0.961238	0.753654	1.226	0.961 (0.754-1.226)
I5XXsr	wNyFeL	outcome	genus.Prevotella9.id.11183	Weighted median	15	0.046007	0.0545891	0.399347		-0.0609876	0.153002	1.04708	0.940835	1.16533	1.047 (0.941-1.165)
I5XXsr	wNyFeL	outcome	genus.Prevotella9.id.11183	Inverse variance weighted (fixed effects)	15	0.0804182	0.042647	0.0593391	0.543181	-0.00316985	0.164006	1.08374	0.996835	1.17822	1.084 (0.997-1.178)
I5XXsr	wNyFeL	outcome	genus.Prevotella9.id.11183	Simple mode	15	0.027563	0.0969444	0.780329		-0.162448	0.217574	1.02795	0.85006	1.24306	1.028 (0.85-1.243)
I5XXsr	wNyFeL	outcome	genus.Prevotella9.id.11183	Weighted mode	15	0.027563	0.0852306	0.751177		-0.139489	0.194615	1.02795	0.869803	1.21484	1.028 (0.87-1.215)
iAhkfC	wNyFeL	outcome	genus.Erysipelatoclostridium.id.11381	MR Egger	15	0.0895322	0.204216	0.668279		-0.31073	0.489795	1.09366	0.732911	1.63198	1.094 (0.733-1.632)
iAhkfC	wNyFeL	outcome	genus.Erysipelatoclostridium.id.11381	Weighted median	15	-0.0220775	0.0632281	0.72696		-0.146005	0.10185	0.978164	0.864154	1.10722	0.978 (0.864-1.107)
iAhkfC	wNyFeL	outcome	genus.Erysipelatoclostridium.id.11381	Inverse variance weighted (fixed effects)	15	-0.0104216	0.0450028	0.816866	0.990922	-0.0986271	0.0777839	0.989632	0.90608	1.08089	0.99 (0.906-1.081)
iAhkfC	wNyFeL	outcome	genus.Erysipelatoclostridium.id.11381	Simple mode	15	-0.0358997	0.130179	0.786752		-0.29105	0.21925	0.964737	0.747478	1.24514	0.965 (0.747-1.245)
iAhkfC	wNyFeL	outcome	genus.Erysipelatoclostridium.id.11381	Weighted mode	15	-0.038244	0.130227	0.773318		-0.29349	0.217002	0.962478	0.745657	1.24235	0.962 (0.746-1.242)
iMGTCD	wNyFeL	outcome	genus.Ruminiclostridium5.id.11355	MR Egger	11	-0.483004	0.294501	0.135409		-1.06023	0.0942174	0.616927	0.346378	1.0988	0.617 (0.346-1.099)
iMGTCD	wNyFeL	outcome	genus.Ruminiclostridium5.id.11355	Weighted median	11	-0.0153064	0.0958933	0.873181		-0.203257	0.172644	0.98481	0.816068	1.18844	0.985 (0.816-1.188)
iMGTCD	wNyFeL	outcome	genus.Ruminiclostridium5.id.11355	Inverse variance weighted (fixed effects)	11	0.0354651	0.0704831	0.614844	0.950214	-0.102682	0.173612	1.0361	0.902414	1.18959	1.036 (0.902-1.19)
iMGTCD	wNyFeL	outcome	genus.Ruminiclostridium5.id.11355	Simple mode	11	-0.0177634	0.181144	0.92382		-0.372805	0.337279	0.982393	0.688799	1.40113	0.982 (0.689-1.401)
iMGTCD	wNyFeL	outcome	genus.Ruminiclostridium5.id.11355	Weighted mode	11	-0.0344656	0.137606	0.807298		-0.304174	0.235242	0.966122	0.737733	1.26522	0.966 (0.738-1.265)
iwPbIH	wNyFeL	outcome	genus.Ruminiclostridium6.id.11356	MR Egger	15	-0.168014	0.15181	0.288465		-0.465561	0.129533	0.845342	0.627783	1.1383	0.845 (0.628-1.138)
iwPbIH	wNyFeL	outcome	genus.Ruminiclostridium6.id.11356	Weighted median	15	-0.0715424	0.0770591	0.353195		-0.222578	0.0794935	0.930957	0.800452	1.08274	0.931 (0.8-1.083)
iwPbIH	wNyFeL	outcome	genus.Ruminiclostridium6.id.11356	Inverse variance weighted (fixed effects)	15	-0.0696722	0.0544469	0.200673	0.723638	-0.176388	0.0370436	0.932699	0.838293	1.03774	0.933 (0.838-1.038)
iwPbIH	wNyFeL	outcome	genus.Ruminiclostridium6.id.11356	Simple mode	15	-0.0104135	0.147873	0.944854		-0.300244	0.279417	0.989641	0.740637	1.32236	0.99 (0.741-1.322)
iwPbIH	wNyFeL	outcome	genus.Ruminiclostridium6.id.11356	Weighted mode	15	-0.18175	0.125977	0.171096		-0.428665	0.0651643	0.83381	0.651378	1.06733	0.834 (0.651-1.067)
j4g0ZV	wNyFeL	outcome	genus.CandidatusSoleaferrea.id.11350	MR Egger	9	0.617315	0.647282	0.371998		-0.651358	1.88599	1.85394	0.521337	6.59287	1.854 (0.521-6.593)
j4g0ZV	wNyFeL	outcome	genus.CandidatusSoleaferrea.id.11350	Weighted median	9	-0.0178471	0.0683865	0.794112		-0.151885	0.11619	0.982311	0.859087	1.12321	0.982 (0.859-1.123)
j4g0ZV	wNyFeL	outcome	genus.CandidatusSoleaferrea.id.11350	Inverse variance weighted (fixed effects)	9	0.00762747	0.0465209	0.869764	0.990922	-0.0835534	0.0988084	1.00766	0.919842	1.10385	1.008 (0.92-1.104)
j4g0ZV	wNyFeL	outcome	genus.CandidatusSoleaferrea.id.11350	Simple mode	9	-0.0714338	0.122312	0.575294		-0.311165	0.168297	0.931058	0.732593	1.18329	0.931 (0.733-1.183)
j4g0ZV	wNyFeL	outcome	genus.CandidatusSoleaferrea.id.11350	Weighted mode	9	-0.0467955	0.122079	0.711467		-0.28607	0.192479	0.954283	0.75121	1.21225	0.954 (0.751-1.212)
j87dXS	wNyFeL	outcome	genus.Eisenbergiella.id.11304	MR Egger	11	-0.116748	0.427065	0.790736		-0.953795	0.720299	0.889809	0.385276	2.05505	0.89 (0.385-2.055)
j87dXS	wNyFeL	outcome	genus.Eisenbergiella.id.11304	Weighted median	11	-0.00254344	0.0624482	0.967512		-0.124942	0.119855	0.99746	0.882548	1.12733	0.997 (0.883-1.127)
j87dXS	wNyFeL	outcome	genus.Eisenbergiella.id.11304	Inverse variance weighted (multiplicative random effects)	11	-0.0216228	0.0549237	0.693812	0.97845	-0.129273	0.0860277	0.978609	0.878734	1.08984	0.979 (0.879-1.09)
j87dXS	wNyFeL	outcome	genus.Eisenbergiella.id.11304	Simple mode	11	0.00393019	0.105819	0.971104		-0.203475	0.211335	1.00394	0.81589	1.23533	1.004 (0.816-1.235)
j87dXS	wNyFeL	outcome	genus.Eisenbergiella.id.11304	Weighted mode	11	0.0101195	0.106746	0.926346		-0.199102	0.219341	1.01017	0.819466	1.24526	1.01 (0.819-1.245)
JHChB7	wNyFeL	outcome	genus.Adlercreutzia.id.812	MR Egger	8	0.0312362	0.301341	0.920819		-0.559392	0.621865	1.03173	0.571556	1.8624	1.032 (0.572-1.862)
JHChB7	wNyFeL	outcome	genus.Adlercreutzia.id.812	Weighted median	8	-0.025026	0.0761533	0.742438		-0.174286	0.124234	0.975285	0.840056	1.13228	0.975 (0.84-1.132)
JHChB7	wNyFeL	outcome	genus.Adlercreutzia.id.812	Inverse variance weighted (fixed effects)	8	-0.00102895	0.0591092	0.986111	0.991227	-0.116883	0.114825	0.998972	0.889689	1.12168	0.999 (0.89-1.122)
JHChB7	wNyFeL	outcome	genus.Adlercreutzia.id.812	Simple mode	8	-0.0276804	0.113674	0.814595		-0.250482	0.195121	0.972699	0.778426	1.21546	0.973 (0.778-1.215)
JHChB7	wNyFeL	outcome	genus.Adlercreutzia.id.812	Weighted mode	8	-0.0176047	0.115685	0.88334		-0.244347	0.209138	0.982549	0.783216	1.23261	0.983 (0.783-1.233)
jJC3Fm	wNyFeL	outcome	genus.Enterorhabdus.id.820	MR Egger	6	-0.254803	0.292164	0.432363		-0.827444	0.317838	0.775069	0.437165	1.37415	0.775 (0.437-1.374)
jJC3Fm	wNyFeL	outcome	genus.Enterorhabdus.id.820	Weighted median	6	-0.138263	0.0962517	0.150868		-0.326916	0.0503903	0.87087	0.721144	1.05168	0.871 (0.721-1.052)
jJC3Fm	wNyFeL	outcome	genus.Enterorhabdus.id.820	Inverse variance weighted (multiplicative random effects)	6	-0.0934755	0.104	0.36876	0.750637	-0.297316	0.110365	0.91076	0.742809	1.11669	0.911 (0.743-1.117)
jJC3Fm	wNyFeL	outcome	genus.Enterorhabdus.id.820	Simple mode	6	-0.0966719	0.137982	0.514797		-0.367116	0.173772	0.907854	0.692729	1.18978	0.908 (0.693-1.19)
jJC3Fm	wNyFeL	outcome	genus.Enterorhabdus.id.820	Weighted mode	6	-0.103968	0.132981	0.469702		-0.364612	0.156675	0.901254	0.694466	1.16962	0.901 (0.694-1.17)
jUcEpg	wNyFeL	outcome	genus.Butyricimonas.id.945	MR Egger	13	0.170663	0.197589	0.406176		-0.21661	0.557937	1.18609	0.805244	1.74706	1.186 (0.805-1.747)
jUcEpg	wNyFeL	outcome	genus.Butyricimonas.id.945	Weighted median	13	-0.135792	0.077287	0.0789213		-0.287274	0.0156909	0.873025	0.750306	1.01581	0.873 (0.75-1.016)
jUcEpg	wNyFeL	outcome	genus.Butyricimonas.id.945	Inverse variance weighted (fixed effects)	13	-0.115409	0.0546059	0.0345588	0.514063	-0.222437	-0.00838147	0.891002	0.800566	0.991654	0.891 (0.801-0.992)
jUcEpg	wNyFeL	outcome	genus.Butyricimonas.id.945	Simple mode	13	-0.236713	0.14527	0.129164		-0.521442	0.0480159	0.789218	0.593664	1.04919	0.789 (0.594-1.049)
jUcEpg	wNyFeL	outcome	genus.Butyricimonas.id.945	Weighted mode	13	-0.234209	0.128967	0.0944131		-0.486984	0.0185651	0.791196	0.614477	1.01874	0.791 (0.614-1.019)
kjA5PB	wNyFeL	outcome	genus.RuminococcaceaeUCG010.id.11367	MR Egger	6	-0.252109	0.220401	0.316482		-0.684095	0.179877	0.77716	0.504546	1.19707	0.777 (0.505-1.197)
kjA5PB	wNyFeL	outcome	genus.RuminococcaceaeUCG010.id.11367	Weighted median	6	-0.147854	0.0998295	0.138589		-0.34352	0.0478119	0.862557	0.709269	1.04897	0.863 (0.709-1.049)
kjA5PB	wNyFeL	outcome	genus.RuminococcaceaeUCG010.id.11367	Inverse variance weighted (fixed effects)	6	-0.0855239	0.0756951	0.258541	0.742337	-0.233886	0.0628385	0.918031	0.791452	1.06485	0.918 (0.791-1.065)
kjA5PB	wNyFeL	outcome	genus.RuminococcaceaeUCG010.id.11367	Simple mode	6	-0.126012	0.142177	0.416041		-0.404679	0.152655	0.881604	0.667191	1.16492	0.882 (0.667-1.165)
kjA5PB	wNyFeL	outcome	genus.RuminococcaceaeUCG010.id.11367	Weighted mode	6	-0.147967	0.124924	0.289463		-0.392819	0.0968845	0.862459	0.675151	1.10173	0.862 (0.675-1.102)
LCZ8yH	wNyFeL	outcome	genus.Prevotella7.id.11182	MR Egger	11	-0.0816524	0.192274	0.681052		-0.45851	0.295206	0.921592	0.632225	1.3434	0.922 (0.632-1.343)
LCZ8yH	wNyFeL	outcome	genus.Prevotella7.id.11182	Weighted median	11	-0.00527852	0.0413271	0.898366		-0.0862796	0.0757226	0.994735	0.917338	1.07866	0.995 (0.917-1.079)
LCZ8yH	wNyFeL	outcome	genus.Prevotella7.id.11182	Inverse variance weighted (fixed effects)	11	-0.0187823	0.0330439	0.569761	0.905025	-0.0835484	0.0459839	0.981393	0.919847	1.04706	0.981 (0.92-1.047)
LCZ8yH	wNyFeL	outcome	genus.Prevotella7.id.11182	Simple mode	11	-0.000652327	0.0681744	0.992554		-0.134274	0.132969	0.999348	0.87435	1.14222	0.999 (0.874-1.142)
LCZ8yH	wNyFeL	outcome	genus.Prevotella7.id.11182	Weighted mode	11	0.000440797	0.0675259	0.99492		-0.13191	0.132791	1.00044	0.87642	1.14201	1 (0.876-1.142)
lJcL8y	wNyFeL	outcome	genus.RuminococcaceaeUCG003.id.11361	MR Egger	12	-0.156241	0.189866	0.429749		-0.528378	0.215896	0.855353	0.58956	1.24097	0.855 (0.59-1.241)
lJcL8y	wNyFeL	outcome	genus.RuminococcaceaeUCG003.id.11361	Weighted median	12	0.0902557	0.0797727	0.257882		-0.0660988	0.24661	1.09445	0.936038	1.27968	1.094 (0.936-1.28)
lJcL8y	wNyFeL	outcome	genus.RuminococcaceaeUCG003.id.11361	Inverse variance weighted (fixed effects)	12	0.0784052	0.0578831	0.175562	0.723638	-0.0350456	0.191856	1.08156	0.965561	1.2115	1.082 (0.966-1.211)
lJcL8y	wNyFeL	outcome	genus.RuminococcaceaeUCG003.id.11361	Simple mode	12	0.125184	0.146206	0.410141		-0.161379	0.411748	1.13336	0.850969	1.50945	1.133 (0.851-1.509)
lJcL8y	wNyFeL	outcome	genus.RuminococcaceaeUCG003.id.11361	Weighted mode	12	0.103279	0.143146	0.485658		-0.177287	0.383845	1.1088	0.83754	1.46792	1.109 (0.838-1.468)
LKYg6S	wNyFeL	outcome	genus.Terrisporobacter.id.11348	MR Egger	5	0.108044	0.204705	0.634183		-0.293178	0.509266	1.1141	0.74589	1.66407	1.114 (0.746-1.664)
LKYg6S	wNyFeL	outcome	genus.Terrisporobacter.id.11348	Weighted median	5	0.0114662	0.0815114	0.888131		-0.148296	0.171229	1.01153	0.862176	1.18676	1.012 (0.862-1.187)
LKYg6S	wNyFeL	outcome	genus.Terrisporobacter.id.11348	Inverse variance weighted (fixed effects)	5	0.0110041	0.0679546	0.871359	0.990922	-0.122187	0.144195	1.01106	0.884983	1.15511	1.011 (0.885-1.155)
LKYg6S	wNyFeL	outcome	genus.Terrisporobacter.id.11348	Simple mode	5	0.0150045	0.107101	0.895354		-0.194913	0.224922	1.01512	0.822907	1.25222	1.015 (0.823-1.252)
LKYg6S	wNyFeL	outcome	genus.Terrisporobacter.id.11348	Weighted mode	5	0.0156215	0.105206	0.889144		-0.190581	0.221824	1.01574	0.826479	1.24835	1.016 (0.826-1.248)
MpL626	wNyFeL	outcome	genus.Lachnoclostridium.id.11308	MR Egger	13	0.391198	0.282659	0.193797		-0.162814	0.945209	1.47875	0.849749	2.57335	1.479 (0.85-2.573)
MpL626	wNyFeL	outcome	genus.Lachnoclostridium.id.11308	Weighted median	13	-0.0267551	0.0982032	0.785279		-0.219233	0.165723	0.9736	0.803134	1.18025	0.974 (0.803-1.18)
MpL626	wNyFeL	outcome	genus.Lachnoclostridium.id.11308	Inverse variance weighted (multiplicative random effects)	13	-0.0503345	0.0886997	0.570394	0.905025	-0.224186	0.123517	0.950911	0.799166	1.13147	0.951 (0.799-1.131)
MpL626	wNyFeL	outcome	genus.Lachnoclostridium.id.11308	Simple mode	13	-0.0465322	0.171937	0.79127		-0.383528	0.290464	0.954534	0.681453	1.33705	0.955 (0.681-1.337)
MpL626	wNyFeL	outcome	genus.Lachnoclostridium.id.11308	Weighted mode	13	-0.00193858	0.141724	0.989311		-0.279719	0.275841	0.998063	0.755996	1.31764	0.998 (0.756-1.318)
mz9jd0	wNyFeL	outcome	genus.Barnesiella.id.944	MR Egger	12	0.17227	0.252614	0.510755		-0.322853	0.667394	1.188	0.72408	1.94915	1.188 (0.724-1.949)
mz9jd0	wNyFeL	outcome	genus.Barnesiella.id.944	Weighted median	12	0.0240999	0.0862452	0.779911		-0.144941	0.19314	1.02439	0.865074	1.21305	1.024 (0.865-1.213)
mz9jd0	wNyFeL	outcome	genus.Barnesiella.id.944	Inverse variance weighted (fixed effects)	12	0.124025	0.0616672	0.0443043	0.527221	0.0031574	0.244893	1.13204	1.00316	1.27748	1.132 (1.003-1.277)
mz9jd0	wNyFeL	outcome	genus.Barnesiella.id.944	Simple mode	12	-0.0158248	0.137801	0.910643		-0.285914	0.254265	0.9843	0.751327	1.28951	0.984 (0.751-1.29)
mz9jd0	wNyFeL	outcome	genus.Barnesiella.id.944	Weighted mode	12	-0.00795578	0.132531	0.953209		-0.267717	0.251805	0.992076	0.765124	1.28635	0.992 (0.765-1.286)
nIesEv	wNyFeL	outcome	genus.Peptococcus.id.2037	MR Egger	12	0.0547244	0.142973	0.709908		-0.225503	0.334952	1.05625	0.798114	1.39787	1.056 (0.798-1.398)
nIesEv	wNyFeL	outcome	genus.Peptococcus.id.2037	Weighted median	12	-0.0229035	0.0476556	0.630798		-0.116309	0.0705016	0.977357	0.890201	1.07305	0.977 (0.89-1.073)
nIesEv	wNyFeL	outcome	genus.Peptococcus.id.2037	Inverse variance weighted (fixed effects)	12	-0.0231357	0.0371093	0.532989	0.905025	-0.0958699	0.0495984	0.97713	0.908582	1.05085	0.977 (0.909-1.051)
nIesEv	wNyFeL	outcome	genus.Peptococcus.id.2037	Simple mode	12	-0.0215797	0.0711778	0.767409		-0.161088	0.117929	0.978651	0.851217	1.12516	0.979 (0.851-1.125)
nIesEv	wNyFeL	outcome	genus.Peptococcus.id.2037	Weighted mode	12	-0.0199775	0.0645638	0.762783		-0.146522	0.106568	0.980221	0.863706	1.11245	0.98 (0.864-1.112)
nnD7ru	wNyFeL	outcome	genus..Eubacteriumoxidoreducensgroup.id.11339	MR Egger	5	-0.201939	0.243193	0.467237		-0.678597	0.274718	0.817144	0.507328	1.31616	0.817 (0.507-1.316)
nnD7ru	wNyFeL	outcome	genus..Eubacteriumoxidoreducensgroup.id.11339	Weighted median	5	-0.0114658	0.0758631	0.879866		-0.160157	0.137226	0.9886	0.85201	1.14709	0.989 (0.852-1.147)
nnD7ru	wNyFeL	outcome	genus..Eubacteriumoxidoreducensgroup.id.11339	Inverse variance weighted (fixed effects)	5	-0.051989	0.0582469	0.372092	0.750637	-0.166153	0.062175	0.949339	0.846917	1.06415	0.949 (0.847-1.064)
nnD7ru	wNyFeL	outcome	genus..Eubacteriumoxidoreducensgroup.id.11339	Simple mode	5	0.025835	0.113061	0.83046		-0.195764	0.247434	1.02617	0.822207	1.28073	1.026 (0.822-1.281)
nnD7ru	wNyFeL	outcome	genus..Eubacteriumoxidoreducensgroup.id.11339	Weighted mode	5	0.0291855	0.113838	0.810305		-0.193936	0.252307	1.02962	0.82371	1.28699	1.03 (0.824-1.287)
NqdTjG	wNyFeL	outcome	genus.FamilyXIIIAD3011group.id.11293	MR Egger	13	0.0208576	0.476968	0.965904		-0.913999	0.955715	1.02108	0.400918	2.60053	1.021 (0.401-2.601)
NqdTjG	wNyFeL	outcome	genus.FamilyXIIIAD3011group.id.11293	Weighted median	13	-0.0554603	0.0957314	0.562365		-0.243094	0.132173	0.94605	0.784198	1.14131	0.946 (0.784-1.141)
NqdTjG	wNyFeL	outcome	genus.FamilyXIIIAD3011group.id.11293	Inverse variance weighted (multiplicative random effects)	13	0.0297241	0.0962962	0.75757	0.986131	-0.159016	0.218465	1.03017	0.852982	1.24416	1.03 (0.853-1.244)
NqdTjG	wNyFeL	outcome	genus.FamilyXIIIAD3011group.id.11293	Simple mode	13	-0.126204	0.179364	0.495098		-0.477758	0.225351	0.881435	0.620172	1.25276	0.881 (0.62-1.253)
NqdTjG	wNyFeL	outcome	genus.FamilyXIIIAD3011group.id.11293	Weighted mode	13	-0.130163	0.15327	0.412371		-0.430572	0.170247	0.877953	0.650137	1.1856	0.878 (0.65-1.186)
OhSZ6N	wNyFeL	outcome	genus.RuminococcaceaeUCG002.id.11360	MR Egger	20	0.294027	0.179364	0.118515		-0.0575262	0.64558	1.34182	0.944097	1.90709	1.342 (0.944-1.907)
OhSZ6N	wNyFeL	outcome	genus.RuminococcaceaeUCG002.id.11360	Weighted median	20	0.0903063	0.0719449	0.2094		-0.0507056	0.231318	1.09451	0.950558	1.26026	1.095 (0.951-1.26)
OhSZ6N	wNyFeL	outcome	genus.RuminococcaceaeUCG002.id.11360	Inverse variance weighted (multiplicative random effects)	20	0.0413762	0.0712884	0.561642	0.905025	-0.0983492	0.181101	1.04224	0.906332	1.19854	1.042 (0.906-1.199)
OhSZ6N	wNyFeL	outcome	genus.RuminococcaceaeUCG002.id.11360	Simple mode	20	0.102248	0.130691	0.443641		-0.153906	0.358402	1.10766	0.857353	1.43104	1.108 (0.857-1.431)
OhSZ6N	wNyFeL	outcome	genus.RuminococcaceaeUCG002.id.11360	Weighted mode	20	0.121196	0.109581	0.282539		-0.0935836	0.335975	1.12885	0.910662	1.3993	1.129 (0.911-1.399)
olDlSu	wNyFeL	outcome	genus..Eubacteriumnodatumgroup.id.11297	MR Egger	11	-0.0582292	0.141751	0.690837		-0.33606	0.219602	0.943434	0.71458	1.24558	0.943 (0.715-1.246)
olDlSu	wNyFeL	outcome	genus..Eubacteriumnodatumgroup.id.11297	Weighted median	11	0.037482	0.0438842	0.393043		-0.048531	0.123495	1.03819	0.952628	1.13144	1.038 (0.953-1.131)
olDlSu	wNyFeL	outcome	genus..Eubacteriumnodatumgroup.id.11297	Inverse variance weighted (fixed effects)	11	0.0304919	0.0318024	0.337663	0.750637	-0.0318408	0.0928246	1.03096	0.968661	1.09727	1.031 (0.969-1.097)
olDlSu	wNyFeL	outcome	genus..Eubacteriumnodatumgroup.id.11297	Simple mode	11	0.0494888	0.072533	0.510548		-0.0926759	0.191653	1.05073	0.911489	1.21125	1.051 (0.911-1.211)
olDlSu	wNyFeL	outcome	genus..Eubacteriumnodatumgroup.id.11297	Weighted mode	11	0.0352577	0.0682757	0.6168		-0.0985627	0.169078	1.03589	0.906139	1.18421	1.036 (0.906-1.184)
OtCSo3	wNyFeL	outcome	genus.Alloprevotella.id.961	MR Egger	5	0.140058	0.385795	0.740649		-0.6161	0.896217	1.15034	0.540046	2.45031	1.15 (0.54-2.45)
OtCSo3	wNyFeL	outcome	genus.Alloprevotella.id.961	Weighted median	5	-0.0126762	0.057231	0.82471		-0.124849	0.0994967	0.987404	0.88263	1.10461	0.987 (0.883-1.105)
OtCSo3	wNyFeL	outcome	genus.Alloprevotella.id.961	Inverse variance weighted (fixed effects)	5	-0.00201648	0.0444093	0.963783	0.991227	-0.0890588	0.0850258	0.997986	0.914792	1.08875	0.998 (0.915-1.089)
OtCSo3	wNyFeL	outcome	genus.Alloprevotella.id.961	Simple mode	5	-0.0257079	0.0717981	0.738396		-0.166432	0.115016	0.97462	0.84668	1.12189	0.975 (0.847-1.122)
OtCSo3	wNyFeL	outcome	genus.Alloprevotella.id.961	Weighted mode	5	-0.0252045	0.0658364	0.721316		-0.154244	0.103835	0.975111	0.857063	1.10942	0.975 (0.857-1.109)
P9709V	wNyFeL	outcome	genus..Eubacteriumhalliigroup.id.11338	MR Egger	14	-0.0196793	0.178037	0.913812		-0.368632	0.329273	0.980513	0.69168	1.38996	0.981 (0.692-1.39)
P9709V	wNyFeL	outcome	genus..Eubacteriumhalliigroup.id.11338	Weighted median	14	-0.030552	0.0867982	0.724846		-0.200676	0.139572	0.96991	0.818177	1.14978	0.97 (0.818-1.15)
P9709V	wNyFeL	outcome	genus..Eubacteriumhalliigroup.id.11338	Inverse variance weighted (multiplicative random effects)	14	-0.0116113	0.0821761	0.887635	0.990922	-0.172676	0.149454	0.988456	0.84141	1.1612	0.988 (0.841-1.161)
P9709V	wNyFeL	outcome	genus..Eubacteriumhalliigroup.id.11338	Simple mode	14	-0.191287	0.17799	0.302049		-0.540147	0.157573	0.825896	0.582663	1.17067	0.826 (0.583-1.171)
P9709V	wNyFeL	outcome	genus..Eubacteriumhalliigroup.id.11338	Weighted mode	14	-0.177171	0.151672	0.263736		-0.474448	0.120107	0.837637	0.622228	1.12762	0.838 (0.622-1.128)
pCXx5P	wNyFeL	outcome	genus.Phascolarctobacterium.id.2168	MR Egger	8	-0.63085	0.307538	0.0860883		-1.23363	-0.0280748	0.532139	0.291235	0.972316	0.532 (0.291-0.972)
pCXx5P	wNyFeL	outcome	genus.Phascolarctobacterium.id.2168	Weighted median	8	-0.0373817	0.093267	0.688565		-0.220185	0.145422	0.963308	0.80237	1.15653	0.963 (0.802-1.157)
pCXx5P	wNyFeL	outcome	genus.Phascolarctobacterium.id.2168	Inverse variance weighted (fixed effects)	8	0.0117735	0.0661218	0.858678	0.990922	-0.117825	0.141372	1.01184	0.888851	1.15185	1.012 (0.889-1.152)
pCXx5P	wNyFeL	outcome	genus.Phascolarctobacterium.id.2168	Simple mode	8	-0.0925773	0.15031	0.557444		-0.387186	0.202031	0.911579	0.678965	1.22389	0.912 (0.679-1.224)
pCXx5P	wNyFeL	outcome	genus.Phascolarctobacterium.id.2168	Weighted mode	8	-0.0794898	0.135016	0.574531		-0.344121	0.185141	0.923587	0.708843	1.20339	0.924 (0.709-1.203)
PGlGHi	wNyFeL	outcome	genus.LachnospiraceaeUCG008.id.11328	MR Egger	10	-0.21636	0.227935	0.370301		-0.663113	0.230394	0.805446	0.515245	1.2591	0.805 (0.515-1.259)
PGlGHi	wNyFeL	outcome	genus.LachnospiraceaeUCG008.id.11328	Weighted median	10	0.0301734	0.0556053	0.58738		-0.0788129	0.13916	1.03063	0.924213	1.14931	1.031 (0.924-1.149)
PGlGHi	wNyFeL	outcome	genus.LachnospiraceaeUCG008.id.11328	Inverse variance weighted (fixed effects)	10	0.0495895	0.0448999	0.2694	0.742337	-0.0384143	0.137593	1.05084	0.962314	1.14751	1.051 (0.962-1.148)
PGlGHi	wNyFeL	outcome	genus.LachnospiraceaeUCG008.id.11328	Simple mode	10	0.0423361	0.0933312	0.660848		-0.140593	0.225265	1.04325	0.868843	1.25265	1.043 (0.869-1.253)
PGlGHi	wNyFeL	outcome	genus.LachnospiraceaeUCG008.id.11328	Weighted mode	10	0.0368757	0.0976469	0.714447		-0.154512	0.228264	1.03756	0.856833	1.25642	1.038 (0.857-1.256)
q1bO5E	wNyFeL	outcome	genus.Lactobacillus.id.1837	MR Egger	8	-0.0635335	0.206729	0.768981		-0.468722	0.341655	0.938443	0.625802	1.40727	0.938 (0.626-1.407)
q1bO5E	wNyFeL	outcome	genus.Lactobacillus.id.1837	Weighted median	8	0.0819751	0.0736248	0.265529		-0.0623295	0.22628	1.08543	0.939573	1.25393	1.085 (0.94-1.254)
q1bO5E	wNyFeL	outcome	genus.Lactobacillus.id.1837	Inverse variance weighted (multiplicative random effects)	8	0.0408671	0.0762355	0.591914	0.926813	-0.108555	0.190289	1.04171	0.89713	1.2096	1.042 (0.897-1.21)
q1bO5E	wNyFeL	outcome	genus.Lactobacillus.id.1837	Simple mode	8	0.209456	0.149959	0.205174		-0.0844641	0.503375	1.23301	0.919005	1.6543	1.233 (0.919-1.654)
q1bO5E	wNyFeL	outcome	genus.Lactobacillus.id.1837	Weighted mode	8	0.164945	0.0958642	0.129001		-0.0229484	0.352839	1.17933	0.977313	1.4231	1.179 (0.977-1.423)
Q3dvBY	wNyFeL	outcome	genus.Methanobrevibacter.id.123	MR Egger	6	0.439382	0.276718	0.187519		-0.102986	0.98175	1.55175	0.902139	2.66912	1.552 (0.902-2.669)
Q3dvBY	wNyFeL	outcome	genus.Methanobrevibacter.id.123	Weighted median	6	0.0437824	0.0753692	0.561304		-0.103941	0.191506	1.04476	0.901278	1.21107	1.045 (0.901-1.211)
Q3dvBY	wNyFeL	outcome	genus.Methanobrevibacter.id.123	Inverse variance weighted (multiplicative random effects)	6	0.0473801	0.0820468	0.563617	0.905025	-0.113432	0.208192	1.04852	0.892765	1.23145	1.049 (0.893-1.231)
Q3dvBY	wNyFeL	outcome	genus.Methanobrevibacter.id.123	Simple mode	6	0.0114555	0.110376	0.921373		-0.204882	0.227793	1.01152	0.814743	1.25583	1.012 (0.815-1.256)
Q3dvBY	wNyFeL	outcome	genus.Methanobrevibacter.id.123	Weighted mode	6	0.00108913	0.07694	0.989253		-0.149713	0.151892	1.00109	0.860955	1.16403	1.001 (0.861-1.164)
Q46NVk	wNyFeL	outcome	genus.Intestinibacter.id.11345	MR Egger	15	0.050408	0.162059	0.760696		-0.267228	0.368044	1.0517	0.765499	1.44491	1.052 (0.765-1.445)
Q46NVk	wNyFeL	outcome	genus.Intestinibacter.id.11345	Weighted median	15	0.0191511	0.0684468	0.779635		-0.115005	0.153307	1.01934	0.891362	1.16568	1.019 (0.891-1.166)
Q46NVk	wNyFeL	outcome	genus.Intestinibacter.id.11345	Inverse variance weighted (fixed effects)	15	-0.000801841	0.0498464	0.987166	0.991227	-0.0985007	0.096897	0.999198	0.906195	1.10175	0.999 (0.906-1.102)
Q46NVk	wNyFeL	outcome	genus.Intestinibacter.id.11345	Simple mode	15	0.031144	0.112028	0.785074		-0.188431	0.250718	1.03163	0.828258	1.28495	1.032 (0.828-1.285)
Q46NVk	wNyFeL	outcome	genus.Intestinibacter.id.11345	Weighted mode	15	0.0470072	0.0993535	0.643412		-0.147726	0.24174	1.04813	0.862668	1.27346	1.048 (0.863-1.273)
qE3Gq8	wNyFeL	outcome	genus..Ruminococcustorquesgroup.id.14377	MR Egger	7	-0.119627	0.287749	0.694846		-0.683615	0.444361	0.887252	0.504789	1.55949	0.887 (0.505-1.559)
qE3Gq8	wNyFeL	outcome	genus..Ruminococcustorquesgroup.id.14377	Weighted median	7	-0.104348	0.12094	0.388242		-0.34139	0.132694	0.900912	0.710782	1.1419	0.901 (0.711-1.142)
qE3Gq8	wNyFeL	outcome	genus..Ruminococcustorquesgroup.id.14377	Inverse variance weighted (fixed effects)	7	-0.0654543	0.0944519	0.488315	0.901819	-0.25058	0.119671	0.936642	0.778349	1.12713	0.937 (0.778-1.127)
qE3Gq8	wNyFeL	outcome	genus..Ruminococcustorquesgroup.id.14377	Simple mode	7	-0.14461	0.172595	0.43421		-0.482897	0.193676	0.865359	0.616994	1.2137	0.865 (0.617-1.214)
qE3Gq8	wNyFeL	outcome	genus..Ruminococcustorquesgroup.id.14377	Weighted mode	7	-0.136969	0.174852	0.463216		-0.479679	0.205741	0.871997	0.618982	1.22844	0.872 (0.619-1.228)
qENAoR	wNyFeL	outcome	genus.Victivallis.id.2256	MR Egger	10	0.391645	0.295972	0.222319		-0.18846	0.971751	1.47941	0.828234	2.64257	1.479 (0.828-2.643)
qENAoR	wNyFeL	outcome	genus.Victivallis.id.2256	Weighted median	10	-0.0350575	0.0473332	0.458904		-0.127831	0.0577156	0.96555	0.880002	1.05941	0.966 (0.88-1.059)
qENAoR	wNyFeL	outcome	genus.Victivallis.id.2256	Inverse variance weighted (fixed effects)	10	-0.00994338	0.0341118	0.770673	0.986131	-0.0768025	0.0569157	0.990106	0.926073	1.05857	0.99 (0.926-1.059)
qENAoR	wNyFeL	outcome	genus.Victivallis.id.2256	Simple mode	10	-0.0822439	0.0852855	0.360072		-0.249403	0.0849156	0.921047	0.779266	1.08863	0.921 (0.779-1.089)
qENAoR	wNyFeL	outcome	genus.Victivallis.id.2256	Weighted mode	10	-0.0791112	0.0907816	0.406157		-0.257043	0.0988207	0.923937	0.773335	1.10387	0.924 (0.773-1.104)
QGrGNV	wNyFeL	outcome	genus.Haemophilus.id.3698	MR Egger	9	0.0430717	0.184236	0.821842		-0.318031	0.404175	1.04401	0.72758	1.49807	1.044 (0.728-1.498)
QGrGNV	wNyFeL	outcome	genus.Haemophilus.id.3698	Weighted median	9	-0.015074	0.0780721	0.846898		-0.168095	0.137947	0.985039	0.845273	1.14792	0.985 (0.845-1.148)
QGrGNV	wNyFeL	outcome	genus.Haemophilus.id.3698	Inverse variance weighted (multiplicative random effects)	9	0.079243	0.0773687	0.305728	0.742337	-0.0723996	0.230886	1.08247	0.930159	1.25972	1.082 (0.93-1.26)
QGrGNV	wNyFeL	outcome	genus.Haemophilus.id.3698	Simple mode	9	0.190356	0.151925	0.245602		-0.107417	0.488128	1.20968	0.898151	1.62926	1.21 (0.898-1.629)
QGrGNV	wNyFeL	outcome	genus.Haemophilus.id.3698	Weighted mode	9	-0.0384253	0.118553	0.75416		-0.270789	0.193938	0.962304	0.762777	1.21402	0.962 (0.763-1.214)
QjakFr	wNyFeL	outcome	genus.LachnospiraceaeFCS020group.id.11314	MR Egger	12	0.21723	0.201352	0.305985		-0.177419	0.611879	1.24263	0.837429	1.84389	1.243 (0.837-1.844)
QjakFr	wNyFeL	outcome	genus.LachnospiraceaeFCS020group.id.11314	Weighted median	12	0.0310175	0.0877565	0.723751		-0.140985	0.20302	1.0315	0.868502	1.2251	1.032 (0.869-1.225)
QjakFr	wNyFeL	outcome	genus.LachnospiraceaeFCS020group.id.11314	Inverse variance weighted (fixed effects)	12	0.0338195	0.0569816	0.552835	0.905025	-0.0778644	0.145503	1.0344	0.92509	1.15662	1.034 (0.925-1.157)
QjakFr	wNyFeL	outcome	genus.LachnospiraceaeFCS020group.id.11314	Simple mode	12	0.250866	0.163237	0.152589		-0.0690795	0.570812	1.28514	0.933253	1.7697	1.285 (0.933-1.77)
QjakFr	wNyFeL	outcome	genus.LachnospiraceaeFCS020group.id.11314	Weighted mode	12	0.197892	0.130479	0.157553		-0.0578475	0.453631	1.21883	0.943794	1.57402	1.219 (0.944-1.574)
Qyd7XB	wNyFeL	outcome	genus..Eubacteriumxylanophilumgroup.id.14375	MR Egger	9	0.0784554	0.235101	0.748372		-0.382342	0.539253	1.08162	0.682262	1.71472	1.082 (0.682-1.715)
Qyd7XB	wNyFeL	outcome	genus..Eubacteriumxylanophilumgroup.id.14375	Weighted median	9	0.019835	0.0861058	0.817815		-0.148932	0.188602	1.02003	0.861627	1.20756	1.02 (0.862-1.208)
Qyd7XB	wNyFeL	outcome	genus..Eubacteriumxylanophilumgroup.id.14375	Inverse variance weighted (fixed effects)	9	-0.0867331	0.0625698	0.165692	0.723638	-0.20937	0.0359038	0.916922	0.811095	1.03656	0.917 (0.811-1.037)
Qyd7XB	wNyFeL	outcome	genus..Eubacteriumxylanophilumgroup.id.14375	Simple mode	9	0.0519041	0.125516	0.690084		-0.194106	0.297915	1.05327	0.82357	1.34705	1.053 (0.824-1.347)
Qyd7XB	wNyFeL	outcome	genus..Eubacteriumxylanophilumgroup.id.14375	Weighted mode	9	0.0390682	0.105892	0.721744		-0.168481	0.246617	1.03984	0.844947	1.27969	1.04 (0.845-1.28)
R6RQXL	wNyFeL	outcome	genus..Ruminococcusgnavusgroup.id.14376	MR Egger	11	0.00519105	0.237283	0.983023		-0.459884	0.470267	1.0052	0.631357	1.60042	1.005 (0.631-1.6)
R6RQXL	wNyFeL	outcome	genus..Ruminococcusgnavusgroup.id.14376	Weighted median	11	0.0792356	0.0590457	0.179617		-0.036494	0.194965	1.08246	0.964164	1.21527	1.082 (0.964-1.215)
R6RQXL	wNyFeL	outcome	genus..Ruminococcusgnavusgroup.id.14376	Inverse variance weighted (fixed effects)	11	0.0699246	0.0427009	0.101517	0.710621	-0.0137693	0.153618	1.07243	0.986325	1.16605	1.072 (0.986-1.166)
R6RQXL	wNyFeL	outcome	genus..Ruminococcusgnavusgroup.id.14376	Simple mode	11	0.178249	0.115207	0.152851		-0.047556	0.404054	1.19512	0.953557	1.49788	1.195 (0.954-1.498)
R6RQXL	wNyFeL	outcome	genus..Ruminococcusgnavusgroup.id.14376	Weighted mode	11	-0.0576503	0.104636	0.593755		-0.262736	0.147436	0.94398	0.768945	1.15886	0.944 (0.769-1.159)
R7oLoV	wNyFeL	outcome	genus.RuminococcaceaeUCG011.id.11368	MR Egger	8	0.297164	0.183547	0.156573		-0.0625877	0.656916	1.34604	0.939331	1.92883	1.346 (0.939-1.929)
R7oLoV	wNyFeL	outcome	genus.RuminococcaceaeUCG011.id.11368	Weighted median	8	-0.0189051	0.0502418	0.706707		-0.117379	0.0795688	0.981272	0.889248	1.08282	0.981 (0.889-1.083)
R7oLoV	wNyFeL	outcome	genus.RuminococcaceaeUCG011.id.11368	Inverse variance weighted (fixed effects)	8	0.00247325	0.0366941	0.946262	0.991227	-0.0694472	0.0743937	1.00248	0.932909	1.07723	1.002 (0.933-1.077)
R7oLoV	wNyFeL	outcome	genus.RuminococcaceaeUCG011.id.11368	Simple mode	8	-0.0520674	0.0845073	0.557306		-0.217702	0.113567	0.949265	0.804365	1.12027	0.949 (0.804-1.12)
R7oLoV	wNyFeL	outcome	genus.RuminococcaceaeUCG011.id.11368	Weighted mode	8	-0.0441429	0.0865339	0.625652		-0.213749	0.125463	0.956817	0.807551	1.13367	0.957 (0.808-1.134)
RKlTkD	wNyFeL	outcome	genus.Bifidobacterium.id.436	MR Egger	12	-0.230046	0.160119	0.181337		-0.543879	0.0837867	0.794497	0.580492	1.0874	0.794 (0.58-1.087)
RKlTkD	wNyFeL	outcome	genus.Bifidobacterium.id.436	Weighted median	12	-0.0133976	0.0768152	0.861541		-0.163955	0.13716	0.986692	0.84878	1.14701	0.987 (0.849-1.147)
RKlTkD	wNyFeL	outcome	genus.Bifidobacterium.id.436	Inverse variance weighted (fixed effects)	12	0.00421865	0.0525831	0.936056	0.991227	-0.0988443	0.107282	1.00423	0.905884	1.11325	1.004 (0.906-1.113)
RKlTkD	wNyFeL	outcome	genus.Bifidobacterium.id.436	Simple mode	12	-0.0345194	0.131169	0.797285		-0.29161	0.222571	0.96607	0.74706	1.24928	0.966 (0.747-1.249)
RKlTkD	wNyFeL	outcome	genus.Bifidobacterium.id.436	Weighted mode	12	-0.0345194	0.0935966	0.719269		-0.217969	0.14893	0.96607	0.804151	1.16059	0.966 (0.804-1.161)
rlb7o5	wNyFeL	outcome	genus..Eubacteriumcoprostanoligenesgroup.id.11375	MR Egger	12	0.550342	0.274736	0.0730016		0.0118598	1.08882	1.73385	1.01193	2.97078	1.734 (1.012-2.971)
rlb7o5	wNyFeL	outcome	genus..Eubacteriumcoprostanoligenesgroup.id.11375	Weighted median	12	0.143694	0.0993223	0.147967		-0.0509772	0.338366	1.15453	0.9503	1.40265	1.155 (0.95-1.403)
rlb7o5	wNyFeL	outcome	genus..Eubacteriumcoprostanoligenesgroup.id.11375	Inverse variance weighted (fixed effects)	12	0.0721067	0.0693521	0.29847	0.742337	-0.0638235	0.208037	1.07477	0.938171	1.23126	1.075 (0.938-1.231)
rlb7o5	wNyFeL	outcome	genus..Eubacteriumcoprostanoligenesgroup.id.11375	Simple mode	12	0.180911	0.191912	0.366089		-0.195236	0.557059	1.19831	0.82264	1.74553	1.198 (0.823-1.746)
rlb7o5	wNyFeL	outcome	genus..Eubacteriumcoprostanoligenesgroup.id.11375	Weighted mode	12	0.194133	0.188117	0.324239		-0.174577	0.562843	1.21426	0.839812	1.75566	1.214 (0.84-1.756)
RmoHnu	wNyFeL	outcome	genus.Ruminiclostridium9.id.11357	MR Egger	8	0.544865	0.40211	0.224204		-0.24327	1.333	1.72438	0.784059	3.7924	1.724 (0.784-3.792)
RmoHnu	wNyFeL	outcome	genus.Ruminiclostridium9.id.11357	Weighted median	8	0.116414	0.1048	0.266646		-0.0889943	0.321823	1.12346	0.914851	1.37964	1.123 (0.915-1.38)
RmoHnu	wNyFeL	outcome	genus.Ruminiclostridium9.id.11357	Inverse variance weighted (fixed effects)	8	0.0218336	0.0838961	0.794675	0.990922	-0.142603	0.18627	1.02207	0.867098	1.20475	1.022 (0.867-1.205)
RmoHnu	wNyFeL	outcome	genus.Ruminiclostridium9.id.11357	Simple mode	8	0.157612	0.168564	0.380901		-0.172774	0.487998	1.17071	0.841327	1.62905	1.171 (0.841-1.629)
RmoHnu	wNyFeL	outcome	genus.Ruminiclostridium9.id.11357	Weighted mode	8	0.15275	0.16337	0.380916		-0.167456	0.472955	1.16503	0.845814	1.60473	1.165 (0.846-1.605)
Rv99Lm	wNyFeL	outcome	genus..Eubacteriumbrachygroup.id.11296	MR Egger	10	-0.248298	0.199476	0.24845		-0.63927	0.142674	0.780128	0.527678	1.15335	0.78 (0.528-1.153)
Rv99Lm	wNyFeL	outcome	genus..Eubacteriumbrachygroup.id.11296	Weighted median	10	0.0190671	0.053373	0.72091		-0.0855439	0.123678	1.01925	0.918013	1.13165	1.019 (0.918-1.132)
Rv99Lm	wNyFeL	outcome	genus..Eubacteriumbrachygroup.id.11296	Inverse variance weighted (multiplicative random effects)	10	-0.000563255	0.0512239	0.991227	0.991227	-0.100962	0.0998356	0.999437	0.903967	1.10499	0.999 (0.904-1.105)
Rv99Lm	wNyFeL	outcome	genus..Eubacteriumbrachygroup.id.11296	Simple mode	10	0.0485109	0.085927	0.586167		-0.119906	0.216928	1.04971	0.887004	1.24225	1.05 (0.887-1.242)
Rv99Lm	wNyFeL	outcome	genus..Eubacteriumbrachygroup.id.11296	Weighted mode	10	0.0375561	0.0777943	0.640791		-0.114921	0.190033	1.03827	0.891437	1.20929	1.038 (0.891-1.209)
sF7W2L	wNyFeL	outcome	genus.Howardella.id.2000	MR Egger	9	-0.173994	0.136772	0.243948		-0.442067	0.0940787	0.840302	0.642707	1.09865	0.84 (0.643-1.099)
sF7W2L	wNyFeL	outcome	genus.Howardella.id.2000	Weighted median	9	-0.00350617	0.0448417	0.937677		-0.0913959	0.0843835	0.9965	0.912656	1.08805	0.996 (0.913-1.088)
sF7W2L	wNyFeL	outcome	genus.Howardella.id.2000	Inverse variance weighted (fixed effects)	9	-0.0375425	0.0343892	0.274969	0.742337	-0.104945	0.0298605	0.963154	0.900374	1.03031	0.963 (0.9-1.03)
sF7W2L	wNyFeL	outcome	genus.Howardella.id.2000	Simple mode	9	0.0119758	0.0747218	0.87664		-0.134479	0.15843	1.01205	0.874171	1.17167	1.012 (0.874-1.172)
sF7W2L	wNyFeL	outcome	genus.Howardella.id.2000	Weighted mode	9	0.0119758	0.0749387	0.876994		-0.134904	0.158856	1.01205	0.8738	1.17217	1.012 (0.874-1.172)
tbXTaX	wNyFeL	outcome	genus.ChristensenellaceaeR.7group.id.11283	MR Egger	8	0.745081	0.397802	0.110221		-0.0346118	1.52477	2.10661	0.96598	4.5941	2.107 (0.966-4.594)
tbXTaX	wNyFeL	outcome	genus.ChristensenellaceaeR.7group.id.11283	Weighted median	8	0.0213052	0.134196	0.873856		-0.241718	0.284328	1.02153	0.785278	1.32887	1.022 (0.785-1.329)
tbXTaX	wNyFeL	outcome	genus.ChristensenellaceaeR.7group.id.11283	Inverse variance weighted (multiplicative random effects)	8	0.121808	0.126197	0.334434	0.750637	-0.125538	0.369154	1.12954	0.882022	1.44651	1.13 (0.882-1.447)
tbXTaX	wNyFeL	outcome	genus.ChristensenellaceaeR.7group.id.11283	Simple mode	8	-0.0461914	0.22414	0.842592		-0.485506	0.393123	0.954859	0.615386	1.4816	0.955 (0.615-1.482)
tbXTaX	wNyFeL	outcome	genus.ChristensenellaceaeR.7group.id.11283	Weighted mode	8	-0.064131	0.164685	0.708544		-0.386913	0.258651	0.937882	0.67915	1.29518	0.938 (0.679-1.295)
TGrzdF	wNyFeL	outcome	genus..Eubacteriumfissicatenagroup.id.14373	MR Egger	9	-0.0434204	0.234686	0.858464		-0.503405	0.416564	0.957509	0.604469	1.51674	0.958 (0.604-1.517)
TGrzdF	wNyFeL	outcome	genus..Eubacteriumfissicatenagroup.id.14373	Weighted median	9	0.0265635	0.0546197	0.62673		-0.0804912	0.133618	1.02692	0.922663	1.14296	1.027 (0.923-1.143)
TGrzdF	wNyFeL	outcome	genus..Eubacteriumfissicatenagroup.id.14373	Inverse variance weighted (fixed effects)	9	0.00284139	0.0389921	0.941909	0.991227	-0.0735831	0.0792659	1.00285	0.929059	1.08249	1.003 (0.929-1.082)
TGrzdF	wNyFeL	outcome	genus..Eubacteriumfissicatenagroup.id.14373	Simple mode	9	-0.117988	0.0960774	0.254332		-0.306299	0.0703241	0.888707	0.736166	1.07286	0.889 (0.736-1.073)
TGrzdF	wNyFeL	outcome	genus..Eubacteriumfissicatenagroup.id.14373	Weighted mode	9	0.093597	0.0909872	0.333723		-0.0847379	0.271932	1.09812	0.918753	1.3125	1.098 (0.919-1.312)
tkl5vG	wNyFeL	outcome	genus.Slackia.id.825	MR Egger	6	0.0673306	0.423514	0.881388		-0.762756	0.897418	1.06965	0.466379	2.45326	1.07 (0.466-2.453)
tkl5vG	wNyFeL	outcome	genus.Slackia.id.825	Weighted median	6	-0.0740536	0.0778479	0.341472		-0.226635	0.0785283	0.928622	0.797211	1.08169	0.929 (0.797-1.082)
tkl5vG	wNyFeL	outcome	genus.Slackia.id.825	Inverse variance weighted (fixed effects)	6	-0.00867	0.0597483	0.884625	0.990922	-0.125777	0.108437	0.991367	0.881812	1.11453	0.991 (0.882-1.115)
tkl5vG	wNyFeL	outcome	genus.Slackia.id.825	Simple mode	6	-0.0965048	0.118954	0.454076		-0.329654	0.136645	0.908006	0.719172	1.14642	0.908 (0.719-1.146)
tkl5vG	wNyFeL	outcome	genus.Slackia.id.825	Weighted mode	6	-0.0977122	0.120073	0.45277		-0.333054	0.13763	0.90691	0.716731	1.14755	0.907 (0.717-1.148)
TlODZI	wNyFeL	outcome	genus.RuminococcaceaeUCG004.id.11362	MR Egger	11	0.695942	0.335495	0.0678809		0.0383729	1.35351	2.0056	1.03912	3.871	2.006 (1.039-3.871)
TlODZI	wNyFeL	outcome	genus.RuminococcaceaeUCG004.id.11362	Weighted median	11	0.09826	0.0758325	0.195062		-0.0503718	0.246892	1.10325	0.950876	1.28004	1.103 (0.951-1.28)
TlODZI	wNyFeL	outcome	genus.RuminococcaceaeUCG004.id.11362	Inverse variance weighted (fixed effects)	11	0.086688	0.0524275	0.0982324	0.710621	-0.0160699	0.189446	1.09056	0.984059	1.20858	1.091 (0.984-1.209)
TlODZI	wNyFeL	outcome	genus.RuminococcaceaeUCG004.id.11362	Simple mode	11	0.0181152	0.12214	0.885042		-0.221279	0.25751	1.01828	0.801493	1.2937	1.018 (0.801-1.294)
TlODZI	wNyFeL	outcome	genus.RuminococcaceaeUCG004.id.11362	Weighted mode	11	0.029655	0.123995	0.81581		-0.213376	0.272686	1.0301	0.807853	1.31349	1.03 (0.808-1.313)
TQSpiB	wNyFeL	outcome	genus.LachnospiraceaeUCG004.id.11324	MR Egger	12	-0.0573679	0.264063	0.832382		-0.574932	0.460196	0.944247	0.562743	1.58438	0.944 (0.563-1.584)
TQSpiB	wNyFeL	outcome	genus.LachnospiraceaeUCG004.id.11324	Weighted median	12	0.157922	0.0844954	0.0616224		-0.00768881	0.323533	1.17108	0.992341	1.382	1.171 (0.992-1.382)
TQSpiB	wNyFeL	outcome	genus.LachnospiraceaeUCG004.id.11324	Inverse variance weighted (fixed effects)	12	0.156838	0.063825	0.0139979	0.514063	0.0317412	0.281935	1.16981	1.03225	1.32569	1.17 (1.032-1.326)
TQSpiB	wNyFeL	outcome	genus.LachnospiraceaeUCG004.id.11324	Simple mode	12	-0.0177758	0.158086	0.912497		-0.327624	0.292072	0.982381	0.720634	1.3392	0.982 (0.721-1.339)
TQSpiB	wNyFeL	outcome	genus.LachnospiraceaeUCG004.id.11324	Weighted mode	12	0.244961	0.150888	0.132776		-0.0507807	0.540702	1.27757	0.950487	1.71721	1.278 (0.95-1.717)
TUj4LC	wNyFeL	outcome	genus.LachnospiraceaeNC2004group.id.11316	MR Egger	9	0.18393	0.226112	0.442748		-0.25925	0.627109	1.20193	0.77163	1.87219	1.202 (0.772-1.872)
TUj4LC	wNyFeL	outcome	genus.LachnospiraceaeNC2004group.id.11316	Weighted median	9	0.0915992	0.0657135	0.163342		-0.0371992	0.220398	1.09593	0.963484	1.24657	1.096 (0.963-1.247)
TUj4LC	wNyFeL	outcome	genus.LachnospiraceaeNC2004group.id.11316	Inverse variance weighted (fixed effects)	9	0.050092	0.0471567	0.288124	0.742337	-0.042335	0.142519	1.05137	0.958549	1.15318	1.051 (0.959-1.153)
TUj4LC	wNyFeL	outcome	genus.LachnospiraceaeNC2004group.id.11316	Simple mode	9	0.0858907	0.0994735	0.413025		-0.109077	0.280859	1.08969	0.896661	1.32427	1.09 (0.897-1.324)
TUj4LC	wNyFeL	outcome	genus.LachnospiraceaeNC2004group.id.11316	Weighted mode	9	0.0858907	0.0825123	0.328335		-0.0758333	0.247615	1.08969	0.926971	1.28097	1.09 (0.927-1.281)
uHEy8Q	wNyFeL	outcome	genus.Akkermansia.id.4037	MR Egger	11	-0.199121	0.260839	0.464772		-0.710365	0.312123	0.819451	0.491465	1.36632	0.819 (0.491-1.366)
uHEy8Q	wNyFeL	outcome	genus.Akkermansia.id.4037	Weighted median	11	-0.0761042	0.0863576	0.378173		-0.245365	0.0931567	0.92672	0.782419	1.09763	0.927 (0.782-1.098)
uHEy8Q	wNyFeL	outcome	genus.Akkermansia.id.4037	Inverse variance weighted (fixed effects)	11	-0.023669	0.0570536	0.678247	0.97845	-0.135494	0.088156	0.976609	0.873284	1.09216	0.977 (0.873-1.092)
uHEy8Q	wNyFeL	outcome	genus.Akkermansia.id.4037	Simple mode	11	-0.10184	0.13173	0.45735		-0.360032	0.156351	0.903174	0.697654	1.16924	0.903 (0.698-1.169)
uHEy8Q	wNyFeL	outcome	genus.Akkermansia.id.4037	Weighted mode	11	-0.0988964	0.129349	0.462187		-0.35242	0.154627	0.905837	0.702985	1.16722	0.906 (0.703-1.167)
uQYGEB	wNyFeL	outcome	genus.Parabacteroides.id.954	MR Egger	5	0.237828	0.616881	0.725555		-0.971258	1.44691	1.26849	0.378607	4.24998	1.268 (0.379-4.25)
uQYGEB	wNyFeL	outcome	genus.Parabacteroides.id.954	Weighted median	5	-0.127715	0.119869	0.286669		-0.362658	0.107228	0.880104	0.695825	1.11319	0.88 (0.696-1.113)
uQYGEB	wNyFeL	outcome	genus.Parabacteroides.id.954	Inverse variance weighted (fixed effects)	5	-0.148871	0.0990947	0.133017	0.723638	-0.343097	0.0453545	0.86168	0.70957	1.0464	0.862 (0.71-1.046)
uQYGEB	wNyFeL	outcome	genus.Parabacteroides.id.954	Simple mode	5	-0.133394	0.157591	0.444967		-0.442272	0.175484	0.87512	0.642575	1.19182	0.875 (0.643-1.192)
uQYGEB	wNyFeL	outcome	genus.Parabacteroides.id.954	Weighted mode	5	-0.127327	0.154791	0.456959		-0.430718	0.176064	0.880446	0.650042	1.19251	0.88 (0.65-1.193)
UYJxH8	wNyFeL	outcome	genus.Butyrivibrio.id.1993	MR Egger	15	0.0688854	0.11435	0.557264		-0.15524	0.293011	1.07131	0.85621	1.34046	1.071 (0.856-1.34)
UYJxH8	wNyFeL	outcome	genus.Butyrivibrio.id.1993	Weighted median	15	-0.0483752	0.0360694	0.179865		-0.119071	0.0223208	0.952776	0.887744	1.02257	0.953 (0.888-1.023)
UYJxH8	wNyFeL	outcome	genus.Butyrivibrio.id.1993	Inverse variance weighted (fixed effects)	15	-0.0471461	0.026576	0.0760618	0.603423	-0.0992351	0.00494292	0.953948	0.90553	1.00496	0.954 (0.906-1.005)
UYJxH8	wNyFeL	outcome	genus.Butyrivibrio.id.1993	Simple mode	15	-0.0488444	0.0543631	0.38412		-0.155396	0.0577073	0.952329	0.856076	1.0594	0.952 (0.856-1.059)
UYJxH8	wNyFeL	outcome	genus.Butyrivibrio.id.1993	Weighted mode	15	-0.0447841	0.052285	0.406123		-0.147263	0.0576945	0.956204	0.863067	1.05939	0.956 (0.863-1.059)
Vd8Fsi	wNyFeL	outcome	genus.Bacteroides.id.918	MR Egger	8	-0.0472858	0.624404	0.942096		-1.27112	1.17655	0.953815	0.280518	3.24315	0.954 (0.281-3.243)
Vd8Fsi	wNyFeL	outcome	genus.Bacteroides.id.918	Weighted median	8	-0.00856428	0.118229	0.942253		-0.240293	0.223165	0.991472	0.786397	1.25003	0.991 (0.786-1.25)
Vd8Fsi	wNyFeL	outcome	genus.Bacteroides.id.918	Inverse variance weighted (fixed effects)	8	-0.0991936	0.0800182	0.21511	0.731373	-0.256029	0.0576422	0.905567	0.774119	1.05934	0.906 (0.774-1.059)
Vd8Fsi	wNyFeL	outcome	genus.Bacteroides.id.918	Simple mode	8	0.00831841	0.199159	0.96785		-0.382034	0.398671	1.00835	0.682472	1.48984	1.008 (0.682-1.49)
Vd8Fsi	wNyFeL	outcome	genus.Bacteroides.id.918	Weighted mode	8	-0.00719329	0.193724	0.971417		-0.386893	0.372507	0.992833	0.679164	1.45137	0.993 (0.679-1.451)
W49loY	wNyFeL	outcome	genus.Olsenella.id.822	MR Egger	10	0.0281527	0.107382	0.799813		-0.182317	0.238622	1.02855	0.833337	1.2695	1.029 (0.833-1.269)
W49loY	wNyFeL	outcome	genus.Olsenella.id.822	Weighted median	10	0.0294299	0.043009	0.493802		-0.0548677	0.113728	1.02987	0.94661	1.12045	1.03 (0.947-1.12)
W49loY	wNyFeL	outcome	genus.Olsenella.id.822	Inverse variance weighted (fixed effects)	10	0.0497898	0.0334869	0.137056	0.723638	-0.0158445	0.115424	1.05105	0.98428	1.12235	1.051 (0.984-1.122)
W49loY	wNyFeL	outcome	genus.Olsenella.id.822	Simple mode	10	0.0261243	0.0688036	0.712977		-0.108731	0.160979	1.02647	0.896972	1.17466	1.026 (0.897-1.175)
W49loY	wNyFeL	outcome	genus.Olsenella.id.822	Weighted mode	10	0.0195978	0.0623287	0.760364		-0.102567	0.141762	1.01979	0.902518	1.1523	1.02 (0.903-1.152)
w5yhuV	wNyFeL	outcome	genus.Romboutsia.id.11347	MR Egger	13	-0.0750106	0.165814	0.659788		-0.400006	0.249985	0.927734	0.670316	1.28401	0.928 (0.67-1.284)
w5yhuV	wNyFeL	outcome	genus.Romboutsia.id.11347	Weighted median	13	0.0798063	0.0756781	0.291632		-0.0685228	0.228135	1.08308	0.933772	1.25626	1.083 (0.934-1.256)
w5yhuV	wNyFeL	outcome	genus.Romboutsia.id.11347	Inverse variance weighted (fixed effects)	13	0.105513	0.0573273	0.0656893	0.558359	-0.00684843	0.217875	1.11128	0.993175	1.24343	1.111 (0.993-1.243)
w5yhuV	wNyFeL	outcome	genus.Romboutsia.id.11347	Simple mode	13	0.0894046	0.108592	0.426391		-0.123435	0.302244	1.09352	0.883879	1.35289	1.094 (0.884-1.353)
w5yhuV	wNyFeL	outcome	genus.Romboutsia.id.11347	Weighted mode	13	0.0713019	0.113908	0.543062		-0.151957	0.294561	1.07391	0.859025	1.34254	1.074 (0.859-1.343)
WaNFee	wNyFeL	outcome	genus.Desulfovibrio.id.3173	MR Egger	10	0.145792	0.16345	0.398446		-0.174571	0.466154	1.15696	0.839817	1.59385	1.157 (0.84-1.594)
WaNFee	wNyFeL	outcome	genus.Desulfovibrio.id.3173	Weighted median	10	-0.0205027	0.0796839	0.796947		-0.176683	0.135678	0.979706	0.838045	1.14531	0.98 (0.838-1.145)
WaNFee	wNyFeL	outcome	genus.Desulfovibrio.id.3173	Inverse variance weighted (fixed effects)	10	-0.0439969	0.0551602	0.425091	0.804022	-0.152111	0.0641171	0.956957	0.858893	1.06622	0.957 (0.859-1.066)
WaNFee	wNyFeL	outcome	genus.Desulfovibrio.id.3173	Simple mode	10	0.04711	0.137792	0.740279		-0.222961	0.317181	1.04824	0.800146	1.37325	1.048 (0.8-1.373)
WaNFee	wNyFeL	outcome	genus.Desulfovibrio.id.3173	Weighted mode	10	-0.0218652	0.122111	0.861857		-0.261204	0.217473	0.978372	0.770124	1.24293	0.978 (0.77-1.243)
WCt5pC	wNyFeL	outcome	genus.Anaerofilum.id.2053	MR Egger	10	0.258342	0.227852	0.289704		-0.188248	0.704932	1.29478	0.828409	2.02371	1.295 (0.828-2.024)
WCt5pC	wNyFeL	outcome	genus.Anaerofilum.id.2053	Weighted median	10	0.0190926	0.054031	0.723816		-0.0868082	0.124993	1.01928	0.916853	1.13314	1.019 (0.917-1.133)
WCt5pC	wNyFeL	outcome	genus.Anaerofilum.id.2053	Inverse variance weighted (fixed effects)	10	0.000826156	0.0403301	0.983657	0.991227	-0.0782208	0.0798731	1.00083	0.92476	1.08315	1.001 (0.925-1.083)
WCt5pC	wNyFeL	outcome	genus.Anaerofilum.id.2053	Simple mode	10	0.0080188	0.0888752	0.930084		-0.166177	0.182214	1.00805	0.846897	1.19987	1.008 (0.847-1.2)
WCt5pC	wNyFeL	outcome	genus.Anaerofilum.id.2053	Weighted mode	10	0.0235121	0.0874501	0.794097		-0.14789	0.194914	1.02379	0.862526	1.21521	1.024 (0.863-1.215)
wFbL6J	wNyFeL	outcome	genus.Marvinbryantia.id.2005	MR Egger	10	-0.216713	0.249273	0.409963		-0.705288	0.271862	0.805161	0.493966	1.31241	0.805 (0.494-1.312)
wFbL6J	wNyFeL	outcome	genus.Marvinbryantia.id.2005	Weighted median	10	-0.0566727	0.0812706	0.485594		-0.215963	0.102618	0.944903	0.805765	1.10807	0.945 (0.806-1.108)
wFbL6J	wNyFeL	outcome	genus.Marvinbryantia.id.2005	Inverse variance weighted (fixed effects)	10	-0.120584	0.0635286	0.0576825	0.543181	-0.2451	0.0039322	0.886403	0.782626	1.00394	0.886 (0.783-1.004)
wFbL6J	wNyFeL	outcome	genus.Marvinbryantia.id.2005	Simple mode	10	-0.0294564	0.124111	0.817709		-0.272715	0.213802	0.970973	0.76131	1.23838	0.971 (0.761-1.238)
wFbL6J	wNyFeL	outcome	genus.Marvinbryantia.id.2005	Weighted mode	10	-0.0278549	0.111045	0.807568		-0.245503	0.189793	0.972529	0.782311	1.209	0.973 (0.782-1.209)
wIF1Yn	wNyFeL	outcome	genus.LachnospiraceaeUCG001.id.11321	MR Egger	13	-0.345633	0.217715	0.140696		-0.772355	0.0810889	0.707772	0.461924	1.08447	0.708 (0.462-1.084)
wIF1Yn	wNyFeL	outcome	genus.LachnospiraceaeUCG001.id.11321	Weighted median	13	-0.108256	0.06598	0.100851		-0.237577	0.0210647	0.897398	0.788536	1.02129	0.897 (0.789-1.021)
wIF1Yn	wNyFeL	outcome	genus.LachnospiraceaeUCG001.id.11321	Inverse variance weighted (fixed effects)	13	-0.0743681	0.0472481	0.115489	0.723638	-0.166974	0.0182381	0.92833	0.846221	1.01841	0.928 (0.846-1.018)
wIF1Yn	wNyFeL	outcome	genus.LachnospiraceaeUCG001.id.11321	Simple mode	13	-0.119932	0.115428	0.31928		-0.346171	0.106307	0.886981	0.707391	1.11216	0.887 (0.707-1.112)
wIF1Yn	wNyFeL	outcome	genus.LachnospiraceaeUCG001.id.11321	Weighted mode	13	-0.115184	0.110238	0.316678		-0.331251	0.100883	0.891202	0.718025	1.10615	0.891 (0.718-1.106)
wJFco0	wNyFeL	outcome	genus.Veillonella.id.2198	MR Egger	5	-2.74519	2.90974	0.415054		-8.44828	2.95791	0.0642362	0.000214268	19.2577	0.064 (0-19.258)
wJFco0	wNyFeL	outcome	genus.Veillonella.id.2198	Weighted median	5	0.0652247	0.119008	0.583644		-0.168031	0.298481	1.0674	0.845327	1.34781	1.067 (0.845-1.348)
wJFco0	wNyFeL	outcome	genus.Veillonella.id.2198	Inverse variance weighted (multiplicative random effects)	5	-0.0197648	0.123696	0.87305	0.990922	-0.262208	0.222678	0.980429	0.769351	1.24942	0.98 (0.769-1.249)
wJFco0	wNyFeL	outcome	genus.Veillonella.id.2198	Simple mode	5	0.119085	0.156514	0.489127		-0.187684	0.425853	1.12647	0.828877	1.5309	1.126 (0.829-1.531)
wJFco0	wNyFeL	outcome	genus.Veillonella.id.2198	Weighted mode	5	0.10863	0.161388	0.537772		-0.20769	0.424951	1.11475	0.812458	1.52952	1.115 (0.812-1.53)
wn5rK2	wNyFeL	outcome	genus.ErysipelotrichaceaeUCG003.id.11384	MR Egger	16	-0.431937	0.162263	0.01859		-0.749973	-0.113901	0.64925	0.472379	0.892346	0.649 (0.472-0.892)
wn5rK2	wNyFeL	outcome	genus.ErysipelotrichaceaeUCG003.id.11384	Weighted median	16	-0.0695503	0.0767447	0.3648		-0.21997	0.0808692	0.932813	0.802543	1.08423	0.933 (0.803-1.084)
wn5rK2	wNyFeL	outcome	genus.ErysipelotrichaceaeUCG003.id.11384	Inverse variance weighted (multiplicative random effects)	16	-0.00713777	0.0717344	0.920739	0.991227	-0.147737	0.133462	0.992888	0.862658	1.14278	0.993 (0.863-1.143)
wn5rK2	wNyFeL	outcome	genus.ErysipelotrichaceaeUCG003.id.11384	Simple mode	16	-0.171624	0.134958	0.222849		-0.43614	0.0928933	0.842296	0.646527	1.09734	0.842 (0.647-1.097)
wn5rK2	wNyFeL	outcome	genus.ErysipelotrichaceaeUCG003.id.11384	Weighted mode	16	-0.159747	0.119225	0.200231		-0.393429	0.0739342	0.852359	0.674739	1.07674	0.852 (0.675-1.077)
wQYhwp	wNyFeL	outcome	genus.Odoribacter.id.952	MR Egger	7	0.423324	0.305847	0.224921		-0.176136	1.02278	1.52703	0.838504	2.78093	1.527 (0.839-2.781)
wQYhwp	wNyFeL	outcome	genus.Odoribacter.id.952	Weighted median	7	-0.0546895	0.116349	0.638323		-0.282734	0.173355	0.946779	0.75372	1.18929	0.947 (0.754-1.189)
wQYhwp	wNyFeL	outcome	genus.Odoribacter.id.952	Inverse variance weighted (multiplicative random effects)	7	-0.10687	0.114998	0.352721	0.750637	-0.332267	0.118526	0.898642	0.717296	1.12584	0.899 (0.717-1.126)
wQYhwp	wNyFeL	outcome	genus.Odoribacter.id.952	Simple mode	7	0.0306164	0.169406	0.862531		-0.301419	0.362652	1.03109	0.739768	1.43714	1.031 (0.74-1.437)
wQYhwp	wNyFeL	outcome	genus.Odoribacter.id.952	Weighted mode	7	0.0113522	0.160875	0.946037		-0.303964	0.326668	1.01142	0.737888	1.38634	1.011 (0.738-1.386)
WvdQyb	wNyFeL	outcome	genus..Eubacteriumeligensgroup.id.14372	MR Egger	6	0.799573	0.326798	0.0706967		0.15905	1.4401	2.22459	1.1724	4.2211	2.225 (1.172-4.221)
WvdQyb	wNyFeL	outcome	genus..Eubacteriumeligensgroup.id.14372	Weighted median	6	0.192117	0.121097	0.112632		-0.0452332	0.429468	1.21181	0.955775	1.53644	1.212 (0.956-1.536)
WvdQyb	wNyFeL	outcome	genus..Eubacteriumeligensgroup.id.14372	Inverse variance weighted (fixed effects)	6	0.0954077	0.0872707	0.274289	0.742337	-0.0756429	0.266458	1.10011	0.927147	1.30533	1.1 (0.927-1.305)
WvdQyb	wNyFeL	outcome	genus..Eubacteriumeligensgroup.id.14372	Simple mode	6	0.275476	0.211365	0.249251		-0.138799	0.689752	1.31716	0.870403	1.99322	1.317 (0.87-1.993)
WvdQyb	wNyFeL	outcome	genus..Eubacteriumeligensgroup.id.14372	Weighted mode	6	0.268206	0.204209	0.246088		-0.132042	0.668455	1.30762	0.876304	1.95122	1.308 (0.876-1.951)
xCukIr	wNyFeL	outcome	genus.Dialister.id.2183	MR Egger	11	-0.494051	0.255209	0.08487		-0.99426	0.00615861	0.61015	0.369997	1.00618	0.61 (0.37-1.006)
xCukIr	wNyFeL	outcome	genus.Dialister.id.2183	Weighted median	11	0.0011499	0.0858072	0.989308		-0.167032	0.169332	1.00115	0.846172	1.18451	1.001 (0.846-1.185)
xCukIr	wNyFeL	outcome	genus.Dialister.id.2183	Inverse variance weighted (fixed effects)	11	-0.0574976	0.0592772	0.332057	0.750637	-0.173681	0.0586857	0.944124	0.840565	1.06044	0.944 (0.841-1.06)
xCukIr	wNyFeL	outcome	genus.Dialister.id.2183	Simple mode	11	0.119608	0.156033	0.461058		-0.186217	0.425433	1.12706	0.830094	1.53025	1.127 (0.83-1.53)
xCukIr	wNyFeL	outcome	genus.Dialister.id.2183	Weighted mode	11	0.112319	0.151786	0.476325		-0.185182	0.409821	1.11887	0.830953	1.50655	1.119 (0.831-1.507)
XTu0EY	wNyFeL	outcome	genus.Intestinimonas.id.2062	MR Egger	16	0.152441	0.132178	0.268099		-0.106628	0.411509	1.16467	0.89886	1.50909	1.165 (0.899-1.509)
XTu0EY	wNyFeL	outcome	genus.Intestinimonas.id.2062	Weighted median	16	0.00112289	0.0671046	0.986649		-0.130402	0.132648	1.00112	0.877742	1.14185	1.001 (0.878-1.142)
XTu0EY	wNyFeL	outcome	genus.Intestinimonas.id.2062	Inverse variance weighted (fixed effects)	16	0.0509179	0.0476394	0.285151	0.742337	-0.0424553	0.144291	1.05224	0.958433	1.15522	1.052 (0.958-1.155)
XTu0EY	wNyFeL	outcome	genus.Intestinimonas.id.2062	Simple mode	16	-0.0542855	0.119802	0.656944		-0.289098	0.180527	0.947162	0.748939	1.19785	0.947 (0.749-1.198)
XTu0EY	wNyFeL	outcome	genus.Intestinimonas.id.2062	Weighted mode	16	-0.0268597	0.113562	0.816228		-0.249441	0.195722	0.973498	0.779236	1.21619	0.973 (0.779-1.216)
XVFzMF	wNyFeL	outcome	genus.Holdemania.id.2157	MR Egger	14	-0.0421019	0.134175	0.759073		-0.305085	0.220881	0.958772	0.737061	1.24718	0.959 (0.737-1.247)
XVFzMF	wNyFeL	outcome	genus.Holdemania.id.2157	Weighted median	14	0.128135	0.0638485	0.044764		0.00299225	0.253278	1.13671	1.003	1.28824	1.137 (1.003-1.288)
XVFzMF	wNyFeL	outcome	genus.Holdemania.id.2157	Inverse variance weighted (fixed effects)	14	0.100334	0.045498	0.0274374	0.514063	0.0111578	0.18951	1.10554	1.01122	1.20866	1.106 (1.011-1.209)
XVFzMF	wNyFeL	outcome	genus.Holdemania.id.2157	Simple mode	14	0.143299	0.0980614	0.167674		-0.0489008	0.3355	1.15408	0.952276	1.39864	1.154 (0.952-1.399)
XVFzMF	wNyFeL	outcome	genus.Holdemania.id.2157	Weighted mode	14	0.147077	0.103511	0.178889		-0.0558035	0.349958	1.15844	0.945725	1.41901	1.158 (0.946-1.419)
y0FJ9U	wNyFeL	outcome	genus.LachnospiraceaeND3007group.id.11317	MR Egger	3	-2.90655	2.25542	0.420119		-7.32716	1.51407	0.0546642	0.000657435	4.5452	0.055 (0.001-4.545)
y0FJ9U	wNyFeL	outcome	genus.LachnospiraceaeND3007group.id.11317	Weighted median	3	-0.0866811	0.17617	0.622698		-0.431975	0.258613	0.916969	0.649225	1.29513	0.917 (0.649-1.295)
y0FJ9U	wNyFeL	outcome	genus.LachnospiraceaeND3007group.id.11317	Inverse variance weighted (fixed effects)	3	-0.1461	0.133453	0.273619	0.742337	-0.407668	0.115468	0.864071	0.6652	1.1224	0.864 (0.665-1.122)
y0FJ9U	wNyFeL	outcome	genus.LachnospiraceaeND3007group.id.11317	Simple mode	3	-0.0508758	0.194224	0.817875		-0.431554	0.329802	0.950397	0.649499	1.39069	0.95 (0.649-1.391)
y0FJ9U	wNyFeL	outcome	genus.LachnospiraceaeND3007group.id.11317	Weighted mode	3	-0.0463509	0.198093	0.836767		-0.434614	0.341912	0.954707	0.647515	1.40764	0.955 (0.648-1.408)
yakWtY	wNyFeL	outcome	genus.Butyricicoccus.id.2055	MR Egger	8	-0.178037	0.142985	0.259501		-0.458287	0.102213	0.836912	0.632366	1.10762	0.837 (0.632-1.108)
yakWtY	wNyFeL	outcome	genus.Butyricicoccus.id.2055	Weighted median	8	0.00498086	0.100126	0.960325		-0.191267	0.201228	1.00499	0.825912	1.2229	1.005 (0.826-1.223)
yakWtY	wNyFeL	outcome	genus.Butyricicoccus.id.2055	Inverse variance weighted (fixed effects)	8	0.105749	0.0726058	0.145261	0.723638	-0.0365588	0.248056	1.11154	0.964101	1.28153	1.112 (0.964-1.282)
yakWtY	wNyFeL	outcome	genus.Butyricicoccus.id.2055	Simple mode	8	0.0490469	0.130655	0.718485		-0.207037	0.305131	1.05027	0.81299	1.3568	1.05 (0.813-1.357)
yakWtY	wNyFeL	outcome	genus.Butyricicoccus.id.2055	Weighted mode	8	0.0114938	0.116052	0.923883		-0.215969	0.238957	1.01156	0.80576	1.26992	1.012 (0.806-1.27)
yerlNC	wNyFeL	outcome	genus.RuminococcaceaeUCG005.id.11363	MR Egger	14	-0.0375428	0.176677	0.835288		-0.383829	0.308744	0.963153	0.681248	1.36171	0.963 (0.681-1.362)
yerlNC	wNyFeL	outcome	genus.RuminococcaceaeUCG005.id.11363	Weighted median	14	0.0299736	0.0802257	0.70869		-0.127269	0.187216	1.03043	0.880497	1.20589	1.03 (0.88-1.206)
yerlNC	wNyFeL	outcome	genus.RuminococcaceaeUCG005.id.11363	Inverse variance weighted (fixed effects)	14	-0.0313208	0.0538205	0.5606	0.905025	-0.136809	0.0741673	0.969165	0.872137	1.07699	0.969 (0.872-1.077)
yerlNC	wNyFeL	outcome	genus.RuminococcaceaeUCG005.id.11363	Simple mode	14	-0.100312	0.133674	0.466365		-0.362313	0.161689	0.904555	0.696064	1.17549	0.905 (0.696-1.175)
yerlNC	wNyFeL	outcome	genus.RuminococcaceaeUCG005.id.11363	Weighted mode	14	-0.0380104	0.117571	0.751611		-0.268449	0.192428	0.962703	0.764564	1.21219	0.963 (0.765-1.212)
ygbSF7	wNyFeL	outcome	genus.Fusicatenibacter.id.11305	MR Egger	18	0.340246	0.209664	0.124165		-0.0706964	0.751188	1.40529	0.931745	2.11952	1.405 (0.932-2.12)
ygbSF7	wNyFeL	outcome	genus.Fusicatenibacter.id.11305	Weighted median	18	0.080421	0.0761773	0.291101		-0.0688864	0.229728	1.08374	0.933433	1.25826	1.084 (0.933-1.258)
ygbSF7	wNyFeL	outcome	genus.Fusicatenibacter.id.11305	Inverse variance weighted (fixed effects)	18	0.0500051	0.0560328	0.372165	0.750637	-0.0598192	0.159829	1.05128	0.941935	1.17331	1.051 (0.942-1.173)
ygbSF7	wNyFeL	outcome	genus.Fusicatenibacter.id.11305	Simple mode	18	0.172304	0.14803	0.260508		-0.117835	0.462443	1.18804	0.888843	1.58795	1.188 (0.889-1.588)
ygbSF7	wNyFeL	outcome	genus.Fusicatenibacter.id.11305	Weighted mode	18	0.174992	0.137178	0.219232		-0.0938763	0.44386	1.19124	0.910395	1.55871	1.191 (0.91-1.559)
yLt27i	wNyFeL	outcome	genus.Senegalimassilia.id.11160	MR Egger	5	-0.0241812	0.307037	0.942185		-0.625973	0.577611	0.976109	0.534741	1.78178	0.976 (0.535-1.782)
yLt27i	wNyFeL	outcome	genus.Senegalimassilia.id.11160	Weighted median	5	0.0264736	0.0895651	0.767551		-0.149074	0.202021	1.02683	0.861505	1.22387	1.027 (0.862-1.224)
yLt27i	wNyFeL	outcome	genus.Senegalimassilia.id.11160	Inverse variance weighted (fixed effects)	5	-0.0671303	0.0722971	0.353131	0.750637	-0.208833	0.074572	0.935073	0.811531	1.07742	0.935 (0.812-1.077)
yLt27i	wNyFeL	outcome	genus.Senegalimassilia.id.11160	Simple mode	5	0.0346539	0.131786	0.805574		-0.223647	0.292955	1.03526	0.799597	1.34038	1.035 (0.8-1.34)
yLt27i	wNyFeL	outcome	genus.Senegalimassilia.id.11160	Weighted mode	5	0.0355639	0.123405	0.787519		-0.20631	0.277437	1.0362	0.813581	1.31974	1.036 (0.814-1.32)
YXZeGZ	wNyFeL	outcome	genus.Alistipes.id.968	MR Egger	12	0.348334	0.35531	0.350028		-0.348074	1.04474	1.41671	0.706047	2.84267	1.417 (0.706-2.843)
YXZeGZ	wNyFeL	outcome	genus.Alistipes.id.968	Weighted median	12	0.0809802	0.0989595	0.413176		-0.11298	0.274941	1.08435	0.893168	1.31645	1.084 (0.893-1.316)
YXZeGZ	wNyFeL	outcome	genus.Alistipes.id.968	Inverse variance weighted (fixed effects)	12	0.0748505	0.0740193	0.311906	0.742337	-0.0702273	0.219928	1.07772	0.932182	1.24599	1.078 (0.932-1.246)
YXZeGZ	wNyFeL	outcome	genus.Alistipes.id.968	Simple mode	12	0.294286	0.205682	0.180282		-0.108851	0.697424	1.34217	0.896864	2.00857	1.342 (0.897-2.009)
YXZeGZ	wNyFeL	outcome	genus.Alistipes.id.968	Weighted mode	12	0.27316	0.191552	0.181615		-0.102282	0.648601	1.31411	0.902775	1.91286	1.314 (0.903-1.913)
YYHfMs	wNyFeL	outcome	genus.Gordonibacter.id.821	MR Egger	11	-0.0638818	0.140123	0.659265		-0.338523	0.21076	0.938116	0.712822	1.23462	0.938 (0.713-1.235)
YYHfMs	wNyFeL	outcome	genus.Gordonibacter.id.821	Weighted median	11	0.0467518	0.0431728	0.278853		-0.0378669	0.13137	1.04786	0.962841	1.14039	1.048 (0.963-1.14)
YYHfMs	wNyFeL	outcome	genus.Gordonibacter.id.821	Inverse variance weighted (fixed effects)	11	0.0117745	0.0330756	0.721851	0.97845	-0.0530538	0.0766027	1.01184	0.948329	1.07961	1.012 (0.948-1.08)
YYHfMs	wNyFeL	outcome	genus.Gordonibacter.id.821	Simple mode	11	0.0633838	0.072485	0.402391		-0.0786868	0.205455	1.06544	0.924329	1.22808	1.065 (0.924-1.228)
YYHfMs	wNyFeL	outcome	genus.Gordonibacter.id.821	Weighted mode	11	0.0603405	0.0698644	0.408001		-0.0765936	0.197275	1.0622	0.926266	1.21808	1.062 (0.926-1.218)
zaZf8A	wNyFeL	outcome	genus.Oscillospira.id.2064	MR Egger	8	0.449538	0.263703	0.139132		-0.0673203	0.966396	1.56759	0.934896	2.62845	1.568 (0.935-2.628)
zaZf8A	wNyFeL	outcome	genus.Oscillospira.id.2064	Weighted median	8	0.124124	0.0807852	0.124424		-0.0342152	0.282463	1.13216	0.966364	1.32639	1.132 (0.966-1.326)
zaZf8A	wNyFeL	outcome	genus.Oscillospira.id.2064	Inverse variance weighted (fixed effects)	8	0.0934736	0.0624653	0.134548	0.723638	-0.0289585	0.215906	1.09798	0.971457	1.24099	1.098 (0.971-1.241)
zaZf8A	wNyFeL	outcome	genus.Oscillospira.id.2064	Simple mode	8	0.142217	0.13697	0.333658		-0.126244	0.410678	1.15283	0.881399	1.50784	1.153 (0.881-1.508)
zaZf8A	wNyFeL	outcome	genus.Oscillospira.id.2064	Weighted mode	8	0.13815	0.135311	0.341246		-0.12706	0.40336	1.14815	0.880681	1.49685	1.148 (0.881-1.497)
zkWLyI	wNyFeL	outcome	genus.Allisonella.id.2174	MR Egger	8	-0.336166	0.253023	0.232274		-0.83209	0.159758	0.714505	0.435139	1.17323	0.715 (0.435-1.173)
zkWLyI	wNyFeL	outcome	genus.Allisonella.id.2174	Weighted median	8	0.0152901	0.0453695	0.736106		-0.073634	0.104214	1.01541	0.929012	1.10984	1.015 (0.929-1.11)
zkWLyI	wNyFeL	outcome	genus.Allisonella.id.2174	Inverse variance weighted (fixed effects)	8	0.0437792	0.0348631	0.209208	0.731373	-0.0245525	0.112111	1.04475	0.975746	1.11864	1.045 (0.976-1.119)
zkWLyI	wNyFeL	outcome	genus.Allisonella.id.2174	Simple mode	8	-0.00260464	0.0642681	0.968804		-0.12857	0.123361	0.997399	0.879352	1.13129	0.997 (0.879-1.131)
zkWLyI	wNyFeL	outcome	genus.Allisonella.id.2174	Weighted mode	8	-0.000201589	0.0641924	0.997582		-0.126019	0.125616	0.999798	0.881598	1.13385	1 (0.882-1.134)
1zf0TZ	wNyFeL	outcome	family.Streptococcaceae.id.1850	MR Egger	11	-0.147156	0.336753	0.672418		-0.807191	0.512879	0.863159	0.446109	1.67009	0.863 (0.446-1.67)
1zf0TZ	wNyFeL	outcome	family.Streptococcaceae.id.1850	Weighted median	11	0.0193853	0.10663	0.85574		-0.189609	0.22838	1.01957	0.827282	1.25656	1.02 (0.827-1.257)
1zf0TZ	wNyFeL	outcome	family.Streptococcaceae.id.1850	Inverse variance weighted (fixed effects)	11	-0.136456	0.0691153	0.0483446	0.391359	-0.271922	-0.000990219	0.872445	0.761914	0.99901	0.872 (0.762-0.999)
1zf0TZ	wNyFeL	outcome	family.Streptococcaceae.id.1850	Simple mode	11	0.0660234	0.184487	0.727876		-0.295572	0.427619	1.06825	0.744106	1.5336	1.068 (0.744-1.534)
1zf0TZ	wNyFeL	outcome	family.Streptococcaceae.id.1850	Weighted mode	11	0.0660234	0.186354	0.730478		-0.29923	0.431276	1.06825	0.741389	1.53922	1.068 (0.741-1.539)
31r1VV	wNyFeL	outcome	family.Christensenellaceae.id.1866	MR Egger	11	-0.0592568	0.106209	0.5905		-0.267426	0.148912	0.942465	0.765347	1.16057	0.942 (0.765-1.161)
31r1VV	wNyFeL	outcome	family.Christensenellaceae.id.1866	Weighted median	11	-0.00743276	0.0741787	0.920185		-0.152823	0.137958	0.992595	0.858282	1.14793	0.993 (0.858-1.148)
31r1VV	wNyFeL	outcome	family.Christensenellaceae.id.1866	Inverse variance weighted (fixed effects)	11	0.0193736	0.05413	0.720412	0.9366	-0.0867212	0.125468	1.01956	0.916933	1.13368	1.02 (0.917-1.134)
31r1VV	wNyFeL	outcome	family.Christensenellaceae.id.1866	Simple mode	11	0.0545855	0.117989	0.653531		-0.176673	0.285844	1.0561	0.838054	1.33088	1.056 (0.838-1.331)
31r1VV	wNyFeL	outcome	family.Christensenellaceae.id.1866	Weighted mode	11	-0.0211658	0.081345	0.79999		-0.180602	0.13827	0.979057	0.834768	1.14829	0.979 (0.835-1.148)
6jMcBB	wNyFeL	outcome	family.Desulfovibrionaceae.id.3169	MR Egger	9	-0.865942	0.302833	0.024356		-1.45949	-0.27239	0.420655	0.232354	0.761557	0.421 (0.232-0.762)
6jMcBB	wNyFeL	outcome	family.Desulfovibrionaceae.id.3169	Weighted median	9	-0.0329013	0.108519	0.761748		-0.245598	0.179795	0.967634	0.782237	1.19697	0.968 (0.782-1.197)
6jMcBB	wNyFeL	outcome	family.Desulfovibrionaceae.id.3169	Inverse variance weighted (fixed effects)	9	-0.0613126	0.0736746	0.405292	0.86811	-0.205715	0.0830896	0.940529	0.814065	1.08664	0.941 (0.814-1.087)
6jMcBB	wNyFeL	outcome	family.Desulfovibrionaceae.id.3169	Simple mode	9	0.0190138	0.161049	0.908929		-0.296643	0.33467	1.0192	0.743309	1.39748	1.019 (0.743-1.397)
6jMcBB	wNyFeL	outcome	family.Desulfovibrionaceae.id.3169	Weighted mode	9	0.0067434	0.144652	0.96396		-0.276774	0.290261	1.00677	0.758226	1.33678	1.007 (0.758-1.337)
axDRMS	wNyFeL	outcome	family.Prevotellaceae.id.960	MR Egger	16	-0.110532	0.193016	0.575957		-0.488843	0.267778	0.895357	0.613336	1.30706	0.895 (0.613-1.307)
axDRMS	wNyFeL	outcome	family.Prevotellaceae.id.960	Weighted median	16	0.0341186	0.0669915	0.610543		-0.0971846	0.165422	1.03471	0.907388	1.17989	1.035 (0.907-1.18)
axDRMS	wNyFeL	outcome	family.Prevotellaceae.id.960	Inverse variance weighted (fixed effects)	16	0.0346428	0.0532185	0.515076	0.86811	-0.0696655	0.138951	1.03525	0.932706	1.14907	1.035 (0.933-1.149)
axDRMS	wNyFeL	outcome	family.Prevotellaceae.id.960	Simple mode	16	0.123047	0.126863	0.34747		-0.125606	0.371699	1.13094	0.881962	1.4502	1.131 (0.882-1.45)
axDRMS	wNyFeL	outcome	family.Prevotellaceae.id.960	Weighted mode	16	-0.0564195	0.112256	0.622545		-0.276441	0.163602	0.945143	0.758479	1.17775	0.945 (0.758-1.178)
AXpdwL	wNyFeL	outcome	family.Verrucomicrobiaceae.id.4036	MR Egger	11	-0.198385	0.261078	0.466771		-0.710098	0.313329	0.820054	0.491596	1.36797	0.82 (0.492-1.368)
AXpdwL	wNyFeL	outcome	family.Verrucomicrobiaceae.id.4036	Weighted median	11	-0.0759787	0.0832525	0.361438		-0.239154	0.0871962	0.926836	0.787294	1.09111	0.927 (0.787-1.091)
AXpdwL	wNyFeL	outcome	family.Verrucomicrobiaceae.id.4036	Inverse variance weighted (fixed effects)	11	-0.0235978	0.0570748	0.679274	0.9366	-0.135464	0.0882687	0.976678	0.87331	1.09228	0.977 (0.873-1.092)
AXpdwL	wNyFeL	outcome	family.Verrucomicrobiaceae.id.4036	Simple mode	11	-0.10178	0.136557	0.473227		-0.369431	0.165872	0.903228	0.691127	1.18042	0.903 (0.691-1.18)
AXpdwL	wNyFeL	outcome	family.Verrucomicrobiaceae.id.4036	Weighted mode	11	-0.0988233	0.120723	0.432093		-0.335441	0.137794	0.905903	0.715023	1.14774	0.906 (0.715-1.148)
BLSFBU	wNyFeL	outcome	family.Rikenellaceae.id.967	MR Egger	16	-0.18124	0.231738	0.447187		-0.635448	0.272967	0.834235	0.529698	1.31386	0.834 (0.53-1.314)
BLSFBU	wNyFeL	outcome	family.Rikenellaceae.id.967	Weighted median	16	-0.0199364	0.0864463	0.817609		-0.189371	0.149498	0.980261	0.827479	1.16125	0.98 (0.827-1.161)
BLSFBU	wNyFeL	outcome	family.Rikenellaceae.id.967	Inverse variance weighted (multiplicative random effects)	16	0.0120401	0.07501	0.872477	0.978836	-0.134979	0.15906	1.01211	0.873734	1.17241	1.012 (0.874-1.172)
BLSFBU	wNyFeL	outcome	family.Rikenellaceae.id.967	Simple mode	16	-0.091767	0.150986	0.552423		-0.387701	0.204167	0.912318	0.678616	1.2265	0.912 (0.679-1.227)
BLSFBU	wNyFeL	outcome	family.Rikenellaceae.id.967	Weighted mode	16	-0.0800545	0.15635	0.616091		-0.3865	0.226391	0.923066	0.679431	1.25407	0.923 (0.679-1.254)
Bt1upE	wNyFeL	outcome	family.Rhodospirillaceae.id.2717	MR Egger	14	0.113838	0.175179	0.528042		-0.229514	0.457189	1.12057	0.79492	1.57963	1.121 (0.795-1.58)
Bt1upE	wNyFeL	outcome	family.Rhodospirillaceae.id.2717	Weighted median	14	0.024526	0.0582943	0.673954		-0.0897308	0.138783	1.02483	0.914177	1.14887	1.025 (0.914-1.149)
Bt1upE	wNyFeL	outcome	family.Rhodospirillaceae.id.2717	Inverse variance weighted (fixed effects)	14	0.00109779	0.042872	0.979572	0.979572	-0.0829314	0.085127	1.0011	0.920414	1.08886	1.001 (0.92-1.089)
Bt1upE	wNyFeL	outcome	family.Rhodospirillaceae.id.2717	Simple mode	14	0.101694	0.102141	0.337601		-0.0985011	0.30189	1.10705	0.906195	1.35241	1.107 (0.906-1.352)
Bt1upE	wNyFeL	outcome	family.Rhodospirillaceae.id.2717	Weighted mode	14	0.112689	0.104316	0.29966		-0.091771	0.317149	1.11928	0.912314	1.37321	1.119 (0.912-1.373)
CUtsMo	wNyFeL	outcome	family.ClostridialesvadinBB60group.id.11286	MR Egger	15	-0.00613617	0.124832	0.961543		-0.250807	0.238535	0.993883	0.778172	1.26939	0.994 (0.778-1.269)
CUtsMo	wNyFeL	outcome	family.ClostridialesvadinBB60group.id.11286	Weighted median	15	0.0238336	0.0593623	0.688057		-0.0925165	0.140184	1.02412	0.911634	1.15048	1.024 (0.912-1.15)
CUtsMo	wNyFeL	outcome	family.ClostridialesvadinBB60group.id.11286	Inverse variance weighted (fixed effects)	15	0.0138612	0.0455685	0.760988	0.9366	-0.0754531	0.103176	1.01396	0.927323	1.10869	1.014 (0.927-1.109)
CUtsMo	wNyFeL	outcome	family.ClostridialesvadinBB60group.id.11286	Simple mode	15	-0.0300592	0.107642	0.784135		-0.241038	0.18092	0.970388	0.785812	1.19832	0.97 (0.786-1.198)
CUtsMo	wNyFeL	outcome	family.ClostridialesvadinBB60group.id.11286	Weighted mode	15	0.0555463	0.0925731	0.558076		-0.125897	0.23699	1.05712	0.881706	1.26743	1.057 (0.882-1.267)
d9u3Wa	wNyFeL	outcome	family.Lactobacillaceae.id.1836	MR Egger	8	-0.0449001	0.201159	0.83078		-0.439172	0.349371	0.956093	0.64457	1.41818	0.956 (0.645-1.418)
d9u3Wa	wNyFeL	outcome	family.Lactobacillaceae.id.1836	Weighted median	8	0.0461077	0.0714892	0.518953		-0.0940112	0.186227	1.04719	0.910273	1.2047	1.047 (0.91-1.205)
d9u3Wa	wNyFeL	outcome	family.Lactobacillaceae.id.1836	Inverse variance weighted (multiplicative random effects)	8	0.00333678	0.0748173	0.964427	0.979572	-0.143305	0.149979	1.00334	0.86649	1.16181	1.003 (0.866-1.162)
d9u3Wa	wNyFeL	outcome	family.Lactobacillaceae.id.1836	Simple mode	8	-0.216968	0.181115	0.269918		-0.571953	0.138018	0.804956	0.564422	1.148	0.805 (0.564-1.148)
d9u3Wa	wNyFeL	outcome	family.Lactobacillaceae.id.1836	Weighted mode	8	0.146825	0.0930956	0.158768		-0.0356422	0.329293	1.15815	0.964986	1.38998	1.158 (0.965-1.39)
DwGyne	wNyFeL	outcome	family.BacteroidalesS24.7group.id.11173	MR Egger	8	0.102792	0.211537	0.644253		-0.311821	0.517405	1.10826	0.732113	1.67767	1.108 (0.732-1.678)
DwGyne	wNyFeL	outcome	family.BacteroidalesS24.7group.id.11173	Weighted median	8	-0.0874797	0.0707811	0.216488		-0.226211	0.0512512	0.916237	0.79755	1.05259	0.916 (0.798-1.053)
DwGyne	wNyFeL	outcome	family.BacteroidalesS24.7group.id.11173	Inverse variance weighted (fixed effects)	8	-0.0475558	0.0530013	0.369582	0.86811	-0.151438	0.0563269	0.953557	0.859471	1.05794	0.954 (0.859-1.058)
DwGyne	wNyFeL	outcome	family.BacteroidalesS24.7group.id.11173	Simple mode	8	-0.135324	0.1114	0.263843		-0.353668	0.0830211	0.873433	0.702108	1.08656	0.873 (0.702-1.087)
DwGyne	wNyFeL	outcome	family.BacteroidalesS24.7group.id.11173	Weighted mode	8	-0.12993	0.111263	0.281131		-0.348007	0.0881462	0.878157	0.706094	1.09215	0.878 (0.706-1.092)
FcqSNY	wNyFeL	outcome	family.Clostridiaceae1.id.1869	MR Egger	10	-0.510118	0.27416	0.0998296		-1.04747	0.0272355	0.600425	0.350823	1.02761	0.6 (0.351-1.028)
FcqSNY	wNyFeL	outcome	family.Clostridiaceae1.id.1869	Weighted median	10	0.109178	0.109112	0.317018		-0.104682	0.323038	1.11536	0.900611	1.38132	1.115 (0.901-1.381)
FcqSNY	wNyFeL	outcome	family.Clostridiaceae1.id.1869	Inverse variance weighted (multiplicative random effects)	10	-0.0335538	0.105958	0.751493	0.9366	-0.241231	0.174123	0.967003	0.78566	1.1902	0.967 (0.786-1.19)
FcqSNY	wNyFeL	outcome	family.Clostridiaceae1.id.1869	Simple mode	10	0.233004	0.20611	0.287497		-0.170971	0.636978	1.26239	0.842846	1.89076	1.262 (0.843-1.891)
FcqSNY	wNyFeL	outcome	family.Clostridiaceae1.id.1869	Weighted mode	10	0.179237	0.217511	0.431215		-0.247085	0.605558	1.1963	0.781075	1.83227	1.196 (0.781-1.832)
FFi1Rd	wNyFeL	outcome	family.Actinomycetaceae.id.421	MR Egger	4	-0.231862	0.157235	0.278266		-0.540043	0.0763192	0.793056	0.582723	1.07931	0.793 (0.583-1.079)
FFi1Rd	wNyFeL	outcome	family.Actinomycetaceae.id.421	Weighted median	4	-0.0144244	0.092862	0.876559		-0.196434	0.167585	0.985679	0.821656	1.18245	0.986 (0.822-1.182)
FFi1Rd	wNyFeL	outcome	family.Actinomycetaceae.id.421	Inverse variance weighted (fixed effects)	4	0.0670876	0.0721058	0.352162	0.86811	-0.0742399	0.208415	1.06939	0.928449	1.23172	1.069 (0.928-1.232)
FFi1Rd	wNyFeL	outcome	family.Actinomycetaceae.id.421	Simple mode	4	0.010793	0.138633	0.942847		-0.260928	0.282514	1.01085	0.770336	1.32646	1.011 (0.77-1.326)
FFi1Rd	wNyFeL	outcome	family.Actinomycetaceae.id.421	Weighted mode	4	-0.0362946	0.0935122	0.723825		-0.219579	0.146989	0.964356	0.802857	1.15834	0.964 (0.803-1.158)
FXBXNG	wNyFeL	outcome	family.FamilyXI.id.1936	MR Egger	8	-0.458197	0.223153	0.0858502		-0.895577	-0.0208179	0.632423	0.408372	0.979397	0.632 (0.408-0.979)
FXBXNG	wNyFeL	outcome	family.FamilyXI.id.1936	Weighted median	8	-0.0985977	0.048078	0.0402875		-0.192831	-0.00436493	0.906107	0.824622	0.995645	0.906 (0.825-0.996)
FXBXNG	wNyFeL	outcome	family.FamilyXI.id.1936	Inverse variance weighted (fixed effects)	8	-0.0626671	0.0350006	0.0733799	0.391359	-0.131268	0.00593397	0.939256	0.876983	1.00595	0.939 (0.877-1.006)
FXBXNG	wNyFeL	outcome	family.FamilyXI.id.1936	Simple mode	8	-0.11997	0.0849307	0.200666		-0.286434	0.0464944	0.886947	0.750937	1.04759	0.887 (0.751-1.048)
FXBXNG	wNyFeL	outcome	family.FamilyXI.id.1936	Weighted mode	8	-0.12347	0.082203	0.176791		-0.284588	0.037648	0.883848	0.752324	1.03837	0.884 (0.752-1.038)
kodRd1	wNyFeL	outcome	family.Defluviitaleaceae.id.1924	MR Egger	11	0.0612885	0.206434	0.773287		-0.343321	0.465898	1.06321	0.70941	1.59344	1.063 (0.709-1.593)
kodRd1	wNyFeL	outcome	family.Defluviitaleaceae.id.1924	Weighted median	11	0.0723069	0.0739177	0.327971		-0.0725717	0.217186	1.07499	0.929999	1.24257	1.075 (0.93-1.243)
kodRd1	wNyFeL	outcome	family.Defluviitaleaceae.id.1924	Inverse variance weighted (fixed effects)	11	0.0333311	0.0504556	0.508867	0.86811	-0.0655619	0.132224	1.03389	0.936541	1.14136	1.034 (0.937-1.141)
kodRd1	wNyFeL	outcome	family.Defluviitaleaceae.id.1924	Simple mode	11	0.12478	0.14158	0.398823		-0.152717	0.402277	1.1329	0.858373	1.49523	1.133 (0.858-1.495)
kodRd1	wNyFeL	outcome	family.Defluviitaleaceae.id.1924	Weighted mode	11	0.12928	0.148796	0.405305		-0.162361	0.420921	1.13801	0.850134	1.52336	1.138 (0.85-1.523)
LRKdIa	wNyFeL	outcome	family.Bifidobacteriaceae.id.433	MR Egger	11	-0.0388291	0.19053	0.843047		-0.412267	0.334609	0.961915	0.662147	1.39739	0.962 (0.662-1.397)
LRKdIa	wNyFeL	outcome	family.Bifidobacteriaceae.id.433	Weighted median	11	0.0639617	0.0834117	0.443189		-0.0995252	0.227449	1.06605	0.905267	1.25539	1.066 (0.905-1.255)
LRKdIa	wNyFeL	outcome	family.Bifidobacteriaceae.id.433	Inverse variance weighted (fixed effects)	11	0.0514092	0.0575236	0.371479	0.86811	-0.0613371	0.164156	1.05275	0.940506	1.1784	1.053 (0.941-1.178)
LRKdIa	wNyFeL	outcome	family.Bifidobacteriaceae.id.433	Simple mode	11	0.146875	0.131135	0.288883		-0.110151	0.4039	1.15821	0.895699	1.49765	1.158 (0.896-1.498)
LRKdIa	wNyFeL	outcome	family.Bifidobacteriaceae.id.433	Weighted mode	11	0.0778247	0.0967592	0.439918		-0.111823	0.267473	1.08093	0.894202	1.30666	1.081 (0.894-1.307)
m9LXEq	wNyFeL	outcome	family.Enterobacteriaceae.id.3469	MR Egger	7	-0.288611	0.543741	0.618287		-1.35434	0.777121	0.749303	0.258117	2.1752	0.749 (0.258-2.175)
m9LXEq	wNyFeL	outcome	family.Enterobacteriaceae.id.3469	Weighted median	7	-0.0235225	0.11383	0.836286		-0.246629	0.199584	0.976752	0.78143	1.2209	0.977 (0.781-1.221)
m9LXEq	wNyFeL	outcome	family.Enterobacteriaceae.id.3469	Inverse variance weighted (fixed effects)	7	-0.00578079	0.0819016	0.94373	0.979572	-0.166308	0.154746	0.994236	0.846785	1.16736	0.994 (0.847-1.167)
m9LXEq	wNyFeL	outcome	family.Enterobacteriaceae.id.3469	Simple mode	7	0.0261072	0.177645	0.887975		-0.322076	0.374291	1.02645	0.724643	1.45396	1.026 (0.725-1.454)
m9LXEq	wNyFeL	outcome	family.Enterobacteriaceae.id.3469	Weighted mode	7	0.0171768	0.168728	0.922231		-0.31353	0.347884	1.01733	0.730862	1.41607	1.017 (0.731-1.416)
MBOR7Y	wNyFeL	outcome	family.Coriobacteriaceae.id.811	MR Egger	14	-0.164599	0.257471	0.534648		-0.669243	0.340045	0.848234	0.512096	1.40501	0.848 (0.512-1.405)
MBOR7Y	wNyFeL	outcome	family.Coriobacteriaceae.id.811	Weighted median	14	-0.0111304	0.0884966	0.899912		-0.184584	0.162323	0.988931	0.83145	1.17624	0.989 (0.831-1.176)
MBOR7Y	wNyFeL	outcome	family.Coriobacteriaceae.id.811	Inverse variance weighted (fixed effects)	14	-0.0336053	0.0630106	0.593807	0.904849	-0.157106	0.0898955	0.966953	0.854613	1.09406	0.967 (0.855-1.094)
MBOR7Y	wNyFeL	outcome	family.Coriobacteriaceae.id.811	Simple mode	14	0.0906748	0.149566	0.554787		-0.202475	0.383825	1.09491	0.816707	1.46789	1.095 (0.817-1.468)
MBOR7Y	wNyFeL	outcome	family.Coriobacteriaceae.id.811	Weighted mode	14	0.104407	0.154924	0.512166		-0.199244	0.408057	1.11005	0.81935	1.50389	1.11 (0.819-1.504)
nFlAu5	wNyFeL	outcome	family.Lachnospiraceae.id.1987	MR Egger	16	-0.0389243	0.216337	0.85979		-0.462945	0.385097	0.961823	0.629427	1.46976	0.962 (0.629-1.47)
nFlAu5	wNyFeL	outcome	family.Lachnospiraceae.id.1987	Weighted median	16	-0.0108515	0.0836483	0.896782		-0.174802	0.153099	0.989207	0.839623	1.16544	0.989 (0.84-1.165)
nFlAu5	wNyFeL	outcome	family.Lachnospiraceae.id.1987	Inverse variance weighted (fixed effects)	16	0.00883524	0.0622145	0.88707	0.978836	-0.113105	0.130776	1.00887	0.893057	1.13971	1.009 (0.893-1.14)
nFlAu5	wNyFeL	outcome	family.Lachnospiraceae.id.1987	Simple mode	16	-0.0479966	0.143609	0.742843		-0.32947	0.233477	0.953137	0.719305	1.26298	0.953 (0.719-1.263)
nFlAu5	wNyFeL	outcome	family.Lachnospiraceae.id.1987	Weighted mode	16	-0.0390746	0.130736	0.769131		-0.295317	0.217168	0.961679	0.744295	1.24255	0.962 (0.744-1.243)
O0n2Pz	wNyFeL	outcome	family.Bacteroidaceae.id.917	MR Egger	8	-0.0472858	0.624404	0.942096		-1.27112	1.17655	0.953815	0.280518	3.24315	0.954 (0.281-3.243)
O0n2Pz	wNyFeL	outcome	family.Bacteroidaceae.id.917	Weighted median	8	-0.00856428	0.115597	0.940941		-0.235134	0.218005	0.991472	0.790465	1.24359	0.991 (0.79-1.244)
O0n2Pz	wNyFeL	outcome	family.Bacteroidaceae.id.917	Inverse variance weighted (fixed effects)	8	-0.0991936	0.0800182	0.21511	0.86811	-0.256029	0.0576422	0.905567	0.774119	1.05934	0.906 (0.774-1.059)
O0n2Pz	wNyFeL	outcome	family.Bacteroidaceae.id.917	Simple mode	8	0.00831841	0.191576	0.966579		-0.367171	0.383807	1.00835	0.692691	1.46786	1.008 (0.693-1.468)
O0n2Pz	wNyFeL	outcome	family.Bacteroidaceae.id.917	Weighted mode	8	-0.00719329	0.195607	0.971692		-0.390583	0.376197	0.992833	0.676662	1.45673	0.993 (0.677-1.457)
obtxsV	wNyFeL	outcome	family.Veillonellaceae.id.2172	MR Egger	18	0.134959	0.117503	0.267622		-0.0953474	0.365265	1.14449	0.909057	1.4409	1.144 (0.909-1.441)
obtxsV	wNyFeL	outcome	family.Veillonellaceae.id.2172	Weighted median	18	0.0313154	0.0761011	0.680708		-0.117843	0.180473	1.03181	0.888836	1.19778	1.032 (0.889-1.198)
obtxsV	wNyFeL	outcome	family.Veillonellaceae.id.2172	Inverse variance weighted (fixed effects)	18	0.113417	0.0464985	0.0147221	0.235554	0.0222795	0.204554	1.1201	1.02253	1.22698	1.12 (1.023-1.227)
obtxsV	wNyFeL	outcome	family.Veillonellaceae.id.2172	Simple mode	18	0.184394	0.120835	0.1454		-0.0524431	0.421232	1.20249	0.948908	1.52384	1.202 (0.949-1.524)
obtxsV	wNyFeL	outcome	family.Veillonellaceae.id.2172	Weighted mode	18	0.0402067	0.0912481	0.665033		-0.13864	0.219053	1.04103	0.870542	1.2449	1.041 (0.871-1.245)
oU56W6	wNyFeL	outcome	family.Peptostreptococcaceae.id.2042	MR Egger	13	-0.225827	0.121935	0.0910275		-0.464821	0.0131661	0.797856	0.628248	1.01325	0.798 (0.628-1.013)
oU56W6	wNyFeL	outcome	family.Peptostreptococcaceae.id.2042	Weighted median	13	-0.137969	0.076512	0.0713523		-0.287932	0.0119949	0.871126	0.749812	1.01207	0.871 (0.75-1.012)
oU56W6	wNyFeL	outcome	family.Peptostreptococcaceae.id.2042	Inverse variance weighted (fixed effects)	13	-0.101969	0.0536026	0.0571299	0.391359	-0.20703	0.00309203	0.903057	0.812995	1.0031	0.903 (0.813-1.003)
oU56W6	wNyFeL	outcome	family.Peptostreptococcaceae.id.2042	Simple mode	13	0.0633702	0.154234	0.688409		-0.238928	0.365669	1.06542	0.787471	1.44148	1.065 (0.787-1.441)
oU56W6	wNyFeL	outcome	family.Peptostreptococcaceae.id.2042	Weighted mode	13	-0.209433	0.137355	0.153231		-0.478649	0.059782	0.811044	0.61962	1.06161	0.811 (0.62-1.062)
pXAgfu	wNyFeL	outcome	family.Acidaminococcaceae.id.2166	MR Egger	7	0.225768	0.389085	0.58691		-0.536839	0.988375	1.25328	0.584593	2.68686	1.253 (0.585-2.687)
pXAgfu	wNyFeL	outcome	family.Acidaminococcaceae.id.2166	Weighted median	7	0.0406001	0.0962284	0.673088		-0.148008	0.229208	1.04144	0.862425	1.2576	1.041 (0.862-1.258)
pXAgfu	wNyFeL	outcome	family.Acidaminococcaceae.id.2166	Inverse variance weighted (multiplicative random effects)	7	0.133591	0.117824	0.256873	0.86811	-0.0973447	0.364526	1.14292	0.907243	1.43983	1.143 (0.907-1.44)
pXAgfu	wNyFeL	outcome	family.Acidaminococcaceae.id.2166	Simple mode	7	-0.0193069	0.134275	0.890377		-0.282486	0.243872	0.980878	0.753907	1.27618	0.981 (0.754-1.276)
pXAgfu	wNyFeL	outcome	family.Acidaminococcaceae.id.2166	Weighted mode	7	-0.00840583	0.11681	0.944971		-0.237353	0.220541	0.991629	0.788713	1.24675	0.992 (0.789-1.247)
Sgv0J4	wNyFeL	outcome	family.Victivallaceae.id.2255	MR Egger	11	-0.177262	0.150229	0.268269		-0.471711	0.117187	0.83756	0.623934	1.12433	0.838 (0.624-1.124)
Sgv0J4	wNyFeL	outcome	family.Victivallaceae.id.2255	Weighted median	11	-0.0602126	0.0409821	0.141767		-0.140537	0.0201123	0.941564	0.868891	1.02032	0.942 (0.869-1.02)
Sgv0J4	wNyFeL	outcome	family.Victivallaceae.id.2255	Inverse variance weighted (fixed effects)	11	-0.0597663	0.0324114	0.0651846	0.391359	-0.123293	0.00376004	0.941985	0.884005	1.00377	0.942 (0.884-1.004)
Sgv0J4	wNyFeL	outcome	family.Victivallaceae.id.2255	Simple mode	11	-0.0621101	0.0675865	0.379743		-0.19458	0.0703595	0.939779	0.823181	1.07289	0.94 (0.823-1.073)
Sgv0J4	wNyFeL	outcome	family.Victivallaceae.id.2255	Weighted mode	11	-0.0601601	0.067185	0.391596		-0.191843	0.0715224	0.941614	0.825437	1.07414	0.942 (0.825-1.074)
SpO9Ka	wNyFeL	outcome	family.Porphyromonadaceae.id.943	MR Egger	9	0.379305	0.559491	0.519579		-0.717297	1.47591	1.46127	0.48807	4.375	1.461 (0.488-4.375)
SpO9Ka	wNyFeL	outcome	family.Porphyromonadaceae.id.943	Weighted median	9	-0.0287614	0.122082	0.81375		-0.268042	0.210519	0.971648	0.764876	1.23432	0.972 (0.765-1.234)
SpO9Ka	wNyFeL	outcome	family.Porphyromonadaceae.id.943	Inverse variance weighted (multiplicative random effects)	9	0.0199441	0.121157	0.869248	0.978836	-0.217524	0.257412	1.02014	0.804508	1.29358	1.02 (0.805-1.294)
SpO9Ka	wNyFeL	outcome	family.Porphyromonadaceae.id.943	Simple mode	9	-0.18566	0.199157	0.378494		-0.576007	0.204688	0.830556	0.562138	1.22714	0.831 (0.562-1.227)
SpO9Ka	wNyFeL	outcome	family.Porphyromonadaceae.id.943	Weighted mode	9	-0.206671	0.194186	0.318261		-0.587274	0.173933	0.813287	0.55584	1.18998	0.813 (0.556-1.19)
T35lgz	wNyFeL	outcome	family.Oxalobacteraceae.id.2966	MR Egger	14	-0.147976	0.194996	0.462578		-0.530169	0.234216	0.862451	0.588506	1.26392	0.862 (0.589-1.264)
T35lgz	wNyFeL	outcome	family.Oxalobacteraceae.id.2966	Weighted median	14	-0.0114535	0.0515957	0.824325		-0.112581	0.0896741	0.988612	0.893525	1.09382	0.989 (0.894-1.094)
T35lgz	wNyFeL	outcome	family.Oxalobacteraceae.id.2966	Inverse variance weighted (multiplicative random effects)	14	-0.0392044	0.0491466	0.425043	0.86811	-0.135532	0.0571229	0.961554	0.873251	1.05879	0.962 (0.873-1.059)
T35lgz	wNyFeL	outcome	family.Oxalobacteraceae.id.2966	Simple mode	14	-0.00962251	0.0934968	0.919599		-0.192876	0.173631	0.990424	0.824584	1.18962	0.99 (0.825-1.19)
T35lgz	wNyFeL	outcome	family.Oxalobacteraceae.id.2966	Weighted mode	14	-0.0043292	0.0926237	0.963431		-0.185872	0.177213	0.99568	0.83038	1.19389	0.996 (0.83-1.194)
T8T6Lu	wNyFeL	outcome	family.Peptococcaceae.id.2024	MR Egger	9	-0.0896148	0.156824	0.585577		-0.39699	0.217761	0.914283	0.672341	1.24329	0.914 (0.672-1.243)
T8T6Lu	wNyFeL	outcome	family.Peptococcaceae.id.2024	Weighted median	9	-0.0134365	0.0739923	0.855902		-0.158461	0.131588	0.986653	0.853456	1.14064	0.987 (0.853-1.141)
T8T6Lu	wNyFeL	outcome	family.Peptococcaceae.id.2024	Inverse variance weighted (fixed effects)	9	-0.0362407	0.0567053	0.522754	0.86811	-0.147383	0.0749016	0.964408	0.862963	1.07778	0.964 (0.863-1.078)
T8T6Lu	wNyFeL	outcome	family.Peptococcaceae.id.2024	Simple mode	9	-0.0809757	0.114856	0.500805		-0.306093	0.144142	0.922216	0.736318	1.15505	0.922 (0.736-1.155)
T8T6Lu	wNyFeL	outcome	family.Peptococcaceae.id.2024	Weighted mode	9	0.0171555	0.111763	0.881806		-0.2019	0.236211	1.0173	0.817177	1.26644	1.017 (0.817-1.266)
vlyGOP	wNyFeL	outcome	family.Ruminococcaceae.id.2050	MR Egger	10	-0.0489648	0.141393	0.738048		-0.326096	0.228166	0.952215	0.721736	1.25629	0.952 (0.722-1.256)
vlyGOP	wNyFeL	outcome	family.Ruminococcaceae.id.2050	Weighted median	10	0.00784689	0.0858592	0.927181		-0.160437	0.176131	1.00788	0.851771	1.19259	1.008 (0.852-1.193)
vlyGOP	wNyFeL	outcome	family.Ruminococcaceae.id.2050	Inverse variance weighted (fixed effects)	10	0.0399219	0.0655604	0.542569	0.86811	-0.0885765	0.16842	1.04073	0.915233	1.18343	1.041 (0.915-1.183)
vlyGOP	wNyFeL	outcome	family.Ruminococcaceae.id.2050	Simple mode	10	-0.00962934	0.133582	0.94411		-0.27145	0.252191	0.990417	0.762273	1.28684	0.99 (0.762-1.287)
vlyGOP	wNyFeL	outcome	family.Ruminococcaceae.id.2050	Weighted mode	10	-0.027019	0.10986	0.811245		-0.242344	0.188306	0.973343	0.784786	1.2072	0.973 (0.785-1.207)
WEMGli	wNyFeL	outcome	family.Alcaligenaceae.id.2875	MR Egger	11	-0.204771	0.336585	0.557976		-0.864478	0.454935	0.814834	0.421271	1.57607	0.815 (0.421-1.576)
WEMGli	wNyFeL	outcome	family.Alcaligenaceae.id.2875	Weighted median	11	0.0905339	0.0956454	0.343864		-0.0969311	0.277999	1.09476	0.907619	1.32048	1.095 (0.908-1.32)
WEMGli	wNyFeL	outcome	family.Alcaligenaceae.id.2875	Inverse variance weighted (fixed effects)	11	0.0455973	0.071293	0.522448	0.86811	-0.094137	0.185332	1.04665	0.910158	1.20362	1.047 (0.91-1.204)
WEMGli	wNyFeL	outcome	family.Alcaligenaceae.id.2875	Simple mode	11	0.120385	0.153397	0.450767		-0.180274	0.421044	1.12793	0.835042	1.52355	1.128 (0.835-1.524)
WEMGli	wNyFeL	outcome	family.Alcaligenaceae.id.2875	Weighted mode	11	0.120385	0.146387	0.430037		-0.166534	0.407304	1.12793	0.846594	1.50276	1.128 (0.847-1.503)
Xtktja	wNyFeL	outcome	family.Pasteurellaceae.id.3689	MR Egger	13	-0.103204	0.122407	0.417118		-0.343122	0.136714	0.901943	0.709552	1.1465	0.902 (0.71-1.147)
Xtktja	wNyFeL	outcome	family.Pasteurellaceae.id.3689	Weighted median	13	-0.0056224	0.0664104	0.932531		-0.135787	0.124542	0.994393	0.873029	1.13263	0.994 (0.873-1.133)
Xtktja	wNyFeL	outcome	family.Pasteurellaceae.id.3689	Inverse variance weighted (multiplicative random effects)	13	0.0529645	0.0596338	0.374453	0.86811	-0.0639176	0.169847	1.05439	0.938082	1.18512	1.054 (0.938-1.185)
Xtktja	wNyFeL	outcome	family.Pasteurellaceae.id.3689	Simple mode	13	0.229047	0.145138	0.140519		-0.0554237	0.513518	1.2574	0.946084	1.67116	1.257 (0.946-1.671)
Xtktja	wNyFeL	outcome	family.Pasteurellaceae.id.3689	Weighted mode	13	-0.0586814	0.0902979	0.528024		-0.235665	0.118302	0.943007	0.790045	1.12558	0.943 (0.79-1.126)
Y7cF3n	wNyFeL	outcome	family.Methanobacteriaceae.id.121	MR Egger	9	0.391986	0.159623	0.0437406		0.0791243	0.704848	1.47992	1.08234	2.02354	1.48 (1.082-2.024)
Y7cF3n	wNyFeL	outcome	family.Methanobacteriaceae.id.121	Weighted median	9	-0.00795826	0.0540264	0.882893		-0.11385	0.0979336	0.992073	0.892392	1.10289	0.992 (0.892-1.103)
Y7cF3n	wNyFeL	outcome	family.Methanobacteriaceae.id.121	Inverse variance weighted (fixed effects)	9	0.0374272	0.0377628	0.32163	0.86811	-0.0365879	0.111442	1.03814	0.964073	1.11789	1.038 (0.964-1.118)
Y7cF3n	wNyFeL	outcome	family.Methanobacteriaceae.id.121	Simple mode	9	-0.0118768	0.0773837	0.881821		-0.163549	0.139795	0.988193	0.849125	1.15004	0.988 (0.849-1.15)
Y7cF3n	wNyFeL	outcome	family.Methanobacteriaceae.id.121	Weighted mode	9	0.00166239	0.0683066	0.98118		-0.132219	0.135543	1.00166	0.87615	1.14516	1.002 (0.876-1.145)
yfxJv6	wNyFeL	outcome	family.Erysipelotrichaceae.id.2149	MR Egger	13	-0.0623511	0.355933	0.864124		-0.75998	0.635278	0.939553	0.467676	1.88755	0.94 (0.468-1.888)
yfxJv6	wNyFeL	outcome	family.Erysipelotrichaceae.id.2149	Weighted median	13	0.0883758	0.101809	0.385362		-0.111169	0.287921	1.0924	0.894787	1.33365	1.092 (0.895-1.334)
yfxJv6	wNyFeL	outcome	family.Erysipelotrichaceae.id.2149	Inverse variance weighted (fixed effects)	13	0.0315673	0.0682363	0.643638	0.936201	-0.102176	0.16531	1.03207	0.902871	1.17976	1.032 (0.903-1.18)
yfxJv6	wNyFeL	outcome	family.Erysipelotrichaceae.id.2149	Simple mode	13	0.216956	0.184352	0.26207		-0.144374	0.578285	1.24229	0.865564	1.78298	1.242 (0.866-1.783)
yfxJv6	wNyFeL	outcome	family.Erysipelotrichaceae.id.2149	Weighted mode	13	0.206671	0.186038	0.288372		-0.157964	0.571305	1.22958	0.853881	1.77058	1.23 (0.854-1.771)
ylev3A	wNyFeL	outcome	family.FamilyXIII.id.1957	MR Egger	7	0.16563	0.333546	0.640549		-0.48812	0.819379	1.18014	0.613779	2.26909	1.18 (0.614-2.269)
ylev3A	wNyFeL	outcome	family.FamilyXIII.id.1957	Weighted median	7	0.235352	0.116446	0.0432669		0.00711774	0.463586	1.26535	1.00714	1.58977	1.265 (1.007-1.59)
ylev3A	wNyFeL	outcome	family.FamilyXIII.id.1957	Inverse variance weighted (fixed effects)	7	0.287416	0.0895024	0.0013215	0.0422881	0.111992	0.462841	1.33298	1.1185	1.58858	1.333 (1.119-1.589)
ylev3A	wNyFeL	outcome	family.FamilyXIII.id.1957	Simple mode	7	0.232425	0.159882	0.196248		-0.0809445	0.545794	1.26166	0.922245	1.72598	1.262 (0.922-1.726)
ylev3A	wNyFeL	outcome	family.FamilyXIII.id.1957	Weighted mode	7	0.232425	0.151504	0.175898		-0.0645235	0.529373	1.26166	0.937514	1.69787	1.262 (0.938-1.698)
9i4tiU	wNyFeL	outcome	order.Gastranaerophilales.id.1591	MR Egger	9	-0.00928786	0.137054	0.947866		-0.277914	0.259338	0.990755	0.757362	1.29607	0.991 (0.757-1.296)
9i4tiU	wNyFeL	outcome	order.Gastranaerophilales.id.1591	Weighted median	9	-0.064878	0.0611733	0.28889		-0.184778	0.0550217	0.937182	0.831289	1.05656	0.937 (0.831-1.057)
9i4tiU	wNyFeL	outcome	order.Gastranaerophilales.id.1591	Inverse variance weighted (fixed effects)	9	-0.0370686	0.0459533	0.419863	0.728161	-0.127137	0.0529998	0.96361	0.880613	1.05443	0.964 (0.881-1.054)
9i4tiU	wNyFeL	outcome	order.Gastranaerophilales.id.1591	Simple mode	9	-0.0675409	0.0867491	0.458636		-0.237569	0.102487	0.93469	0.788542	1.10792	0.935 (0.789-1.108)
9i4tiU	wNyFeL	outcome	order.Gastranaerophilales.id.1591	Weighted mode	9	-0.0697041	0.08611	0.44165		-0.23848	0.0990715	0.93267	0.787825	1.10415	0.933 (0.788-1.104)
aGfu8V	wNyFeL	outcome	order.Bifidobacteriales.id.432	MR Egger	11	-0.0388291	0.19053	0.843047		-0.412267	0.334609	0.961915	0.662147	1.39739	0.962 (0.662-1.397)
aGfu8V	wNyFeL	outcome	order.Bifidobacteriales.id.432	Weighted median	11	0.0639617	0.0824082	0.437656		-0.0975583	0.225482	1.06605	0.907049	1.25293	1.066 (0.907-1.253)
aGfu8V	wNyFeL	outcome	order.Bifidobacteriales.id.432	Inverse variance weighted (fixed effects)	11	0.0514092	0.0575236	0.371479	0.728161	-0.0613371	0.164156	1.05275	0.940506	1.1784	1.053 (0.941-1.178)
aGfu8V	wNyFeL	outcome	order.Bifidobacteriales.id.432	Simple mode	11	0.146875	0.133103	0.295671		-0.114008	0.407757	1.15821	0.892251	1.50344	1.158 (0.892-1.503)
aGfu8V	wNyFeL	outcome	order.Bifidobacteriales.id.432	Weighted mode	11	0.0778247	0.096588	0.439133		-0.111488	0.267137	1.08093	0.894502	1.30622	1.081 (0.895-1.306)
BPW89n	wNyFeL	outcome	order.Verrucomicrobiales.id.4030	MR Egger	11	-0.199338	0.261014	0.464591		-0.710926	0.312249	0.819273	0.491189	1.3665	0.819 (0.491-1.366)
BPW89n	wNyFeL	outcome	order.Verrucomicrobiales.id.4030	Weighted median	11	-0.0760084	0.0838288	0.36456		-0.240313	0.0882959	0.926808	0.786382	1.09231	0.927 (0.786-1.092)
BPW89n	wNyFeL	outcome	order.Verrucomicrobiales.id.4030	Inverse variance weighted (fixed effects)	11	-0.0236693	0.0570608	0.678282	0.851249	-0.135508	0.0881699	0.976609	0.873272	1.09217	0.977 (0.873-1.092)
BPW89n	wNyFeL	outcome	order.Verrucomicrobiales.id.4030	Simple mode	11	-0.101697	0.148652	0.509438		-0.393054	0.189661	0.903303	0.674992	1.20884	0.903 (0.675-1.209)
BPW89n	wNyFeL	outcome	order.Verrucomicrobiales.id.4030	Weighted mode	11	-0.0987402	0.118986	0.425992		-0.331953	0.134473	0.905978	0.717521	1.14393	0.906 (0.718-1.144)
C1xV1V	wNyFeL	outcome	order.Victivallales.id.2254	MR Egger	8	0.0156183	0.170773	0.930107		-0.319097	0.350333	1.01574	0.726805	1.41954	1.016 (0.727-1.42)
C1xV1V	wNyFeL	outcome	order.Victivallales.id.2254	Weighted median	8	-0.0615395	0.0572734	0.282605		-0.173795	0.0507164	0.940316	0.840469	1.05202	0.94 (0.84-1.052)
C1xV1V	wNyFeL	outcome	order.Victivallales.id.2254	Inverse variance weighted (fixed effects)	8	-0.0164151	0.0433426	0.70489	0.851249	-0.101367	0.0685365	0.983719	0.903602	1.07094	0.984 (0.904-1.071)
C1xV1V	wNyFeL	outcome	order.Victivallales.id.2254	Simple mode	8	-0.0908096	0.0914431	0.353754		-0.270038	0.0884189	0.913192	0.76335	1.09245	0.913 (0.763-1.092)
C1xV1V	wNyFeL	outcome	order.Victivallales.id.2254	Weighted mode	8	-0.0920882	0.0908572	0.344543		-0.270168	0.0859919	0.912025	0.763251	1.0898	0.912 (0.763-1.09)
CYNr8c	wNyFeL	outcome	order.Actinomycetales.id.420	MR Egger	4	-0.231527	0.157596	0.27956		-0.540416	0.0773615	0.793321	0.582506	1.08043	0.793 (0.583-1.08)
CYNr8c	wNyFeL	outcome	order.Actinomycetales.id.420	Weighted median	4	-0.0143054	0.0948859	0.880161		-0.200282	0.171671	0.985796	0.8185	1.18729	0.986 (0.819-1.187)
CYNr8c	wNyFeL	outcome	order.Actinomycetales.id.420	Inverse variance weighted (fixed effects)	4	0.0674431	0.0721559	0.34995	0.728161	-0.0739825	0.208869	1.06977	0.928688	1.23228	1.07 (0.929-1.232)
CYNr8c	wNyFeL	outcome	order.Actinomycetales.id.420	Simple mode	4	0.0103001	0.136439	0.944575		-0.25712	0.27772	1.01035	0.773275	1.32012	1.01 (0.773-1.32)
CYNr8c	wNyFeL	outcome	order.Actinomycetales.id.420	Weighted mode	4	-0.0367453	0.0922164	0.71695		-0.217489	0.143999	0.963922	0.804536	1.15488	0.964 (0.805-1.155)
dSCeM7	wNyFeL	outcome	order.Enterobacteriales.id.3468	MR Egger	7	-0.288611	0.543741	0.618287		-1.35434	0.777121	0.749303	0.258117	2.1752	0.749 (0.258-2.175)
dSCeM7	wNyFeL	outcome	order.Enterobacteriales.id.3468	Weighted median	7	-0.0235225	0.1132	0.835388		-0.245394	0.198349	0.976752	0.782396	1.21939	0.977 (0.782-1.219)
dSCeM7	wNyFeL	outcome	order.Enterobacteriales.id.3468	Inverse variance weighted (fixed effects)	7	-0.00578079	0.0819016	0.94373	0.968882	-0.166308	0.154746	0.994236	0.846785	1.16736	0.994 (0.847-1.167)
dSCeM7	wNyFeL	outcome	order.Enterobacteriales.id.3468	Simple mode	7	0.0261072	0.18274	0.891074		-0.332063	0.384277	1.02645	0.717442	1.46855	1.026 (0.717-1.469)
dSCeM7	wNyFeL	outcome	order.Enterobacteriales.id.3468	Weighted mode	7	0.0171768	0.173953	0.924558		-0.323771	0.358125	1.01733	0.723416	1.43064	1.017 (0.723-1.431)
FlVBaS	wNyFeL	outcome	order.Erysipelotrichales.id.2148	MR Egger	13	-0.0623511	0.355933	0.864124		-0.75998	0.635278	0.939553	0.467676	1.88755	0.94 (0.468-1.888)
FlVBaS	wNyFeL	outcome	order.Erysipelotrichales.id.2148	Weighted median	13	0.0883758	0.0995507	0.374677		-0.106743	0.283495	1.0924	0.898756	1.32776	1.092 (0.899-1.328)
FlVBaS	wNyFeL	outcome	order.Erysipelotrichales.id.2148	Inverse variance weighted (fixed effects)	13	0.0315673	0.0682363	0.643638	0.851249	-0.102176	0.16531	1.03207	0.902871	1.17976	1.032 (0.903-1.18)
FlVBaS	wNyFeL	outcome	order.Erysipelotrichales.id.2148	Simple mode	13	0.216956	0.186089	0.266317		-0.147779	0.58169	1.24229	0.862622	1.78906	1.242 (0.863-1.789)
FlVBaS	wNyFeL	outcome	order.Erysipelotrichales.id.2148	Weighted mode	13	0.206671	0.183673	0.282504		-0.153329	0.566671	1.22958	0.857847	1.76239	1.23 (0.858-1.762)
j0mByI	wNyFeL	outcome	order.NB1n.id.3953	MR Egger	12	0.145688	0.147766	0.347417		-0.143933	0.43531	1.15684	0.865946	1.54544	1.157 (0.866-1.545)
j0mByI	wNyFeL	outcome	order.NB1n.id.3953	Weighted median	12	0.056647	0.0502472	0.259588		-0.0418375	0.155131	1.05828	0.959026	1.16781	1.058 (0.959-1.168)
j0mByI	wNyFeL	outcome	order.NB1n.id.3953	Inverse variance weighted (fixed effects)	12	0.0283049	0.0364077	0.436897	0.728161	-0.0430541	0.099664	1.02871	0.95786	1.1048	1.029 (0.958-1.105)
j0mByI	wNyFeL	outcome	order.NB1n.id.3953	Simple mode	12	0.0959311	0.0843105	0.279368		-0.0693175	0.26118	1.10068	0.93303	1.29846	1.101 (0.933-1.298)
j0mByI	wNyFeL	outcome	order.NB1n.id.3953	Weighted mode	12	0.092871	0.0792475	0.26599		-0.0624542	0.248196	1.09732	0.939456	1.28171	1.097 (0.939-1.282)
jfZByg	wNyFeL	outcome	order.Lactobacillales.id.1800	MR Egger	15	-0.210001	0.150618	0.186612		-0.505212	0.0852108	0.810584	0.603377	1.08895	0.811 (0.603-1.089)
jfZByg	wNyFeL	outcome	order.Lactobacillales.id.1800	Weighted median	15	0.0110576	0.0829267	0.893923		-0.151479	0.173594	1.01112	0.859436	1.18957	1.011 (0.859-1.19)
jfZByg	wNyFeL	outcome	order.Lactobacillales.id.1800	Inverse variance weighted (fixed effects)	15	0.0818328	0.0583686	0.160915	0.728161	-0.0325696	0.196235	1.08527	0.967955	1.21681	1.085 (0.968-1.217)
jfZByg	wNyFeL	outcome	order.Lactobacillales.id.1800	Simple mode	15	0.000231627	0.144612	0.998745		-0.283209	0.283672	1.00023	0.753362	1.328	1 (0.753-1.328)
jfZByg	wNyFeL	outcome	order.Lactobacillales.id.1800	Weighted mode	15	-0.030316	0.115322	0.79647		-0.256346	0.195714	0.970139	0.773874	1.21618	0.97 (0.774-1.216)
jHia6Z	wNyFeL	outcome	order.Pasteurellales.id.3688	MR Egger	13	-0.103204	0.122407	0.417118		-0.343122	0.136714	0.901943	0.709552	1.1465	0.902 (0.71-1.147)
jHia6Z	wNyFeL	outcome	order.Pasteurellales.id.3688	Weighted median	13	-0.0056224	0.0666314	0.932754		-0.13622	0.124975	0.994393	0.872651	1.13312	0.994 (0.873-1.133)
jHia6Z	wNyFeL	outcome	order.Pasteurellales.id.3688	Inverse variance weighted (multiplicative random effects)	13	0.0529645	0.0596338	0.374453	0.728161	-0.0639176	0.169847	1.05439	0.938082	1.18512	1.054 (0.938-1.185)
jHia6Z	wNyFeL	outcome	order.Pasteurellales.id.3688	Simple mode	13	0.229047	0.147346	0.146035		-0.059751	0.517846	1.2574	0.941999	1.67841	1.257 (0.942-1.678)
jHia6Z	wNyFeL	outcome	order.Pasteurellales.id.3688	Weighted mode	13	-0.0586814	0.0892819	0.52342		-0.233674	0.116311	0.943007	0.79162	1.12335	0.943 (0.792-1.123)
m0ByAU	wNyFeL	outcome	order.Desulfovibrionales.id.3156	MR Egger	11	-0.730837	0.295109	0.0351928		-1.30925	-0.152424	0.481506	0.270022	0.858624	0.482 (0.27-0.859)
m0ByAU	wNyFeL	outcome	order.Desulfovibrionales.id.3156	Weighted median	11	-0.0382205	0.0968077	0.692984		-0.227964	0.151522	0.962501	0.796153	1.1636	0.963 (0.796-1.164)
m0ByAU	wNyFeL	outcome	order.Desulfovibrionales.id.3156	Inverse variance weighted (fixed effects)	11	-0.0615579	0.0678761	0.364452	0.728161	-0.194595	0.0714794	0.940299	0.823168	1.0741	0.94 (0.823-1.074)
m0ByAU	wNyFeL	outcome	order.Desulfovibrionales.id.3156	Simple mode	11	-0.006555	0.154172	0.966923		-0.308732	0.295622	0.993466	0.734378	1.34396	0.993 (0.734-1.344)
m0ByAU	wNyFeL	outcome	order.Desulfovibrionales.id.3156	Weighted mode	11	-0.0256008	0.147076	0.865287		-0.31387	0.262668	0.974724	0.730614	1.30039	0.975 (0.731-1.3)
NKNDGp	wNyFeL	outcome	order.Methanobacteriales.id.120	MR Egger	9	0.391986	0.159623	0.0437406		0.0791243	0.704848	1.47992	1.08234	2.02354	1.48 (1.082-2.024)
NKNDGp	wNyFeL	outcome	order.Methanobacteriales.id.120	Weighted median	9	-0.00795826	0.0532296	0.881153		-0.112288	0.0963717	0.992073	0.893787	1.10117	0.992 (0.894-1.101)
NKNDGp	wNyFeL	outcome	order.Methanobacteriales.id.120	Inverse variance weighted (fixed effects)	9	0.0374272	0.0377628	0.32163	0.728161	-0.0365879	0.111442	1.03814	0.964073	1.11789	1.038 (0.964-1.118)
NKNDGp	wNyFeL	outcome	order.Methanobacteriales.id.120	Simple mode	9	-0.0118768	0.0696979	0.868923		-0.148485	0.124731	0.988193	0.862013	1.13284	0.988 (0.862-1.133)
NKNDGp	wNyFeL	outcome	order.Methanobacteriales.id.120	Weighted mode	9	0.00166239	0.0637643	0.979839		-0.123316	0.12664	1.00166	0.883985	1.13501	1.002 (0.884-1.135)
oGD8An	wNyFeL	outcome	order.Coriobacteriales.id.810	MR Egger	14	-0.164599	0.257471	0.534648		-0.669243	0.340045	0.848234	0.512096	1.40501	0.848 (0.512-1.405)
oGD8An	wNyFeL	outcome	order.Coriobacteriales.id.810	Weighted median	14	-0.0111304	0.088034	0.899389		-0.183677	0.161416	0.988931	0.832204	1.17517	0.989 (0.832-1.175)
oGD8An	wNyFeL	outcome	order.Coriobacteriales.id.810	Inverse variance weighted (fixed effects)	14	-0.0336053	0.0630106	0.593807	0.851249	-0.157106	0.0898955	0.966953	0.854613	1.09406	0.967 (0.855-1.094)
oGD8An	wNyFeL	outcome	order.Coriobacteriales.id.810	Simple mode	14	0.0906748	0.15526	0.569203		-0.213634	0.394984	1.09491	0.807644	1.48436	1.095 (0.808-1.484)
oGD8An	wNyFeL	outcome	order.Coriobacteriales.id.810	Weighted mode	14	0.104407	0.150065	0.49884		-0.189721	0.398534	1.11005	0.82719	1.48964	1.11 (0.827-1.49)
Oxkiqb	wNyFeL	outcome	order.Clostridiales.id.1863	MR Egger	11	0.493145	0.413826	0.263865		-0.317954	1.30424	1.63746	0.727636	3.6849	1.637 (0.728-3.685)
Oxkiqb	wNyFeL	outcome	order.Clostridiales.id.1863	Weighted median	11	0.190288	0.105035	0.0700374		-0.01558	0.396157	1.2096	0.984541	1.4861	1.21 (0.985-1.486)
Oxkiqb	wNyFeL	outcome	order.Clostridiales.id.1863	Inverse variance weighted (multiplicative random effects)	11	0.156164	0.0974819	0.109161	0.728161	-0.0349009	0.347228	1.16902	0.965701	1.41514	1.169 (0.966-1.415)
Oxkiqb	wNyFeL	outcome	order.Clostridiales.id.1863	Simple mode	11	0.181621	0.186984	0.354297		-0.184868	0.548111	1.19916	0.831214	1.72998	1.199 (0.831-1.73)
Oxkiqb	wNyFeL	outcome	order.Clostridiales.id.1863	Weighted mode	11	0.216164	0.175016	0.245023		-0.126868	0.559196	1.24131	0.88085	1.74927	1.241 (0.881-1.749)
qiWbrh	wNyFeL	outcome	order.Selenomonadales.id.2165	MR Egger	12	-0.272546	0.232912	0.269066		-0.729053	0.183962	0.761439	0.482365	1.20197	0.761 (0.482-1.202)
qiWbrh	wNyFeL	outcome	order.Selenomonadales.id.2165	Weighted median	12	0.085373	0.09382	0.362841		-0.0985143	0.26926	1.08912	0.906183	1.309	1.089 (0.906-1.309)
qiWbrh	wNyFeL	outcome	order.Selenomonadales.id.2165	Inverse variance weighted (fixed effects)	12	0.0596667	0.0680629	0.380682	0.728161	-0.0737367	0.19307	1.06148	0.928916	1.21297	1.061 (0.929-1.213)
qiWbrh	wNyFeL	outcome	order.Selenomonadales.id.2165	Simple mode	12	0.16463	0.160997	0.328477		-0.150924	0.480184	1.17896	0.859913	1.61637	1.179 (0.86-1.616)
qiWbrh	wNyFeL	outcome	order.Selenomonadales.id.2165	Weighted mode	12	0.140827	0.159071	0.39493		-0.170952	0.452607	1.15123	0.842862	1.57241	1.151 (0.843-1.572)
rsbOlb	wNyFeL	outcome	order.MollicutesRF9.id.11579	MR Egger	12	0.261412	0.157525	0.128005		-0.0473375	0.570162	1.29876	0.953765	1.76855	1.299 (0.954-1.769)
rsbOlb	wNyFeL	outcome	order.MollicutesRF9.id.11579	Weighted median	12	-0.0158679	0.0729309	0.827761		-0.158812	0.127077	0.984257	0.853156	1.1355	0.984 (0.853-1.136)
rsbOlb	wNyFeL	outcome	order.MollicutesRF9.id.11579	Inverse variance weighted (fixed effects)	12	-0.0106969	0.0516648	0.835975	0.928861	-0.11196	0.0905661	0.98936	0.89408	1.09479	0.989 (0.894-1.095)
rsbOlb	wNyFeL	outcome	order.MollicutesRF9.id.11579	Simple mode	12	-0.151214	0.128895	0.26551		-0.403849	0.10142	0.859663	0.667745	1.10674	0.86 (0.668-1.107)
rsbOlb	wNyFeL	outcome	order.MollicutesRF9.id.11579	Weighted mode	12	0.0561913	0.113097	0.62908		-0.165479	0.277861	1.0578	0.847488	1.3203	1.058 (0.847-1.32)
sFxDb3	wNyFeL	outcome	order.Burkholderiales.id.2874	MR Egger	10	-0.151857	0.264912	0.582235		-0.671085	0.36737	0.859111	0.511154	1.44393	0.859 (0.511-1.444)
sFxDb3	wNyFeL	outcome	order.Burkholderiales.id.2874	Weighted median	10	0.14213	0.0996179	0.153652		-0.0531213	0.337381	1.15273	0.948265	1.40127	1.153 (0.948-1.401)
sFxDb3	wNyFeL	outcome	order.Burkholderiales.id.2874	Inverse variance weighted (fixed effects)	10	0.0690201	0.0712367	0.332603	0.728161	-0.0706039	0.208644	1.07146	0.931831	1.23201	1.071 (0.932-1.232)
sFxDb3	wNyFeL	outcome	order.Burkholderiales.id.2874	Simple mode	10	0.184102	0.165861	0.295784		-0.140986	0.50919	1.20214	0.868502	1.66394	1.202 (0.869-1.664)
sFxDb3	wNyFeL	outcome	order.Burkholderiales.id.2874	Weighted mode	10	0.169763	0.157821	0.310064		-0.139566	0.479092	1.18502	0.869736	1.61461	1.185 (0.87-1.615)
staWrf	wNyFeL	outcome	order.Rhodospirillales.id.2667	MR Egger	13	0.106731	0.171786	0.54706		-0.229969	0.443431	1.11263	0.794558	1.55804	1.113 (0.795-1.558)
staWrf	wNyFeL	outcome	order.Rhodospirillales.id.2667	Weighted median	13	0.0222095	0.0580769	0.702154		-0.0916213	0.13604	1.02246	0.912451	1.14573	1.022 (0.912-1.146)
staWrf	wNyFeL	outcome	order.Rhodospirillales.id.2667	Inverse variance weighted (fixed effects)	13	-0.00171141	0.0438712	0.968882	0.968882	-0.087699	0.0842762	0.99829	0.916037	1.08793	0.998 (0.916-1.088)
staWrf	wNyFeL	outcome	order.Rhodospirillales.id.2667	Simple mode	13	-0.114613	0.112445	0.328179		-0.335005	0.105779	0.891711	0.715334	1.11158	0.892 (0.715-1.112)
staWrf	wNyFeL	outcome	order.Rhodospirillales.id.2667	Weighted mode	13	0.101579	0.101601	0.337152		-0.0975597	0.300718	1.10692	0.907048	1.35083	1.107 (0.907-1.351)
tSliO9	wNyFeL	outcome	order.Bacteroidales.id.913	MR Egger	12	0.380353	0.185359	0.0672852		0.0170489	0.743657	1.4628	1.0172	2.10361	1.463 (1.017-2.104)
tSliO9	wNyFeL	outcome	order.Bacteroidales.id.913	Weighted median	12	0.237658	0.102423	0.0203214		0.0369092	0.438407	1.26828	1.0376	1.55024	1.268 (1.038-1.55)
tSliO9	wNyFeL	outcome	order.Bacteroidales.id.913	Inverse variance weighted (fixed effects)	12	0.161636	0.0694463	0.0199389	0.398777	0.0255213	0.297751	1.17543	1.02585	1.34683	1.175 (1.026-1.347)
tSliO9	wNyFeL	outcome	order.Bacteroidales.id.913	Simple mode	12	-0.0470429	0.188799	0.807822		-0.41709	0.323004	0.954046	0.658962	1.38127	0.954 (0.659-1.381)
tSliO9	wNyFeL	outcome	order.Bacteroidales.id.913	Weighted mode	12	0.262766	0.161219	0.131403		-0.0532229	0.578756	1.30052	0.948169	1.78382	1.301 (0.948-1.784)
uCOF7P	wNyFeL	outcome	order.Bacillales.id.1674	MR Egger	8	-0.0557843	0.177529	0.763988		-0.403741	0.292172	0.945743	0.667817	1.33933	0.946 (0.668-1.339)
uCOF7P	wNyFeL	outcome	order.Bacillales.id.1674	Weighted median	8	0.00161977	0.0465766	0.972258		-0.0896703	0.0929099	1.00162	0.914233	1.09736	1.002 (0.914-1.097)
uCOF7P	wNyFeL	outcome	order.Bacillales.id.1674	Inverse variance weighted (fixed effects)	8	0.0126432	0.0357454	0.723562	0.851249	-0.0574178	0.0827042	1.01272	0.9442	1.08622	1.013 (0.944-1.086)
uCOF7P	wNyFeL	outcome	order.Bacillales.id.1674	Simple mode	8	-0.00193879	0.0633322	0.976433		-0.12607	0.122192	0.998063	0.881553	1.12997	0.998 (0.882-1.13)
uCOF7P	wNyFeL	outcome	order.Bacillales.id.1674	Weighted mode	8	-0.00737861	0.0633076	0.910489		-0.131462	0.116704	0.992649	0.876813	1.12379	0.993 (0.877-1.124)
3cOJ1f	wNyFeL	outcome	class.Actinobacteria.id.419	MR Egger	14	-0.110571	0.174487	0.538173		-0.452566	0.231424	0.895323	0.635994	1.26039	0.895 (0.636-1.26)
3cOJ1f	wNyFeL	outcome	class.Actinobacteria.id.419	Weighted median	14	0.000122481	0.0825123	0.998816		-0.161602	0.161847	1.00012	0.85078	1.17568	1 (0.851-1.176)
3cOJ1f	wNyFeL	outcome	class.Actinobacteria.id.419	Inverse variance weighted (fixed effects)	14	0.0234444	0.0539098	0.663648	0.70489	-0.0822188	0.129108	1.02372	0.92107	1.13781	1.024 (0.921-1.138)
3cOJ1f	wNyFeL	outcome	class.Actinobacteria.id.419	Simple mode	14	-0.125881	0.138188	0.37891		-0.39673	0.144968	0.88172	0.672516	1.156	0.882 (0.673-1.156)
3cOJ1f	wNyFeL	outcome	class.Actinobacteria.id.419	Weighted mode	14	-0.0248097	0.103291	0.813927		-0.22726	0.177641	0.975496	0.796713	1.1944	0.975 (0.797-1.194)
3Oo7Td	wNyFeL	outcome	class.Methanobacteria.id.119	MR Egger	9	0.391986	0.159623	0.0437406		0.0791243	0.704848	1.47992	1.08234	2.02354	1.48 (1.082-2.024)
3Oo7Td	wNyFeL	outcome	class.Methanobacteria.id.119	Weighted median	9	-0.00795826	0.052226	0.878886		-0.110321	0.0944048	0.992073	0.895546	1.099	0.992 (0.896-1.099)
3Oo7Td	wNyFeL	outcome	class.Methanobacteria.id.119	Inverse variance weighted (fixed effects)	9	0.0374272	0.0377628	0.32163	0.70489	-0.0365879	0.111442	1.03814	0.964073	1.11789	1.038 (0.964-1.118)
3Oo7Td	wNyFeL	outcome	class.Methanobacteria.id.119	Simple mode	9	-0.0118768	0.0742035	0.876803		-0.157316	0.133562	0.988193	0.854434	1.14289	0.988 (0.854-1.143)
3Oo7Td	wNyFeL	outcome	class.Methanobacteria.id.119	Weighted mode	9	0.00166239	0.0679903	0.981092		-0.131599	0.134923	1.00166	0.876693	1.14445	1.002 (0.877-1.144)
dP6VTT	wNyFeL	outcome	class.Alphaproteobacteria.id.2379	MR Egger	6	-0.337417	0.238908	0.230712		-0.805676	0.130842	0.713611	0.446786	1.13979	0.714 (0.447-1.14)
dP6VTT	wNyFeL	outcome	class.Alphaproteobacteria.id.2379	Weighted median	6	-0.152806	0.0882575	0.0833862		-0.325791	0.0201785	0.858296	0.721956	1.02038	0.858 (0.722-1.02)
dP6VTT	wNyFeL	outcome	class.Alphaproteobacteria.id.2379	Inverse variance weighted (fixed effects)	6	-0.0650938	0.0681478	0.339483	0.70489	-0.198664	0.0684758	0.93698	0.819826	1.07087	0.937 (0.82-1.071)
dP6VTT	wNyFeL	outcome	class.Alphaproteobacteria.id.2379	Simple mode	6	-0.156914	0.135794	0.300088		-0.42307	0.109242	0.854777	0.655033	1.11543	0.855 (0.655-1.115)
dP6VTT	wNyFeL	outcome	class.Alphaproteobacteria.id.2379	Weighted mode	6	-0.156914	0.125987	0.268139		-0.403849	0.0900209	0.854777	0.667745	1.0942	0.855 (0.668-1.094)
Fr2Ff4	wNyFeL	outcome	class.Clostridia.id.1859	MR Egger	10	0.590454	0.459203	0.234472		-0.309584	1.49049	1.80481	0.733752	4.43928	1.805 (0.734-4.439)
Fr2Ff4	wNyFeL	outcome	class.Clostridia.id.1859	Weighted median	10	0.0677059	0.118142	0.566583		-0.163852	0.299263	1.07005	0.848868	1.34886	1.07 (0.849-1.349)
Fr2Ff4	wNyFeL	outcome	class.Clostridia.id.1859	Inverse variance weighted (multiplicative random effects)	10	0.1318	0.107246	0.219093	0.70489	-0.0784032	0.342002	1.14088	0.924592	1.40776	1.141 (0.925-1.408)
Fr2Ff4	wNyFeL	outcome	class.Clostridia.id.1859	Simple mode	10	0.0792093	0.202346	0.704569		-0.31739	0.475808	1.08243	0.728047	1.60931	1.082 (0.728-1.609)
Fr2Ff4	wNyFeL	outcome	class.Clostridia.id.1859	Weighted mode	10	0.100399	0.222544	0.662561		-0.335787	0.536584	1.10561	0.714776	1.71015	1.106 (0.715-1.71)
FRQYhm	wNyFeL	outcome	class.Gammaproteobacteria.id.3303	MR Egger	7	0.345902	0.279988	0.271554		-0.202875	0.894679	1.41326	0.816381	2.44655	1.413 (0.816-2.447)
FRQYhm	wNyFeL	outcome	class.Gammaproteobacteria.id.3303	Weighted median	7	-0.0226445	0.113147	0.841376		-0.244412	0.199123	0.97761	0.783165	1.22033	0.978 (0.783-1.22)
FRQYhm	wNyFeL	outcome	class.Gammaproteobacteria.id.3303	Inverse variance weighted (fixed effects)	7	0.033153	0.086719	0.702236	0.70489	-0.136816	0.203122	1.03371	0.87213	1.22522	1.034 (0.872-1.225)
FRQYhm	wNyFeL	outcome	class.Gammaproteobacteria.id.3303	Simple mode	7	-0.124846	0.184321	0.523438		-0.486115	0.236422	0.882632	0.615011	1.26671	0.883 (0.615-1.267)
FRQYhm	wNyFeL	outcome	class.Gammaproteobacteria.id.3303	Weighted mode	7	-0.112876	0.173359	0.539097		-0.452659	0.226908	0.893262	0.635935	1.25471	0.893 (0.636-1.255)
IgBtIU	wNyFeL	outcome	class.Bacilli.id.1673	MR Egger	18	-0.286143	0.190044	0.151639		-0.65863	0.0863436	0.751155	0.51756	1.09018	0.751 (0.518-1.09)
IgBtIU	wNyFeL	outcome	class.Bacilli.id.1673	Weighted median	18	-0.000124804	0.0825271	0.998793		-0.161878	0.161628	0.999875	0.850545	1.17542	1 (0.851-1.175)
IgBtIU	wNyFeL	outcome	class.Bacilli.id.1673	Inverse variance weighted (multiplicative random effects)	18	-0.029341	0.0715292	0.681662	0.70489	-0.169538	0.110856	0.971085	0.844055	1.11723	0.971 (0.844-1.117)
IgBtIU	wNyFeL	outcome	class.Bacilli.id.1673	Simple mode	18	0.0365985	0.148705	0.80854		-0.254863	0.32806	1.03728	0.775023	1.38827	1.037 (0.775-1.388)
IgBtIU	wNyFeL	outcome	class.Bacilli.id.1673	Weighted mode	18	0.00140298	0.124439	0.991136		-0.242497	0.245303	1.0014	0.784666	1.27801	1.001 (0.785-1.278)
Msb4zz	wNyFeL	outcome	class.Melainabacteria.id.1589	MR Egger	10	-0.04256	0.132521	0.756321		-0.3023	0.21718	0.958333	0.739116	1.24257	0.958 (0.739-1.243)
Msb4zz	wNyFeL	outcome	class.Melainabacteria.id.1589	Weighted median	10	-0.0585954	0.0595123	0.324824		-0.175239	0.0580487	0.943088	0.839256	1.05977	0.943 (0.839-1.06)
Msb4zz	wNyFeL	outcome	class.Melainabacteria.id.1589	Inverse variance weighted (fixed effects)	10	-0.0198971	0.0437656	0.649377	0.70489	-0.105678	0.0658834	0.9803	0.899715	1.0681	0.98 (0.9-1.068)
Msb4zz	wNyFeL	outcome	class.Melainabacteria.id.1589	Simple mode	10	-0.0538126	0.0927295	0.575939		-0.235562	0.127937	0.94761	0.790126	1.13648	0.948 (0.79-1.136)
Msb4zz	wNyFeL	outcome	class.Melainabacteria.id.1589	Weighted mode	10	-0.0581741	0.0782376	0.476107		-0.21152	0.0951716	0.943486	0.809353	1.09985	0.943 (0.809-1.1)
MXS84H	wNyFeL	outcome	class.Negativicutes.id.2164	MR Egger	12	-0.272546	0.232912	0.269066		-0.729053	0.183962	0.761439	0.482365	1.20197	0.761 (0.482-1.202)
MXS84H	wNyFeL	outcome	class.Negativicutes.id.2164	Weighted median	12	0.085373	0.0962126	0.374898		-0.103204	0.27395	1.08912	0.901943	1.31515	1.089 (0.902-1.315)
MXS84H	wNyFeL	outcome	class.Negativicutes.id.2164	Inverse variance weighted (fixed effects)	12	0.0596667	0.0680629	0.380682	0.70489	-0.0737367	0.19307	1.06148	0.928916	1.21297	1.061 (0.929-1.213)
MXS84H	wNyFeL	outcome	class.Negativicutes.id.2164	Simple mode	12	0.16463	0.16144	0.329746		-0.151792	0.481052	1.17896	0.859167	1.61777	1.179 (0.859-1.618)
MXS84H	wNyFeL	outcome	class.Negativicutes.id.2164	Weighted mode	12	0.140827	0.153656	0.379054		-0.160338	0.441993	1.15123	0.851856	1.5558	1.151 (0.852-1.556)
n3j0op	wNyFeL	outcome	class.Deltaproteobacteria.id.3087	MR Egger	12	-0.861412	0.34419	0.0313006		-1.53602	-0.186799	0.422565	0.215235	0.82961	0.423 (0.215-0.83)
n3j0op	wNyFeL	outcome	class.Deltaproteobacteria.id.3087	Weighted median	12	0.0251072	0.0977906	0.797376		-0.166562	0.216777	1.02543	0.84657	1.24207	1.025 (0.847-1.242)
n3j0op	wNyFeL	outcome	class.Deltaproteobacteria.id.3087	Inverse variance weighted (multiplicative random effects)	12	0.0425964	0.0951774	0.65448	0.70489	-0.143951	0.229144	1.04352	0.86593	1.25752	1.044 (0.866-1.258)
n3j0op	wNyFeL	outcome	class.Deltaproteobacteria.id.3087	Simple mode	12	0.0134209	0.186673	0.943976		-0.352458	0.379299	1.01351	0.702958	1.46126	1.014 (0.703-1.461)
n3j0op	wNyFeL	outcome	class.Deltaproteobacteria.id.3087	Weighted mode	12	-0.0073694	0.169428	0.966086		-0.339448	0.324709	0.992658	0.712163	1.38363	0.993 (0.712-1.384)
nQHoYD	wNyFeL	outcome	class.Lentisphaeria.id.2250	MR Egger	8	0.0156183	0.170773	0.930107		-0.319097	0.350333	1.01574	0.726805	1.41954	1.016 (0.727-1.42)
nQHoYD	wNyFeL	outcome	class.Lentisphaeria.id.2250	Weighted median	8	-0.0615395	0.059341	0.299713		-0.177848	0.0547687	0.940316	0.83707	1.0563	0.94 (0.837-1.056)
nQHoYD	wNyFeL	outcome	class.Lentisphaeria.id.2250	Inverse variance weighted (fixed effects)	8	-0.0164151	0.0433426	0.70489	0.70489	-0.101367	0.0685365	0.983719	0.903602	1.07094	0.984 (0.904-1.071)
nQHoYD	wNyFeL	outcome	class.Lentisphaeria.id.2250	Simple mode	8	-0.0908096	0.0891039	0.342059		-0.265453	0.0838341	0.913192	0.766858	1.08745	0.913 (0.767-1.087)
nQHoYD	wNyFeL	outcome	class.Lentisphaeria.id.2250	Weighted mode	8	-0.0920882	0.0864046	0.321898		-0.261441	0.0772648	0.912025	0.769941	1.08033	0.912 (0.77-1.08)
nRNBx9	wNyFeL	outcome	class.Mollicutes.id.3920	MR Egger	12	0.0236852	0.193176	0.904846		-0.35494	0.40231	1.02397	0.701216	1.49528	1.024 (0.701-1.495)
nRNBx9	wNyFeL	outcome	class.Mollicutes.id.3920	Weighted median	12	0.065564	0.0758166	0.387164		-0.0830365	0.214164	1.06776	0.920318	1.23883	1.068 (0.92-1.239)
nRNBx9	wNyFeL	outcome	class.Mollicutes.id.3920	Inverse variance weighted (fixed effects)	12	0.0944224	0.0540474	0.0806325	0.64506	-0.0115106	0.200355	1.09902	0.988555	1.22184	1.099 (0.989-1.222)
nRNBx9	wNyFeL	outcome	class.Mollicutes.id.3920	Simple mode	12	0.0626686	0.125265	0.62673		-0.182851	0.308188	1.06467	0.832892	1.36096	1.065 (0.833-1.361)
nRNBx9	wNyFeL	outcome	class.Mollicutes.id.3920	Weighted mode	12	0.0626686	0.115536	0.598349		-0.163782	0.289119	1.06467	0.848927	1.33525	1.065 (0.849-1.335)
szt6bn	wNyFeL	outcome	class.Coriobacteriia.id.809	MR Egger	14	-0.164599	0.257471	0.534648		-0.669243	0.340045	0.848234	0.512096	1.40501	0.848 (0.512-1.405)
szt6bn	wNyFeL	outcome	class.Coriobacteriia.id.809	Weighted median	14	-0.0111304	0.0897185	0.901268		-0.186979	0.164718	0.988931	0.829461	1.17906	0.989 (0.829-1.179)
szt6bn	wNyFeL	outcome	class.Coriobacteriia.id.809	Inverse variance weighted (fixed effects)	14	-0.0336053	0.0630106	0.593807	0.70489	-0.157106	0.0898955	0.966953	0.854613	1.09406	0.967 (0.855-1.094)
szt6bn	wNyFeL	outcome	class.Coriobacteriia.id.809	Simple mode	14	0.0906748	0.161321	0.583626		-0.225515	0.406864	1.09491	0.798105	1.5021	1.095 (0.798-1.502)
szt6bn	wNyFeL	outcome	class.Coriobacteriia.id.809	Weighted mode	14	0.104407	0.149624	0.497597		-0.188856	0.397669	1.11005	0.827906	1.48835	1.11 (0.828-1.488)
UsMxlz	wNyFeL	outcome	class.Verrucomicrobiae.id.4029	MR Egger	11	-0.199338	0.261014	0.464591		-0.710926	0.312249	0.819273	0.491189	1.3665	0.819 (0.491-1.366)
UsMxlz	wNyFeL	outcome	class.Verrucomicrobiae.id.4029	Weighted median	11	-0.0760084	0.0852132	0.372404		-0.243026	0.0910094	0.926808	0.784251	1.09528	0.927 (0.784-1.095)
UsMxlz	wNyFeL	outcome	class.Verrucomicrobiae.id.4029	Inverse variance weighted (fixed effects)	11	-0.0236693	0.0570608	0.678282	0.70489	-0.135508	0.0881699	0.976609	0.873272	1.09217	0.977 (0.873-1.092)
UsMxlz	wNyFeL	outcome	class.Verrucomicrobiae.id.4029	Simple mode	11	-0.101697	0.148497	0.509007		-0.392751	0.189358	0.903303	0.675197	1.20847	0.903 (0.675-1.208)
UsMxlz	wNyFeL	outcome	class.Verrucomicrobiae.id.4029	Weighted mode	11	-0.0987402	0.118793	0.425265		-0.331575	0.134094	0.905978	0.717793	1.1435	0.906 (0.718-1.144)
UTPK2n	wNyFeL	outcome	class.Bacteroidia.id.912	MR Egger	12	0.380353	0.185359	0.0672852		0.0170489	0.743657	1.4628	1.0172	2.10361	1.463 (1.017-2.104)
UTPK2n	wNyFeL	outcome	class.Bacteroidia.id.912	Weighted median	12	0.237658	0.102007	0.0198151		0.0377251	0.437591	1.26828	1.03845	1.54897	1.268 (1.038-1.549)
UTPK2n	wNyFeL	outcome	class.Bacteroidia.id.912	Inverse variance weighted (fixed effects)	12	0.161636	0.0694463	0.0199389	0.319022	0.0255213	0.297751	1.17543	1.02585	1.34683	1.175 (1.026-1.347)
UTPK2n	wNyFeL	outcome	class.Bacteroidia.id.912	Simple mode	12	-0.0470429	0.204506	0.822288		-0.447874	0.353788	0.954046	0.638985	1.42445	0.954 (0.639-1.424)
UTPK2n	wNyFeL	outcome	class.Bacteroidia.id.912	Weighted mode	12	0.262766	0.173404	0.15788		-0.0771049	0.602638	1.30052	0.925793	1.82693	1.301 (0.926-1.827)
X4kHrP	wNyFeL	outcome	class.Betaproteobacteria.id.2867	MR Egger	10	-0.126379	0.282224	0.666177		-0.679537	0.42678	0.881281	0.506851	1.53231	0.881 (0.507-1.532)
X4kHrP	wNyFeL	outcome	class.Betaproteobacteria.id.2867	Weighted median	10	0.0780994	0.0973847	0.422571		-0.112775	0.268973	1.08123	0.893352	1.30862	1.081 (0.893-1.309)
X4kHrP	wNyFeL	outcome	class.Betaproteobacteria.id.2867	Inverse variance weighted (fixed effects)	10	0.0445951	0.0721534	0.536536	0.70489	-0.0968255	0.186016	1.0456	0.907714	1.20444	1.046 (0.908-1.204)
X4kHrP	wNyFeL	outcome	class.Betaproteobacteria.id.2867	Simple mode	10	0.231287	0.180492	0.232074		-0.122478	0.585052	1.26022	0.884725	1.79508	1.26 (0.885-1.795)
X4kHrP	wNyFeL	outcome	class.Betaproteobacteria.id.2867	Weighted mode	10	0.206505	0.179487	0.279577		-0.145289	0.558299	1.22937	0.864772	1.7477	1.229 (0.865-1.748)
ZJXDpG	wNyFeL	outcome	class.Erysipelotrichia.id.2147	MR Egger	13	-0.0623511	0.355933	0.864124		-0.75998	0.635278	0.939553	0.467676	1.88755	0.94 (0.468-1.888)
ZJXDpG	wNyFeL	outcome	class.Erysipelotrichia.id.2147	Weighted median	13	0.0883758	0.100149	0.377537		-0.107916	0.284668	1.0924	0.897703	1.32932	1.092 (0.898-1.329)
ZJXDpG	wNyFeL	outcome	class.Erysipelotrichia.id.2147	Inverse variance weighted (fixed effects)	13	0.0315673	0.0682363	0.643638	0.70489	-0.102176	0.16531	1.03207	0.902871	1.17976	1.032 (0.903-1.18)
ZJXDpG	wNyFeL	outcome	class.Erysipelotrichia.id.2147	Simple mode	13	0.216956	0.179171	0.249247		-0.134219	0.56813	1.24229	0.874399	1.76496	1.242 (0.874-1.765)
ZJXDpG	wNyFeL	outcome	class.Erysipelotrichia.id.2147	Weighted mode	13	0.206671	0.179039	0.270834		-0.144245	0.557586	1.22958	0.865676	1.74645	1.23 (0.866-1.746)
0rWmph	wNyFeL	outcome	phylum.Firmicutes.id.1672	MR Egger	14	-0.0729933	0.242722	0.768769		-0.548729	0.402742	0.929607	0.577684	1.49592	0.93 (0.578-1.496)
0rWmph	wNyFeL	outcome	phylum.Firmicutes.id.1672	Weighted median	14	-0.00713928	0.098716	0.942346		-0.200623	0.186344	0.992886	0.818221	1.20484	0.993 (0.818-1.205)
0rWmph	wNyFeL	outcome	phylum.Firmicutes.id.1672	Inverse variance weighted (multiplicative random effects)	14	0.0404231	0.0905083	0.655147	0.89654	-0.136973	0.217819	1.04125	0.871994	1.24336	1.041 (0.872-1.243)
0rWmph	wNyFeL	outcome	phylum.Firmicutes.id.1672	Simple mode	14	-0.0605883	0.198964	0.765553		-0.450558	0.329382	0.941211	0.637272	1.39011	0.941 (0.637-1.39)
0rWmph	wNyFeL	outcome	phylum.Firmicutes.id.1672	Weighted mode	14	-0.0694752	0.127274	0.594399		-0.318932	0.179982	0.932883	0.726925	1.1972	0.933 (0.727-1.197)
2neTKK	wNyFeL	outcome	phylum.Euryarchaeota.id.55	MR Egger	11	-0.0890551	0.240479	0.719706		-0.560394	0.382283	0.914795	0.570984	1.46563	0.915 (0.571-1.466)
2neTKK	wNyFeL	outcome	phylum.Euryarchaeota.id.55	Weighted median	11	-0.0145931	0.0473087	0.757728		-0.107318	0.0781319	0.985513	0.89824	1.08127	0.986 (0.898-1.081)
2neTKK	wNyFeL	outcome	phylum.Euryarchaeota.id.55	Inverse variance weighted (multiplicative random effects)	11	0.00677165	0.0520764	0.89654	0.89654	-0.0952981	0.108841	1.00679	0.909102	1.11499	1.007 (0.909-1.115)
2neTKK	wNyFeL	outcome	phylum.Euryarchaeota.id.55	Simple mode	11	-0.0187841	0.0705615	0.795487		-0.157085	0.119516	0.981391	0.854632	1.12695	0.981 (0.855-1.127)
2neTKK	wNyFeL	outcome	phylum.Euryarchaeota.id.55	Weighted mode	11	-0.0168261	0.0677851	0.808981		-0.149685	0.116033	0.983315	0.860979	1.12303	0.983 (0.861-1.123)
6gX3qe	wNyFeL	outcome	phylum.Tenericutes.id.3919	MR Egger	12	0.0236852	0.193176	0.904846		-0.35494	0.40231	1.02397	0.701216	1.49528	1.024 (0.701-1.495)
6gX3qe	wNyFeL	outcome	phylum.Tenericutes.id.3919	Weighted median	12	0.065564	0.0757242	0.386586		-0.0828555	0.213983	1.06776	0.920484	1.2386	1.068 (0.92-1.239)
6gX3qe	wNyFeL	outcome	phylum.Tenericutes.id.3919	Inverse variance weighted (fixed effects)	12	0.0944224	0.0540474	0.0806325	0.271594	-0.0115106	0.200355	1.09902	0.988555	1.22184	1.099 (0.989-1.222)
6gX3qe	wNyFeL	outcome	phylum.Tenericutes.id.3919	Simple mode	12	0.0626686	0.118753	0.608173		-0.170088	0.295425	1.06467	0.843591	1.3437	1.065 (0.844-1.344)
6gX3qe	wNyFeL	outcome	phylum.Tenericutes.id.3919	Weighted mode	12	0.0626686	0.115852	0.599335		-0.164401	0.289739	1.06467	0.848401	1.33608	1.065 (0.848-1.336)
7ioeKt	wNyFeL	outcome	phylum.Proteobacteria.id.2375	MR Egger	12	0.0332818	0.259588	0.900524		-0.47551	0.542073	1.03384	0.621568	1.71957	1.034 (0.622-1.72)
7ioeKt	wNyFeL	outcome	phylum.Proteobacteria.id.2375	Weighted median	12	0.19115	0.0999536	0.0558259		-0.00475857	0.38706	1.21064	0.995253	1.47264	1.211 (0.995-1.473)
7ioeKt	wNyFeL	outcome	phylum.Proteobacteria.id.2375	Inverse variance weighted (multiplicative random effects)	12	0.151818	0.089695	0.0905313	0.271594	-0.0239843	0.32762	1.16395	0.976301	1.38766	1.164 (0.976-1.388)
7ioeKt	wNyFeL	outcome	phylum.Proteobacteria.id.2375	Simple mode	12	0.166937	0.170463	0.348473		-0.167171	0.501045	1.18168	0.846055	1.65045	1.182 (0.846-1.65)
7ioeKt	wNyFeL	outcome	phylum.Proteobacteria.id.2375	Weighted mode	12	0.132495	0.147217	0.387401		-0.156051	0.421041	1.14167	0.855516	1.52355	1.142 (0.856-1.524)
fE3r8h	wNyFeL	outcome	phylum.Verrucomicrobia.id.3982	MR Egger	12	-0.212903	0.164817	0.225498		-0.535944	0.110138	0.808234	0.585116	1.11643	0.808 (0.585-1.116)
fE3r8h	wNyFeL	outcome	phylum.Verrucomicrobia.id.3982	Weighted median	12	-0.0765945	0.0759426	0.313174		-0.225442	0.072253	0.926265	0.798163	1.07493	0.926 (0.798-1.075)
fE3r8h	wNyFeL	outcome	phylum.Verrucomicrobia.id.3982	Inverse variance weighted (fixed effects)	12	0.00973383	0.0541755	0.85741	0.89654	-0.0964502	0.115918	1.00978	0.908055	1.1229	1.01 (0.908-1.123)
fE3r8h	wNyFeL	outcome	phylum.Verrucomicrobia.id.3982	Simple mode	12	-0.0601644	0.117596	0.61903		-0.290652	0.170323	0.94161	0.747776	1.18569	0.942 (0.748-1.186)
fE3r8h	wNyFeL	outcome	phylum.Verrucomicrobia.id.3982	Weighted mode	12	-0.0706979	0.0948221	0.47155		-0.256549	0.115153	0.931743	0.773717	1.12205	0.932 (0.774-1.122)
gkAVOW	wNyFeL	outcome	phylum.Lentisphaerae.id.2238	MR Egger	9	0.00918711	0.158724	0.955461		-0.301912	0.320286	1.00923	0.739403	1.37752	1.009 (0.739-1.378)
gkAVOW	wNyFeL	outcome	phylum.Lentisphaerae.id.2238	Weighted median	9	-0.0404289	0.0545504	0.458615		-0.147348	0.0664899	0.960377	0.862994	1.06875	0.96 (0.863-1.069)
gkAVOW	wNyFeL	outcome	phylum.Lentisphaerae.id.2238	Inverse variance weighted (fixed effects)	9	-0.015456	0.0405912	0.703372	0.89654	-0.0950147	0.0641026	0.984663	0.90936	1.0662	0.985 (0.909-1.066)
gkAVOW	wNyFeL	outcome	phylum.Lentisphaerae.id.2238	Simple mode	9	-0.0708607	0.0829831	0.417985		-0.233508	0.0917861	0.931592	0.791752	1.09613	0.932 (0.792-1.096)
gkAVOW	wNyFeL	outcome	phylum.Lentisphaerae.id.2238	Weighted mode	9	-0.0735258	0.0831899	0.402567		-0.236578	0.0895265	0.929112	0.789324	1.09366	0.929 (0.789-1.094)
II0qrp	wNyFeL	outcome	phylum.Actinobacteria.id.400	MR Egger	14	0.0849266	0.270787	0.759188		-0.445816	0.615669	1.08864	0.640301	1.85089	1.089 (0.64-1.851)
II0qrp	wNyFeL	outcome	phylum.Actinobacteria.id.400	Weighted median	14	0.0627732	0.0838937	0.454311		-0.101658	0.227205	1.06479	0.903338	1.25509	1.065 (0.903-1.255)
II0qrp	wNyFeL	outcome	phylum.Actinobacteria.id.400	Inverse variance weighted (fixed effects)	14	0.0696854	0.061842	0.259815	0.467667	-0.051525	0.190896	1.07217	0.94978	1.21033	1.072 (0.95-1.21)
II0qrp	wNyFeL	outcome	phylum.Actinobacteria.id.400	Simple mode	14	0.0834392	0.136227	0.550769		-0.183565	0.350444	1.08702	0.832298	1.4197	1.087 (0.832-1.42)
II0qrp	wNyFeL	outcome	phylum.Actinobacteria.id.400	Weighted mode	14	0.068929	0.117739	0.568277		-0.161839	0.299697	1.07136	0.850578	1.34945	1.071 (0.851-1.349)
oChqj7	wNyFeL	outcome	phylum.Bacteroidetes.id.905	MR Egger	10	0.394779	0.192661	0.0746142		0.017163	0.772394	1.48406	1.01731	2.16494	1.484 (1.017-2.165)
oChqj7	wNyFeL	outcome	phylum.Bacteroidetes.id.905	Weighted median	10	0.0736165	0.109252	0.500426		-0.140518	0.287751	1.07639	0.868908	1.33343	1.076 (0.869-1.333)
oChqj7	wNyFeL	outcome	phylum.Bacteroidetes.id.905	Inverse variance weighted (fixed effects)	10	0.147426	0.073974	0.0462672	0.271594	0.00243725	0.292415	1.15885	1.00244	1.33966	1.159 (1.002-1.34)
oChqj7	wNyFeL	outcome	phylum.Bacteroidetes.id.905	Simple mode	10	-0.0338809	0.20869	0.874617		-0.442914	0.375152	0.966687	0.642162	1.45521	0.967 (0.642-1.455)
oChqj7	wNyFeL	outcome	phylum.Bacteroidetes.id.905	Weighted mode	10	0.0286677	0.190314	0.883587		-0.344347	0.401683	1.02908	0.708683	1.49434	1.029 (0.709-1.494)
PcT6eJ	wNyFeL	outcome	phylum.Cyanobacteria.id.1500	MR Egger	8	0.0508118	0.186452	0.794358		-0.314634	0.416257	1.05212	0.730056	1.51628	1.052 (0.73-1.516)
PcT6eJ	wNyFeL	outcome	phylum.Cyanobacteria.id.1500	Weighted median	8	0.0897285	0.0686074	0.190923		-0.044742	0.224199	1.09388	0.956244	1.25132	1.094 (0.956-1.251)
PcT6eJ	wNyFeL	outcome	phylum.Cyanobacteria.id.1500	Inverse variance weighted (fixed effects)	8	0.0652333	0.0524189	0.213329	0.467667	-0.0375077	0.167974	1.06741	0.963187	1.18291	1.067 (0.963-1.183)
PcT6eJ	wNyFeL	outcome	phylum.Cyanobacteria.id.1500	Simple mode	8	0.147426	0.110649	0.224472		-0.0694451	0.364298	1.15885	0.932911	1.4395	1.159 (0.933-1.44)
PcT6eJ	wNyFeL	outcome	phylum.Cyanobacteria.id.1500	Weighted mode	8	0.147426	0.111351	0.227105		-0.0708216	0.365675	1.15885	0.931628	1.44149	1.159 (0.932-1.441)

## Sheet: Sig
id.exposure	id.outcome	outcome	exposure	method	nsnp	b	se	pval	p_BH	lo_ci	up_ci	or	or_lci95	or_uci95	estimate
1uqUdL	wNyFeL	outcome	genus.Escherichia.Shigella.id.3504	MR Egger	10	-0.0360416	0.277227	0.89977		-0.579407	0.507324	0.9646	0.56023	1.66084	0.96 (0.56-1.66)
1uqUdL	wNyFeL	outcome	genus.Escherichia.Shigella.id.3504	Weighted median	10	-0.187252	0.0989713	0.0584929		-0.381236	0.00673149	0.829235	0.683017	1.00675	0.83 (0.68-1.01)
1uqUdL	wNyFeL	outcome	genus.Escherichia.Shigella.id.3504	Inverse variance weighted (fixed effects)	10	-0.141049	0.0655664	0.0314571	0.514063	-0.269559	-0.0125391	0.868447	0.763716	0.987539	0.87 (0.76-0.99)
1uqUdL	wNyFeL	outcome	genus.Escherichia.Shigella.id.3504	Simple mode	10	-0.233133	0.165373	0.192223		-0.557263	0.0909974	0.792048	0.572775	1.09527	0.79 (0.57-1.1)
1uqUdL	wNyFeL	outcome	genus.Escherichia.Shigella.id.3504	Weighted mode	10	-0.209208	0.150365	0.197555		-0.503923	0.0855081	0.811227	0.604156	1.08927	0.81 (0.6-1.09)
20HL0T	wNyFeL	outcome	genus.Holdemanella.id.11393	MR Egger	11	-0.216787	0.121259	0.107443		-0.454454	0.0208803	0.805101	0.634794	1.0211	0.81 (0.63-1.02)
20HL0T	wNyFeL	outcome	genus.Holdemanella.id.11393	Weighted median	11	-0.151739	0.0570496	0.00781913		-0.263557	-0.0399223	0.859212	0.768314	0.960864	0.86 (0.77-0.96)
20HL0T	wNyFeL	outcome	genus.Holdemanella.id.11393	Inverse variance weighted (fixed effects)	11	-0.162392	0.0424252	0.00012933	0.0153903	-0.245546	-0.0792388	0.850108	0.782278	0.923819	0.85 (0.78-0.92)
20HL0T	wNyFeL	outcome	genus.Holdemanella.id.11393	Simple mode	11	-0.143158	0.0913849	0.148293		-0.322272	0.0359568	0.866617	0.724501	1.03661	0.87 (0.72-1.04)
20HL0T	wNyFeL	outcome	genus.Holdemanella.id.11393	Weighted mode	11	-0.159572	0.0890355	0.103352		-0.334081	0.0149378	0.852509	0.715996	1.01505	0.85 (0.72-1.02)
5qEcKL	wNyFeL	outcome	genus.Streptococcus.id.1853	MR Egger	12	-0.102104	0.274732	0.717906		-0.640579	0.43637	0.902935	0.526987	1.54708	0.9 (0.53-1.55)
5qEcKL	wNyFeL	outcome	genus.Streptococcus.id.1853	Weighted median	12	-0.0230861	0.0969787	0.81184		-0.213164	0.166992	0.977178	0.808023	1.18174	0.98 (0.81-1.18)
5qEcKL	wNyFeL	outcome	genus.Streptococcus.id.1853	Inverse variance weighted (fixed effects)	12	-0.136552	0.066536	0.0401401	0.527221	-0.266963	-0.00614156	0.872361	0.765702	0.993877	0.87 (0.77-0.99)
5qEcKL	wNyFeL	outcome	genus.Streptococcus.id.1853	Simple mode	12	0.0285612	0.186574	0.881105		-0.337123	0.394245	1.02897	0.713821	1.48326	1.03 (0.71-1.48)
5qEcKL	wNyFeL	outcome	genus.Streptococcus.id.1853	Weighted mode	12	0.0285612	0.176177	0.874153		-0.316745	0.373867	1.02897	0.728517	1.45334	1.03 (0.73-1.45)
7aTYpg	wNyFeL	outcome	genus.Collinsella.id.815	MR Egger	9	0.0329438	0.28724	0.911911		-0.530046	0.595934	1.03349	0.588578	1.81472	1.03 (0.59-1.81)
7aTYpg	wNyFeL	outcome	genus.Collinsella.id.815	Weighted median	9	0.132178	0.10333	0.200833		-0.0703485	0.334704	1.14131	0.932069	1.39753	1.14 (0.93-1.4)
7aTYpg	wNyFeL	outcome	genus.Collinsella.id.815	Inverse variance weighted (fixed effects)	9	0.183172	0.0769579	0.017305	0.514063	0.0323348	0.33401	1.20102	1.03286	1.39656	1.2 (1.03-1.4)
7aTYpg	wNyFeL	outcome	genus.Collinsella.id.815	Simple mode	9	0.15075	0.158965	0.370727		-0.160821	0.462321	1.16271	0.851445	1.58775	1.16 (0.85-1.59)
7aTYpg	wNyFeL	outcome	genus.Collinsella.id.815	Weighted mode	9	0.127144	0.154782	0.435192		-0.176229	0.430517	1.13558	0.838426	1.53805	1.14 (0.84-1.54)
7dqlOH	wNyFeL	outcome	genus..Clostridiuminnocuumgroup.id.14397	MR Egger	8	0.0689792	0.236317	0.780198		-0.394201	0.53216	1.07141	0.674218	1.70261	1.07 (0.67-1.7)
7dqlOH	wNyFeL	outcome	genus..Clostridiuminnocuumgroup.id.14397	Weighted median	8	0.0839452	0.0513406	0.102036		-0.0166824	0.184573	1.08757	0.983456	1.2027	1.09 (0.98-1.2)
7dqlOH	wNyFeL	outcome	genus..Clostridiuminnocuumgroup.id.14397	Inverse variance weighted (fixed effects)	8	0.0868294	0.0391934	0.0267321	0.514063	0.0100103	0.163648	1.09071	1.01006	1.1778	1.09 (1.01-1.18)
7dqlOH	wNyFeL	outcome	genus..Clostridiuminnocuumgroup.id.14397	Simple mode	8	0.0812027	0.0833583	0.36244		-0.0821797	0.244585	1.08459	0.921106	1.27709	1.08 (0.92-1.28)
7dqlOH	wNyFeL	outcome	genus..Clostridiuminnocuumgroup.id.14397	Weighted mode	8	0.0828869	0.0758485	0.310659		-0.0657762	0.23155	1.08642	0.93634	1.26055	1.09 (0.94-1.26)
AK0l7A	wNyFeL	outcome	genus.LachnospiraceaeUCG010.id.11330	MR Egger	10	0.462971	0.203513	0.0524882		0.0640846	0.861856	1.58879	1.06618	2.36755	1.59 (1.07-2.37)
AK0l7A	wNyFeL	outcome	genus.LachnospiraceaeUCG010.id.11330	Weighted median	10	0.137175	0.0843704	0.103978		-0.0281908	0.302541	1.14703	0.972203	1.35329	1.15 (0.97-1.35)
AK0l7A	wNyFeL	outcome	genus.LachnospiraceaeUCG010.id.11330	Inverse variance weighted (fixed effects)	10	0.153557	0.0667316	0.0213854	0.514063	0.0227628	0.284351	1.16597	1.02302	1.3289	1.17 (1.02-1.33)
AK0l7A	wNyFeL	outcome	genus.LachnospiraceaeUCG010.id.11330	Simple mode	10	0.0787877	0.134442	0.572254		-0.184719	0.342294	1.08197	0.831338	1.40817	1.08 (0.83-1.41)
AK0l7A	wNyFeL	outcome	genus.LachnospiraceaeUCG010.id.11330	Weighted mode	10	0.0827908	0.141365	0.572499		-0.194284	0.359865	1.08631	0.823424	1.43314	1.09 (0.82-1.43)
jUcEpg	wNyFeL	outcome	genus.Butyricimonas.id.945	MR Egger	13	0.170663	0.197589	0.406176		-0.21661	0.557937	1.18609	0.805244	1.74706	1.19 (0.81-1.75)
jUcEpg	wNyFeL	outcome	genus.Butyricimonas.id.945	Weighted median	13	-0.135792	0.077287	0.0789213		-0.287274	0.0156909	0.873025	0.750306	1.01581	0.87 (0.75-1.02)
jUcEpg	wNyFeL	outcome	genus.Butyricimonas.id.945	Inverse variance weighted (fixed effects)	13	-0.115409	0.0546059	0.0345588	0.514063	-0.222437	-0.00838147	0.891002	0.800566	0.991654	0.89 (0.8-0.99)
jUcEpg	wNyFeL	outcome	genus.Butyricimonas.id.945	Simple mode	13	-0.236713	0.14527	0.129164		-0.521442	0.0480159	0.789218	0.593664	1.04919	0.79 (0.59-1.05)
jUcEpg	wNyFeL	outcome	genus.Butyricimonas.id.945	Weighted mode	13	-0.234209	0.128967	0.0944131		-0.486984	0.0185651	0.791196	0.614477	1.01874	0.79 (0.61-1.02)
mz9jd0	wNyFeL	outcome	genus.Barnesiella.id.944	MR Egger	12	0.17227	0.252614	0.510755		-0.322853	0.667394	1.188	0.72408	1.94915	1.19 (0.72-1.95)
mz9jd0	wNyFeL	outcome	genus.Barnesiella.id.944	Weighted median	12	0.0240999	0.0862452	0.779911		-0.144941	0.19314	1.02439	0.865074	1.21305	1.02 (0.87-1.21)
mz9jd0	wNyFeL	outcome	genus.Barnesiella.id.944	Inverse variance weighted (fixed effects)	12	0.124025	0.0616672	0.0443043	0.527221	0.0031574	0.244893	1.13204	1.00316	1.27748	1.13 (1-1.28)
mz9jd0	wNyFeL	outcome	genus.Barnesiella.id.944	Simple mode	12	-0.0158248	0.137801	0.910643		-0.285914	0.254265	0.9843	0.751327	1.28951	0.98 (0.75-1.29)
mz9jd0	wNyFeL	outcome	genus.Barnesiella.id.944	Weighted mode	12	-0.00795578	0.132531	0.953209		-0.267717	0.251805	0.992076	0.765124	1.28635	0.99 (0.77-1.29)
TQSpiB	wNyFeL	outcome	genus.LachnospiraceaeUCG004.id.11324	MR Egger	12	-0.0573679	0.264063	0.832382		-0.574932	0.460196	0.944247	0.562743	1.58438	0.94 (0.56-1.58)
TQSpiB	wNyFeL	outcome	genus.LachnospiraceaeUCG004.id.11324	Weighted median	12	0.157922	0.0844954	0.0616224		-0.00768881	0.323533	1.17108	0.992341	1.382	1.17 (0.99-1.38)
TQSpiB	wNyFeL	outcome	genus.LachnospiraceaeUCG004.id.11324	Inverse variance weighted (fixed effects)	12	0.156838	0.063825	0.0139979	0.514063	0.0317412	0.281935	1.16981	1.03225	1.32569	1.17 (1.03-1.33)
TQSpiB	wNyFeL	outcome	genus.LachnospiraceaeUCG004.id.11324	Simple mode	12	-0.0177758	0.158086	0.912497		-0.327624	0.292072	0.982381	0.720634	1.3392	0.98 (0.72-1.34)
TQSpiB	wNyFeL	outcome	genus.LachnospiraceaeUCG004.id.11324	Weighted mode	12	0.244961	0.150888	0.132776		-0.0507807	0.540702	1.27757	0.950487	1.71721	1.28 (0.95-1.72)
XVFzMF	wNyFeL	outcome	genus.Holdemania.id.2157	MR Egger	14	-0.0421019	0.134175	0.759073		-0.305085	0.220881	0.958772	0.737061	1.24718	0.96 (0.74-1.25)
XVFzMF	wNyFeL	outcome	genus.Holdemania.id.2157	Weighted median	14	0.128135	0.0638485	0.044764		0.00299225	0.253278	1.13671	1.003	1.28824	1.14 (1-1.29)
XVFzMF	wNyFeL	outcome	genus.Holdemania.id.2157	Inverse variance weighted (fixed effects)	14	0.100334	0.045498	0.0274374	0.514063	0.0111578	0.18951	1.10554	1.01122	1.20866	1.11 (1.01-1.21)
XVFzMF	wNyFeL	outcome	genus.Holdemania.id.2157	Simple mode	14	0.143299	0.0980614	0.167674		-0.0489008	0.3355	1.15408	0.952276	1.39864	1.15 (0.95-1.4)
XVFzMF	wNyFeL	outcome	genus.Holdemania.id.2157	Weighted mode	14	0.147077	0.103511	0.178889		-0.0558035	0.349958	1.15844	0.945725	1.41901	1.16 (0.95-1.42)
1zf0TZ	wNyFeL	outcome	family.Streptococcaceae.id.1850	MR Egger	11	-0.147156	0.336753	0.672418		-0.807191	0.512879	0.863159	0.446109	1.67009	0.86 (0.45-1.67)
1zf0TZ	wNyFeL	outcome	family.Streptococcaceae.id.1850	Weighted median	11	0.0193853	0.10663	0.85574		-0.189609	0.22838	1.01957	0.827282	1.25656	1.02 (0.83-1.26)
1zf0TZ	wNyFeL	outcome	family.Streptococcaceae.id.1850	Inverse variance weighted (fixed effects)	11	-0.136456	0.0691153	0.0483446	0.391359	-0.271922	-0.000990219	0.872445	0.761914	0.99901	0.87 (0.76-1)
1zf0TZ	wNyFeL	outcome	family.Streptococcaceae.id.1850	Simple mode	11	0.0660234	0.184487	0.727876		-0.295572	0.427619	1.06825	0.744106	1.5336	1.07 (0.74-1.53)
1zf0TZ	wNyFeL	outcome	family.Streptococcaceae.id.1850	Weighted mode	11	0.0660234	0.186354	0.730478		-0.29923	0.431276	1.06825	0.741389	1.53922	1.07 (0.74-1.54)
obtxsV	wNyFeL	outcome	family.Veillonellaceae.id.2172	MR Egger	18	0.134959	0.117503	0.267622		-0.0953474	0.365265	1.14449	0.909057	1.4409	1.14 (0.91-1.44)
obtxsV	wNyFeL	outcome	family.Veillonellaceae.id.2172	Weighted median	18	0.0313154	0.0761011	0.680708		-0.117843	0.180473	1.03181	0.888836	1.19778	1.03 (0.89-1.2)
obtxsV	wNyFeL	outcome	family.Veillonellaceae.id.2172	Inverse variance weighted (fixed effects)	18	0.113417	0.0464985	0.0147221	0.235554	0.0222795	0.204554	1.1201	1.02253	1.22698	1.12 (1.02-1.23)
obtxsV	wNyFeL	outcome	family.Veillonellaceae.id.2172	Simple mode	18	0.184394	0.120835	0.1454		-0.0524431	0.421232	1.20249	0.948908	1.52384	1.2 (0.95-1.52)
obtxsV	wNyFeL	outcome	family.Veillonellaceae.id.2172	Weighted mode	18	0.0402067	0.0912481	0.665033		-0.13864	0.219053	1.04103	0.870542	1.2449	1.04 (0.87-1.24)
ylev3A	wNyFeL	outcome	family.FamilyXIII.id.1957	MR Egger	7	0.16563	0.333546	0.640549		-0.48812	0.819379	1.18014	0.613779	2.26909	1.18 (0.61-2.27)
ylev3A	wNyFeL	outcome	family.FamilyXIII.id.1957	Weighted median	7	0.235352	0.116446	0.0432669		0.00711774	0.463586	1.26535	1.00714	1.58977	1.27 (1.01-1.59)
ylev3A	wNyFeL	outcome	family.FamilyXIII.id.1957	Inverse variance weighted (fixed effects)	7	0.287416	0.0895024	0.0013215	0.0422881	0.111992	0.462841	1.33298	1.1185	1.58858	1.33 (1.12-1.59)
ylev3A	wNyFeL	outcome	family.FamilyXIII.id.1957	Simple mode	7	0.232425	0.159882	0.196248		-0.0809445	0.545794	1.26166	0.922245	1.72598	1.26 (0.92-1.73)
ylev3A	wNyFeL	outcome	family.FamilyXIII.id.1957	Weighted mode	7	0.232425	0.151504	0.175898		-0.0645235	0.529373	1.26166	0.937514	1.69787	1.26 (0.94-1.7)
tSliO9	wNyFeL	outcome	order.Bacteroidales.id.913	MR Egger	12	0.380353	0.185359	0.0672852		0.0170489	0.743657	1.4628	1.0172	2.10361	1.46 (1.02-2.1)
tSliO9	wNyFeL	outcome	order.Bacteroidales.id.913	Weighted median	12	0.237658	0.102423	0.0203214		0.0369092	0.438407	1.26828	1.0376	1.55024	1.27 (1.04-1.55)
tSliO9	wNyFeL	outcome	order.Bacteroidales.id.913	Inverse variance weighted (fixed effects)	12	0.161636	0.0694463	0.0199389	0.398777	0.0255213	0.297751	1.17543	1.02585	1.34683	1.18 (1.03-1.35)
tSliO9	wNyFeL	outcome	order.Bacteroidales.id.913	Simple mode	12	-0.0470429	0.188799	0.807822		-0.41709	0.323004	0.954046	0.658962	1.38127	0.95 (0.66-1.38)
tSliO9	wNyFeL	outcome	order.Bacteroidales.id.913	Weighted mode	12	0.262766	0.161219	0.131403		-0.0532229	0.578756	1.30052	0.948169	1.78382	1.3 (0.95-1.78)
UTPK2n	wNyFeL	outcome	class.Bacteroidia.id.912	MR Egger	12	0.380353	0.185359	0.0672852		0.0170489	0.743657	1.4628	1.0172	2.10361	1.46 (1.02-2.1)
UTPK2n	wNyFeL	outcome	class.Bacteroidia.id.912	Weighted median	12	0.237658	0.102007	0.0198151		0.0377251	0.437591	1.26828	1.03845	1.54897	1.27 (1.04-1.55)
UTPK2n	wNyFeL	outcome	class.Bacteroidia.id.912	Inverse variance weighted (fixed effects)	12	0.161636	0.0694463	0.0199389	0.319022	0.0255213	0.297751	1.17543	1.02585	1.34683	1.18 (1.03-1.35)
UTPK2n	wNyFeL	outcome	class.Bacteroidia.id.912	Simple mode	12	-0.0470429	0.204506	0.822288		-0.447874	0.353788	0.954046	0.638985	1.42445	0.95 (0.64-1.42)
UTPK2n	wNyFeL	outcome	class.Bacteroidia.id.912	Weighted mode	12	0.262766	0.173404	0.15788		-0.0771049	0.602638	1.30052	0.925793	1.82693	1.3 (0.93-1.83)
oChqj7	wNyFeL	outcome	phylum.Bacteroidetes.id.905	MR Egger	10	0.394779	0.192661	0.0746142		0.017163	0.772394	1.48406	1.01731	2.16494	1.48 (1.02-2.16)
oChqj7	wNyFeL	outcome	phylum.Bacteroidetes.id.905	Weighted median	10	0.0736165	0.109252	0.500426		-0.140518	0.287751	1.07639	0.868908	1.33343	1.08 (0.87-1.33)
oChqj7	wNyFeL	outcome	phylum.Bacteroidetes.id.905	Inverse variance weighted (fixed effects)	10	0.147426	0.073974	0.0462672	0.271594	0.00243725	0.292415	1.15885	1.00244	1.33966	1.16 (1-1.34)
oChqj7	wNyFeL	outcome	phylum.Bacteroidetes.id.905	Simple mode	10	-0.0338809	0.20869	0.874617		-0.442914	0.375152	0.966687	0.642162	1.45521	0.97 (0.64-1.46)
oChqj7	wNyFeL	outcome	phylum.Bacteroidetes.id.905	Weighted mode	10	0.0286677	0.190314	0.883587		-0.344347	0.401683	1.02908	0.708683	1.49434	1.03 (0.71-1.49)

## Sheet: MRPRESSO
Exposure	MR Analysis	Causal Estimate	Sd	T-stat	P-value	Outlier	globalP
class.Actinobacteria.id.419	Raw	0.0234444207870448	0.0610355	0.384111	0.707105
class.Actinobacteria.id.419	Outlier-corrected						0.276
class.Alphaproteobacteria.id.2379	Raw	-0.0650938355621606	0.0653436	-0.996177	0.3649
class.Alphaproteobacteria.id.2379	Outlier-corrected						0.523
class.Bacilli.id.1673	Raw	-0.0293409829308493	0.0715292	-0.410196	0.686785
class.Bacilli.id.1673	Outlier-corrected	0.0220668545496434	0.0633192	0.348502	0.732007	rs7666190	0.024
class.Bacteroidia.id.912	Raw	0.161636111485059	0.0813836	1.9861	0.0725087
class.Bacteroidia.id.912	Outlier-corrected						0.196
class.Betaproteobacteria.id.2867	Raw	0.0445951486941822	0.0859444	0.518884	0.616358
class.Betaproteobacteria.id.2867	Outlier-corrected						0.153
class.Clostridia.id.1859	Raw	0.131799583117525	0.107246	1.22894	0.250256
class.Clostridia.id.1859	Outlier-corrected	0.0916231289797755	0.0841057	1.08938	0.312062	rs2273429,rs6815608	0.025
class.Coriobacteriia.id.809	Raw	-0.0336052921848378	0.0584959	-0.57449	0.575443
class.Coriobacteriia.id.809	Outlier-corrected						0.614
class.Deltaproteobacteria.id.3087	Raw	0.0425963725642797	0.0951774	0.447547	0.663165
class.Deltaproteobacteria.id.3087	Outlier-corrected					NA	0.019
class.Erysipelotrichia.id.2147	Raw	0.0315673267060988	0.0790566	0.3993	0.696687
class.Erysipelotrichia.id.2147	Outlier-corrected						0.183
class.Gammaproteobacteria.id.3303	Raw	0.0331529796062128	0.0712602	0.465238	0.658167
class.Gammaproteobacteria.id.3303	Outlier-corrected						0.67
class.Lentisphaeria.id.2250	Raw	-0.0164150803578552	0.044548	-0.368481	0.723406
class.Lentisphaeria.id.2250	Outlier-corrected						0.41
class.Melainabacteria.id.1589	Raw	-0.0198970726971569	0.0327543	-0.607464	0.558556
class.Melainabacteria.id.1589	Outlier-corrected						0.836
class.Methanobacteria.id.119	Raw	0.0374272352167556	0.0502178	0.745298	0.477414
class.Methanobacteria.id.119	Outlier-corrected						0.079
class.Mollicutes.id.3920	Raw	0.0944224171953803	0.0546078	1.7291	0.111715
class.Mollicutes.id.3920	Outlier-corrected						0.465
class.Negativicutes.id.2164	Raw	0.0596666760758952	0.0591851	1.00814	0.33505
class.Negativicutes.id.2164	Outlier-corrected						0.685
class.Verrucomicrobiae.id.4029	Raw	-0.0236692912940036	0.0752202	-0.314667	0.759482
class.Verrucomicrobiae.id.4029	Outlier-corrected						0.077
family.Acidaminococcaceae.id.2166	Raw	0.133590510638628	0.117824	1.13381	0.300133
family.Acidaminococcaceae.id.2166	Outlier-corrected	-0.00153803005601476	0.0640666	-0.0240067	0.981776	rs45497800	0.007
family.Actinomycetaceae.id.421	Raw	0.0670875615980295	0.105144	0.638056	0.568805
family.Actinomycetaceae.id.421	Outlier-corrected						0.227
family.Alcaligenaceae.id.2875	Raw	0.0455973350887736	0.0716998	0.635948	0.539091
family.Alcaligenaceae.id.2875	Outlier-corrected						0.421
family.Bacteroidaceae.id.917	Raw	-0.0991935571184957	0.109338	-0.907217	0.394449
family.Bacteroidaceae.id.917	Outlier-corrected						0.08
family.BacteroidalesS24.7group.id.11173	Raw	-0.0475557521695205	0.0415338	-1.14499	0.289848
family.BacteroidalesS24.7group.id.11173	Outlier-corrected						0.728
family.Bifidobacteriaceae.id.433	Raw	0.0514092235699792	0.0561627	0.915362	0.381545
family.Bifidobacteriaceae.id.433	Outlier-corrected						0.522
family.Christensenellaceae.id.1866	Raw	0.0193736178787711	0.0539779	0.358917	0.727119
family.Christensenellaceae.id.1866	Outlier-corrected						0.481
family.Clostridiaceae1.id.1869	Raw	-0.0335538065820786	0.105958	-0.316672	0.758715
family.Clostridiaceae1.id.1869	Outlier-corrected	0.0500853849391547	0.108324	0.462366	0.656134	rs2795528	0.006
family.ClostridialesvadinBB60group.id.11286	Raw	0.0138612161809201	0.0420942	0.32929	0.746811
family.ClostridialesvadinBB60group.id.11286	Outlier-corrected						0.594
family.Coriobacteriaceae.id.811	Raw	-0.0336052921848378	0.0584959	-0.57449	0.575443
family.Coriobacteriaceae.id.811	Outlier-corrected						0.632
family.Defluviitaleaceae.id.1924	Raw	0.0333310763075701	0.0574479	0.580197	0.574622
family.Defluviitaleaceae.id.1924	Outlier-corrected						0.223
family.Desulfovibrionaceae.id.3169	Raw	-0.0613125954968947	0.096076	-0.638167	0.541197
family.Desulfovibrionaceae.id.3169	Outlier-corrected						0.104
family.Enterobacteriaceae.id.3469	Raw	-0.00578078508369306	0.085288	-0.0677796	0.948163
family.Enterobacteriaceae.id.3469	Outlier-corrected						0.397
family.Erysipelotrichaceae.id.2149	Raw	0.0315673267060988	0.0790566	0.3993	0.696687
family.Erysipelotrichaceae.id.2149	Outlier-corrected						0.169
family.FamilyXI.id.1936	Raw	-0.0626671239636742	0.0355224	-1.76416	0.121065
family.FamilyXI.id.1936	Outlier-corrected						0.424
family.FamilyXIII.id.1957	Raw	0.287416277784457	0.0591096	4.86243	0.0028159
family.FamilyXIII.id.1957	Outlier-corrected						0.863
family.Lachnospiraceae.id.1987	Raw	0.00883523865437831	0.0575091	0.153632	0.879948
family.Lachnospiraceae.id.1987	Outlier-corrected						0.607
family.Lactobacillaceae.id.1836	Raw	0.00333677836648932	0.0748173	0.044599	0.965673
family.Lactobacillaceae.id.1836	Outlier-corrected					NA	0.028
family.Methanobacteriaceae.id.121	Raw	0.0374272352167556	0.0502178	0.745298	0.477414
family.Methanobacteriaceae.id.121	Outlier-corrected						0.092
family.Oxalobacteraceae.id.2966	Raw	-0.0392043817669358	0.0491466	-0.797703	0.439371
family.Oxalobacteraceae.id.2966	Outlier-corrected	-0.0157386908073274	0.0427067	-0.368529	0.718898	rs12002250	0.007
family.Pasteurellaceae.id.3689	Raw	0.0529645329737862	0.0596338	0.888164	0.391908
family.Pasteurellaceae.id.3689	Outlier-corrected	0.00951009078147037	0.0562661	0.16902	0.868849	rs76022354	0.017
family.Peptococcaceae.id.2024	Raw	-0.0362407034770186	0.0443697	-0.816789	0.437694
family.Peptococcaceae.id.2024	Outlier-corrected						0.77
family.Peptostreptococcaceae.id.2042	Raw	-0.101969069474507	0.0522847	-1.95027	0.074893
family.Peptostreptococcaceae.id.2042	Outlier-corrected						0.425
family.Porphyromonadaceae.id.943	Raw	0.019944070983102	0.121157	0.164613	0.873332
family.Porphyromonadaceae.id.943	Outlier-corrected						0.05
family.Prevotellaceae.id.960	Raw	0.0346428127590478	0.0374722	0.924493	0.369864
family.Prevotellaceae.id.960	Outlier-corrected						0.951
family.Rhodospirillaceae.id.2717	Raw	0.0010977850807291	0.0353397	0.0310638	0.97569
family.Rhodospirillaceae.id.2717	Outlier-corrected						0.771
family.Rikenellaceae.id.967	Raw	0.0120400530222272	0.07501	0.160513	0.874619
family.Rikenellaceae.id.967	Outlier-corrected	-0.0307093770656358	0.0661802	-0.464026	0.649762	rs4264350	0.042
family.Ruminococcaceae.id.2050	Raw	0.0399219382554465	0.0523459	0.762657	0.465187
family.Ruminococcaceae.id.2050	Outlier-corrected						0.791
family.Streptococcaceae.id.1850	Raw	-0.136456165474576	0.0775752	-1.75902	0.109077
family.Streptococcaceae.id.1850	Outlier-corrected						0.241
family.Veillonellaceae.id.2172	Raw	0.113416600004111	0.0568833	1.99385	0.0624645
family.Veillonellaceae.id.2172	Outlier-corrected						0.107
family.Verrucomicrobiaceae.id.4036	Raw	-0.0235977961181905	0.075241	-0.313629	0.760247
family.Verrucomicrobiaceae.id.4036	Outlier-corrected						0.08
family.Victivallaceae.id.2255	Raw	-0.0597662532568922	0.021436	-2.78813	0.0191812
family.Victivallaceae.id.2255	Outlier-corrected						0.919
genus..Clostridiuminnocuumgroup.id.14397	Raw	0.0868293757117067	0.0435888	1.99201	0.0866341
genus..Clostridiuminnocuumgroup.id.14397	Outlier-corrected						0.353
genus..Eubacteriumbrachygroup.id.11296	Raw	-0.000563255093952958	0.0512239	-0.0109959	0.991467
genus..Eubacteriumbrachygroup.id.11296	Outlier-corrected	0.03628394508469	0.0372045	0.975258	0.357996	rs112617308	0.047
genus..Eubacteriumcoprostanoligenesgroup.id.11375	Raw	0.0721067407629987	0.0790628	0.912019	0.381312
genus..Eubacteriumcoprostanoligenesgroup.id.11375	Outlier-corrected						0.238
genus..Eubacteriumeligensgroup.id.14372	Raw	0.0954077354623893	0.102926	0.926958	0.39649
genus..Eubacteriumeligensgroup.id.14372	Outlier-corrected						0.245
genus..Eubacteriumfissicatenagroup.id.14373	Raw	0.00284139423527144	0.042526	0.0668155	0.948368
genus..Eubacteriumfissicatenagroup.id.14373	Outlier-corrected						0.299
genus..Eubacteriumhalliigroup.id.11338	Raw	-0.0116113055531441	0.0821761	-0.141298	0.889801
genus..Eubacteriumhalliigroup.id.11338	Outlier-corrected	-0.0512641458106153	0.0729085	-0.70313	0.49539	rs949971	0.003
genus..Eubacteriumnodatumgroup.id.11297	Raw	0.0304919006245335	0.0289845	1.05201	0.317553
genus..Eubacteriumnodatumgroup.id.11297	Outlier-corrected						0.601
genus..Eubacteriumoxidoreducensgroup.id.11339	Raw	-0.0519889635839218	0.0607743	-0.855443	0.440521
genus..Eubacteriumoxidoreducensgroup.id.11339	Outlier-corrected						0.429
genus..Eubacteriumrectalegroup.id.14374	Raw	0.0253391721632368	0.082366	0.307641	0.767307
genus..Eubacteriumrectalegroup.id.14374	Outlier-corrected						0.429
genus..Eubacteriumruminantiumgroup.id.11340	Raw	-0.0208258726645584	0.0508381	-0.409651	0.687178
genus..Eubacteriumruminantiumgroup.id.11340	Outlier-corrected					NA	0.006
genus..Eubacteriumventriosumgroup.id.11341	Raw	-0.0451243593496793	0.069838	-0.646129	0.528646
genus..Eubacteriumventriosumgroup.id.11341	Outlier-corrected						0.096
genus..Eubacteriumxylanophilumgroup.id.14375	Raw	-0.0867330732564854	0.0761349	-1.1392	0.287579
genus..Eubacteriumxylanophilumgroup.id.14375	Outlier-corrected						0.208
genus..Ruminococcusgauvreauiigroup.id.11342	Raw	0.0550425653588803	0.0748765	0.735111	0.479157
genus..Ruminococcusgauvreauiigroup.id.11342	Outlier-corrected						0.125
genus..Ruminococcusgnavusgroup.id.14376	Raw	0.0699245783117089	0.0472899	1.47864	0.170032
genus..Ruminococcusgnavusgroup.id.14376	Outlier-corrected						0.267
genus..Ruminococcustorquesgroup.id.14377	Raw	-0.065454283277855	0.0759589	-0.861707	0.421946
genus..Ruminococcustorquesgroup.id.14377	Outlier-corrected						0.716
genus.Actinomyces.id.423	Raw	0.113211536266504	0.0979915	1.15532	0.291886
genus.Actinomyces.id.423	Outlier-corrected					NA	0.017
genus.Adlercreutzia.id.812	Raw	-0.00102894889388331	0.0623781	-0.0164954	0.9873
genus.Adlercreutzia.id.812	Outlier-corrected						0.358
genus.Akkermansia.id.4037	Raw	-0.0236690427303334	0.0752106	-0.314703	0.759455
genus.Akkermansia.id.4037	Outlier-corrected						0.088
genus.Alistipes.id.968	Raw	0.0748505094663244	0.0733338	1.02068	0.329329
genus.Alistipes.id.968	Outlier-corrected						0.484
genus.Allisonella.id.2174	Raw	0.0437791615932101	0.040688	1.07597	0.31762
genus.Allisonella.id.2174	Outlier-corrected						0.26
genus.Alloprevotella.id.961	Raw	-0.00201648005994722	0.0194668	-0.103586	0.922484
genus.Alloprevotella.id.961	Outlier-corrected						0.934
genus.Anaerofilum.id.2053	Raw	0.000826155572287021	0.0427497	0.0193254	0.985003
genus.Anaerofilum.id.2053	Outlier-corrected						0.358
genus.Anaerostipes.id.1991	Raw	0.120921350926464	0.0884558	1.36703	0.19668
genus.Anaerostipes.id.1991	Outlier-corrected						0.051
genus.Anaerotruncus.id.2054	Raw	-0.0865951161431656	0.105239	-0.822839	0.426649
genus.Anaerotruncus.id.2054	Outlier-corrected	-0.0799106860310706	0.0732461	-1.09099	0.300867	rs7155595,rs8005030	<0.001
genus.Bacteroides.id.918	Raw	-0.0991935571184957	0.109338	-0.907217	0.394449
genus.Bacteroides.id.918	Outlier-corrected						0.096
genus.Barnesiella.id.944	Raw	0.124025113396856	0.0551543	2.24869	0.0459951
genus.Barnesiella.id.944	Outlier-corrected						0.656
genus.Bifidobacterium.id.436	Raw	0.00421865097567765	0.0687615	0.0613519	0.95218
genus.Bifidobacterium.id.436	Outlier-corrected						0.076
genus.Bilophila.id.3170	Raw	-0.0384666517131589	0.0792565	-0.485344	0.636173
genus.Bilophila.id.3170	Outlier-corrected					NA	0.04
genus.Blautia.id.1992	Raw	0.0735550287502747	0.0690859	1.06469	0.309829
genus.Blautia.id.1992	Outlier-corrected						0.44
genus.Butyricicoccus.id.2055	Raw	0.105748581252319	0.0787698	1.3425	0.221336
genus.Butyricicoccus.id.2055	Outlier-corrected						0.387
genus.Butyricimonas.id.945	Raw	-0.115409096650404	0.0584765	-1.9736	0.0719042
genus.Butyricimonas.id.945	Outlier-corrected						0.327
genus.Butyrivibrio.id.1993	Raw	-0.0471461078485231	0.026147	-1.80311	0.0929293
genus.Butyrivibrio.id.1993	Outlier-corrected						0.513
genus.CandidatusSoleaferrea.id.11350	Raw	0.00762747078345848	0.0630667	0.120943	0.906719
genus.CandidatusSoleaferrea.id.11350	Outlier-corrected						0.075
genus.Catenibacterium.id.2153	Raw	0.00759270046777185	0.0318173	0.238634	0.826761
genus.Catenibacterium.id.2153	Outlier-corrected						0.776
genus.ChristensenellaceaeR.7group.id.11283	Raw	0.121808157150647	0.126197	0.965222	0.366588
genus.ChristensenellaceaeR.7group.id.11283	Outlier-corrected						0.055
genus.Clostridiumsensustricto1.id.1873	Raw	-0.0735519274674661	0.100346	-0.732986	0.49647
genus.Clostridiumsensustricto1.id.1873	Outlier-corrected						0.101
genus.Collinsella.id.815	Raw	0.183172325939435	0.0597791	3.06415	0.0154847
genus.Collinsella.id.815	Outlier-corrected						0.801
genus.Coprobacter.id.949	Raw	0.0123302943172362	0.0416943	0.295731	0.773485
genus.Coprobacter.id.949	Outlier-corrected						0.548
genus.Coprococcus1.id.11301	Raw	0.0656331479625335	0.082258	0.797893	0.441817
genus.Coprococcus1.id.11301	Outlier-corrected						0.06
genus.Coprococcus2.id.11302	Raw	0.0976449324233211	0.047565	2.05287	0.0791937
genus.Coprococcus2.id.11302	Outlier-corrected						0.868
genus.Coprococcus3.id.11303	Raw	-0.0207379966886868	0.0827988	-0.250463	0.809422
genus.Coprococcus3.id.11303	Outlier-corrected						0.45
genus.DefluviitaleaceaeUCG011.id.11287	Raw	-0.0077339090655917	0.0708368	-0.109179	0.915749
genus.DefluviitaleaceaeUCG011.id.11287	Outlier-corrected						0.147
genus.Desulfovibrio.id.3173	Raw	-0.0439969187416717	0.0566193	-0.777066	0.457057
genus.Desulfovibrio.id.3173	Outlier-corrected						0.406
genus.Dialister.id.2183	Raw	-0.0574976384349438	0.0686719	-0.83728	0.421994
genus.Dialister.id.2183	Outlier-corrected						0.206
genus.Dorea.id.1997	Raw	0.0399816277633512	0.109292	0.365825	0.722946
genus.Dorea.id.1997	Outlier-corrected					NA	0.033
genus.Eggerthella.id.819	Raw	0.0556309214504022	0.0554649	1.00299	0.345233
genus.Eggerthella.id.819	Outlier-corrected						0.123
genus.Eisenbergiella.id.11304	Raw	-0.0216227748638515	0.0549237	-0.393687	0.702075
genus.Eisenbergiella.id.11304	Outlier-corrected					NA	0.049
genus.Enterorhabdus.id.820	Raw	-0.0934754803102637	0.104	-0.898798	0.409953
genus.Enterorhabdus.id.820	Outlier-corrected	-0.0749052441166253	0.041582	-1.80139	0.169444	rs114731706,rs73331712	0.033
genus.Erysipelatoclostridium.id.11381	Raw	-0.010421642340215	0.0506545	-0.20574	0.839956
genus.Erysipelatoclostridium.id.11381	Outlier-corrected						0.215
genus.ErysipelotrichaceaeUCG003.id.11384	Raw	-0.00713777380208507	0.0717344	-0.0995029	0.922057
genus.ErysipelotrichaceaeUCG003.id.11384	Outlier-corrected	-0.0352350970617317	0.0650028	-0.542055	0.596304	rs73074432	0.015
genus.Escherichia.Shigella.id.3504	Raw	-0.141049172010857	0.0851227	-1.65701	0.131897
genus.Escherichia.Shigella.id.3504	Outlier-corrected						0.111
genus.Faecalibacterium.id.2057	Raw	0.0391761093987819	0.0552536	0.709024	0.496264
genus.Faecalibacterium.id.2057	Outlier-corrected						0.555
genus.FamilyXIIIAD3011group.id.11293	Raw	0.0297240769158215	0.0962962	0.308674	0.762863
genus.FamilyXIIIAD3011group.id.11293	Outlier-corrected	0.0255412010970632	0.0707716	0.360896	0.725684	rs16840310,rs9276029	<0.001
genus.FamilyXIIIUCG001.id.11294	Raw	-0.100999259360906	0.0993886	-1.01621	0.343361
genus.FamilyXIIIUCG001.id.11294	Outlier-corrected						0.062
genus.Flavonifractor.id.2059	Raw	-0.0483134886485534	0.0631413	-0.765165	0.486825
genus.Flavonifractor.id.2059	Outlier-corrected						0.666
genus.Fusicatenibacter.id.11305	Raw	0.0500051320381524	0.0485759	1.02942	0.317706
genus.Fusicatenibacter.id.11305	Outlier-corrected						0.735
genus.Gordonibacter.id.821	Raw	0.0117744600268526	0.0275122	0.427973	0.677741
genus.Gordonibacter.id.821	Outlier-corrected						0.718
genus.Haemophilus.id.3698	Raw	0.0792430488704824	0.0773687	1.02423	0.335699
genus.Haemophilus.id.3698	Outlier-corrected	0.0195455007949766	0.0756377	0.25841	0.803524	rs76022354	0.017
genus.Holdemanella.id.11393	Raw	-0.16239222339935	0.0343822	-4.72315	0.000812562
genus.Holdemanella.id.11393	Outlier-corrected						0.811
genus.Holdemania.id.2157	Raw	0.100333828403205	0.0451265	2.22339	0.0445399
genus.Holdemania.id.2157	Outlier-corrected						0.503
genus.Howardella.id.2000	Raw	-0.0375424569272142	0.0272735	-1.37652	0.205955
genus.Howardella.id.2000	Outlier-corrected						0.749
genus.Hungatella.id.11306	Raw	-0.0104400367149383	0.062593	-0.166792	0.875626
genus.Hungatella.id.11306	Outlier-corrected						0.275
genus.Intestinibacter.id.11345	Raw	-0.000801840807893218	0.0400809	-0.0200056	0.984321
genus.Intestinibacter.id.11345	Outlier-corrected						0.832
genus.Intestinimonas.id.2062	Raw	0.050917900394641	0.0425108	1.19776	0.249593
genus.Intestinimonas.id.2062	Outlier-corrected						0.672
genus.Lachnoclostridium.id.11308	Raw	-0.0503345268569467	0.0886997	-0.567471	0.580856
genus.Lachnoclostridium.id.11308	Outlier-corrected					NA	0.035
genus.Lachnospira.id.2004	Raw	0.0380897680752732	0.135262	0.281599	0.789533
genus.Lachnospira.id.2004	Outlier-corrected						0.119
genus.LachnospiraceaeFCS020group.id.11314	Raw	0.0338195093864282	0.0760438	0.444737	0.665134
genus.LachnospiraceaeFCS020group.id.11314	Outlier-corrected						0.056
genus.LachnospiraceaeNC2004group.id.11316	Raw	0.0500920360212175	0.0533984	0.938082	0.375656
genus.LachnospiraceaeNC2004group.id.11316	Outlier-corrected						0.29
genus.LachnospiraceaeND3007group.id.11317	dat<4SNP	dat<4SNP
genus.LachnospiraceaeND3007group.id.11317
genus.LachnospiraceaeNK4A136group.id.11319	Raw	0.0744059246669929	0.0372031	1.99999	0.065289
genus.LachnospiraceaeNK4A136group.id.11319	Outlier-corrected						0.888
genus.LachnospiraceaeUCG001.id.11321	Raw	-0.0743681014769808	0.051596	-1.44135	0.175068
genus.LachnospiraceaeUCG001.id.11321	Outlier-corrected						0.31
genus.LachnospiraceaeUCG004.id.11324	Raw	0.156838268138166	0.0561383	2.79378	0.017468
genus.LachnospiraceaeUCG004.id.11324	Outlier-corrected						0.684
genus.LachnospiraceaeUCG008.id.11328	Raw	0.049589458252542	0.0418748	1.18423	0.266653
genus.LachnospiraceaeUCG008.id.11328	Outlier-corrected						0.55
genus.LachnospiraceaeUCG010.id.11330	Raw	0.153556799159535	0.0510166	3.00994	0.0147174
genus.LachnospiraceaeUCG010.id.11330	Outlier-corrected						0.811
genus.Lactobacillus.id.1837	Raw	0.0408671044422586	0.0762355	0.536064	0.608519
genus.Lactobacillus.id.1837	Outlier-corrected					NA	0.018
genus.Lactococcus.id.1851	Raw	-0.058035098116223	0.0535535	-1.08368	0.314414
genus.Lactococcus.id.1851	Outlier-corrected						0.128
genus.Marvinbryantia.id.2005	Raw	-0.120583772063758	0.0450276	-2.678	0.0252889
genus.Marvinbryantia.id.2005	Outlier-corrected						0.902
genus.Methanobrevibacter.id.123	Raw	0.047380116835092	0.0820468	0.577477	0.588645
genus.Methanobrevibacter.id.123	Outlier-corrected	0.0404669879695097	0.0522652	0.774262	0.495196	rs4802933,rs894996	0.024
genus.Odoribacter.id.952	Raw	-0.10687049180186	0.114998	-0.929324	0.388581
genus.Odoribacter.id.952	Outlier-corrected						0.065
genus.Olsenella.id.822	Raw	0.0497897834904217	0.0176592	2.81948	0.020064
genus.Olsenella.id.822	Outlier-corrected						0.975
genus.Oscillibacter.id.2063	Raw	0.013427096217828	0.0576959	0.232722	0.819899
genus.Oscillibacter.id.2063	Outlier-corrected						0.085
genus.Oscillospira.id.2064	Raw	0.0934735906526582	0.0609566	1.53345	0.169034
genus.Oscillospira.id.2064	Outlier-corrected						0.508
genus.Oxalobacter.id.2978	Raw	-0.0913334474912146	0.0480489	-1.90084	0.0865019
genus.Oxalobacter.id.2978	Outlier-corrected						0.058
genus.Parabacteroides.id.954	Raw	-0.148871023567861	0.0408667	-3.64284	0.0219095
genus.Parabacteroides.id.954	Outlier-corrected						0.952
genus.Paraprevotella.id.962	Raw	0.0116686066012524	0.0309322	0.377231	0.712588
genus.Paraprevotella.id.962	Outlier-corrected						0.801
genus.Parasutterella.id.2892	Raw	0.0218727773196296	0.061839	0.353705	0.72923
genus.Parasutterella.id.2892	Outlier-corrected						0.052
genus.Peptococcus.id.2037	Raw	-0.023135746150222	0.0310375	-0.745413	0.47165
genus.Peptococcus.id.2037	Outlier-corrected						0.77
genus.Phascolarctobacterium.id.2168	Raw	0.0117735068341935	0.0703801	0.167285	0.871876
genus.Phascolarctobacterium.id.2168	Outlier-corrected						0.359
genus.Prevotella7.id.11182	Raw	-0.018782277312994	0.0163252	-1.15051	0.276704
genus.Prevotella7.id.11182	Outlier-corrected						0.995
genus.Prevotella9.id.11183	Raw	0.0804181914210766	0.0279862	2.87349	0.0122678
genus.Prevotella9.id.11183	Outlier-corrected						0.963
genus.RikenellaceaeRC9gutgroup.id.11191	Raw	0.00543064461990064	0.0481923	0.112687	0.912509
genus.RikenellaceaeRC9gutgroup.id.11191	Outlier-corrected	0.0370924608585272	0.0318481	1.16467	0.274095	rs2074881	0.019
genus.Romboutsia.id.11347	Raw	0.105513078501655	0.0517072	2.04059	0.0639243
genus.Romboutsia.id.11347	Outlier-corrected						0.688
genus.Roseburia.id.2012	Raw	-0.0820936266826501	0.0548338	-1.49714	0.158239
genus.Roseburia.id.2012	Outlier-corrected						0.732
genus.Ruminiclostridium5.id.11355	Raw	0.0354650500932535	0.0694364	0.510756	0.620607
genus.Ruminiclostridium5.id.11355	Outlier-corrected						0.451
genus.Ruminiclostridium6.id.11356	Raw	-0.0696722344978239	0.0599999	-1.16121	0.264975
genus.Ruminiclostridium6.id.11356	Outlier-corrected						0.24
genus.Ruminiclostridium9.id.11357	Raw	0.0218335702285672	0.0784076	0.278463	0.788704
genus.Ruminiclostridium9.id.11357	Outlier-corrected						0.553
genus.RuminococcaceaeNK4A214group.id.11358	Raw	0.0254781878538047	0.053273	0.478257	0.641062
genus.RuminococcaceaeNK4A214group.id.11358	Outlier-corrected						0.635
genus.RuminococcaceaeUCG002.id.11360	Raw	0.0413761593724091	0.0712884	0.580405	0.568462
genus.RuminococcaceaeUCG002.id.11360	Outlier-corrected	0.0822207402854941	0.0585825	1.4035	0.177483	rs7155595	<0.001
genus.RuminococcaceaeUCG003.id.11361	Raw	0.0784052181431727	0.0555866	1.4105	0.186038
genus.RuminococcaceaeUCG003.id.11361	Outlier-corrected						0.508
genus.RuminococcaceaeUCG004.id.11362	Raw	0.0866879714722052	0.0671531	1.2909	0.225783
genus.RuminococcaceaeUCG004.id.11362	Outlier-corrected						0.097
genus.RuminococcaceaeUCG005.id.11363	Raw	-0.0313208447455887	0.0622993	-0.502748	0.623551
genus.RuminococcaceaeUCG005.id.11363	Outlier-corrected						0.173
genus.RuminococcaceaeUCG009.id.11366	Raw	-0.00760637670410588	0.0656713	-0.115825	0.910084
genus.RuminococcaceaeUCG009.id.11366	Outlier-corrected					NA	0.028
genus.RuminococcaceaeUCG010.id.11367	Raw	-0.0855239024635674	0.0778842	-1.09809	0.322208
genus.RuminococcaceaeUCG010.id.11367	Outlier-corrected						0.434
genus.RuminococcaceaeUCG011.id.11368	Raw	0.00247324817095399	0.0340443	0.0726479	0.944119
genus.RuminococcaceaeUCG011.id.11368	Outlier-corrected						0.491
genus.RuminococcaceaeUCG013.id.11370	Raw	-0.0440413686510107	0.0436517	-1.00893	0.336799
genus.RuminococcaceaeUCG013.id.11370	Outlier-corrected						0.939
genus.RuminococcaceaeUCG014.id.11371	Raw	-0.0241785253022223	0.0725381	-0.333322	0.746526
genus.RuminococcaceaeUCG014.id.11371	Outlier-corrected						0.156
genus.Ruminococcus1.id.11373	Raw	0.0844779126465327	0.0799461	1.05669	0.318193
genus.Ruminococcus1.id.11373	Outlier-corrected						0.12
genus.Ruminococcus2.id.11374	Raw	0.0313173083117287	0.0463254	0.676029	0.510036
genus.Ruminococcus2.id.11374	Outlier-corrected						0.576
genus.Sellimonas.id.14369	Raw	-0.00134137102271856	0.0316274	-0.0424117	0.96721
genus.Sellimonas.id.14369	Outlier-corrected						0.494
genus.Senegalimassilia.id.11160	Raw	-0.0671302628147723	0.0693437	-0.96808	0.387825
genus.Senegalimassilia.id.11160	Outlier-corrected						0.48
genus.Slackia.id.825	Raw	-0.0086700029535988	0.058715	-0.147662	0.888379
genus.Slackia.id.825	Outlier-corrected						0.436
genus.Streptococcus.id.1853	Raw	-0.136552094874779	0.070922	-1.92538	0.0804145
genus.Streptococcus.id.1853	Outlier-corrected						0.341
genus.Subdoligranulum.id.2070	Raw	-0.0721391816236875	0.0595625	-1.21115	0.253682
genus.Subdoligranulum.id.2070	Outlier-corrected						0.563
genus.Sutterella.id.2896	Raw	0.0212030197373176	0.0434613	0.48786	0.635227
genus.Sutterella.id.2896	Outlier-corrected						0.875
genus.Terrisporobacter.id.11348	Raw	0.0110040722012823	0.033231	0.331138	0.757161
genus.Terrisporobacter.id.11348	Outlier-corrected						0.928
genus.Turicibacter.id.2162	Raw	-0.0111066825872001	0.056549	-0.196408	0.849188
genus.Turicibacter.id.2162	Outlier-corrected						0.407
genus.Tyzzerella3.id.11335	Raw	0.0491540082456699	0.0434816	1.13046	0.28233
genus.Tyzzerella3.id.11335	Outlier-corrected						0.223
genus.Veillonella.id.2198	Raw	-0.0197647704657803	0.123696	-0.159786	0.880794
genus.Veillonella.id.2198	Outlier-corrected						0.076
genus.Victivallis.id.2256	Raw	-0.00994338052079986	0.0404961	-0.245539	0.811546
genus.Victivallis.id.2256	Outlier-corrected						0.211
order.Actinomycetales.id.420	Raw	0.0674431097773815	0.105151	0.641394	0.566905
order.Actinomycetales.id.420	Outlier-corrected						0.264
order.Bacillales.id.1674	Raw	0.0126432401419375	0.0412258	0.306683	0.768006
order.Bacillales.id.1674	Outlier-corrected						0.285
order.Bacteroidales.id.913	Raw	0.161636111485059	0.0813836	1.9861	0.0725087
order.Bacteroidales.id.913	Outlier-corrected						0.184
order.Bifidobacteriales.id.432	Raw	0.0514092235699792	0.0561627	0.915362	0.381545
order.Bifidobacteriales.id.432	Outlier-corrected						0.524
order.Burkholderiales.id.2874	Raw	0.0690200664405548	0.0827253	0.834329	0.425686
order.Burkholderiales.id.2874	Outlier-corrected						0.225
order.Clostridiales.id.1863	Raw	0.156163520626771	0.0974819	1.60198	0.140244
order.Clostridiales.id.1863	Outlier-corrected	0.210154625848579	0.0822549	2.55492	0.030944	rs2273429	0.037
order.Coriobacteriales.id.810	Raw	-0.0336052921848378	0.0584959	-0.57449	0.575443
order.Coriobacteriales.id.810	Outlier-corrected						0.613
order.Desulfovibrionales.id.3156	Raw	-0.061557861049708	0.0829377	-0.742218	0.475028
order.Desulfovibrionales.id.3156	Outlier-corrected						0.134
order.Enterobacteriales.id.3468	Raw	-0.00578078508369306	0.085288	-0.0677796	0.948163
order.Enterobacteriales.id.3468	Outlier-corrected						0.398
order.Erysipelotrichales.id.2148	Raw	0.0315673267060988	0.0790566	0.3993	0.696687
order.Erysipelotrichales.id.2148	Outlier-corrected						0.192
order.Gastranaerophilales.id.1591	Raw	-0.0370686481554493	0.0315888	-1.17347	0.274357
order.Gastranaerophilales.id.1591	Outlier-corrected						0.88
order.Lactobacillales.id.1800	Raw	0.0818328051951301	0.0628811	1.30139	0.214135
order.Lactobacillales.id.1800	Outlier-corrected						0.316
order.Methanobacteriales.id.120	Raw	0.0374272352167556	0.0502178	0.745298	0.477414
order.Methanobacteriales.id.120	Outlier-corrected						0.082
order.MollicutesRF9.id.11579	Raw	-0.0106969334680052	0.0481238	-0.222279	0.828169
order.MollicutesRF9.id.11579	Outlier-corrected						0.566
order.NB1n.id.3953	Raw	0.0283049446945449	0.0350217	0.808213	0.436099
order.NB1n.id.3953	Outlier-corrected						0.507
order.Pasteurellales.id.3688	Raw	0.0529645329737862	0.0596338	0.888164	0.391908
order.Pasteurellales.id.3688	Outlier-corrected	0.00951009078147037	0.0562661	0.16902	0.868849	rs76022354	0.015
order.Rhodospirillales.id.2667	Raw	-0.00171141425126665	0.0361957	-0.0472823	0.963066
order.Rhodospirillales.id.2667	Outlier-corrected						0.761
order.Selenomonadales.id.2165	Raw	0.0596666760758952	0.0591851	1.00814	0.33505
order.Selenomonadales.id.2165	Outlier-corrected						0.688
order.Verrucomicrobiales.id.4030	Raw	-0.0236692912940036	0.0752202	-0.314667	0.759482
order.Verrucomicrobiales.id.4030	Outlier-corrected						0.1
order.Victivallales.id.2254	Raw	-0.0164150803578552	0.044548	-0.368481	0.723406
order.Victivallales.id.2254	Outlier-corrected						0.402
phylum.Actinobacteria.id.400	Raw	0.0696853808323018	0.0628574	1.10863	0.287681
phylum.Actinobacteria.id.400	Outlier-corrected						0.466
phylum.Bacteroidetes.id.905	Raw	0.147426362178776	0.0918	1.60595	0.142747
phylum.Bacteroidetes.id.905	Outlier-corrected						0.153
phylum.Cyanobacteria.id.1500	Raw	0.0652333084239674	0.0378258	1.72457	0.12826
phylum.Cyanobacteria.id.1500	Outlier-corrected						0.778
phylum.Euryarchaeota.id.55	Raw	0.00677164715025221	0.0520764	0.130033	0.899119
phylum.Euryarchaeota.id.55	Outlier-corrected	0.011152217532833	0.0329681	0.338273	0.743864	rs34928225,rs894996	0.009
phylum.Firmicutes.id.1672	Raw	0.040423075347251	0.0905083	0.446623	0.662497
phylum.Firmicutes.id.1672	Outlier-corrected	-0.0260304271602197	0.0812021	-0.320563	0.754055	rs6815608	0.004
phylum.Lentisphaerae.id.2238	Raw	-0.0154560164040233	0.0390229	-0.396075	0.702403
phylum.Lentisphaerae.id.2238	Outlier-corrected						0.485
phylum.Proteobacteria.id.2375	Raw	0.151817887764712	0.089695	1.6926	0.118628
phylum.Proteobacteria.id.2375	Outlier-corrected					NA	0.035
phylum.Tenericutes.id.3919	Raw	0.0944224171953803	0.0546078	1.7291	0.111715
phylum.Tenericutes.id.3919	Outlier-corrected						0.439
phylum.Verrucomicrobia.id.3982	Raw	0.0097338278946419	0.0657996	0.147931	0.885074
phylum.Verrucomicrobia.id.3982	Outlier-corrected						0.172

## Sheet: pleiotropy
id.exposure	id.outcome	outcome	exposure	egger_intercept	se	pval
0aMbT3	wNyFeL	outcome	genus.Eggerthella.id.819	0.024618	0.0278072	0.405371
0heWA4	wNyFeL	outcome	genus.Lactococcus.id.1851	-0.0190621	0.0355794	0.611391
0lsDJy	wNyFeL	outcome	genus.DefluviitaleaceaeUCG011.id.11287	-0.00622986	0.0272415	0.825647
0ngO8p	wNyFeL	outcome	genus.Flavonifractor.id.2059	-0.00845471	0.0265032	0.770642
0rTnk2	wNyFeL	outcome	genus.Lachnospira.id.2004	-0.0718161	0.0392115	0.140981
0rWmph	wNyFeL	outcome	phylum.Firmicutes.id.1672	0.00905837	0.0178992	0.621972
0Vfsi1	wNyFeL	outcome	genus.Hungatella.id.11306	0.0194397	0.0556364	0.749872
1rpkuI	wNyFeL	outcome	genus.FamilyXIIIUCG001.id.11294	0.0432841	0.0211339	0.0864709
1uqUdL	wNyFeL	outcome	genus.Escherichia.Shigella.id.3504	-0.00827778	0.0206865	0.699516
1zf0TZ	wNyFeL	outcome	family.Streptococcaceae.id.1850	0.000884471	0.0270029	0.974585
20HL0T	wNyFeL	outcome	genus.Holdemanella.id.11393	0.00633128	0.0132219	0.643466
2GJP3o	wNyFeL	outcome	genus.Ruminococcus2.id.11374	0.00528704	0.00961926	0.59189
2neTKK	wNyFeL	outcome	phylum.Euryarchaeota.id.55	0.013643	0.0333502	0.692042
2vslhf	wNyFeL	outcome	genus.Coprococcus2.id.11302	0.0339726	0.0392304	0.419777
31r1VV	wNyFeL	outcome	family.Christensenellaceae.id.1866	0.00775217	0.00897691	0.410248
37ZEpI	wNyFeL	outcome	genus..Eubacteriumrectalegroup.id.14374	0.0116389	0.0200647	0.582981
3cOJ1f	wNyFeL	outcome	class.Actinobacteria.id.419	0.0103512	0.0126032	0.427481
3Oo7Td	wNyFeL	outcome	class.Methanobacteria.id.119	-0.0585771	0.0255068	0.055273
3tgfXE	wNyFeL	outcome	genus.Subdoligranulum.id.2070	-0.0125975	0.0121299	0.32611
4zBtt2	wNyFeL	outcome	genus.Bilophila.id.3170	-0.0119666	0.0293414	0.691216
5IXuob	wNyFeL	outcome	genus.RuminococcaceaeUCG014.id.11371	-0.032426	0.0116885	0.0241402
5qEcKL	wNyFeL	outcome	genus.Streptococcus.id.1853	-0.00285207	0.0218982	0.898957
5TN0Z7	wNyFeL	outcome	genus.Oscillibacter.id.2063	-0.0233908	0.0203897	0.275643
5XtLwc	wNyFeL	outcome	genus.Catenibacterium.id.2153	0.0392819	0.0845405	0.687858
6gX3qe	wNyFeL	outcome	phylum.Tenericutes.id.3919	0.00645874	0.0168569	0.709626
6jMcBB	wNyFeL	outcome	family.Desulfovibrionaceae.id.3169	0.0557416	0.0203487	0.0289469
6mIWxZ	wNyFeL	outcome	genus.Coprobacter.id.949	-0.00907674	0.0183225	0.632196
77YJKV	wNyFeL	outcome	genus..Eubacteriumruminantiumgroup.id.11340	0.00486219	0.0167891	0.775839
7aTYpg	wNyFeL	outcome	genus.Collinsella.id.815	0.0109387	0.0201503	0.604077
7dqlOH	wNyFeL	outcome	genus..Clostridiuminnocuumgroup.id.14397	0.00246078	0.0319256	0.941067
7ioeKt	wNyFeL	outcome	phylum.Proteobacteria.id.2375	0.008363	0.0170997	0.635339
80h8vf	wNyFeL	outcome	genus.Anaerostipes.id.1991	-0.0372132	0.0180649	0.0638685
8jKldu	wNyFeL	outcome	genus.Coprococcus3.id.11303	0.00304211	0.0286116	0.918791
8NULRM	wNyFeL	outcome	genus.Paraprevotella.id.962	0.012783	0.0156159	0.430398
9i4tiU	wNyFeL	outcome	order.Gastranaerophilales.id.1591	-0.00336043	0.0156187	0.835782
9s731W	wNyFeL	outcome	genus.RuminococcaceaeUCG009.id.11366	-0.0326631	0.0236503	0.200575
acLMuF	wNyFeL	outcome	genus.Parasutterella.id.2892	-0.013009	0.014075	0.373562
AdsBD9	wNyFeL	outcome	genus.Turicibacter.id.2162	0.00297006	0.0255368	0.910677
aGfu8V	wNyFeL	outcome	order.Bifidobacteriales.id.432	0.00687227	0.0138117	0.630717
AK0l7A	wNyFeL	outcome	genus.LachnospiraceaeUCG010.id.11330	-0.025084	0.0155865	0.146209
aKuChq	wNyFeL	outcome	genus.Faecalibacterium.id.2057	0.0100791	0.0117055	0.414266
aKXyAu	wNyFeL	outcome	genus.Blautia.id.1992	-0.0199046	0.0124357	0.140548
AN8qjo	wNyFeL	outcome	genus.Clostridiumsensustricto1.id.1873	0.0263876	0.026247	0.371608
anDrA2	wNyFeL	outcome	genus..Eubacteriumventriosumgroup.id.11341	0.0406435	0.0213893	0.0798166
ASQ2fp	wNyFeL	outcome	genus.RuminococcaceaeNK4A214group.id.11358	0.0160517	0.0143886	0.288377
aToCrK	wNyFeL	outcome	genus.Anaerotruncus.id.2054	0.0178731	0.0210946	0.41489
axDRMS	wNyFeL	outcome	family.Prevotellaceae.id.960	0.0104296	0.013329	0.44697
AXpdwL	wNyFeL	outcome	family.Verrucomicrobiaceae.id.4036	0.014352	0.020478	0.501114
B5jn0Y	wNyFeL	outcome	genus.Roseburia.id.2012	-0.000103302	0.0139105	0.994197
BiKMtW	wNyFeL	outcome	genus.Sutterella.id.2896	0.0151105	0.0169967	0.394871
BLC7wV	wNyFeL	outcome	genus.RuminococcaceaeUCG013.id.11370	-0.00289052	0.0143584	0.84493
BLSFBU	wNyFeL	outcome	family.Rikenellaceae.id.967	0.0144523	0.0163807	0.392524
BPW89n	wNyFeL	outcome	order.Verrucomicrobiales.id.4030	0.0144275	0.020478	0.498922
Bt0kEx	wNyFeL	outcome	genus.LachnospiraceaeNK4A136group.id.11319	0.00888332	0.00751988	0.25864
Bt1upE	wNyFeL	outcome	family.Rhodospirillaceae.id.2717	-0.0116028	0.0174806	0.519397
C1xV1V	wNyFeL	outcome	order.Victivallales.id.2254	-0.0047588	0.0243483	0.851494
c62fwk	wNyFeL	outcome	genus.Sellimonas.id.14369	-0.0298564	0.0272766	0.309928
cqFLTQ	wNyFeL	outcome	genus.Coprococcus1.id.11301	0.00587322	0.0158709	0.719053
CUtsMo	wNyFeL	outcome	family.ClostridialesvadinBB60group.id.11286	0.00195596	0.0113674	0.866034
CYNr8c	wNyFeL	outcome	order.Actinomycetales.id.420	0.0399744	0.0187333	0.166445
d9u3Wa	wNyFeL	outcome	family.Lactobacillaceae.id.1836	0.0066242	0.0253248	0.8024
dP6VTT	wNyFeL	outcome	class.Alphaproteobacteria.id.2379	0.0263329	0.022142	0.300102
dSCeM7	wNyFeL	outcome	order.Enterobacteriales.id.3468	0.0208976	0.0396097	0.620351
DwGyne	wNyFeL	outcome	family.BacteroidalesS24.7group.id.11173	-0.0151398	0.020622	0.490536
E1ZDX3	wNyFeL	outcome	genus.Oxalobacter.id.2978	0.00788461	0.0353806	0.828627
e5mJnF	wNyFeL	outcome	genus.Dorea.id.1997	-0.00148171	0.0212634	0.946156
ebP4zV	wNyFeL	outcome	genus.Ruminococcus1.id.11373	0.00778792	0.0171994	0.662719
FcqSNY	wNyFeL	outcome	family.Clostridiaceae1.id.1869	0.0372138	0.0201095	0.101391
fE3r8h	wNyFeL	outcome	phylum.Verrucomicrobia.id.3982	0.0211781	0.0145011	0.174861
FFi1Rd	wNyFeL	outcome	family.Actinomycetaceae.id.421	0.0400164	0.0187034	0.165772
FlVBaS	wNyFeL	outcome	order.Erysipelotrichales.id.2148	0.00586142	0.0216117	0.791248
Fr2Ff4	wNyFeL	outcome	class.Clostridia.id.1859	-0.0306159	0.02981	0.334453
FRQYhm	wNyFeL	outcome	class.Gammaproteobacteria.id.3303	-0.0242556	0.020647	0.29298
FT7OrH	wNyFeL	outcome	genus.Actinomyces.id.423	0.0571558	0.0152816	0.0134293
FXBXNG	wNyFeL	outcome	family.FamilyXI.id.1936	0.0529201	0.0294873	0.122855
gkAVOW	wNyFeL	outcome	phylum.Lentisphaerae.id.2238	-0.00369671	0.0229762	0.876722
GNp2YQ	wNyFeL	outcome	genus..Ruminococcusgauvreauiigroup.id.11342	-0.0132689	0.0231941	0.581273
hUph1f	wNyFeL	outcome	genus.RikenellaceaeRC9gutgroup.id.11191	-0.0340789	0.0423961	0.442213
I2CEyx	wNyFeL	outcome	genus.Tyzzerella3.id.11335	0.00384099	0.0357285	0.916515
I5XXsr	wNyFeL	outcome	genus.Prevotella9.id.11183	0.0125566	0.0122027	0.322245
iAhkfC	wNyFeL	outcome	genus.Erysipelatoclostridium.id.11381	-0.00828799	0.0163738	0.621209
IgBtIU	wNyFeL	outcome	class.Bacilli.id.1673	0.0202782	0.0139731	0.16604
II0qrp	wNyFeL	outcome	phylum.Actinobacteria.id.400	-0.000961314	0.0165736	0.954701
iMGTCD	wNyFeL	outcome	genus.Ruminiclostridium5.id.11355	0.0336086	0.0185356	0.103211
iwPbIH	wNyFeL	outcome	genus.Ruminiclostridium6.id.11356	0.00926665	0.0130951	0.491661
j0mByI	wNyFeL	outcome	order.NB1n.id.3953	-0.0140294	0.0171162	0.431514
j4g0ZV	wNyFeL	outcome	genus.CandidatusSoleaferrea.id.11350	-0.0571675	0.0604	0.375421
j87dXS	wNyFeL	outcome	genus.Eisenbergiella.id.11304	0.0100316	0.0446234	0.827152
jfZByg	wNyFeL	outcome	order.Lactobacillales.id.1800	0.0231264	0.0110031	0.0556294
JHChB7	wNyFeL	outcome	genus.Adlercreutzia.id.812	-0.00292358	0.026615	0.916113
jHia6Z	wNyFeL	outcome	order.Pasteurellales.id.3688	0.0207809	0.0144064	0.177032
jJC3Fm	wNyFeL	outcome	genus.Enterorhabdus.id.820	0.022793	0.0381589	0.582464
jUcEpg	wNyFeL	outcome	genus.Butyricimonas.id.945	-0.0255132	0.01691	0.159532
kjA5PB	wNyFeL	outcome	genus.RuminococcaceaeUCG010.id.11367	0.0127486	0.0156964	0.462248
kodRd1	wNyFeL	outcome	family.Defluviitaleaceae.id.1924	-0.00298076	0.0210435	0.890478
LCZ8yH	wNyFeL	outcome	genus.Prevotella7.id.11182	0.00890582	0.0268313	0.747549
lJcL8y	wNyFeL	outcome	genus.RuminococcaceaeUCG003.id.11361	0.0182112	0.0140342	0.22355
LKYg6S	wNyFeL	outcome	genus.Terrisporobacter.id.11348	-0.0101986	0.0202939	0.649855
LRKdIa	wNyFeL	outcome	family.Bifidobacteriaceae.id.433	0.00687227	0.0138117	0.630717
m0ByAU	wNyFeL	outcome	order.Desulfovibrionales.id.3156	0.0445562	0.0191015	0.0445574
m9LXEq	wNyFeL	outcome	family.Enterobacteriaceae.id.3469	0.0208976	0.0396097	0.620351
MBOR7Y	wNyFeL	outcome	family.Coriobacteriaceae.id.811	0.00939067	0.0178963	0.609331
MpL626	wNyFeL	outcome	genus.Lachnoclostridium.id.11308	-0.0309255	0.0189228	0.130464
Msb4zz	wNyFeL	outcome	class.Melainabacteria.id.1589	0.00263219	0.014528	0.860732
MXS84H	wNyFeL	outcome	class.Negativicutes.id.2164	0.0219872	0.0147422	0.166701
mz9jd0	wNyFeL	outcome	genus.Barnesiella.id.944	-0.00369539	0.0187638	0.847817
n3j0op	wNyFeL	outcome	class.Deltaproteobacteria.id.3087	0.0602303	0.0223659	0.0225851
nFlAu5	wNyFeL	outcome	family.Lachnospiraceae.id.1987	0.00298873	0.0129662	0.821036
nIesEv	wNyFeL	outcome	genus.Peptococcus.id.2037	-0.0105094	0.0186368	0.585243
NKNDGp	wNyFeL	outcome	order.Methanobacteriales.id.120	-0.0585771	0.0255068	0.055273
nnD7ru	wNyFeL	outcome	genus..Eubacteriumoxidoreducensgroup.id.11339	0.0167988	0.0262278	0.567416
NqdTjG	wNyFeL	outcome	genus.FamilyXIIIAD3011group.id.11293	0.000732565	0.0385221	0.985168
nQHoYD	wNyFeL	outcome	class.Lentisphaeria.id.2250	-0.0047588	0.0243483	0.851494
nRNBx9	wNyFeL	outcome	class.Mollicutes.id.3920	0.00645874	0.0168569	0.709626
O0n2Pz	wNyFeL	outcome	family.Bacteroidaceae.id.917	-0.00336257	0.0397195	0.935287
obtxsV	wNyFeL	outcome	family.Veillonellaceae.id.2172	-0.00197859	0.00935697	0.835201
oChqj7	wNyFeL	outcome	phylum.Bacteroidetes.id.905	-0.0201889	0.0140389	0.188358
oGD8An	wNyFeL	outcome	order.Coriobacteriales.id.810	0.00939067	0.0178963	0.609331
OhSZ6N	wNyFeL	outcome	genus.RuminococcaceaeUCG002.id.11360	-0.0211676	0.0138738	0.144457
olDlSu	wNyFeL	outcome	genus..Eubacteriumnodatumgroup.id.11297	0.0132356	0.0206076	0.536714
OtCSo3	wNyFeL	outcome	genus.Alloprevotella.id.961	-0.0197575	0.0532937	0.73547
oU56W6	wNyFeL	outcome	family.Peptostreptococcaceae.id.2042	0.0109023	0.0096404	0.282151
Oxkiqb	wNyFeL	outcome	order.Clostridiales.id.1863	-0.0225543	0.026894	0.423386
P9709V	wNyFeL	outcome	genus..Eubacteriumhalliigroup.id.11338	0.000748787	0.0144923	0.959643
PcT6eJ	wNyFeL	outcome	phylum.Cyanobacteria.id.1500	0.00175036	0.0217172	0.938383
pCXx5P	wNyFeL	outcome	genus.Phascolarctobacterium.id.2168	0.057302	0.0267815	0.0761914
PGlGHi	wNyFeL	outcome	genus.LachnospiraceaeUCG008.id.11328	0.0281703	0.0236707	0.268126
pXAgfu	wNyFeL	outcome	family.Acidaminococcaceae.id.2166	-0.00970303	0.0386675	0.811851
q1bO5E	wNyFeL	outcome	genus.Lactobacillus.id.1837	0.0131143	0.0239262	0.603392
Q3dvBY	wNyFeL	outcome	genus.Methanobrevibacter.id.123	-0.0582188	0.0396041	0.215502
Q46NVk	wNyFeL	outcome	genus.Intestinibacter.id.11345	-0.00429317	0.0129276	0.745111
qE3Gq8	wNyFeL	outcome	genus..Ruminococcustorquesgroup.id.14377	0.00383738	0.0192537	0.849875
qENAoR	wNyFeL	outcome	genus.Victivallis.id.2256	-0.0528686	0.0386304	0.208327
QGrGNV	wNyFeL	outcome	genus.Haemophilus.id.3698	0.00474754	0.0216261	0.832503
qiWbrh	wNyFeL	outcome	order.Selenomonadales.id.2165	0.0219872	0.0147422	0.166701
QjakFr	wNyFeL	outcome	genus.LachnospiraceaeFCS020group.id.11314	-0.0146667	0.0149053	0.348329
Qyd7XB	wNyFeL	outcome	genus..Eubacteriumxylanophilumgroup.id.14375	-0.0143076	0.0191991	0.480405
R6RQXL	wNyFeL	outcome	genus..Ruminococcusgnavusgroup.id.14376	0.00726664	0.0260469	0.786563
R7oLoV	wNyFeL	outcome	genus.RuminococcaceaeUCG011.id.11368	-0.0398306	0.0243075	0.152406
RKlTkD	wNyFeL	outcome	genus.Bifidobacterium.id.436	0.0208463	0.0130464	0.141157
rlb7o5	wNyFeL	outcome	genus..Eubacteriumcoprostanoligenesgroup.id.11375	-0.0304842	0.0169	0.101422
RmoHnu	wNyFeL	outcome	genus.Ruminiclostridium9.id.11357	-0.0341495	0.0256766	0.231844
rsbOlb	wNyFeL	outcome	order.MollicutesRF9.id.11579	-0.0233483	0.0127688	0.0974074
Rv99Lm	wNyFeL	outcome	genus..Eubacteriumbrachygroup.id.11296	0.0320541	0.0250031	0.235743
sF7W2L	wNyFeL	outcome	genus.Howardella.id.2000	0.0218538	0.0212014	0.33694
sFxDb3	wNyFeL	outcome	order.Burkholderiales.id.2874	0.0162232	0.0184585	0.40508
Sgv0J4	wNyFeL	outcome	family.Victivallaceae.id.2255	0.0176246	0.022004	0.443777
SpO9Ka	wNyFeL	outcome	family.Porphyromonadaceae.id.943	-0.0215147	0.0326403	0.53088
staWrf	wNyFeL	outcome	order.Rhodospirillales.id.2667	-0.0110564	0.0169339	0.527221
szt6bn	wNyFeL	outcome	class.Coriobacteriia.id.809	0.00939067	0.0178963	0.609331
T35lgz	wNyFeL	outcome	family.Oxalobacteraceae.id.2966	0.015204	0.026328	0.574288
T8T6Lu	wNyFeL	outcome	family.Peptococcaceae.id.2024	0.00518284	0.0141979	0.72586
tbXTaX	wNyFeL	outcome	genus.ChristensenellaceaeR.7group.id.11283	-0.0483995	0.0296095	0.153253
TGrzdF	wNyFeL	outcome	genus..Eubacteriumfissicatenagroup.id.14373	0.00609004	0.030313	0.846485
tkl5vG	wNyFeL	outcome	genus.Slackia.id.825	-0.00765099	0.0421242	0.864706
TlODZI	wNyFeL	outcome	genus.RuminococcaceaeUCG004.id.11362	-0.0519617	0.0281477	0.0979666
TQSpiB	wNyFeL	outcome	genus.LachnospiraceaeUCG004.id.11324	0.0141926	0.0169773	0.422692
tSliO9	wNyFeL	outcome	order.Bacteroidales.id.913	-0.016545	0.0126876	0.221441
TUj4LC	wNyFeL	outcome	genus.LachnospiraceaeNC2004group.id.11316	-0.0159005	0.0260377	0.560712
uCOF7P	wNyFeL	outcome	order.Bacillales.id.1674	0.010652	0.0267752	0.704523
uHEy8Q	wNyFeL	outcome	genus.Akkermansia.id.4037	0.0144123	0.0204668	0.499136
uQYGEB	wNyFeL	outcome	genus.Parabacteroides.id.954	-0.0339353	0.0534321	0.570485
UsMxlz	wNyFeL	outcome	class.Verrucomicrobiae.id.4029	0.0144275	0.020478	0.498922
UTPK2n	wNyFeL	outcome	class.Bacteroidia.id.912	-0.016545	0.0126876	0.221441
UYJxH8	wNyFeL	outcome	genus.Butyrivibrio.id.1993	-0.0170506	0.0163433	0.315835
Vd8Fsi	wNyFeL	outcome	genus.Bacteroides.id.918	-0.00336257	0.0397195	0.935287
vlyGOP	wNyFeL	outcome	family.Ruminococcaceae.id.2050	0.00875291	0.0123362	0.49815
W49loY	wNyFeL	outcome	genus.Olsenella.id.822	0.00308803	0.0145613	0.837355
w5yhuV	wNyFeL	outcome	genus.Romboutsia.id.11347	0.0158032	0.0136204	0.270506
WaNFee	wNyFeL	outcome	genus.Desulfovibrio.id.3173	-0.0198106	0.0160604	0.252398
WCt5pC	wNyFeL	outcome	genus.Anaerofilum.id.2053	-0.0287788	0.0250273	0.283399
WEMGli	wNyFeL	outcome	family.Alcaligenaceae.id.2875	0.0162943	0.0213804	0.465493
wFbL6J	wNyFeL	outcome	genus.Marvinbryantia.id.2005	0.00856187	0.0214687	0.700469
wIF1Yn	wNyFeL	outcome	genus.LachnospiraceaeUCG001.id.11321	0.0253948	0.0198309	0.226688
wJFco0	wNyFeL	outcome	genus.Veillonella.id.2198	0.198681	0.21192	0.417649
wn5rK2	wNyFeL	outcome	genus.ErysipelotrichaceaeUCG003.id.11384	0.0397881	0.014145	0.0138252
wQYhwp	wNyFeL	outcome	genus.Odoribacter.id.952	-0.0413276	0.0225961	0.126935
WvdQyb	wNyFeL	outcome	genus..Eubacteriumeligensgroup.id.14372	-0.0575018	0.025717	0.0890213
X4kHrP	wNyFeL	outcome	class.Betaproteobacteria.id.2867	0.0123509	0.0193489	0.541102
xCukIr	wNyFeL	outcome	genus.Dialister.id.2183	0.0331199	0.0187743	0.111537
Xtktja	wNyFeL	outcome	family.Pasteurellaceae.id.3689	0.0207809	0.0144064	0.177032
XTu0EY	wNyFeL	outcome	genus.Intestinimonas.id.2062	-0.00934637	0.0113507	0.424076
XVFzMF	wNyFeL	outcome	genus.Holdemania.id.2157	0.0146165	0.012953	0.281197
y0FJ9U	wNyFeL	outcome	genus.LachnospiraceaeND3007group.id.11317	0.162477	0.132519	0.435569
Y7cF3n	wNyFeL	outcome	family.Methanobacteriaceae.id.121	-0.0585771	0.0255068	0.055273
yakWtY	wNyFeL	outcome	genus.Butyricicoccus.id.2055	0.0281029	0.0121982	0.0607786
yerlNC	wNyFeL	outcome	genus.RuminococcaceaeUCG005.id.11363	0.00056057	0.0148071	0.970423
yfxJv6	wNyFeL	outcome	family.Erysipelotrichaceae.id.2149	0.00586142	0.0216117	0.791248
ygbSF7	wNyFeL	outcome	genus.Fusicatenibacter.id.11305	-0.0203144	0.014141	0.170108
ylev3A	wNyFeL	outcome	family.FamilyXIII.id.1957	0.00823759	0.0217335	0.720229
yLt27i	wNyFeL	outcome	genus.Senegalimassilia.id.11160	-0.00401783	0.027736	0.894006
YXZeGZ	wNyFeL	outcome	genus.Alistipes.id.968	-0.0167461	0.0212712	0.449381
YYHfMs	wNyFeL	outcome	genus.Gordonibacter.id.821	0.0116372	0.0209443	0.592007
zaZf8A	wNyFeL	outcome	genus.Oscillospira.id.2064	-0.0352462	0.0253606	0.213962
ZJXDpG	wNyFeL	outcome	class.Erysipelotrichia.id.2147	0.00586142	0.0216117	0.791248
zkWLyI	wNyFeL	outcome	genus.Allisonella.id.2174	0.054571	0.0359431	0.179748

## Sheet: heterogeneity
id.exposure	id.outcome	outcome	exposure	method	Q	Q_df	Q_pval
0aMbT3	wNyFeL	outcome	genus.Eggerthella.id.819	MR Egger	11.752	7	0.109016
0aMbT3	wNyFeL	outcome	genus.Eggerthella.id.819	Inverse variance weighted	13.0678	8	0.109537
0heWA4	wNyFeL	outcome	genus.Lactococcus.id.1851	MR Egger	11.1966	6	0.0824864
0heWA4	wNyFeL	outcome	genus.Lactococcus.id.1851	Inverse variance weighted	11.7323	7	0.109714
0lsDJy	wNyFeL	outcome	genus.DefluviitaleaceaeUCG011.id.11287	MR Egger	12.5109	7	0.0849602
0lsDJy	wNyFeL	outcome	genus.DefluviitaleaceaeUCG011.id.11287	Inverse variance weighted	12.6044	8	0.126206
0ngO8p	wNyFeL	outcome	genus.Flavonifractor.id.2059	MR Egger	2.32605	3	0.507548
0ngO8p	wNyFeL	outcome	genus.Flavonifractor.id.2059	Inverse variance weighted	2.42782	4	0.657606
0rTnk2	wNyFeL	outcome	genus.Lachnospira.id.2004	MR Egger	5.06988	4	0.280202
0rTnk2	wNyFeL	outcome	genus.Lachnospira.id.2004	Inverse variance weighted	9.32149	5	0.096908
0rWmph	wNyFeL	outcome	phylum.Firmicutes.id.1672	MR Egger	30.0172	12	0.00277584
0rWmph	wNyFeL	outcome	phylum.Firmicutes.id.1672	Inverse variance weighted	30.6578	13	0.00378218
0Vfsi1	wNyFeL	outcome	genus.Hungatella.id.11306	MR Egger	5.45698	3	0.141235
0Vfsi1	wNyFeL	outcome	genus.Hungatella.id.11306	Inverse variance weighted	5.67905	4	0.224433
1rpkuI	wNyFeL	outcome	genus.FamilyXIIIUCG001.id.11294	MR Egger	8.62498	6	0.195793
1rpkuI	wNyFeL	outcome	genus.FamilyXIIIUCG001.id.11294	Inverse variance weighted	14.6548	7	0.0406883
1uqUdL	wNyFeL	outcome	genus.Escherichia.Shigella.id.3504	MR Egger	14.8718	8	0.0616862
1uqUdL	wNyFeL	outcome	genus.Escherichia.Shigella.id.3504	Inverse variance weighted	15.1695	9	0.0863844
1zf0TZ	wNyFeL	outcome	family.Streptococcaceae.id.1850	MR Egger	12.5964	9	0.181736
1zf0TZ	wNyFeL	outcome	family.Streptococcaceae.id.1850	Inverse variance weighted	12.5979	10	0.247032
20HL0T	wNyFeL	outcome	genus.Holdemanella.id.11393	MR Egger	6.33851	9	0.705619
20HL0T	wNyFeL	outcome	genus.Holdemanella.id.11393	Inverse variance weighted	6.5678	10	0.765519
2GJP3o	wNyFeL	outcome	genus.Ruminococcus2.id.11374	MR Egger	11.7239	13	0.550404
2GJP3o	wNyFeL	outcome	genus.Ruminococcus2.id.11374	Inverse variance weighted	12.026	14	0.604216
2neTKK	wNyFeL	outcome	phylum.Euryarchaeota.id.55	MR Egger	24.1757	9	0.00403206
2neTKK	wNyFeL	outcome	phylum.Euryarchaeota.id.55	Inverse variance weighted	24.6252	10	0.00610306
2vslhf	wNyFeL	outcome	genus.Coprococcus2.id.11302	MR Egger	2.55088	6	0.86273
2vslhf	wNyFeL	outcome	genus.Coprococcus2.id.11302	Inverse variance weighted	3.3008	7	0.855852
31r1VV	wNyFeL	outcome	family.Christensenellaceae.id.1866	MR Egger	9.18297	9	0.420559
31r1VV	wNyFeL	outcome	family.Christensenellaceae.id.1866	Inverse variance weighted	9.94388	10	0.44543
37ZEpI	wNyFeL	outcome	genus..Eubacteriumrectalegroup.id.14374	MR Egger	6.91179	6	0.329082
37ZEpI	wNyFeL	outcome	genus..Eubacteriumrectalegroup.id.14374	Inverse variance weighted	7.2994	7	0.398387
3cOJ1f	wNyFeL	outcome	class.Actinobacteria.id.419	MR Egger	15.7769	12	0.20167
3cOJ1f	wNyFeL	outcome	class.Actinobacteria.id.419	Inverse variance weighted	16.6638	13	0.215134
3Oo7Td	wNyFeL	outcome	class.Methanobacteria.id.119	MR Egger	8.06837	7	0.326603
3Oo7Td	wNyFeL	outcome	class.Methanobacteria.id.119	Inverse variance weighted	14.1474	8	0.078004
3tgfXE	wNyFeL	outcome	genus.Subdoligranulum.id.2070	MR Egger	7.43561	9	0.591863
3tgfXE	wNyFeL	outcome	genus.Subdoligranulum.id.2070	Inverse variance weighted	8.51419	10	0.578742
4zBtt2	wNyFeL	outcome	genus.Bilophila.id.3170	MR Egger	21.2586	11	0.0307889
4zBtt2	wNyFeL	outcome	genus.Bilophila.id.3170	Inverse variance weighted	21.58	12	0.0425051
5IXuob	wNyFeL	outcome	genus.RuminococcaceaeUCG014.id.11371	MR Egger	5.68143	8	0.682867
5IXuob	wNyFeL	outcome	genus.RuminococcaceaeUCG014.id.11371	Inverse variance weighted	13.3775	9	0.146254
5qEcKL	wNyFeL	outcome	genus.Streptococcus.id.1853	MR Egger	12.4769	10	0.254408
5qEcKL	wNyFeL	outcome	genus.Streptococcus.id.1853	Inverse variance weighted	12.498	11	0.327395
5TN0Z7	wNyFeL	outcome	genus.Oscillibacter.id.2063	MR Egger	17.365	11	0.0975336
5TN0Z7	wNyFeL	outcome	genus.Oscillibacter.id.2063	Inverse variance weighted	19.4425	12	0.078394
5XtLwc	wNyFeL	outcome	genus.Catenibacterium.id.2153	MR Egger	0.884141	2	0.642704
5XtLwc	wNyFeL	outcome	genus.Catenibacterium.id.2153	Inverse variance weighted	1.10004	3	0.777064
6gX3qe	wNyFeL	outcome	phylum.Tenericutes.id.3919	MR Egger	11.0668	10	0.352338
6gX3qe	wNyFeL	outcome	phylum.Tenericutes.id.3919	Inverse variance weighted	11.2293	11	0.424261
6jMcBB	wNyFeL	outcome	family.Desulfovibrionaceae.id.3169	MR Egger	6.10073	7	0.528039
6jMcBB	wNyFeL	outcome	family.Desulfovibrionaceae.id.3169	Inverse variance weighted	13.6046	8	0.0926728
6mIWxZ	wNyFeL	outcome	genus.Coprobacter.id.949	MR Egger	8.6136	9	0.473678
6mIWxZ	wNyFeL	outcome	genus.Coprobacter.id.949	Inverse variance weighted	8.85901	10	0.545534
77YJKV	wNyFeL	outcome	genus..Eubacteriumruminantiumgroup.id.11340	MR Egger	34.947	16	0.00404118
77YJKV	wNyFeL	outcome	genus..Eubacteriumruminantiumgroup.id.11340	Inverse variance weighted	35.1302	17	0.00598079
7aTYpg	wNyFeL	outcome	genus.Collinsella.id.815	MR Egger	4.53236	7	0.716817
7aTYpg	wNyFeL	outcome	genus.Collinsella.id.815	Inverse variance weighted	4.82705	8	0.775891
7dqlOH	wNyFeL	outcome	genus..Clostridiuminnocuumgroup.id.14397	MR Egger	8.64952	6	0.194269
7dqlOH	wNyFeL	outcome	genus..Clostridiuminnocuumgroup.id.14397	Inverse variance weighted	8.65809	7	0.278145
7ioeKt	wNyFeL	outcome	phylum.Proteobacteria.id.2375	MR Egger	20.3142	10	0.0264167
7ioeKt	wNyFeL	outcome	phylum.Proteobacteria.id.2375	Inverse variance weighted	20.8001	11	0.0355017
80h8vf	wNyFeL	outcome	genus.Anaerostipes.id.1991	MR Egger	15.5068	11	0.160451
80h8vf	wNyFeL	outcome	genus.Anaerostipes.id.1991	Inverse variance weighted	21.4889	12	0.043664
8jKldu	wNyFeL	outcome	genus.Coprococcus3.id.11303	MR Egger	6.91711	6	0.328581
8jKldu	wNyFeL	outcome	genus.Coprococcus3.id.11303	Inverse variance weighted	6.93014	7	0.436189
8NULRM	wNyFeL	outcome	genus.Paraprevotella.id.962	MR Egger	6.91158	11	0.806198
8NULRM	wNyFeL	outcome	genus.Paraprevotella.id.962	Inverse variance weighted	7.58166	12	0.816909
9i4tiU	wNyFeL	outcome	order.Gastranaerophilales.id.1591	MR Egger	3.73398	7	0.809857
9i4tiU	wNyFeL	outcome	order.Gastranaerophilales.id.1591	Inverse variance weighted	3.78027	8	0.876384
9s731W	wNyFeL	outcome	genus.RuminococcaceaeUCG009.id.11366	MR Egger	17.1034	9	0.0471214
9s731W	wNyFeL	outcome	genus.RuminococcaceaeUCG009.id.11366	Inverse variance weighted	20.7282	10	0.0230708
acLMuF	wNyFeL	outcome	genus.Parasutterella.id.2892	MR Egger	21.4155	12	0.0446173
acLMuF	wNyFeL	outcome	genus.Parasutterella.id.2892	Inverse variance weighted	22.94	13	0.0424015
AdsBD9	wNyFeL	outcome	genus.Turicibacter.id.2162	MR Egger	8.30275	7	0.306656
AdsBD9	wNyFeL	outcome	genus.Turicibacter.id.2162	Inverse variance weighted	8.3188	8	0.402965
aGfu8V	wNyFeL	outcome	order.Bifidobacteriales.id.432	MR Egger	9.27723	9	0.412087
aGfu8V	wNyFeL	outcome	order.Bifidobacteriales.id.432	Inverse variance weighted	9.53243	10	0.482426
AK0l7A	wNyFeL	outcome	genus.LachnospiraceaeUCG010.id.11330	MR Egger	2.67024	8	0.95332
AK0l7A	wNyFeL	outcome	genus.LachnospiraceaeUCG010.id.11330	Inverse variance weighted	5.2602	9	0.811061
aKuChq	wNyFeL	outcome	genus.Faecalibacterium.id.2057	MR Egger	7.48993	8	0.484809
aKuChq	wNyFeL	outcome	genus.Faecalibacterium.id.2057	Inverse variance weighted	8.23135	9	0.51101
aKXyAu	wNyFeL	outcome	genus.Blautia.id.1992	MR Egger	8.38615	10	0.591174
aKXyAu	wNyFeL	outcome	genus.Blautia.id.1992	Inverse variance weighted	10.9481	11	0.447624
AN8qjo	wNyFeL	outcome	genus.Clostridiumsensustricto1.id.1873	MR Egger	7.99979	4	0.0915858
AN8qjo	wNyFeL	outcome	genus.Clostridiumsensustricto1.id.1873	Inverse variance weighted	10.0212	5	0.0746362
anDrA2	wNyFeL	outcome	genus..Eubacteriumventriosumgroup.id.11341	MR Egger	16.6561	13	0.215508
anDrA2	wNyFeL	outcome	genus..Eubacteriumventriosumgroup.id.11341	Inverse variance weighted	21.2822	14	0.0946168
ASQ2fp	wNyFeL	outcome	genus.RuminococcaceaeNK4A214group.id.11358	MR Egger	8.29763	11	0.686421
ASQ2fp	wNyFeL	outcome	genus.RuminococcaceaeNK4A214group.id.11358	Inverse variance weighted	9.54216	12	0.656057
aToCrK	wNyFeL	outcome	genus.Anaerotruncus.id.2054	MR Egger	30.906	11	0.00114004
aToCrK	wNyFeL	outcome	genus.Anaerotruncus.id.2054	Inverse variance weighted	32.923	12	0.000995149
axDRMS	wNyFeL	outcome	family.Prevotellaceae.id.960	MR Egger	6.8245	14	0.941266
axDRMS	wNyFeL	outcome	family.Prevotellaceae.id.960	Inverse variance weighted	7.43676	15	0.944378
AXpdwL	wNyFeL	outcome	family.Verrucomicrobiaceae.id.4036	MR Egger	16.4795	9	0.0575193
AXpdwL	wNyFeL	outcome	family.Verrucomicrobiaceae.id.4036	Inverse variance weighted	17.3789	10	0.0663898
B5jn0Y	wNyFeL	outcome	genus.Roseburia.id.2012	MR Egger	9.687	12	0.643398
B5jn0Y	wNyFeL	outcome	genus.Roseburia.id.2012	Inverse variance weighted	9.68706	13	0.719303
BiKMtW	wNyFeL	outcome	genus.Sutterella.id.2896	MR Egger	5.19644	10	0.877675
BiKMtW	wNyFeL	outcome	genus.Sutterella.id.2896	Inverse variance weighted	5.98681	11	0.874243
BLC7wV	wNyFeL	outcome	genus.RuminococcaceaeUCG013.id.11370	MR Egger	4.42518	9	0.88127
BLC7wV	wNyFeL	outcome	genus.RuminococcaceaeUCG013.id.11370	Inverse variance weighted	4.46571	10	0.923903
BLSFBU	wNyFeL	outcome	family.Rikenellaceae.id.967	MR Egger	24.6035	14	0.0386894
BLSFBU	wNyFeL	outcome	family.Rikenellaceae.id.967	Inverse variance weighted	25.9715	15	0.0383234
BPW89n	wNyFeL	outcome	order.Verrucomicrobiales.id.4030	MR Egger	16.4694	9	0.0577029
BPW89n	wNyFeL	outcome	order.Verrucomicrobiales.id.4030	Inverse variance weighted	17.3777	10	0.0664122
Bt0kEx	wNyFeL	outcome	genus.LachnospiraceaeNK4A136group.id.11319	MR Egger	6.14994	13	0.940525
Bt0kEx	wNyFeL	outcome	genus.LachnospiraceaeNK4A136group.id.11319	Inverse variance weighted	7.54544	14	0.91164
Bt1upE	wNyFeL	outcome	family.Rhodospirillaceae.id.2717	MR Egger	8.39266	12	0.753742
Bt1upE	wNyFeL	outcome	family.Rhodospirillaceae.id.2717	Inverse variance weighted	8.83323	13	0.785419
C1xV1V	wNyFeL	outcome	order.Victivallales.id.2254	MR Egger	7.34799	6	0.289861
C1xV1V	wNyFeL	outcome	order.Victivallales.id.2254	Inverse variance weighted	7.39477	7	0.388965
c62fwk	wNyFeL	outcome	genus.Sellimonas.id.14369	MR Egger	6.42073	7	0.491569
c62fwk	wNyFeL	outcome	genus.Sellimonas.id.14369	Inverse variance weighted	7.61883	8	0.47156
cqFLTQ	wNyFeL	outcome	genus.Coprococcus1.id.11301	MR Egger	19.7442	10	0.0317666
cqFLTQ	wNyFeL	outcome	genus.Coprococcus1.id.11301	Inverse variance weighted	20.0146	11	0.0451403
CUtsMo	wNyFeL	outcome	family.ClostridialesvadinBB60group.id.11286	MR Egger	11.9169	13	0.534467
CUtsMo	wNyFeL	outcome	family.ClostridialesvadinBB60group.id.11286	Inverse variance weighted	11.9465	14	0.610596
CYNr8c	wNyFeL	outcome	order.Actinomycetales.id.420	MR Egger	1.81755	2	0.403017
CYNr8c	wNyFeL	outcome	order.Actinomycetales.id.420	Inverse variance weighted	6.37093	3	0.0948942
d9u3Wa	wNyFeL	outcome	family.Lactobacillaceae.id.1836	MR Egger	17.2668	6	0.00835121
d9u3Wa	wNyFeL	outcome	family.Lactobacillaceae.id.1836	Inverse variance weighted	17.4637	7	0.0146389
dP6VTT	wNyFeL	outcome	class.Alphaproteobacteria.id.2379	MR Egger	3.1826	4	0.527746
dP6VTT	wNyFeL	outcome	class.Alphaproteobacteria.id.2379	Inverse variance weighted	4.59698	5	0.467013
dSCeM7	wNyFeL	outcome	order.Enterobacteriales.id.3468	MR Egger	6.16332	5	0.29065
dSCeM7	wNyFeL	outcome	order.Enterobacteriales.id.3468	Inverse variance weighted	6.50642	6	0.368909
DwGyne	wNyFeL	outcome	family.BacteroidalesS24.7group.id.11173	MR Egger	3.75962	6	0.709169
DwGyne	wNyFeL	outcome	family.BacteroidalesS24.7group.id.11173	Inverse variance weighted	4.2986	7	0.744813
E1ZDX3	wNyFeL	outcome	genus.Oxalobacter.id.2978	MR Egger	18.67	9	0.0281497
E1ZDX3	wNyFeL	outcome	genus.Oxalobacter.id.2978	Inverse variance weighted	18.773	10	0.0432422
e5mJnF	wNyFeL	outcome	genus.Dorea.id.1997	MR Egger	18.5879	8	0.0172259
e5mJnF	wNyFeL	outcome	genus.Dorea.id.1997	Inverse variance weighted	18.5992	9	0.028825
ebP4zV	wNyFeL	outcome	genus.Ruminococcus1.id.11373	MR Egger	13.1372	8	0.107217
ebP4zV	wNyFeL	outcome	genus.Ruminococcus1.id.11373	Inverse variance weighted	13.4739	9	0.142311
FcqSNY	wNyFeL	outcome	family.Clostridiaceae1.id.1869	MR Egger	16.6454	8	0.0340202
FcqSNY	wNyFeL	outcome	family.Clostridiaceae1.id.1869	Inverse variance weighted	23.7708	9	0.00467871
fE3r8h	wNyFeL	outcome	phylum.Verrucomicrobia.id.3982	MR Egger	13.3742	10	0.203494
fE3r8h	wNyFeL	outcome	phylum.Verrucomicrobia.id.3982	Inverse variance weighted	16.2268	11	0.132917
FFi1Rd	wNyFeL	outcome	family.Actinomycetaceae.id.421	MR Egger	1.80136	2	0.406294
FFi1Rd	wNyFeL	outcome	family.Actinomycetaceae.id.421	Inverse variance weighted	6.37891	3	0.0945622
FlVBaS	wNyFeL	outcome	order.Erysipelotrichales.id.2148	MR Egger	16.0005	11	0.141114
FlVBaS	wNyFeL	outcome	order.Erysipelotrichales.id.2148	Inverse variance weighted	16.1075	12	0.186364
Fr2Ff4	wNyFeL	outcome	class.Clostridia.id.1859	MR Egger	17.3925	8	0.0262722
Fr2Ff4	wNyFeL	outcome	class.Clostridia.id.1859	Inverse variance weighted	19.6857	9	0.0199546
FRQYhm	wNyFeL	outcome	class.Gammaproteobacteria.id.3303	MR Egger	2.67141	5	0.750487
FRQYhm	wNyFeL	outcome	class.Gammaproteobacteria.id.3303	Inverse variance weighted	4.05151	6	0.669706
FT7OrH	wNyFeL	outcome	genus.Actinomyces.id.423	MR Egger	4.723	5	0.450612
FT7OrH	wNyFeL	outcome	genus.Actinomyces.id.423	Inverse variance weighted	18.7118	6	0.00467907
FXBXNG	wNyFeL	outcome	family.FamilyXI.id.1936	MR Egger	3.98943	6	0.678107
FXBXNG	wNyFeL	outcome	family.FamilyXI.id.1936	Inverse variance weighted	7.21029	7	0.407318
gkAVOW	wNyFeL	outcome	phylum.Lentisphaerae.id.2238	MR Egger	7.36654	7	0.391739
gkAVOW	wNyFeL	outcome	phylum.Lentisphaerae.id.2238	Inverse variance weighted	7.39378	8	0.494802
GNp2YQ	wNyFeL	outcome	genus..Ruminococcusgauvreauiigroup.id.11342	MR Egger	14.8262	9	0.0958217
GNp2YQ	wNyFeL	outcome	genus..Ruminococcusgauvreauiigroup.id.11342	Inverse variance weighted	15.3654	10	0.119299
hUph1f	wNyFeL	outcome	genus.RikenellaceaeRC9gutgroup.id.11191	MR Egger	21.3051	9	0.0113625
hUph1f	wNyFeL	outcome	genus.RikenellaceaeRC9gutgroup.id.11191	Inverse variance weighted	22.8346	10	0.0113737
I2CEyx	wNyFeL	outcome	genus.Tyzzerella3.id.11335	MR Egger	14.4029	10	0.155394
I2CEyx	wNyFeL	outcome	genus.Tyzzerella3.id.11335	Inverse variance weighted	14.4195	11	0.210641
I5XXsr	wNyFeL	outcome	genus.Prevotella9.id.11183	MR Egger	4.97008	13	0.975846
I5XXsr	wNyFeL	outcome	genus.Prevotella9.id.11183	Inverse variance weighted	6.02892	14	0.965757
iAhkfC	wNyFeL	outcome	genus.Erysipelatoclostridium.id.11381	MR Egger	17.3943	13	0.181898
iAhkfC	wNyFeL	outcome	genus.Erysipelatoclostridium.id.11381	Inverse variance weighted	17.7372	14	0.219015
IgBtIU	wNyFeL	outcome	class.Bacilli.id.1673	MR Egger	27.5695	16	0.0355711
IgBtIU	wNyFeL	outcome	class.Bacilli.id.1673	Inverse variance weighted	31.1984	17	0.0188903
II0qrp	wNyFeL	outcome	phylum.Actinobacteria.id.400	MR Egger	13.4266	12	0.338808
II0qrp	wNyFeL	outcome	phylum.Actinobacteria.id.400	Inverse variance weighted	13.4304	13	0.415143
iMGTCD	wNyFeL	outcome	genus.Ruminiclostridium5.id.11355	MR Egger	6.41751	9	0.697513
iMGTCD	wNyFeL	outcome	genus.Ruminiclostridium5.id.11355	Inverse variance weighted	9.70519	10	0.466727
iwPbIH	wNyFeL	outcome	genus.Ruminiclostridium6.id.11356	MR Egger	16.3707	13	0.229688
iwPbIH	wNyFeL	outcome	genus.Ruminiclostridium6.id.11356	Inverse variance weighted	17.0013	14	0.256107
j0mByI	wNyFeL	outcome	order.NB1n.id.3953	MR Egger	9.50656	10	0.484795
j0mByI	wNyFeL	outcome	order.NB1n.id.3953	Inverse variance weighted	10.1784	11	0.514415
j4g0ZV	wNyFeL	outcome	genus.CandidatusSoleaferrea.id.11350	MR Egger	13.0345	7	0.0712714
j4g0ZV	wNyFeL	outcome	genus.CandidatusSoleaferrea.id.11350	Inverse variance weighted	14.7026	8	0.065192
j87dXS	wNyFeL	outcome	genus.Eisenbergiella.id.11304	MR Egger	18.2182	9	0.0327252
j87dXS	wNyFeL	outcome	genus.Eisenbergiella.id.11304	Inverse variance weighted	18.3205	10	0.0497926
jfZByg	wNyFeL	outcome	order.Lactobacillales.id.1800	MR Egger	11.8308	13	0.541567
jfZByg	wNyFeL	outcome	order.Lactobacillales.id.1800	Inverse variance weighted	16.2484	14	0.298442
JHChB7	wNyFeL	outcome	genus.Adlercreutzia.id.812	MR Egger	7.78	6	0.254668
JHChB7	wNyFeL	outcome	genus.Adlercreutzia.id.812	Inverse variance weighted	7.79564	7	0.350958
jHia6Z	wNyFeL	outcome	order.Pasteurellales.id.3688	MR Egger	20.8439	11	0.0350252
jHia6Z	wNyFeL	outcome	order.Pasteurellales.id.3688	Inverse variance weighted	24.7866	12	0.0158669
jJC3Fm	wNyFeL	outcome	genus.Enterorhabdus.id.820	MR Egger	12.0738	4	0.0168105
jJC3Fm	wNyFeL	outcome	genus.Enterorhabdus.id.820	Inverse variance weighted	13.1508	5	0.0220059
jUcEpg	wNyFeL	outcome	genus.Butyricimonas.id.945	MR Egger	11.4019	11	0.410233
jUcEpg	wNyFeL	outcome	genus.Butyricimonas.id.945	Inverse variance weighted	13.7615	12	0.3162
kjA5PB	wNyFeL	outcome	genus.RuminococcaceaeUCG010.id.11367	MR Egger	4.544	4	0.337362
kjA5PB	wNyFeL	outcome	genus.RuminococcaceaeUCG010.id.11367	Inverse variance weighted	5.29338	5	0.381134
kodRd1	wNyFeL	outcome	family.Defluviitaleaceae.id.1924	MR Egger	12.9349	9	0.165575
kodRd1	wNyFeL	outcome	family.Defluviitaleaceae.id.1924	Inverse variance weighted	12.9637	10	0.225708
LCZ8yH	wNyFeL	outcome	genus.Prevotella7.id.11182	MR Egger	2.33065	9	0.985097
LCZ8yH	wNyFeL	outcome	genus.Prevotella7.id.11182	Inverse variance weighted	2.44082	10	0.99171
lJcL8y	wNyFeL	outcome	genus.RuminococcaceaeUCG003.id.11361	MR Egger	8.46067	10	0.583934
lJcL8y	wNyFeL	outcome	genus.RuminococcaceaeUCG003.id.11361	Inverse variance weighted	10.1445	11	0.517438
LKYg6S	wNyFeL	outcome	genus.Terrisporobacter.id.11348	MR Egger	0.704003	3	0.872262
LKYg6S	wNyFeL	outcome	genus.Terrisporobacter.id.11348	Inverse variance weighted	0.956556	4	0.91631
LRKdIa	wNyFeL	outcome	family.Bifidobacteriaceae.id.433	MR Egger	9.27723	9	0.412087
LRKdIa	wNyFeL	outcome	family.Bifidobacteriaceae.id.433	Inverse variance weighted	9.53243	10	0.482426
m0ByAU	wNyFeL	outcome	order.Desulfovibrionales.id.3156	MR Egger	9.30498	9	0.409612
m0ByAU	wNyFeL	outcome	order.Desulfovibrionales.id.3156	Inverse variance weighted	14.9304	10	0.134622
m9LXEq	wNyFeL	outcome	family.Enterobacteriaceae.id.3469	MR Egger	6.16332	5	0.29065
m9LXEq	wNyFeL	outcome	family.Enterobacteriaceae.id.3469	Inverse variance weighted	6.50642	6	0.368909
MBOR7Y	wNyFeL	outcome	family.Coriobacteriaceae.id.811	MR Egger	10.9285	12	0.535055
MBOR7Y	wNyFeL	outcome	family.Coriobacteriaceae.id.811	Inverse variance weighted	11.2038	13	0.593745
MpL626	wNyFeL	outcome	genus.Lachnoclostridium.id.11308	MR Egger	18.313	11	0.0745967
MpL626	wNyFeL	outcome	genus.Lachnoclostridium.id.11308	Inverse variance weighted	22.7596	12	0.0298378
Msb4zz	wNyFeL	outcome	class.Melainabacteria.id.1589	MR Egger	5.00815	8	0.756704
Msb4zz	wNyFeL	outcome	class.Melainabacteria.id.1589	Inverse variance weighted	5.04098	9	0.830721
MXS84H	wNyFeL	outcome	class.Negativicutes.id.2164	MR Egger	6.09315	10	0.807377
MXS84H	wNyFeL	outcome	class.Negativicutes.id.2164	Inverse variance weighted	8.31756	11	0.684607
mz9jd0	wNyFeL	outcome	genus.Barnesiella.id.944	MR Egger	8.7604	10	0.554983
mz9jd0	wNyFeL	outcome	genus.Barnesiella.id.944	Inverse variance weighted	8.79919	11	0.640422
n3j0op	wNyFeL	outcome	class.Deltaproteobacteria.id.3087	MR Egger	13.478	10	0.198158
n3j0op	wNyFeL	outcome	class.Deltaproteobacteria.id.3087	Inverse variance weighted	23.2523	11	0.0162815
nFlAu5	wNyFeL	outcome	family.Lachnospiraceae.id.1987	MR Egger	12.7637	14	0.54521
nFlAu5	wNyFeL	outcome	family.Lachnospiraceae.id.1987	Inverse variance weighted	12.8168	15	0.616444
nIesEv	wNyFeL	outcome	genus.Peptococcus.id.2037	MR Egger	7.37689	10	0.689449
nIesEv	wNyFeL	outcome	genus.Peptococcus.id.2037	Inverse variance weighted	7.69487	11	0.740348
NKNDGp	wNyFeL	outcome	order.Methanobacteriales.id.120	MR Egger	8.06837	7	0.326603
NKNDGp	wNyFeL	outcome	order.Methanobacteriales.id.120	Inverse variance weighted	14.1474	8	0.078004
nnD7ru	wNyFeL	outcome	genus..Eubacteriumoxidoreducensgroup.id.11339	MR Egger	3.83082	3	0.280322
nnD7ru	wNyFeL	outcome	genus..Eubacteriumoxidoreducensgroup.id.11339	Inverse variance weighted	4.35466	4	0.36013
NqdTjG	wNyFeL	outcome	genus.FamilyXIIIAD3011group.id.11293	MR Egger	32.1126	11	0.000731629
NqdTjG	wNyFeL	outcome	genus.FamilyXIIIAD3011group.id.11293	Inverse variance weighted	32.1137	12	0.00132898
nQHoYD	wNyFeL	outcome	class.Lentisphaeria.id.2250	MR Egger	7.34799	6	0.289861
nQHoYD	wNyFeL	outcome	class.Lentisphaeria.id.2250	Inverse variance weighted	7.39477	7	0.388965
nRNBx9	wNyFeL	outcome	class.Mollicutes.id.3920	MR Egger	11.0668	10	0.352338
nRNBx9	wNyFeL	outcome	class.Mollicutes.id.3920	Inverse variance weighted	11.2293	11	0.424261
O0n2Pz	wNyFeL	outcome	family.Bacteroidaceae.id.917	MR Egger	13.0541	6	0.0421853
O0n2Pz	wNyFeL	outcome	family.Bacteroidaceae.id.917	Inverse variance weighted	13.0697	7	0.0704292
obtxsV	wNyFeL	outcome	family.Veillonellaceae.id.2172	MR Egger	25.3704	16	0.0635563
obtxsV	wNyFeL	outcome	family.Veillonellaceae.id.2172	Inverse variance weighted	25.4413	17	0.0852591
oChqj7	wNyFeL	outcome	phylum.Bacteroidetes.id.905	MR Egger	11.0132	8	0.200951
oChqj7	wNyFeL	outcome	phylum.Bacteroidetes.id.905	Inverse variance weighted	13.8602	9	0.127386
oGD8An	wNyFeL	outcome	order.Coriobacteriales.id.810	MR Egger	10.9285	12	0.535055
oGD8An	wNyFeL	outcome	order.Coriobacteriales.id.810	Inverse variance weighted	11.2038	13	0.593745
OhSZ6N	wNyFeL	outcome	genus.RuminococcaceaeUCG002.id.11360	MR Egger	39.3337	18	0.00256971
OhSZ6N	wNyFeL	outcome	genus.RuminococcaceaeUCG002.id.11360	Inverse variance weighted	44.4205	19	0.000825677
olDlSu	wNyFeL	outcome	genus..Eubacteriumnodatumgroup.id.11297	MR Egger	7.89387	9	0.544876
olDlSu	wNyFeL	outcome	genus..Eubacteriumnodatumgroup.id.11297	Inverse variance weighted	8.30638	10	0.598938
OtCSo3	wNyFeL	outcome	genus.Alloprevotella.id.961	MR Egger	0.631159	3	0.889264
OtCSo3	wNyFeL	outcome	genus.Alloprevotella.id.961	Inverse variance weighted	0.768599	4	0.942608
oU56W6	wNyFeL	outcome	family.Peptostreptococcaceae.id.2042	MR Egger	10.1382	11	0.517997
oU56W6	wNyFeL	outcome	family.Peptostreptococcaceae.id.2042	Inverse variance weighted	11.4172	12	0.493545
Oxkiqb	wNyFeL	outcome	order.Clostridiales.id.1863	MR Egger	17.69	9	0.0389449
Oxkiqb	wNyFeL	outcome	order.Clostridiales.id.1863	Inverse variance weighted	19.0724	10	0.0393522
P9709V	wNyFeL	outcome	genus..Eubacteriumhalliigroup.id.11338	MR Egger	29.8672	12	0.00292389
P9709V	wNyFeL	outcome	genus..Eubacteriumhalliigroup.id.11338	Inverse variance weighted	29.8738	13	0.00491088
PcT6eJ	wNyFeL	outcome	phylum.Cyanobacteria.id.1500	MR Egger	3.63852	6	0.725458
PcT6eJ	wNyFeL	outcome	phylum.Cyanobacteria.id.1500	Inverse variance weighted	3.64502	7	0.819635
pCXx5P	wNyFeL	outcome	genus.Phascolarctobacterium.id.2168	MR Egger	3.35271	6	0.763452
pCXx5P	wNyFeL	outcome	genus.Phascolarctobacterium.id.2168	Inverse variance weighted	7.93064	7	0.33875
PGlGHi	wNyFeL	outcome	genus.LachnospiraceaeUCG008.id.11328	MR Egger	6.4118	8	0.601206
PGlGHi	wNyFeL	outcome	genus.LachnospiraceaeUCG008.id.11328	Inverse variance weighted	7.82812	9	0.551556
pXAgfu	wNyFeL	outcome	family.Acidaminococcaceae.id.2166	MR Egger	18.9844	5	0.00193508
pXAgfu	wNyFeL	outcome	family.Acidaminococcaceae.id.2166	Inverse variance weighted	19.2234	6	0.00380246
q1bO5E	wNyFeL	outcome	genus.Lactobacillus.id.1837	MR Egger	18.5606	6	0.0049739
q1bO5E	wNyFeL	outcome	genus.Lactobacillus.id.1837	Inverse variance weighted	19.4899	7	0.00678354
Q3dvBY	wNyFeL	outcome	genus.Methanobrevibacter.id.123	MR Egger	9.68482	4	0.0460851
Q3dvBY	wNyFeL	outcome	genus.Methanobrevibacter.id.123	Inverse variance weighted	14.9169	5	0.0107232
Q46NVk	wNyFeL	outcome	genus.Intestinibacter.id.11345	MR Egger	8.94152	13	0.777346
Q46NVk	wNyFeL	outcome	genus.Intestinibacter.id.11345	Inverse variance weighted	9.0518	14	0.827718
qE3Gq8	wNyFeL	outcome	genus..Ruminococcustorquesgroup.id.14377	MR Egger	3.84077	5	0.572561
qE3Gq8	wNyFeL	outcome	genus..Ruminococcustorquesgroup.id.14377	Inverse variance weighted	3.88049	6	0.692845
qENAoR	wNyFeL	outcome	genus.Victivallis.id.2256	MR Egger	10.2778	8	0.246066
qENAoR	wNyFeL	outcome	genus.Victivallis.id.2256	Inverse variance weighted	12.6841	9	0.177429
QGrGNV	wNyFeL	outcome	genus.Haemophilus.id.3698	MR Egger	19.6277	7	0.00643254
QGrGNV	wNyFeL	outcome	genus.Haemophilus.id.3698	Inverse variance weighted	19.7628	8	0.0112715
qiWbrh	wNyFeL	outcome	order.Selenomonadales.id.2165	MR Egger	6.09315	10	0.807377
qiWbrh	wNyFeL	outcome	order.Selenomonadales.id.2165	Inverse variance weighted	8.31756	11	0.684607
QjakFr	wNyFeL	outcome	genus.LachnospiraceaeFCS020group.id.11314	MR Egger	17.8614	10	0.0573473
QjakFr	wNyFeL	outcome	genus.LachnospiraceaeFCS020group.id.11314	Inverse variance weighted	19.5908	11	0.0512787
Qyd7XB	wNyFeL	outcome	genus..Eubacteriumxylanophilumgroup.id.14375	MR Egger	10.9741	7	0.139751
Qyd7XB	wNyFeL	outcome	genus..Eubacteriumxylanophilumgroup.id.14375	Inverse variance weighted	11.8448	8	0.158264
R6RQXL	wNyFeL	outcome	genus..Ruminococcusgnavusgroup.id.14376	MR Egger	12.1597	9	0.204455
R6RQXL	wNyFeL	outcome	genus..Ruminococcusgnavusgroup.id.14376	Inverse variance weighted	12.2649	10	0.267722
R7oLoV	wNyFeL	outcome	genus.RuminococcaceaeUCG011.id.11368	MR Egger	3.34047	6	0.765059
R7oLoV	wNyFeL	outcome	genus.RuminococcaceaeUCG011.id.11368	Inverse variance weighted	6.02552	7	0.536772
RKlTkD	wNyFeL	outcome	genus.Bifidobacterium.id.436	MR Egger	14.9843	10	0.132634
RKlTkD	wNyFeL	outcome	genus.Bifidobacterium.id.436	Inverse variance weighted	18.8101	11	0.0645888
rlb7o5	wNyFeL	outcome	genus..Eubacteriumcoprostanoligenesgroup.id.11375	MR Egger	10.7865	10	0.374394
rlb7o5	wNyFeL	outcome	genus..Eubacteriumcoprostanoligenesgroup.id.11375	Inverse variance weighted	14.2961	11	0.217041
RmoHnu	wNyFeL	outcome	genus.Ruminiclostridium9.id.11357	MR Egger	4.3452	6	0.63007
RmoHnu	wNyFeL	outcome	genus.Ruminiclostridium9.id.11357	Inverse variance weighted	6.11406	7	0.526496
rsbOlb	wNyFeL	outcome	order.MollicutesRF9.id.11579	MR Egger	6.20026	10	0.798167
rsbOlb	wNyFeL	outcome	order.MollicutesRF9.id.11579	Inverse variance weighted	9.54383	11	0.571825
Rv99Lm	wNyFeL	outcome	genus..Eubacteriumbrachygroup.id.11296	MR Egger	14.4851	8	0.0699649
Rv99Lm	wNyFeL	outcome	genus..Eubacteriumbrachygroup.id.11296	Inverse variance weighted	17.461	9	0.041968
sF7W2L	wNyFeL	outcome	genus.Howardella.id.2000	MR Egger	3.96935	7	0.783301
sF7W2L	wNyFeL	outcome	genus.Howardella.id.2000	Inverse variance weighted	5.03184	8	0.754168
sFxDb3	wNyFeL	outcome	order.Burkholderiales.id.2874	MR Egger	11.0683	8	0.197861
sFxDb3	wNyFeL	outcome	order.Burkholderiales.id.2874	Inverse variance weighted	12.137	9	0.205696
Sgv0J4	wNyFeL	outcome	family.Victivallaceae.id.2255	MR Egger	3.73256	9	0.928117
Sgv0J4	wNyFeL	outcome	family.Victivallaceae.id.2255	Inverse variance weighted	4.37412	10	0.928896
SpO9Ka	wNyFeL	outcome	family.Porphyromonadaceae.id.943	MR Egger	15.3239	7	0.0320641
SpO9Ka	wNyFeL	outcome	family.Porphyromonadaceae.id.943	Inverse variance weighted	16.275	8	0.0386083
staWrf	wNyFeL	outcome	order.Rhodospirillales.id.2667	MR Egger	7.74206	11	0.736207
staWrf	wNyFeL	outcome	order.Rhodospirillales.id.2667	Inverse variance weighted	8.16836	12	0.771839
szt6bn	wNyFeL	outcome	class.Coriobacteriia.id.809	MR Egger	10.9285	12	0.535055
szt6bn	wNyFeL	outcome	class.Coriobacteriia.id.809	Inverse variance weighted	11.2038	13	0.593745
T35lgz	wNyFeL	outcome	family.Oxalobacteraceae.id.2966	MR Egger	27.9302	12	0.00566363
T35lgz	wNyFeL	outcome	family.Oxalobacteraceae.id.2966	Inverse variance weighted	28.7064	13	0.00720312
T8T6Lu	wNyFeL	outcome	family.Peptococcaceae.id.2024	MR Egger	4.76472	7	0.68865
T8T6Lu	wNyFeL	outcome	family.Peptococcaceae.id.2024	Inverse variance weighted	4.89798	8	0.768423
tbXTaX	wNyFeL	outcome	genus.ChristensenellaceaeR.7group.id.11283	MR Egger	10.6203	6	0.100845
tbXTaX	wNyFeL	outcome	genus.ChristensenellaceaeR.7group.id.11283	Inverse variance weighted	15.3497	7	0.0317695
TGrzdF	wNyFeL	outcome	genus..Eubacteriumfissicatenagroup.id.14373	MR Egger	9.46125	7	0.221214
TGrzdF	wNyFeL	outcome	genus..Eubacteriumfissicatenagroup.id.14373	Inverse variance weighted	9.5158	8	0.300666
tkl5vG	wNyFeL	outcome	genus.Slackia.id.825	MR Egger	4.78907	4	0.309633
tkl5vG	wNyFeL	outcome	genus.Slackia.id.825	Inverse variance weighted	4.82856	5	0.437159
TlODZI	wNyFeL	outcome	genus.RuminococcaceaeUCG004.id.11362	MR Egger	11.9004	9	0.218985
TlODZI	wNyFeL	outcome	genus.RuminococcaceaeUCG004.id.11362	Inverse variance weighted	16.4064	10	0.0885737
TQSpiB	wNyFeL	outcome	genus.LachnospiraceaeUCG004.id.11324	MR Egger	7.81114	10	0.647278
TQSpiB	wNyFeL	outcome	genus.LachnospiraceaeUCG004.id.11324	Inverse variance weighted	8.51001	11	0.66702
tSliO9	wNyFeL	outcome	order.Bacteroidales.id.913	MR Egger	12.9111	10	0.228685
tSliO9	wNyFeL	outcome	order.Bacteroidales.id.913	Inverse variance weighted	15.1066	11	0.177667
TUj4LC	wNyFeL	outcome	genus.LachnospiraceaeNC2004group.id.11316	MR Egger	9.73908	7	0.203848
TUj4LC	wNyFeL	outcome	genus.LachnospiraceaeNC2004group.id.11316	Inverse variance weighted	10.2579	8	0.247388
uCOF7P	wNyFeL	outcome	order.Bacillales.id.1674	MR Egger	9.07167	6	0.169587
uCOF7P	wNyFeL	outcome	order.Bacillales.id.1674	Inverse variance weighted	9.31096	7	0.231094
uHEy8Q	wNyFeL	outcome	genus.Akkermansia.id.4037	MR Egger	16.4703	9	0.0576875
uHEy8Q	wNyFeL	outcome	genus.Akkermansia.id.4037	Inverse variance weighted	17.3777	10	0.066413
uQYGEB	wNyFeL	outcome	genus.Parabacteroides.id.954	MR Egger	0.276932	3	0.964307
uQYGEB	wNyFeL	outcome	genus.Parabacteroides.id.954	Inverse variance weighted	0.680297	4	0.953736
UsMxlz	wNyFeL	outcome	class.Verrucomicrobiae.id.4029	MR Egger	16.4694	9	0.0577029
UsMxlz	wNyFeL	outcome	class.Verrucomicrobiae.id.4029	Inverse variance weighted	17.3777	10	0.0664122
UTPK2n	wNyFeL	outcome	class.Bacteroidia.id.912	MR Egger	12.9111	10	0.228685
UTPK2n	wNyFeL	outcome	class.Bacteroidia.id.912	Inverse variance weighted	15.1066	11	0.177667
UYJxH8	wNyFeL	outcome	genus.Butyrivibrio.id.1993	MR Egger	12.4632	13	0.490072
UYJxH8	wNyFeL	outcome	genus.Butyrivibrio.id.1993	Inverse variance weighted	13.5517	14	0.483617
Vd8Fsi	wNyFeL	outcome	genus.Bacteroides.id.918	MR Egger	13.0541	6	0.0421853
Vd8Fsi	wNyFeL	outcome	genus.Bacteroides.id.918	Inverse variance weighted	13.0697	7	0.0704292
vlyGOP	wNyFeL	outcome	family.Ruminococcaceae.id.2050	MR Egger	5.23409	8	0.732289
vlyGOP	wNyFeL	outcome	family.Ruminococcaceae.id.2050	Inverse variance weighted	5.73752	9	0.765874
W49loY	wNyFeL	outcome	genus.Olsenella.id.822	MR Egger	2.45788	8	0.963666
W49loY	wNyFeL	outcome	genus.Olsenella.id.822	Inverse variance weighted	2.50286	9	0.980807
w5yhuV	wNyFeL	outcome	genus.Romboutsia.id.11347	MR Egger	8.41626	11	0.675601
w5yhuV	wNyFeL	outcome	genus.Romboutsia.id.11347	Inverse variance weighted	9.76247	12	0.63679
WaNFee	wNyFeL	outcome	genus.Desulfovibrio.id.3173	MR Egger	7.9609	8	0.437299
WaNFee	wNyFeL	outcome	genus.Desulfovibrio.id.3173	Inverse variance weighted	9.48243	9	0.393984
WCt5pC	wNyFeL	outcome	genus.Anaerofilum.id.2053	MR Egger	8.67799	8	0.370184
WCt5pC	wNyFeL	outcome	genus.Anaerofilum.id.2053	Inverse variance weighted	10.1123	9	0.341469
WEMGli	wNyFeL	outcome	family.Alcaligenaceae.id.2875	MR Egger	9.50125	9	0.392347
WEMGli	wNyFeL	outcome	family.Alcaligenaceae.id.2875	Inverse variance weighted	10.1144	10	0.430513
wFbL6J	wNyFeL	outcome	genus.Marvinbryantia.id.2005	MR Egger	4.36224	8	0.823052
wFbL6J	wNyFeL	outcome	genus.Marvinbryantia.id.2005	Inverse variance weighted	4.52128	9	0.873887
wIF1Yn	wNyFeL	outcome	genus.LachnospiraceaeUCG001.id.11321	MR Egger	12.4536	11	0.330527
wIF1Yn	wNyFeL	outcome	genus.LachnospiraceaeUCG001.id.11321	Inverse variance weighted	14.3102	12	0.281339
wJFco0	wNyFeL	outcome	genus.Veillonella.id.2198	MR Egger	7.93144	3	0.0474501
wJFco0	wNyFeL	outcome	genus.Veillonella.id.2198	Inverse variance weighted	10.2552	4	0.0363408
wn5rK2	wNyFeL	outcome	genus.ErysipelotrichaceaeUCG003.id.11384	MR Egger	18.6955	14	0.176915
wn5rK2	wNyFeL	outcome	genus.ErysipelotrichaceaeUCG003.id.11384	Inverse variance weighted	29.2615	15	0.0148814
wQYhwp	wNyFeL	outcome	genus.Odoribacter.id.952	MR Egger	7.5717	5	0.181473
wQYhwp	wNyFeL	outcome	genus.Odoribacter.id.952	Inverse variance weighted	12.6374	6	0.0491696
WvdQyb	wNyFeL	outcome	genus..Eubacteriumeligensgroup.id.14372	MR Egger	1.95527	4	0.743986
WvdQyb	wNyFeL	outcome	genus..Eubacteriumeligensgroup.id.14372	Inverse variance weighted	6.95473	5	0.224029
X4kHrP	wNyFeL	outcome	class.Betaproteobacteria.id.2867	MR Egger	12.1504	8	0.14462
X4kHrP	wNyFeL	outcome	class.Betaproteobacteria.id.2867	Inverse variance weighted	12.7692	9	0.17333
xCukIr	wNyFeL	outcome	genus.Dialister.id.2183	MR Egger	9.97255	9	0.352712
xCukIr	wNyFeL	outcome	genus.Dialister.id.2183	Inverse variance weighted	13.4209	10	0.201079
Xtktja	wNyFeL	outcome	family.Pasteurellaceae.id.3689	MR Egger	20.8439	11	0.0350252
Xtktja	wNyFeL	outcome	family.Pasteurellaceae.id.3689	Inverse variance weighted	24.7866	12	0.0158669
XTu0EY	wNyFeL	outcome	genus.Intestinimonas.id.2062	MR Egger	11.2662	14	0.665011
XTu0EY	wNyFeL	outcome	genus.Intestinimonas.id.2062	Inverse variance weighted	11.9442	15	0.683249
XVFzMF	wNyFeL	outcome	genus.Holdemania.id.2157	MR Egger	11.5153	12	0.485352
XVFzMF	wNyFeL	outcome	genus.Holdemania.id.2157	Inverse variance weighted	12.7886	13	0.464271
y0FJ9U	wNyFeL	outcome	genus.LachnospiraceaeND3007group.id.11317	MR Egger	0.0414546	1	0.838663
y0FJ9U	wNyFeL	outcome	genus.LachnospiraceaeND3007group.id.11317	Inverse variance weighted	1.54469	2	0.461928
Y7cF3n	wNyFeL	outcome	family.Methanobacteriaceae.id.121	MR Egger	8.06837	7	0.326603
Y7cF3n	wNyFeL	outcome	family.Methanobacteriaceae.id.121	Inverse variance weighted	14.1474	8	0.078004
yakWtY	wNyFeL	outcome	genus.Butyricicoccus.id.2055	MR Egger	2.93126	6	0.817424
yakWtY	wNyFeL	outcome	genus.Butyricicoccus.id.2055	Inverse variance weighted	8.239	7	0.311992
yerlNC	wNyFeL	outcome	genus.RuminococcaceaeUCG005.id.11363	MR Egger	17.4166	12	0.134587
yerlNC	wNyFeL	outcome	genus.RuminococcaceaeUCG005.id.11363	Inverse variance weighted	17.4187	13	0.180864
yfxJv6	wNyFeL	outcome	family.Erysipelotrichaceae.id.2149	MR Egger	16.0005	11	0.141114
yfxJv6	wNyFeL	outcome	family.Erysipelotrichaceae.id.2149	Inverse variance weighted	16.1075	12	0.186364
ygbSF7	wNyFeL	outcome	genus.Fusicatenibacter.id.11305	MR Egger	10.7126	16	0.826868
ygbSF7	wNyFeL	outcome	genus.Fusicatenibacter.id.11305	Inverse variance weighted	12.7763	17	0.751027
ylev3A	wNyFeL	outcome	family.FamilyXIII.id.1957	MR Egger	2.4733	5	0.78051
ylev3A	wNyFeL	outcome	family.FamilyXIII.id.1957	Inverse variance weighted	2.61697	6	0.855155
yLt27i	wNyFeL	outcome	genus.Senegalimassilia.id.11160	MR Egger	3.65431	3	0.301293
yLt27i	wNyFeL	outcome	genus.Senegalimassilia.id.11160	Inverse variance weighted	3.67987	4	0.45106
YXZeGZ	wNyFeL	outcome	genus.Alistipes.id.968	MR Egger	10.1671	10	0.42596
YXZeGZ	wNyFeL	outcome	genus.Alistipes.id.968	Inverse variance weighted	10.7972	11	0.460405
YYHfMs	wNyFeL	outcome	genus.Gordonibacter.id.821	MR Egger	6.61012	9	0.677639
YYHfMs	wNyFeL	outcome	genus.Gordonibacter.id.821	Inverse variance weighted	6.91884	10	0.733084
zaZf8A	wNyFeL	outcome	genus.Oscillospira.id.2064	MR Egger	4.73439	6	0.578302
zaZf8A	wNyFeL	outcome	genus.Oscillospira.id.2064	Inverse variance weighted	6.66594	7	0.464471
ZJXDpG	wNyFeL	outcome	class.Erysipelotrichia.id.2147	MR Egger	16.0005	11	0.141114
ZJXDpG	wNyFeL	outcome	class.Erysipelotrichia.id.2147	Inverse variance weighted	16.1075	12	0.186364
zkWLyI	wNyFeL	outcome	genus.Allisonella.id.2174	MR Egger	6.88818	6	0.331312
zkWLyI	wNyFeL	outcome	genus.Allisonella.id.2174	Inverse variance weighted	9.53453	7	0.216521

## Sheet: leaveone
exposure	outcome	id.exposure	id.outcome	under0.05	c_p	c_SNP
genus.Eggerthella.id.819	outcome	0aMbT3	wNyFeL	0	0.270459277390434 0.502807224545557 0.217104914551323 0.197882204476619 0.603257824790329 0.219035185957477 0.509257436594018 0.618662600035499 0.20731082573928	rs112205261 rs13070736 rs1784446 rs2223081 rs2240838 rs3851328 rs6430926 rs67490567 rs76663501
genus.Lactococcus.id.1851	outcome	0heWA4	wNyFeL	1	0.356284548707143 0.0221867797910561 0.308812248314807 0.31543093801637 0.256858304028098 0.704721775953891 0.461415474782475 0.388383704597421	rs10417872 rs123059 rs12621813 rs17168302 rs2293361 rs4766997 rs55910161 rs6674304
genus.DefluviitaleaceaeUCG011.id.11287	outcome	0lsDJy	wNyFeL	0	0.536537409567054 0.796946284610655 0.690430574208549 0.738985912341597 0.797771644058774 0.708402442159849 0.782419208125435 0.881827072348758 0.601257925977829	rs112893842 rs1582238 rs2892880 rs4344384 rs4677103 rs55658617 rs72731813 rs9608282 rs9725395
genus.Flavonifractor.id.2059	outcome	0ngO8p	wNyFeL	0	0.708204235505163 0.325813156994077 0.9515436412983 0.734481490602474 0.367186763612864	rs114873521 rs11811696 rs12030302 rs34066017 rs806808
genus.Lachnospira.id.2004	outcome	0rTnk2	wNyFeL	0	0.494958404273166 0.72493034729114 0.746406309698966 0.687633138559946 0.958631824904254 0.254393102484906	rs13157098 rs159484 rs2520509 rs4686798 rs4923324 rs56791201
phylum.Firmicutes.id.1672	outcome	0rWmph	wNyFeL	0	0.924686960216095 0.425033778995232 0.828649197155276 0.443235277531314 0.624859150993218 0.687354570034769 0.769375014507829 0.563193021745122 0.785647019064403 0.748541261547936 0.593625365094503 0.524964195267946 0.426917931500681 0.696247769649668	rs112334273 rs2273429 rs2332027 rs2547978 rs3792064 rs3852931 rs4750583 rs56199908 rs6814436 rs6815608 rs7247191 rs72738886 rs72771021 rs8085381
genus.Hungatella.id.11306	outcome	0Vfsi1	wNyFeL	0	0.846316290832825 0.515724527013715 0.819788271054533 0.416169066184614 0.642003591915544	rs10044993 rs13128780 rs13249325 rs17092615 rs72759041
genus.FamilyXIIIUCG001.id.11294	outcome	1rpkuI	wNyFeL	0	0.462270241673549 0.296354436917 0.414583170751076 0.494625432633785 0.342773697374483 0.098960849127377 0.790997108042539 0.138279682796417	rs112362903 rs12049454 rs1426266 rs3842897 rs62414802 rs7119679 rs76463770 rs8076666
genus.Escherichia.Shigella.id.3504	outcome	1uqUdL	wNyFeL	2	0.246961543325577 0.160886391633383 0.00893792087386325 0.226853492652695 0.021956070468749 0.183402459499304 0.125291027449677 0.14773115920664 0.106700725281747 0.15617645260143	rs112767262 rs113127095 rs113513883 rs1154904 rs118526 rs2798105 rs4731451 rs57024273 rs592299 rs73208162
family.Streptococcaceae.id.1850	outcome	1zf0TZ	wNyFeL	2	0.0417042041828634 0.0652670835826246 0.187898394138292 0.0807953817317299 0.170968399736412 0.0337837927646546 0.0730988932518911 0.166240876400594 0.0626447485927477 0.266142421747647 0.0715133093123195	rs10028567 rs11110281 rs16950051 rs2370083 rs2952251 rs35344081 rs57646748 rs6806351 rs77968078 rs7916711 rs957755
genus.Holdemanella.id.11393	outcome	20HL0T	wNyFeL	11	0.000222849797843969 0.00113037823847147 0.00011933959390606 0.000313575750564913 0.000128579467986737 0.000240115960661914 0.000236652229672824 0.000109545639564164 4.33193654915117e-05 0.000858827207347366 0.00111303680651608	rs12513188 rs17586763 rs1926302 rs34187114 rs35228298 rs4541991 rs607782 rs62113381 rs73011279 rs75764681 rs8113760
genus.Ruminococcus2.id.11374	outcome	2GJP3o	wNyFeL	0	0.401606756775787 0.508862247831928 0.581371296178043 0.701813741450064 0.605026963554243 0.442133674387895 0.763019449213143 0.556865518229283 0.751701667783263 0.702261831362884 0.509366557849244 0.615557780155626 0.384935810933723 0.670199354400637 0.165837824155529	rs12406309 rs12986628 rs1819812 rs2368224 rs2846589 rs2997412 rs4400279 rs4799823 rs55707116 rs58681734 rs61791565 rs75140805 rs7635831 rs7693984 rs78120384
phylum.Euryarchaeota.id.55	outcome	2neTKK	wNyFeL	0	0.831809688155815 0.781479416134042 0.329279563253734 0.775332570392191 0.805855156981875 0.868417888630402 0.897291442282699 0.965164317452395 0.99667284810394 0.867063963913545 0.56631557002011	rs10202904 rs11022995 rs34928225 rs45498998 rs6064552 rs6508769 rs7015093 rs76029318 rs7635189 rs77658038 rs894996
genus.Coprococcus2.id.11302	outcome	2vslhf	wNyFeL	0	0.208380796908371 0.217557634431113 0.11651532165365 0.407295855509726 0.131688241234495 0.123025056222891 0.148285022475418 0.243970271182428	rs10070053 rs12634070 rs2482516 rs35890118 rs61823518 rs6677933 rs72680320 rs9426473
family.Christensenellaceae.id.1866	outcome	31r1VV	wNyFeL	0	0.425108272168477 0.967489373320508 0.756019143934505 0.557178881085982 0.566359017837902 0.498441193391721 0.848781832200422 0.833827506187043 0.786650299857009 0.776927089773928 0.84192071931842	rs117186816 rs12380890 rs12657403 rs4076564 rs62573205 rs7211194 rs72706624 rs77867022 rs870002 rs892686 rs9608766
genus..Eubacteriumrectalegroup.id.14374	outcome	37ZEpI	wNyFeL	0	0.92043622064658 0.964446510854601 0.422929454360429 0.92202716872633 0.970821800665043 0.48397582254765 0.81095378470916 0.483179861472368	rs10248854 rs10797540 rs143694765 rs2884897 rs314726 rs35398954 rs59427698 rs62547233
class.Actinobacteria.id.419	outcome	3cOJ1f	wNyFeL	0	0.758214818969977 0.616128964504413 0.994228064809444 0.879039627645389 0.664778766837494 0.919657842736314 0.802164245678495 0.521418810622627 0.956820272139001 0.58689310097245 0.54570597004387 0.366917928277509 0.842684023721654 0.624470685867418	rs11655079 rs11745923 rs12049045 rs134366 rs1376754 rs1515761 rs182549 rs4945008 rs6660520 rs72767435 rs7322849 rs80083040 rs857444 rs961091
class.Methanobacteria.id.119	outcome	3Oo7Td	wNyFeL	0	0.372437415415875 0.309882098654539 0.267211109478137 0.422328250118827 0.57657142571808 0.458759854053654 0.548120859837285 0.614100977372709 0.914080950334452	rs10202904 rs10424197 rs4257531 rs6508769 rs6776814 rs73068003 rs73457410 rs75208022 rs894996
genus.Subdoligranulum.id.2070	outcome	3tgfXE	wNyFeL	0	0.43669260144141 0.422775361321211 0.209065220809219 0.184747004290675 0.500617623841962 0.294244902328814 0.260771737517783 0.282552132876969 0.2012412101027 0.452683478996054 0.0981636385360493	rs10065321 rs10497836 rs1667315 rs2114677 rs2171249 rs35940633 rs3761728 rs4347804 rs6555306 rs75158211 rs76528319
genus.Bilophila.id.3170	outcome	4zBtt2	wNyFeL	0	0.723139566648868 0.559023672135477 0.528868539709147 0.57216825049872 0.510125160588996 0.324929279359776 0.967760934805798 0.828717071469368 0.700958102512077 0.934962987065565 0.561082972886932 0.933039941933113 0.376554796040766	rs11069458 rs1241171 rs1571225 rs1969927 rs2728491 rs3827020 rs4798126 rs542415 rs60178956 rs6793291 rs72676854 rs7802841 rs9899990
genus.RuminococcaceaeUCG014.id.11371	outcome	5IXuob	wNyFeL	0	0.695195136225265 0.608603063661516 0.818688670364269 0.177483551936383 0.858292945223515 0.993197564577488 0.517142037442237 0.825923218597085 0.932538937281212 0.900276437977772	rs10495392 rs10791168 rs10941294 rs115777838 rs12638134 rs34402072 rs56105232 rs72809222 rs853612 rs995642
genus.Streptococcus.id.1853	outcome	5qEcKL	wNyFeL	5	0.0272333425929033 0.0182428364552622 0.0416964010880635 0.063649891682481 0.0461864391327927 0.117401643407636 0.115628598126939 0.0559715084379197 0.0488195725000198 0.122353003494619 0.0672909467867805 0.229747191136511	rs10028567 rs10448310 rs11110281 rs11720390 rs11764382 rs17708276 rs1918540 rs2370083 rs57646748 rs6806351 rs71481756 rs7916711
genus.Oscillibacter.id.2063	outcome	5TN0Z7	wNyFeL	0	0.919525207341745 0.217980066407368 0.723064518370968 0.756898563296523 0.935266236579257 0.826008130076721 0.874261143337603 0.742121697823235 0.995951792744983 0.994775551000314 0.926198695334524 0.907456124373276 0.752149322923254	rs11627628 rs11990279 rs12649930 rs133832 rs16866406 rs16934185 rs234108 rs36095275 rs4506202 rs61883564 rs75453768 rs761240 rs9393920
genus.Catenibacterium.id.2153	outcome	5XtLwc	wNyFeL	0	0.589335798965027 0.820554152355522 0.803041201722021 0.9524423387844	rs12404911 rs212393 rs73128290 rs7742829
phylum.Tenericutes.id.3919	outcome	6gX3qe	wNyFeL	2	0.310876727310469 0.0713986968647529 0.174560240148059 0.0973758069112281 0.142472999131168 0.0368639514087257 0.133288295390401 0.148931281316508 0.099643779832256 0.086712330331348 0.112116986517276 0.0328614862782873	rs10108398 rs11890098 rs12566890 rs17214486 rs2464826 rs28537087 rs3768491 rs4885016 rs6043847 rs72901605 rs74603314 rs78169027
family.Desulfovibrionaceae.id.3169	outcome	6jMcBB	wNyFeL	0	0.546758285815762 0.665396366032369 0.928092710184846 0.506481682750797 0.465879466053682 0.605971906253755 0.855074915999701 0.484875208390186 0.0916130113967256	rs11599763 rs17791387 rs2692012 rs2838334 rs3935584 rs4506934 rs6058181 rs72647048 rs9928243
genus.Coprobacter.id.949	outcome	6mIWxZ	wNyFeL	0	0.564329896970792 0.97169936621246 0.754410955698615 0.787362701712206 0.992602376723432 0.793034293555281 0.608276031138541 0.465897858837213 0.82492620297487 0.951590084085144 0.631611954102102	rs11532348 rs12684609 rs12996055 rs143662916 rs189356 rs213863 rs28402691 rs305411 rs3828477 rs72821405 rs74919520
genus..Eubacteriumruminantiumgroup.id.11340	outcome	77YJKV	wNyFeL	0	0.844809953208331 0.840653842046847 0.412542000618512 0.611432026741219 0.619919518038902 0.348672459112979 0.873791042979417 0.490150434591296 0.768865693598253 0.625374845073359 0.704573496050474 0.755538839312801 0.855867670910012 0.562803141124131 0.969836067791757 0.650299469873215 0.558822775958992 0.804605206681331	rs10131724 rs10923018 rs11637981 rs13025464 rs139749 rs16891896 rs17519472 rs209813 rs2116427 rs2229917 rs2418654 rs2817174 rs57340348 rs606117 rs6676699 rs7000472 rs72836424 rs73139629
genus.Collinsella.id.815	outcome	7aTYpg	wNyFeL	8	0.0202176895745705 0.0205303899811914 0.0357690049757019 0.0181805397693326 0.00748737951850845 0.0817217453425891 0.0426481986654794 0.0308108657539552 0.0125129567557267	rs10890671 rs11597285 rs1496626 rs149807560 rs2103510 rs62448871 rs73052258 rs75672793 rs9541268
genus..Clostridiuminnocuumgroup.id.14397	outcome	7dqlOH	wNyFeL	3	0.143486927687737 0.0469946189067116 0.0746943083802715 0.130367519957945 0.112049247388891 0.0967362524262037 0.046440595792534 0.00622940371037599	rs10506058 rs1942371 rs40656 rs4869133 rs61267978 rs6577484 rs6890185 rs77845139
phylum.Proteobacteria.id.2375	outcome	7ioeKt	wNyFeL	3	0.185463463523634 0.0380538954575181 0.126834490405539 0.0362549494250816 0.0926887762833238 0.111787875243148 0.0315423321313831 0.142705853253305 0.171458094041996 0.17597625483777 0.167183239714925 0.127459884491144	rs10750258 rs11126162 rs11715072 rs12150865 rs12467198 rs2347697 rs2532663 rs3890996 rs4340090 rs6707783 rs72771021 rs922773
genus.Anaerostipes.id.1991	outcome	80h8vf	wNyFeL	1	0.332563138357648 0.148970686406238 0.120428598674188 0.0980165054383145 0.0421626885631397 0.180636089751737 0.30730097767461 0.276892891069314 0.22209717365839 0.273128692398746 0.11632827586986 0.200402128339087 0.371208459042693	rs10502061 rs2014785 rs2396460 rs2804244 rs3900776 rs60983350 rs62157625 rs62215703 rs6474958 rs6726833 rs6854026 rs7193624 rs78735375
genus.Coprococcus3.id.11303	outcome	8jKldu	wNyFeL	0	0.746235488704712 0.803090608851285 0.338627706726384 0.988510634173437 0.705992610621621 0.694473989875708 0.950992816081301 0.968213603543409	rs10810043 rs11077359 rs11080344 rs13247359 rs178271 rs4575475 rs7521171 rs8100692
genus.Paraprevotella.id.962	outcome	8NULRM	wNyFeL	0	0.854987214267168 0.909849060906228 0.594473791969777 0.970026551815535 0.871788158017173 0.575059586995117 0.740279974745705 0.78921935380953 0.464560109334248 0.996458068412244 0.590918880226033 0.798159151881163 0.962583678773478	rs10842464 rs140997932 rs145020347 rs17109926 rs17785622 rs2081023 rs3008582 rs3801748 rs4756632 rs4767113 rs7240324 rs9602779 rs9900242
order.Gastranaerophilales.id.1591	outcome	9i4tiU	wNyFeL	0	0.436473829823592 0.282662286110655 0.299962741362846 0.484218869806948 0.496547010070863 0.338458994435407 0.672375181761033 0.490363300065715 0.624426066933551	rs11150282 rs113884518 rs28678345 rs367480 rs4129395 rs789069 rs79790072 rs8028558 rs9864379
genus.RuminococcaceaeUCG009.id.11366	outcome	9s731W	wNyFeL	0	0.752211316502753 0.770600190179249 0.557574538800168 0.663854463855116 0.941112903236247 0.582159628235789 0.915635263759676 0.894802357386229 0.767314931535785 0.88869079206189 0.950824097556031	rs12508214 rs138460696 rs1550196 rs2058609 rs2192926 rs4079028 rs4708333 rs6952765 rs758191 rs78410648 rs9558661
genus.Parasutterella.id.2892	outcome	acLMuF	wNyFeL	0	0.95521876077816 0.505007925691267 0.820021145411948 0.952558100799581 0.732481587179544 0.917893579554923 0.834515115827819 0.664159996259247 0.682023177141934 0.89040437488677 0.868719963941582 0.668807717024075 0.335170501973267 0.431107321767214	rs10899911 rs11715853 rs2090816 rs35055552 rs55877868 rs62273907 rs6809952 rs6828768 rs7303158 rs7311004 rs7572229 rs78383039 rs8039785 rs823424
genus.Turicibacter.id.2162	outcome	AdsBD9	wNyFeL	0	0.492275773754916 0.795384806048303 0.593165085405493 0.879000820855855 0.998885407410994 0.668568101566049 0.632364747738361 0.920216964738286 0.657561292190971	rs11054680 rs11666533 rs149744580 rs2834977 rs2952020 rs3734633 rs4869133 rs55756211 rs7199484
order.Bifidobacteriales.id.432	outcome	aGfu8V	wNyFeL	0	0.443980494359315 0.610929122845671 0.657237954393543 0.4185302592028 0.252343329402473 0.222039151625965 0.318660040958746 0.445646978146798 0.465111200300947 0.213908936245385 0.502688205932155	rs10831953 rs12446429 rs13020688 rs182549 rs4957061 rs540489 rs55888705 rs6899771 rs7174549 rs7322849 rs857444
genus.LachnospiraceaeUCG010.id.11330	outcome	AK0l7A	wNyFeL	8	0.0409001013087057 0.0187630475234972 0.0273315384731375 0.0290082356939936 0.0109081446328512 0.0176638742905403 0.025511896787826 0.11190586127287 0.0648727582850901 0.0147638736141742	rs10414815 rs11192447 rs12346653 rs17730011 rs2833528 rs336138 rs4576377 rs72894957 rs74315802 rs9981767
genus.Faecalibacterium.id.2057	outcome	aKuChq	wNyFeL	0	0.707979248844911 0.33098125074909 0.570876812401974 0.517569109144802 0.494436814291512 0.643429233884811 0.310429449244579 0.602579582809549 0.357550714350751 0.791710872236828	rs10927394 rs114946999 rs11776390 rs1271565 rs12753492 rs2835874 rs6910935 rs75499067 rs79656633 rs9536330
genus.Blautia.id.1992	outcome	aKXyAu	wNyFeL	0	0.281781076396795 0.645788275387129 0.287959751777178 0.147517436682168 0.228946962026063 0.453454252615644 0.293608287839535 0.442217651248781 0.206422125035782 0.176713971511796 0.528939887995162 0.365137882636865	rs11149971 rs115043014 rs117001700 rs12453000 rs16892041 rs2788271 rs3005511 rs4926264 rs67794373 rs682885 rs72973581 rs7860714
genus.Clostridiumsensustricto1.id.1873	outcome	AN8qjo	wNyFeL	0	0.238173929957896 0.58463716156266 0.674777604326273 0.830445946574775 0.398182252294554 0.284308866101041	rs11264403 rs116847295 rs12341505 rs2795528 rs2817172 rs550843
genus..Eubacteriumventriosumgroup.id.11341	outcome	anDrA2	wNyFeL	0	0.55363098490262 0.423310655151336 0.49932905550448 0.717658221639852 0.531974072125542 0.115440170894783 0.554588936757583 0.571937215202587 0.699704855493848 0.674255600312647 0.430591914305454 0.857392828499689 0.438116079049918 0.50703963778357 0.634827381232442	rs11617697 rs12964517 rs13082419 rs16884680 rs35179274 rs3809430 rs57199565 rs66746423 rs6704822 rs72783037 rs73615400 rs73849225 rs78250280 rs876734 rs9316536
genus.RuminococcaceaeNK4A214group.id.11358	outcome	ASQ2fp	wNyFeL	0	0.545544587663147 0.434361992303743 0.729786538015932 0.942067897644734 0.815875158428415 0.717774535969585 0.37005849830738 0.714002723069193 0.893864488824477 0.740154154921028 0.731353771098357 0.842801963649881 0.48566630637867	rs11241747 rs11586410 rs12642039 rs12731 rs13087692 rs136761 rs147475196 rs35559912 rs4814689 rs5994253 rs62027366 rs6681678 rs7573569
genus.Anaerotruncus.id.2054	outcome	aToCrK	wNyFeL	0	0.356472192608751 0.524356893803267 0.734593868038669 0.382066703648408 0.452059716762988 0.583974425793166 0.394341361330073 0.356909415854655 0.440301572264992 0.299185950171198 0.797620416348878 0.128953820134802 0.40547083614617	rs10150232 rs11018566 rs115414803 rs1272208 rs1431492 rs17734739 rs34449434 rs4669806 rs6494922 rs6563550 rs7155595 rs8005030 rs9347879
family.Prevotellaceae.id.960	outcome	axDRMS	wNyFeL	0	0.546272374426084 0.461935128856342 0.685352430400426 0.413633727307777 0.659237968186809 0.610167602208404 0.520465515691205 0.37602972309141 0.569271191733678 0.414069031952163 0.638751027692297 0.476778874352246 0.404757360721771 0.404071451331117 0.723846283098236 0.646461149683778	rs12057990 rs12118202 rs13069367 rs148376875 rs2206482 rs2278540 rs34660375 rs3758087 rs3860225 rs4493272 rs4685827 rs7252711 rs7975087 rs912860 rs9586501 rs9958960
family.Verrucomicrobiaceae.id.4036	outcome	AXpdwL	wNyFeL	0	0.980439060119864 0.8792881575344 0.782434977056919 0.438380955540172 0.84230701804044 0.908829014278438 0.729122191736149 0.62923826958807 0.810917536757973 0.549934309727964 0.461630693869925	rs111862613 rs117107102 rs11729256 rs12908520 rs2602429 rs4242783 rs4936098 rs61779207 rs74542928 rs9349825 rs941682
genus.Roseburia.id.2012	outcome	B5jn0Y	wNyFeL	0	0.192174763096388 0.408042727603007 0.175912340822599 0.27075459149582 0.150012204280082 0.097785399342462 0.161530293299857 0.274096358170792 0.267970269808357 0.194307883694376 0.116254629172484 0.247390573959631 0.35888380321004 0.228687707517384	rs12740451 rs147990086 rs16910295 rs2160994 rs2943022 rs302266 rs329182 rs55858165 rs57466170 rs6445851 rs6930661 rs75326254 rs78753150 rs9300744
genus.Sutterella.id.2896	outcome	BiKMtW	wNyFeL	0	0.545695992649809 0.767124848205537 0.539459716938359 0.561485496854525 0.950854153798566 0.928562509652464 0.629749442420976 0.819679869995999 0.894189633330302 0.872086553989643 0.786462461736686 0.533582786363595	rs1145877 rs11591622 rs13173038 rs143438747 rs2050185 rs2321387 rs2613606 rs607327 rs62501473 rs7499539 rs7638039 rs9350083
genus.RuminococcaceaeUCG013.id.11370	outcome	BLC7wV	wNyFeL	0	0.491426054778766 0.488167561795191 0.343068313518596 0.525924109612883 0.905334487725484 0.453854062486998 0.435463042532722 0.590859772946288 0.464446611674073 0.590713570089633 0.521663826656994	rs11581881 rs12189346 rs12336782 rs12485353 rs12781711 rs16918863 rs2730183 rs4385846 rs75088940 rs76973485 rs9313055
family.Rikenellaceae.id.967	outcome	BLSFBU	wNyFeL	0	0.390486638153747 0.967353993228471 0.780873065461131 0.85915123669174 0.908727030479329 0.688954577830657 0.642628888765425 0.765717294514188 0.895551460986399 0.678364338433526 0.794067326111493 0.912506153610636 0.979031979026358 0.93448749323069 0.777858823568502 0.967750477241602	rs10217435 rs10832801 rs1939881 rs2447496 rs2833282 rs36021379 rs4264350 rs59663348 rs62532512 rs6744030 rs6837275 rs74474130 rs77885767 rs9389714 rs9578457 rs9603208
order.Verrucomicrobiales.id.4030	outcome	BPW89n	wNyFeL	0	0.979508719755689 0.878409786667992 0.781648855386533 0.437825563089105 0.841611035477503 0.908254157565412 0.730120296765474 0.62861717655672 0.810138384215246 0.549339398468712 0.461009344640107	rs111862613 rs117107102 rs11729256 rs12908520 rs2602429 rs4242783 rs4936098 rs61779207 rs74542928 rs9349825 rs941682
genus.LachnospiraceaeNK4A136group.id.11319	outcome	Bt0kEx	wNyFeL	1	0.154503610459201 0.175236513032047 0.121098592484895 0.172937888805497 0.131787383593157 0.11870025602984 0.192394713411316 0.275063795156716 0.219451050300218 0.141156963846423 0.102321698478644 0.179060022819783 0.0482393674133284 0.212557658656331 0.188108899903711	rs10952110 rs11263806 rs12611395 rs160061 rs28540839 rs2880566 rs4955932 rs59805249 rs68104925 rs7073658 rs73044693 rs7616165 rs76193507 rs7832116 rs954878
family.Rhodospirillaceae.id.2717	outcome	Bt1upE	wNyFeL	0	0.800633091326663 0.853657564755734 0.847399755505636 0.892436969364957 0.997903634574081 0.837000272051925 0.836340584171381 0.622637083723334 0.964061076531873 0.989378941128983 0.863485574975409 0.853451178983719 0.696957151814285 0.698331835788675	rs1035406 rs11591293 rs13336560 rs1549633 rs1923415 rs3754624 rs4278423 rs61933850 rs6679026 rs7001029 rs72714493 rs74354280 rs76784716 rs9813022
order.Victivallales.id.2254	outcome	C1xV1V	wNyFeL	0	0.7813423240637 0.894906056680883 0.709023190402459 0.398730199009643 0.989521440425507 0.977874792712479 0.957976622177671 0.290758149257339	rs1002941 rs11770843 rs17114848 rs2031282 rs2825714 rs62570196 rs72640280 rs77599476
genus.Sellimonas.id.14369	outcome	c62fwk	wNyFeL	0	0.976912746524953 0.646401825139483 0.812691168987423 0.601202175155549 0.915782723955697 0.821358380072343 0.905965375455498 0.749676901053906 0.617201304837663	rs113379006 rs13417181 rs2016057 rs2187447 rs2371572 rs41816 rs4600608 rs553697 rs56203279
genus.Coprococcus1.id.11301	outcome	cqFLTQ	wNyFeL	0	0.545757904599605 0.791141244129139 0.613381137412087 0.391842759095345 0.251226302917758 0.296119206688946 0.551565763329609 0.321670231088463 0.221265548302411 0.373443723036506 0.60873078624575 0.608207376799788	rs1010560 rs12794898 rs1519491 rs1576241 rs1762123 rs2907920 rs4277593 rs56405618 rs73031725 rs73167075 rs74101919 rs946513
family.ClostridialesvadinBB60group.id.11286	outcome	CUtsMo	wNyFeL	0	0.69104884405817 0.656392719604249 0.940717392843848 0.918419279953499 0.730229741949139 0.547216135897784 0.619858700977796 0.69303075993333 0.679667471113742 0.797684520384142 0.476364146594663 0.881497888078991 0.879891386437936 0.792467723391629 0.805830971272346	rs10517600 rs10904722 rs118104867 rs13409132 rs17121075 rs2191834 rs28691777 rs34088226 rs55682560 rs6588624 rs66714985 rs7226487 rs7538034 rs7725895 rs989682
order.Actinomycetales.id.420	outcome	CYNr8c	wNyFeL	0	0.575718013543301 0.643679342438916 0.121245931879621 0.812498623877731	rs2889192 rs34583783 rs35011108 rs4073240
family.Lactobacillaceae.id.1836	outcome	d9u3Wa	wNyFeL	0	0.750023085665899 0.630178633053883 0.714185971015471 0.851791217366904 0.649454547323006 0.503441758547713 0.77139607806365 0.976187884464389	rs1530559 rs16861661 rs62314653 rs74599091 rs768253 rs77478751 rs921925 rs9345899
class.Alphaproteobacteria.id.2379	outcome	dP6VTT	wNyFeL	0	0.547469503231975 0.172220561376622 0.14370042527205 0.634635723785586 0.463913978109344 0.607688524777604	rs140912403 rs34569731 rs62285697 rs76784716 rs7960664 rs9813022
order.Enterobacteriales.id.3468	outcome	dSCeM7	wNyFeL	0	0.761845464815093 0.692176059725439 0.816570245352789 0.526408421830339 0.979117495286785 0.554868605663463 0.989717070529171	rs11026530 rs2374342 rs35673018 rs504442 rs62210023 rs78143293 rs79757635
family.BacteroidalesS24.7group.id.11173	outcome	DwGyne	wNyFeL	0	0.493340808798128 0.293131364402249 0.151591833469666 0.517506138988284 0.282175481879388 0.517743851371849 0.639828645769019 0.462794681305719	rs10872669 rs12748533 rs17043785 rs61508842 rs689695 rs738193 rs78609301 rs941000
genus.Oxalobacter.id.2978	outcome	E1ZDX3	wNyFeL	4	0.0113500766518174 0.0283120252379275 0.103647722809512 0.108693061614343 0.0474450081674308 0.0639596641918671 0.112549831050422 0.0488791909933858 0.117625023191133 0.0916320119611935 0.151429954454234	rs10464997 rs11108500 rs111966731 rs12002250 rs1569853 rs36057338 rs3862635 rs4428215 rs6000536 rs6993398 rs736744
genus.Dorea.id.1997	outcome	e5mJnF	wNyFeL	0	0.736672261119303 0.950644327077093 0.866767788445181 0.849364183898947 0.721387059205756 0.289119827290652 0.992518829062987 0.996166725353221 0.414055181728513 0.529333504910186	rs11150408 rs12537781 rs13279148 rs1899291 rs3005511 rs345219 rs3752849 rs4793307 rs62503162 rs73729431
genus.Ruminococcus1.id.11373	outcome	ebP4zV	wNyFeL	1	0.232796883590019 0.420948352631275 0.331146680547838 0.362041983676126 0.395482782891256 0.329268799448622 0.305848381229321 0.402029182628723 0.841501801128957 0.0191146267248452	rs10167839 rs11783695 rs17781867 rs3819978 rs6105066 rs6493760 rs7117576 rs7583465 rs78572139 rs78613526
family.Clostridiaceae1.id.1869	outcome	FcqSNY	wNyFeL	0	0.48937331105776 0.886994741758986 0.959229393056774 0.643818791121899 0.68293941084509 0.656066199496955 0.603807254760956 0.589759245864146 0.849292306288776 0.528243364850774	rs10875374 rs12186080 rs12341505 rs2795528 rs2817172 rs4723021 rs550843 rs56188186 rs62397761 rs881532
phylum.Verrucomicrobia.id.3982	outcome	fE3r8h	wNyFeL	0	0.580982408600312 0.73570928517774 0.859551458459887 0.690468762970226 0.802425382692008 0.785119323743217 0.975938543901012 0.660999476267535 0.986109098501673 0.827269245250617 0.739484645482849 0.917636834676779	rs11252894 rs117107102 rs11729256 rs12512971 rs12908520 rs2602429 rs3995795 rs45598138 rs61779207 rs74542928 rs76430504 rs9349825
family.Actinomycetaceae.id.421	outcome	FFi1Rd	wNyFeL	0	0.577570081654486 0.645715145163458 0.123336387893252 0.812532988031667	rs2889192 rs34583783 rs35011108 rs4073240
order.Erysipelotrichales.id.2148	outcome	FlVBaS	wNyFeL	0	0.957706035667331 0.599611081763093 0.875340425594127 0.645770395391114 0.785069600671006 0.44030727736231 0.753027914570069 0.507570780492922 0.69152196327019 0.904710960916675 0.231698121640635 0.849168791457259 0.983673768928622	rs1074800 rs10781552 rs17530232 rs1884466 rs2300774 rs290833 rs35161940 rs4078432 rs56970041 rs62504403 rs7234058 rs7826267 rs8003149
class.Clostridia.id.1859	outcome	Fr2Ff4	wNyFeL	1	0.236154297774773 0.417877766677483 0.244845252921782 0.188868841539029 0.299454449880413 0.0470676310756753 0.194709030139184 0.323642730090507 0.754380291942744 0.118724756880669	rs10774377 rs112334273 rs13105690 rs13179700 rs1842454 rs2273429 rs6797343 rs6814436 rs6815608 rs72738886
class.Gammaproteobacteria.id.3303	outcome	FRQYhm	wNyFeL	0	0.571648503999522 0.515499749401274 0.957812825079883 0.528575450552617 0.920943406819379 0.861395244666986 0.531808846873913	rs11181912 rs12404135 rs2234691 rs6706173 rs75101789 rs79795896 rs9494710
genus.Actinomyces.id.423	outcome	FT7OrH	wNyFeL	0	0.417568109432007 0.303359173892253 0.107873077889941 0.471560253501481 0.364061396884697 0.463786875691338 0.0555414622254282	rs2715439 rs34583783 rs35011108 rs4073240 rs4146653 rs71315246 rs7915461
family.FamilyXI.id.1936	outcome	FXBXNG	wNyFeL	3	0.246361623783046 0.160706302683857 0.0426951938351197 0.222600841061387 0.0294908391786456 0.0332373426124414 0.151463919238712 0.147262621326312	rs10759623 rs11547158 rs17379710 rs2155352 rs2156611 rs3733511 rs488164 rs697771
phylum.Lentisphaerae.id.2238	outcome	gkAVOW	wNyFeL	0	0.761009279197549 0.876802550107223 0.689048814909984 0.42160906354202 0.989676501508599 0.699202750521778 0.958147989511533 0.936448637065699 0.314338104797372	rs1002941 rs11770843 rs17114848 rs2031282 rs2825714 rs60995569 rs62570196 rs72640280 rs77599476
genus..Ruminococcusgauvreauiigroup.id.11342	outcome	GNp2YQ	wNyFeL	0	0.285414589356766 0.457167632940481 0.378270184878129 0.513989843730394 0.357573724767834 0.774085371874751 0.221378753278669 0.501007969520764 0.889662978943561 0.7750234820307 0.43728771132085	rs10931481 rs12079579 rs12539819 rs1391597 rs2047242 rs2166943 rs289410 rs431418 rs71386687 rs73802842 rs9870933
genus.RikenellaceaeRC9gutgroup.id.11191	outcome	hUph1f	wNyFeL	0	0.990915384726992 0.984955645448861 0.869156860358999 0.260470341581996 0.965680922044069 0.895424166767937 0.575215834910451 0.918079148121989 0.850089469553009 0.968596636486825 0.983226352911941	rs12501673 rs17032291 rs17582787 rs2074881 rs2900503 rs2998141 rs4270579 rs4717843 rs7712231 rs80309088 rs9887954
genus.Tyzzerella3.id.11335	outcome	I2CEyx	wNyFeL	0	0.0970102191945423 0.244498117804927 0.219208282594833 0.236302133109876 0.16123982911036 0.218982794441969 0.385806047913892 0.543725088252286 0.259723284261266 0.393727682563897 0.297706034467272 0.569617017411927	rs10898797 rs112102233 rs1232220 rs17706273 rs191093 rs4904512 rs55799124 rs67476743 rs7019909 rs7333521 rs75091807 rs7561370
genus.Prevotella9.id.11183	outcome	I5XXsr	wNyFeL	3	0.0527014162517608 0.054634908438718 0.0482910066829188 0.0635939871630136 0.106250586651418 0.0557986133718527 0.036210598408812 0.109325588064952 0.0696903208678388 0.0979577528898382 0.0829603054525273 0.108613427278881 0.0550649844146119 0.0926989555217747 0.0440141508246412	rs111509883 rs11685699 rs117271932 rs12648235 rs1304512 rs2104588 rs2495052 rs2683313 rs4968431 rs7237249 rs72815774 rs746764 rs7976209 rs9428102 rs9613013
genus.Erysipelatoclostridium.id.11381	outcome	iAhkfC	wNyFeL	0	0.965888474897734 0.553389641862189 0.862795445179249 0.853753557693171 0.968366943223476 0.510233115193662 0.750560545876581 0.84571380389596 0.821636739291098 0.685275464421786 0.766550919330002 0.565341714277206 0.912922163455342 0.714495352106069 0.945530876412937	rs1434153 rs16936671 rs17804233 rs2901723 rs340991 rs3804326 rs45480394 rs4697572 rs58236560 rs61806970 rs622418 rs6474512 rs710230 rs7221249 rs9590927
class.Bacilli.id.1673	outcome	IgBtIU	wNyFeL	0	0.673164174325666 0.561524793366905 0.418596152712987 0.59051787740207 0.67926930793977 0.905084205490013 0.882184841085151 0.687576211600139 0.587134103141835 0.414750490920137 0.641416667816376 0.666350105152834 0.852690387295462 0.548072010702058 0.727463562968531 0.737247439980654 0.724027658630823 0.788148450921107	rs11110282 rs11730038 rs12797734 rs13068444 rs1595463 rs28564647 rs2952251 rs34989881 rs35344081 rs4028634 rs4459992 rs57872228 rs694949 rs74663707 rs7666190 rs77558518 rs78938557 rs9581006
phylum.Actinobacteria.id.400	outcome	II0qrp	wNyFeL	0	0.386680154623092 0.418159056304002 0.177380842436822 0.267945685842814 0.324240026352165 0.226273214847148 0.354725320808605 0.122760818009456 0.593055689757213 0.226911100214457 0.29256545062975 0.213739135904468 0.378779962736251 0.322146363208681	rs11766971 rs12528285 rs13192624 rs1397793 rs4429415 rs55888705 rs6496870 rs6743026 rs74037001 rs75211493 rs7570971 rs80124826 rs857444 rs9833771
genus.Ruminiclostridium5.id.11355	outcome	iMGTCD	wNyFeL	0	0.997146066363778 0.332827352871547 0.776949263957277 0.501192208366216 0.908251063698697 0.555899357923825 0.634373382258436 0.591684203111816 0.615130179064879 0.660953416854716 0.401660302883351	rs10827477 rs113753996 rs1223978 rs1492620 rs2482038 rs2791343 rs2833828 rs4955951 rs6121460 rs79968837 rs8053158
genus.Ruminiclostridium6.id.11356	outcome	iwPbIH	wNyFeL	0	0.207358678605981 0.28220798933016 0.329917835686527 0.22059094367824 0.133291575514033 0.0601084744965649 0.263486781119882 0.356316043502632 0.488205995559421 0.345976587918794 0.196510773798304 0.484269748521667 0.202511822866513 0.405585604696693 0.267055632195363	rs10829821 rs116969552 rs11992182 rs2548459 rs35362464 rs61060922 rs663262 rs67479537 rs71414120 rs72991535 rs73176030 rs77193512 rs792058 rs79968172 rs9555756
order.NB1n.id.3953	outcome	j0mByI	wNyFeL	0	0.548130717479936 0.285839429386292 0.254299817264943 0.599221529529296 0.573397376368497 0.35903412815836 0.413283005210486 0.237086286470968 0.468210385901839 0.695102965482841 0.610108918191463 0.62963365435991	rs11251024 rs11606187 rs13385922 rs166849 rs2172426 rs267959 rs4383094 rs60775321 rs72671304 rs7911787 rs8126061 rs9542068
genus.CandidatusSoleaferrea.id.11350	outcome	j4g0ZV	wNyFeL	0	0.826371546052903 0.613262757962402 0.41852418859287 0.873936605831476 0.652505824598675 0.817500421663304 0.974112220395363 0.964480762190476 0.596920243586093	rs10090365 rs10809135 rs36155147 rs4294381 rs4678258 rs6489992 rs6494306 rs7400877 rs9973954
genus.Eisenbergiella.id.11304	outcome	j87dXS	wNyFeL	0	0.825175421332538 0.379186898525614 0.713039132693363 0.697830481384999 0.670582434410255 0.462093713224082 0.510674881798891 0.795864290777726 0.607633399381203 0.773657368760347 0.854223748709364	rs11027642 rs11079158 rs11938607 rs12257723 rs12710729 rs13258851 rs1508033 rs1553971 rs2683098 rs3812426 rs4462860
order.Lactobacillales.id.1800	outcome	jfZByg	wNyFeL	0	0.205916570091046 0.342666365981242 0.27208527388062 0.353550832553423 0.19892079186946 0.202770967699646 0.0592238953914947 0.192476210344121 0.259771308961374 0.365059019479499 0.209687329185543 0.286309804365383 0.14432475371225 0.173160221284106 0.0891789133963799	rs11110282 rs11627423 rs11730038 rs12797734 rs1595463 rs2370083 rs2952251 rs34989881 rs35344081 rs4028634 rs57872228 rs74663707 rs77558518 rs78938557 rs9581006
genus.Adlercreutzia.id.812	outcome	JHChB7	wNyFeL	0	0.441436234002629 0.602411464854632 0.88893760293639 0.962850698864631 0.999909723104977 0.892839990506019 0.862423739498343 0.858099183107429	rs11604400 rs13231526 rs2717140 rs55719207 rs6664405 rs7680684 rs9490822 rs9915817
order.Pasteurellales.id.3688	outcome	jHia6Z	wNyFeL	0	0.354578155715916 0.29104910369093 0.497154113716937 0.261742945718635 0.432380696016345 0.482668374292015 0.480884076195869 0.19544860459944 0.865781012050959 0.287472766091185 0.522582506344913 0.181955519938808 0.536813481035505	rs10965428 rs111582866 rs12050685 rs16970009 rs4822728 rs6972479 rs72756943 rs73139353 rs76022354 rs78909003 rs9382510 rs9895850 rs9938097
genus.Enterorhabdus.id.820	outcome	jJC3Fm	wNyFeL	1	0.475527858503633 0.0148119293613622 0.356677490852699 0.511067305490337 0.863261577608006 0.414984472111202	rs10098492 rs114731706 rs2051957 rs3017103 rs73331712 rs77655283
genus.Butyricimonas.id.945	outcome	jUcEpg	wNyFeL	4	0.130421133764137 0.0109130238301975 0.0218736799597532 0.0615816272023563 0.0115357893987395 0.111873723726806 0.12832137939176 0.0729235842183966 0.105020899115484 0.0844908799555289 0.0585294731863011 0.0458831381852639 0.0787717391230197	rs11228830 rs113054641 rs12304031 rs12458763 rs1862649 rs2114713 rs62130338 rs62390301 rs7083431 rs71428626 rs72814525 rs78453362 rs9657374
genus.RuminococcaceaeUCG010.id.11367	outcome	kjA5PB	wNyFeL	0	0.348093532064432 0.410581732586139 0.535224132819644 0.261835818726963 0.672151098397582 0.0766082976972991	rs12597105 rs2820282 rs682403 rs6958419 rs73218807 rs7441445
family.Defluviitaleaceae.id.1924	outcome	kodRd1	wNyFeL	0	0.850623613289561 0.658123791978097 0.949480819886838 0.51236097778049 0.708303375638926 0.308123715539545 0.415040007880178 0.7383078035726 0.679529385812062 0.601918925446323 0.168609691931319	rs112893842 rs1582238 rs17051335 rs1908593 rs4344384 rs4677103 rs540220 rs55658617 rs72731813 rs9608282 rs9725395
genus.Prevotella7.id.11182	outcome	LCZ8yH	wNyFeL	0	0.501226993414021 0.570097740217266 0.805425351212922 0.606026998501369 0.557413180298626 0.78970618663358 0.539043783615122 0.432980215774669 0.516057046627187 0.631885793024656 0.562678559183223	rs118038478 rs12124567 rs12195431 rs2240542 rs2918132 rs430270 rs57404562 rs79263163 rs9426434 rs9608249 rs9959718
genus.RuminococcaceaeUCG003.id.11361	outcome	lJcL8y	wNyFeL	0	0.209876920217856 0.275282881927891 0.348235716242823 0.240144977092973 0.113534485477102 0.246145650977315 0.386962862832188 0.207757527890129 0.177309064621805 0.0656617211234117 0.0852814932327457 0.188392616142649	rs10490280 rs11243416 rs11613919 rs16959793 rs2523124 rs3013089 rs4452755 rs4532474 rs646327 rs6759615 rs73341549 rs78720113
genus.Terrisporobacter.id.11348	outcome	LKYg6S	wNyFeL	0	0.939997237715468 0.886312828245213 0.623564213674516 0.899216904678882 0.878962453898303	rs1883097 rs2569953 rs2872237 rs58405430 rs7184125
family.Bifidobacteriaceae.id.433	outcome	LRKdIa	wNyFeL	0	0.443980494359315 0.610929122845671 0.657237954393543 0.4185302592028 0.252343329402473 0.222039151625965 0.318660040958746 0.445646978146798 0.465111200300947 0.213908936245385 0.502688205932155	rs10831953 rs12446429 rs13020688 rs182549 rs4957061 rs540489 rs55888705 rs6899771 rs7174549 rs7322849 rs857444
order.Desulfovibrionales.id.3156	outcome	m0ByAU	wNyFeL	0	0.477909310111183 0.587202497248586 0.618564842876537 0.815094983824939 0.441067931987348 0.403815617335612 0.532812454618969 0.763043706526013 0.382013096334432 0.420565356057615 0.0906519567687285	rs11599763 rs17791387 rs186073 rs2692012 rs2838334 rs3935584 rs4506934 rs6058181 rs62020470 rs72647048 rs9928243
family.Enterobacteriaceae.id.3469	outcome	m9LXEq	wNyFeL	0	0.761845464815093 0.692176059725439 0.816570245352789 0.526408421830339 0.979117495286785 0.554868605663463 0.989717070529171	rs11026530 rs2374342 rs35673018 rs504442 rs62210023 rs78143293 rs79757635
family.Coriobacteriaceae.id.811	outcome	MBOR7Y	wNyFeL	0	0.40697805050358 0.836293782124619 0.424241611722508 0.813820518577877 0.538891675032583 0.585858354501797 0.896707122139065 0.358612027915895 0.467763948469978 0.745963365854224 0.701546271455614 0.491529304667614 0.696735195951589 0.67602766818141	rs11073596 rs11250875 rs11656361 rs12974142 rs13307134 rs1397793 rs1816223 rs240104 rs2442778 rs3025411 rs34739816 rs67561917 rs719099 rs8010111
genus.Lachnoclostridium.id.11308	outcome	MpL626	wNyFeL	0	0.465301459369728 0.650649964240164 0.618574040014973 0.318763563095397 0.905877180965703 0.787439713886438 0.920149649240215 0.490149600351107 0.709530631908312 0.332365035785567 0.426912141101163 0.587354051867002 0.587548702451463	rs1031599 rs12566975 rs1528479 rs1997204 rs2385421 rs3821998 rs4738679 rs6112314 rs615997 rs62285313 rs72829893 rs78068103 rs789029
class.Melainabacteria.id.1589	outcome	Msb4zz	wNyFeL	0	0.435211212746766 0.72655228311968 0.688145764463181 0.486328657992594 0.515783373753614 0.737560503846699 0.755082180393013 0.560780141511786 0.942377046536451 0.906520974935912	rs10148250 rs10738747 rs11150282 rs113884518 rs28678345 rs367480 rs4129395 rs789069 rs79790072 rs9864379
class.Negativicutes.id.2164	outcome	MXS84H	wNyFeL	0	0.61041304127142 0.608074766246641 0.393238416306006 0.432265298175498 0.252906655771488 0.470511644619025 0.433008800701451 0.487856418069131 0.219298174401254 0.245514074465335 0.272654036255065 0.550679391364361	rs1135612 rs13086907 rs1643968 rs1649999 rs2834062 rs4463806 rs4722181 rs60274479 rs61249479 rs71405394 rs73232831 rs9423647
genus.Barnesiella.id.944	outcome	mz9jd0	wNyFeL	7	0.168868227758742 0.0330629433607181 0.0306938846985967 0.109684634880445 0.0265974186498518 0.0369999107429818 0.0785420291999039 0.0644848820804859 0.0365158505877347 0.0417988632360822 0.0353925576419956 0.0881509971123809	rs11155559 rs12909713 rs13242616 rs199035 rs2276875 rs2428166 rs35177866 rs62251337 rs72684847 rs76181748 rs77455852 rs79795328
class.Deltaproteobacteria.id.3087	outcome	n3j0op	wNyFeL	0	0.989449046124439 0.636670478720949 0.959030414395556 0.536050061019045 0.302492773968414 0.670176909873962 0.706364019519092 0.574785995495438 0.694742229841841 0.36522682969403 0.73455097921393 0.988808072147018	rs1035691 rs11599763 rs17084793 rs17791387 rs2692012 rs2838334 rs3935584 rs4506934 rs55744759 rs6058181 rs62020470 rs9928243
family.Lachnospiraceae.id.1987	outcome	nFlAu5	wNyFeL	0	0.882608816925996 0.643290892370224 0.89925997042258 0.794425035713552 0.684498429574733 0.968017529635664 0.867953962027214 0.862718967954771 0.928770854348395 0.734425500015923 0.908305437620518 0.86556971946072 0.652320706740277 0.713706953467549 0.785719916572437 0.902271293699614	rs10402491 rs11139361 rs112040820 rs11841382 rs11979110 rs1205443 rs12760724 rs13005175 rs2159863 rs2910921 rs3127230 rs35524804 rs7359994 rs79086868 rs959845 rs9929145
genus.Peptococcus.id.2037	outcome	nIesEv	wNyFeL	0	0.601495014076495 0.550402281931621 0.637134986703755 0.530922513538911 0.384924438734625 0.573421793469389 0.575301374008827 0.820347787514264 0.724199224953636 0.33716411666327 0.501360540579871 0.453269546551652	rs10031059 rs11001941 rs12069354 rs2054133 rs36121075 rs413827 rs5770862 rs6918730 rs7033353 rs72850165 rs74592222 rs77681628
order.Methanobacteriales.id.120	outcome	NKNDGp	wNyFeL	0	0.372437415415875 0.309882098654539 0.267211109478137 0.422328250118827 0.57657142571808 0.458759854053654 0.548120859837285 0.614100977372709 0.914080950334452	rs10202904 rs10424197 rs4257531 rs6508769 rs6776814 rs73068003 rs73457410 rs75208022 rs894996
genus..Eubacteriumoxidoreducensgroup.id.11339	outcome	nnD7ru	wNyFeL	0	0.450405991931364 0.280773613866851 0.170801672771647 0.788085554024532 0.784041191508189	rs12129908 rs12423772 rs2973294 rs34561138 rs440215
genus.FamilyXIIIAD3011group.id.11293	outcome	NqdTjG	wNyFeL	0	0.937794572817432 0.748156813953212 0.840388844661394 0.974196257743924 0.276511657172451 0.641321428561845 0.80011344837005 0.624290767518797 0.70190290661881 0.675615916050724 0.961896800305041 0.665087680221843 0.598031055724788	rs11126423 rs11736617 rs12812672 rs149302 rs16840310 rs16940167 rs17156849 rs62029761 rs62200412 rs72730932 rs739451 rs9276029 rs9837139
class.Lentisphaeria.id.2250	outcome	nQHoYD	wNyFeL	0	0.7813423240637 0.894906056680883 0.709023190402459 0.398730199009643 0.989521440425507 0.977874792712479 0.957976622177671 0.290758149257339	rs1002941 rs11770843 rs17114848 rs2031282 rs2825714 rs62570196 rs72640280 rs77599476
class.Mollicutes.id.3920	outcome	nRNBx9	wNyFeL	2	0.310876727310469 0.0713986968647529 0.174560240148059 0.0973758069112281 0.142472999131168 0.0368639514087257 0.133288295390401 0.148931281316508 0.099643779832256 0.086712330331348 0.112116986517276 0.0328614862782873	rs10108398 rs11890098 rs12566890 rs17214486 rs2464826 rs28537087 rs3768491 rs4885016 rs6043847 rs72901605 rs74603314 rs78169027
family.Bacteroidaceae.id.917	outcome	O0n2Pz	wNyFeL	0	0.990463617331764 0.385929765447172 0.301824711344564 0.339633654981377 0.335777986885151 0.543408541491857 0.528040973591108 0.0946305681444783	rs11585893 rs13207588 rs1340391 rs17619981 rs2023437 rs66710942 rs6795673 rs9507307
family.Veillonellaceae.id.2172	outcome	obtxsV	wNyFeL	7	0.0783021186388799 0.140618631915894 0.0420803512486965 0.0793341225808554 0.050833683113573 0.0414319761119883 0.0607520914988414 0.0712501208477665 0.0336595045736219 0.0393185314262733 0.0583664703389019 0.0167302176191635 0.0243704325719087 0.0256417697007758 0.0595890331784499 0.0617621517484349 0.0964773484542665 0.0675494619930041	rs111810795 rs114889439 rs12186441 rs12668619 rs12741784 rs1442060 rs1693340 rs2175069 rs2561116 rs2585520 rs4263802 rs4461038 rs4797169 rs61264131 rs6692542 rs6909981 rs79535861 rs9345168
phylum.Bacteroidetes.id.905	outcome	oChqj7	wNyFeL	1	0.08285291798988 0.0965980013557231 0.0169980963017901 0.300879615876957 0.106777693871794 0.280262685256505 0.192115766704376 0.119300125999469 0.0946059264777672 0.213106564939092	rs17343978 rs2032750 rs62531359 rs62575403 rs6586324 rs72706335 rs73512608 rs73846128 rs73975615 rs929878
order.Coriobacteriales.id.810	outcome	oGD8An	wNyFeL	0	0.40697805050358 0.836293782124619 0.424241611722508 0.813820518577877 0.538891675032583 0.585858354501797 0.896707122139065 0.358612027915895 0.467763948469978 0.745963365854224 0.701546271455614 0.491529304667614 0.696735195951589 0.67602766818141	rs11073596 rs11250875 rs11656361 rs12974142 rs13307134 rs1397793 rs1816223 rs240104 rs2442778 rs3025411 rs34739816 rs67561917 rs719099 rs8010111
genus.RuminococcaceaeUCG002.id.11360	outcome	OhSZ6N	wNyFeL	0	0.66153535629034 0.604442527621448 0.39572376632039 0.70533349445072 0.717307086731183 0.872973391514052 0.534884547260983 0.593847064547371 0.560521826332462 0.628760503148974 0.643433096096126 0.583144136217926 0.397411830000645 0.485776894723173 0.160466874267023 0.630269794420885 0.801853259126472 0.44308468112832 0.666474751094976 0.508289522308588	rs10916131 rs10927423 rs10964441 rs113147300 rs11607472 rs116974815 rs11750293 rs12463378 rs15256 rs55793120 rs57079348 rs6542556 rs6793778 rs7120052 rs7155595 rs7249614 rs76847269 rs77564310 rs79016051 rs882348
genus..Eubacteriumnodatumgroup.id.11297	outcome	olDlSu	wNyFeL	0	0.385305607899593 0.158383312310962 0.296537066746267 0.36528318207661 0.172929358027677 0.321118569389909 0.393839823889159 0.657719651829228 0.474213435791352 0.555335517048229 0.382113173954786	rs10263623 rs10458299 rs11006576 rs113893692 rs34297067 rs61841040 rs6818880 rs77910827 rs7827125 rs7880204 rs9425984
genus.Alloprevotella.id.961	outcome	OtCSo3	wNyFeL	0	0.980704103131093 0.877225261075743 0.914136071225996 0.904412320712191 0.689781838880767	rs2154444 rs34619204 rs4364940 rs4680035 rs58212166
family.Peptostreptococcaceae.id.2042	outcome	oU56W6	wNyFeL	5	0.0388111507113514 0.475966915255272 0.117029029160031 0.0860309514337646 0.0363493493019868 0.0861363074000628 0.0785368970773569 0.100747752297867 0.0398113193576981 0.0530996581534381 0.0549448597697071 0.0306672828245018 0.0269163001126926	rs10805326 rs117020988 rs12377846 rs12986312 rs1467258 rs1520207 rs4692811 rs59865771 rs61841503 rs6721459 rs76982728 rs77540684 rs9573937
order.Clostridiales.id.1863	outcome	Oxkiqb	wNyFeL	2	0.117871132993135 0.238153627372184 0.124211396391634 0.0872177982515008 0.161226346879757 0.0106212441763366 0.130820759430555 0.164893563340019 0.176758289036176 0.465220976241058 0.0449255256445818	rs10774377 rs112334273 rs13105690 rs13179700 rs1842454 rs2273429 rs290772 rs6442336 rs6814436 rs6815608 rs72738886
genus..Eubacteriumhalliigroup.id.11338	outcome	P9709V	wNyFeL	0	0.641055383700997 0.936386780446988 0.822130357643103 0.864744049093667 0.954941469740187 0.786516884556641 0.912586459809152 0.899269687544128 0.951461493276932 0.831651714186509 0.525779563635557 0.648015475189445 0.943529738244104 0.481974602247503	rs10501370 rs10798999 rs117748144 rs13116360 rs17074066 rs17474256 rs281379 rs28584818 rs60254196 rs630939 rs6550770 rs74018587 rs78056098 rs949971
phylum.Cyanobacteria.id.1500	outcome	PcT6eJ	wNyFeL	0	0.214798895072376 0.174561988983553 0.317728592330336 0.316757013931643 0.356299535876193 0.396667240545163 0.238376467103559 0.0743557296160296	rs12555298 rs2585223 rs584122 rs61972390 rs7148504 rs76531781 rs789068 rs9864379
genus.Phascolarctobacterium.id.2168	outcome	pCXx5P	wNyFeL	0	0.843485763401833 0.663594863917373 0.727776754985176 0.876236392074957 0.714040882187266 0.694420048634789 0.470163242043096 0.892461107942409	rs12618201 rs1264476 rs28525131 rs56069061 rs56157888 rs74540770 rs75882962 rs7982713
genus.LachnospiraceaeUCG008.id.11328	outcome	PGlGHi	wNyFeL	0	0.40069303588852 0.236955245329151 0.411851926891835 0.642116350847901 0.175415169726028 0.199055804013442 0.145784385579787 0.269027802883834 0.284454039102772 0.368309687555015	rs10741777 rs10793103 rs10801803 rs13024781 rs57091572 rs61944774 rs62277846 rs67078837 rs75356640 rs955844
family.Acidaminococcaceae.id.2166	outcome	pXAgfu	wNyFeL	0	0.168158960164626 0.325589896917754 0.983470659800638 0.159153521238524 0.351288368390613 0.204752980656393 0.317391193549378	rs262812 rs2933324 rs45497800 rs6589457 rs6923842 rs74540770 rs78702810
genus.Lactobacillus.id.1837	outcome	q1bO5E	wNyFeL	0	0.854016413809237 0.824436695031147 0.32919254045248 0.369179849612444 0.599658811662615 0.327832296936539 0.992998429057603 0.798951860235323	rs12693845 rs1530559 rs16861661 rs62314653 rs7399658 rs768253 rs77478751 rs921925
genus.Methanobrevibacter.id.123	outcome	Q3dvBY	wNyFeL	0	0.484241024049024 0.643468918313747 0.134238307439671 0.698274945509711 0.646865041324185 0.74683920556216	rs10202904 rs1334944 rs4802933 rs6776814 rs76029318 rs894996
genus.Intestinibacter.id.11345	outcome	Q46NVk	wNyFeL	0	0.873174462317903 0.945734867800684 0.75570995759946 0.965594817705776 0.730082932797392 0.884276658328706 0.807900262394787 0.925611759517152 0.780851718653706 0.811271445009716 0.990583151308698 0.726391325643571 0.924161907150134 0.950504069070041 0.95036005950309	rs10805326 rs11109097 rs118030283 rs16938435 rs2098844 rs2702387 rs4327025 rs447950 rs478972 rs6062862 rs62430350 rs68093214 rs6875660 rs893394 rs9348442
genus..Ruminococcustorquesgroup.id.14377	outcome	qE3Gq8	wNyFeL	0	0.806082596349531 0.584987262783725 0.48479057342943 0.300485179942813 0.59509099580308 0.713682045920738 0.295682125232032	rs10904297 rs10967781 rs12434631 rs1475330 rs35866622 rs4073731 rs77034621
genus.Victivallis.id.2256	outcome	qENAoR	wNyFeL	0	0.394477812677103 0.519558215234999 0.823013617935752 0.977573769407751 0.762073486449164 0.542077175632562 0.924920903791304 0.901532562173324 0.996937767581349 0.825472469099647	rs11899949 rs12512543 rs173120 rs1882775 rs2546432 rs342302 rs4764863 rs4895919 rs56349194 rs911666
genus.Haemophilus.id.3698	outcome	QGrGNV	wNyFeL	0	0.491811707107184 0.212217565873311 0.391559178163766 0.367900177080678 0.796090750951679 0.200859121271162 0.286062376298616 0.462087967035496 0.0936656170214769	rs10781340 rs111582866 rs35509 rs4822728 rs76022354 rs78909003 rs9328464 rs9382510 rs9895850
order.Selenomonadales.id.2165	outcome	qiWbrh	wNyFeL	0	0.61041304127142 0.608074766246641 0.393238416306006 0.432265298175498 0.252906655771488 0.470511644619025 0.433008800701451 0.487856418069131 0.219298174401254 0.245514074465335 0.272654036255065 0.550679391364361	rs1135612 rs13086907 rs1643968 rs1649999 rs2834062 rs4463806 rs4722181 rs60274479 rs61249479 rs71405394 rs73232831 rs9423647
genus.LachnospiraceaeFCS020group.id.11314	outcome	QjakFr	wNyFeL	0	0.852878572062009 0.729102553281395 0.610988409652458 0.325387461237436 0.533594508400791 0.985417213718183 0.859933853460488 0.365335362237308 0.901417149663122 0.821052843616405 0.517125974651837 0.640565339769138	rs10093861 rs1254846 rs1363769 rs2322265 rs2862811 rs35035870 rs3999074 rs4452603 rs7249113 rs72793667 rs9308097 rs9788306
genus..Eubacteriumxylanophilumgroup.id.14375	outcome	Qyd7XB	wNyFeL	0	0.217235145267752 0.285642806952819 0.40005731881505 0.202663988174574 0.196018142120818 0.182658840346902 0.566840435262464 0.489504579750482 0.242876854603588	rs10140184 rs10917203 rs112176119 rs13239072 rs17830032 rs1999224 rs2012708 rs2213117 rs75586835
genus..Ruminococcusgnavusgroup.id.14376	outcome	R6RQXL	wNyFeL	0	0.189002271290057 0.247592850652324 0.276449407570018 0.223001822111756 0.0670958756129666 0.0784291172334185 0.0576497860297626 0.19236260982145 0.255275775446061 0.0835054947005484 0.258604999567209	rs11597105 rs11864644 rs12136548 rs12989336 rs13163520 rs2909242 rs3124783 rs4388134 rs62167033 rs78399089 rs934940
genus.RuminococcaceaeUCG011.id.11368	outcome	R7oLoV	wNyFeL	0	0.642408793838666 0.895870721655002 0.916409093365533 0.475424232086791 0.840461663263977 0.654230015368816 0.844043119138367 0.814488479996422	rs10274562 rs12636310 rs12724320 rs1416041 rs2729556 rs4490371 rs79113084 rs9729514
genus.Bifidobacterium.id.436	outcome	RKlTkD	wNyFeL	0	0.836970330149545 0.927877392967042 0.935506370250178 0.982911053004326 0.78340767914546 0.904559258936393 0.715419603774694 0.561208636875815 0.924520031716616 0.785416807503662 0.597004134059879 0.910171303531519	rs12022129 rs182549 rs2491158 rs2686790 rs540489 rs55888705 rs56108664 rs5746486 rs62181700 rs7322849 rs75344046 rs857444
genus..Eubacteriumcoprostanoligenesgroup.id.11375	outcome	rlb7o5	wNyFeL	0	0.396890153601921 0.189479745582014 0.453811882861384 0.647064516298942 0.467538282503993 0.551756312117564 0.199563975420407 0.351566033970267 0.480334886555797 0.206048841093462 0.673242551822394 0.231738571506587	rs1020520 rs10444197 rs11052069 rs11720857 rs12906958 rs17159861 rs2644213 rs4076415 rs62024432 rs6762473 rs76898927 rs9648214
genus.Ruminiclostridium9.id.11357	outcome	RmoHnu	wNyFeL	0	0.933661962655561 0.420460817621149 0.674606284386086 0.506829291474614 0.937621664313225 0.938105078995597 0.918004767091475 0.933856604554756	rs12040548 rs6082461 rs7137760 rs74303178 rs78191726 rs918449 rs9522712 rs9809789
order.MollicutesRF9.id.11579	outcome	rsbOlb	wNyFeL	0	0.852926684827603 0.512951246479117 0.953820473926736 0.545167101289625 0.98894550107866 0.945976793511158 0.642570143217911 0.657760948651895 0.850187756260673 0.847713107719055 0.85527884644139 0.975041797493924	rs11779863 rs12566890 rs13100746 rs17235252 rs3932485 rs515984 rs638542 rs74603314 rs7706512 rs7801843 rs7853673 rs949341
genus..Eubacteriumbrachygroup.id.11296	outcome	Rv99Lm	wNyFeL	0	0.346894396307503 0.687984841515636 0.932515967690498 0.944085550157932 0.77932762357611 0.869135238994159 0.719899187478429 0.975921185974007 0.875950346223958 0.802286610079359	rs112617308 rs12151423 rs13139592 rs1384962 rs2913110 rs4862235 rs62348779 rs6591893 rs720439 rs73199919
genus.Howardella.id.2000	outcome	sF7W2L	wNyFeL	0	0.192684470016661 0.237242163151188 0.789892815794356 0.195503433322971 0.293477800726265 0.46445651664448 0.234368368629921 0.336270950072601 0.216250358829611	rs10048062 rs12452946 rs1484873 rs17167098 rs2154047 rs36081916 rs3791893 rs609430 rs672217
order.Burkholderiales.id.2874	outcome	sFxDb3	wNyFeL	0	0.595521463208444 0.640564050144166 0.552212028019665 0.34811514858342 0.351487138463581 0.311196424212841 0.557587938339554 0.0835665170345767 0.66096721168424 0.463830105073732	rs1511453 rs1928341 rs2321387 rs2613606 rs4033856 rs6087811 rs62191117 rs62395635 rs75242906 rs7638039
family.Victivallaceae.id.2255	outcome	Sgv0J4	wNyFeL	2	0.0489442410519992 0.0634939664431289 0.0333833905217983 0.0798598378802564 0.102031138536611 0.0557619174155113 0.1084673210311 0.110139740097042 0.172384543749971 0.0743662239610158 0.0820442237304212	rs11671100 rs11764871 rs2944282 rs34962571 rs4396289 rs61702987 rs62570196 rs6545794 rs7077363 rs7314815 rs7627405
family.Porphyromonadaceae.id.943	outcome	SpO9Ka	wNyFeL	0	0.618890856804999 0.941901750624665 0.927677942791987 0.887333337066548 0.620034691552039 0.901314728241728 0.292533243494084 0.622381412624958 0.727410026488887	rs10762312 rs10858364 rs17065783 rs1980561 rs35233670 rs35961441 rs6953849 rs7330827 rs864093
order.Rhodospirillales.id.2667	outcome	staWrf	wNyFeL	0	0.741533317242985 0.907156851768117 0.941677702724585 0.792971212232539 0.837419128158813 0.920743464075205 0.890977561370739 0.887855240316024 0.563940740301638 0.934398301392663 0.74085722226523 0.939071107514819 0.746284353604229	rs1035406 rs11591293 rs11630875 rs13336560 rs1549633 rs3730086 rs3754624 rs4278423 rs61933850 rs7001029 rs76784716 rs77304857 rs9813022
class.Coriobacteriia.id.809	outcome	szt6bn	wNyFeL	0	0.40697805050358 0.836293782124619 0.424241611722508 0.813820518577877 0.538891675032583 0.585858354501797 0.896707122139065 0.358612027915895 0.467763948469978 0.745963365854224 0.701546271455614 0.491529304667614 0.696735195951589 0.67602766818141	rs11073596 rs11250875 rs11656361 rs12974142 rs13307134 rs1397793 rs1816223 rs240104 rs2442778 rs3025411 rs34739816 rs67561917 rs719099 rs8010111
family.Oxalobacteraceae.id.2966	outcome	T35lgz	wNyFeL	0	0.572531004277215 0.490510066727346 0.712478482986265 0.396435216995562 0.555037353951853 0.43994941470809 0.416149497388719 0.356722681654501 0.59923027412656 0.288350680287098 0.696020241571419 0.201554380453957 0.229373019093682 0.458224915076083	rs111966731 rs11246212 rs12002250 rs1569853 rs17138946 rs36057338 rs4428215 rs561239 rs6000536 rs62435498 rs736744 rs7993559 rs80330081 rs934049
family.Peptococcaceae.id.2024	outcome	T8T6Lu	wNyFeL	0	0.39293524904343 0.462857662731505 0.654192774803404 0.420200179318003 0.827554088527449 0.300100585304013 0.756010750194399 0.63411102316219 0.57940569830013	rs117452796 rs12144792 rs12634826 rs12992764 rs150600492 rs35703006 rs4990837 rs75430375 rs75898026
genus.ChristensenellaceaeR.7group.id.11283	outcome	tbXTaX	wNyFeL	0	0.20719294373667 0.344489195574524 0.106488375245642 0.676916613092206 0.514694954735493 0.343430329936552 0.588066508642363 0.374320706266825	rs10461257 rs17081797 rs62132810 rs62190261 rs62467127 rs73952017 rs78521377 rs892686
genus..Eubacteriumfissicatenagroup.id.14373	outcome	TGrzdF	wNyFeL	0	0.72929211446915 0.754894183003915 0.624300983191009 0.798185059624535 0.610849700221114 0.919672526861963 0.915316289334085 0.670790690434152 0.754269589644725	rs10147907 rs11818408 rs11876297 rs151257695 rs1768152 rs2733072 rs3771393 rs6934739 rs7104872
genus.Slackia.id.825	outcome	tkl5vG	wNyFeL	0	0.733226933655952 0.954934707757985 0.552277518684574 0.998951590228012 0.430894155012159 0.85562155446726	rs10409783 rs12440440 rs16894137 rs35156985 rs4492265 rs8901
genus.RuminococcaceaeUCG004.id.11362	outcome	TlODZI	wNyFeL	0	0.270621000503382 0.101923302028182 0.413296384780095 0.171528603271902 0.495548684153157 0.159975787760528 0.152386994097848 0.258467497441639 0.11028468953496 0.244272095404612 0.272260557549941	rs10976229 rs11961899 rs12125734 rs2248146 rs3800154 rs511258 rs550351 rs6769553 rs7569771 rs872501 rs9818949
genus.LachnospiraceaeUCG004.id.11324	outcome	TQSpiB	wNyFeL	11	0.0192926206087719 0.0180752385393916 0.00785714996580336 0.00778768035173098 0.0293735059568675 0.0314363608374517 0.0277929749543263 0.0095092554246736 0.0372460739197667 0.00844372462399891 0.0683230568310054 0.0110378038148778	rs11128180 rs12072562 rs12673420 rs12747809 rs12894272 rs233486 rs2444793 rs2726805 rs2882478 rs35182105 rs6656451 rs7629954
order.Bacteroidales.id.913	outcome	tSliO9	wNyFeL	5	0.032657115919286 0.0328962596709711 0.0395180916391833 0.078118788652495 0.0902365947511092 0.00468385467071663 0.138016727788267 0.139091616898228 0.0388147564743845 0.0519145347910878 0.0883558523419125 0.102031867380247	rs11146701 rs17343978 rs2032750 rs4916508 rs55773148 rs62531359 rs62575403 rs72706335 rs73975615 rs7631304 rs79585701 rs929878
genus.LachnospiraceaeNC2004group.id.11316	outcome	TUj4LC	wNyFeL	0	0.533219275894024 0.471025489832833 0.490783731809209 0.136548303764182 0.462622065107998 0.410733962260854 0.0899154763487176 0.45379621952628 0.585108409006029	rs117467633 rs12127733 rs12208226 rs12863463 rs17067076 rs1928659 rs1929743 rs3756315 rs6116753
order.Bacillales.id.1674	outcome	uCOF7P	wNyFeL	0	0.804079790294566 0.769044805957992 0.4511352214258 0.549103129423844 0.965315890327492 0.770549518256083 0.690851225459988 0.65153312081555	rs10233278 rs10410917 rs11034576 rs11207728 rs11844714 rs1287018 rs4617108 rs74420793
genus.Akkermansia.id.4037	outcome	uHEy8Q	wNyFeL	0	0.980554114920431 0.878210315319963 0.781627599663177 0.438450945550494 0.841425398447629 0.907356256323837 0.729881435150061 0.628156579525767 0.810276873392597 0.549535012882253 0.460324723981163	rs111862613 rs117107102 rs11729256 rs12908520 rs2602429 rs4242783 rs4936098 rs61779207 rs74542928 rs9349825 rs941682
genus.Parabacteroides.id.954	outcome	uQYGEB	wNyFeL	0	0.121393579273948 0.15898524684655 0.313759696927082 0.181409009902497 0.153312074769189	rs115602804 rs4236095 rs60884758 rs6657302 rs7298818
class.Verrucomicrobiae.id.4029	outcome	UsMxlz	wNyFeL	0	0.979508719755689 0.878409786667992 0.781648855386533 0.437825563089105 0.841611035477503 0.908254157565412 0.730120296765474 0.62861717655672 0.810138384215246 0.549339398468712 0.461009344640107	rs111862613 rs117107102 rs11729256 rs12908520 rs2602429 rs4242783 rs4936098 rs61779207 rs74542928 rs9349825 rs941682
class.Bacteroidia.id.912	outcome	UTPK2n	wNyFeL	5	0.032657115919286 0.0328962596709711 0.0395180916391833 0.078118788652495 0.0902365947511092 0.00468385467071663 0.138016727788267 0.139091616898228 0.0388147564743845 0.0519145347910878 0.0883558523419125 0.102031867380247	rs11146701 rs17343978 rs2032750 rs4916508 rs55773148 rs62531359 rs62575403 rs72706335 rs73975615 rs7631304 rs79585701 rs929878
genus.Butyrivibrio.id.1993	outcome	UYJxH8	wNyFeL	1	0.112577854715115 0.0945174803366307 0.0198193662238355 0.121333313449135 0.0858208601929991 0.0528993966131663 0.0841686928902942 0.0968044702806432 0.0881418718242359 0.0508719353466516 0.0943599357709768 0.204583870669435 0.0976213275190615 0.11759224307406 0.147889791505627	rs1007475 rs11761679 rs142855850 rs16934069 rs16941336 rs17163238 rs4537857 rs486484 rs4928024 rs72723662 rs74622183 rs77356209 rs7752361 rs7763512 rs9349693
genus.Bacteroides.id.918	outcome	Vd8Fsi	wNyFeL	0	0.990463617331764 0.385929765447172 0.301824711344564 0.339633654981377 0.335777986885151 0.543408541491857 0.528040973591108 0.0946305681444783	rs11585893 rs13207588 rs1340391 rs17619981 rs2023437 rs66710942 rs6795673 rs9507307
family.Ruminococcaceae.id.2050	outcome	vlyGOP	wNyFeL	0	0.807377334423781 0.557043479175967 0.460990748357102 0.574191557054276 0.682523161827064 0.413094268073654 0.772454358355093 0.675307985303837 0.365878909200793 0.396700925795049	rs10093275 rs10166469 rs1158100 rs1612733 rs17376049 rs2113833 rs3009418 rs55793120 rs56199908 rs76724913
genus.Olsenella.id.822	outcome	W49loY	wNyFeL	0	0.138833091255426 0.186226468252668 0.247722824194455 0.149346185967253 0.215121822776962 0.230203946956572 0.110953875158707 0.14017511793487 0.110658236997121 0.106583271207207	rs1035588 rs17148768 rs2759329 rs35225860 rs61090148 rs62112538 rs72691585 rs7540303 rs8066522 rs9460691
genus.Romboutsia.id.11347	outcome	w5yhuV	wNyFeL	2	0.0544311261165785 0.0935591356257892 0.0724434515491024 0.0713967480434722 0.0862131229887323 0.0644413603473218 0.198377530383349 0.0572194573179957 0.0844830563561598 0.0466643736579714 0.0304536382400116 0.0715258106116079 0.172224326132994	rs10279978 rs11221428 rs16843578 rs28603357 rs34302036 rs61841503 rs62504452 rs7109293 rs75200530 rs75987356 rs77702691 rs9389266 rs9567264
genus.Desulfovibrio.id.3173	outcome	WaNFee	wNyFeL	0	0.757461395109508 0.448838155932734 0.377782972850804 0.740144831018703 0.463139051662926 0.769683657152558 0.278969569880538 0.261893374379511 0.246913991739255 0.543759543968314	rs12031543 rs13066142 rs16863365 rs2032031 rs2590913 rs2853179 rs4797774 rs6580353 rs72647089 rs7729080
genus.Anaerofilum.id.2053	outcome	WCt5pC	wNyFeL	0	0.925804409841729 0.814443755872638 0.976280488511151 0.565449513616998 0.765634081077696 0.743572666177563 0.868258816443019 0.58802301949014 0.926995932954893 0.825757534985063	rs10794359 rs1563175 rs17012738 rs17096874 rs4244069 rs4506496 rs712981 rs79598899 rs816292 rs9299345
family.Alcaligenaceae.id.2875	outcome	WEMGli	wNyFeL	0	0.700156671281117 0.614902369522817 0.487516269539622 0.407235775812818 0.454910142600085 0.726979209702031 0.16469308849913 0.601463335148023 0.738915349750174 0.600301998995026 0.810657347740619	rs112135816 rs1153990 rs147968 rs28480294 rs4033856 rs62191117 rs62395635 rs6969323 rs74776516 rs7638039 rs9537886
genus.Marvinbryantia.id.2005	outcome	wFbL6J	wNyFeL	2	0.108195139807459 0.0593714571032597 0.0512462837770612 0.0419510011835162 0.043054835056095 0.142925382582502 0.0551847902938851 0.136623892771355 0.0850838854845649 0.0550803921007981	rs11620597 rs1187983 rs146541147 rs2724813 rs2842896 rs2863363 rs3125832 rs61884471 rs72948274 rs8006832
genus.LachnospiraceaeUCG001.id.11321	outcome	wIF1Yn	wNyFeL	1	0.134650730814243 0.0336009216651769 0.257034272269203 0.232866336732434 0.155899746970528 0.257093737131232 0.0962114367227266 0.0648179630737176 0.224697058732778 0.229817092128498 0.180339348980588 0.201510280271014 0.330219937972318	rs12131224 rs2050911 rs2371284 rs437876 rs4981345 rs573933 rs62496417 rs7341608 rs74034332 rs78848836 rs8104225 rs9403580 rs985416
genus.Veillonella.id.2198	outcome	wJFco0	wNyFeL	0	0.639242038848785 0.953876958315814 0.310792077447529 0.795103881497999 0.528693642113006	rs1882878 rs2013594 rs62376424 rs6656807 rs742016
genus.ErysipelotrichaceaeUCG003.id.11384	outcome	wn5rK2	wNyFeL	0	0.819251681803593 0.645227132638804 0.859878110006986 0.993504050867893 0.854504864940228 0.80142275369875 0.772857484230389 0.634316266429791 0.783064133218699 0.891015068962324 0.931763179202438 0.587780842610811 0.880886323352365 0.937790301615491 0.940865926062206 0.934009375402995	rs10164067 rs11666127 rs11994308 rs12251396 rs17798136 rs28568391 rs4758231 rs59068084 rs59104037 rs62403464 rs6875357 rs73074432 rs74988980 rs75949021 rs76502207 rs8053479
genus.Odoribacter.id.952	outcome	wQYhwp	wNyFeL	0	0.875229386148137 0.472547044933828 0.307424709538322 0.547274030323072 0.162201972784986 0.237609988216749 0.420627826070104	rs10093869 rs10423795 rs28417404 rs4793970 rs6856150 rs74553962 rs77779484
genus..Eubacteriumeligensgroup.id.14372	outcome	WvdQyb	wNyFeL	0	0.55367120535958 0.641992091408484 0.0877152377562849 0.134767489293892 0.684163724178477 0.502470138830434	rs182318 rs2200429 rs265534 rs4583233 rs56080211 rs6923695
class.Betaproteobacteria.id.2867	outcome	X4kHrP	wNyFeL	0	0.743001753893718 0.840802912263718 0.902095295940209 0.773835786529816 0.534933234833644 0.48431752481205 0.541247034662271 0.504932372850244 0.170510444834222 0.913173879521354	rs11128180 rs1511453 rs1928341 rs2321387 rs2613606 rs320161 rs4033856 rs6087811 rs62395635 rs75242906
genus.Dialister.id.2183	outcome	xCukIr	wNyFeL	0	0.816588155413663 0.387223257948834 0.482555960980069 0.480486885385042 0.333915075277019 0.266746689866128 0.320642608789744 0.227641005812081 0.29346581182149 0.673383048961167 0.660144719165684	rs10138457 rs10938938 rs11071887 rs11166701 rs2314294 rs2435610 rs4747450 rs4753063 rs75416973 rs764177 rs76680460
family.Pasteurellaceae.id.3689	outcome	Xtktja	wNyFeL	0	0.354578155715916 0.29104910369093 0.497154113716937 0.261742945718635 0.432380696016345 0.482668374292015 0.480884076195869 0.19544860459944 0.865781012050959 0.287472766091185 0.522582506344913 0.181955519938808 0.536813481035505	rs10965428 rs111582866 rs12050685 rs16970009 rs4822728 rs6972479 rs72756943 rs73139353 rs76022354 rs78909003 rs9382510 rs9895850 rs9938097
genus.Intestinimonas.id.2062	outcome	XTu0EY	wNyFeL	0	0.442026107716125 0.215700051648098 0.250431517735741 0.157649677444804 0.271463254006314 0.337426976991026 0.348257912939003 0.235701208097368 0.230938547566016 0.354417808705739 0.260115711924233 0.229315590873143 0.287862341854752 0.236694456181853 0.787435244453231 0.414271751848947	rs10262702 rs11258178 rs12226153 rs17067892 rs1859797 rs2276760 rs2731794 rs2930225 rs4113676 rs4784055 rs62240188 rs6934519 rs716604 rs7170984 rs72982915 rs9823439
genus.Holdemania.id.2157	outcome	XVFzMF	wNyFeL	10	0.0452022987989907 0.0359787157027269 0.0598671623619049 0.00550515774953496 0.0398318778317943 0.0986866486446163 0.016553054381642 0.0330959900961915 0.0169470452095774 0.027327269342435 0.0637937322800033 0.049635759344412 0.0705641503594205 0.0413930473242102	rs10885477 rs11080063 rs111745969 rs113593397 rs116500994 rs12701617 rs1867876 rs4146507 rs73139538 rs77293403 rs80149660 rs9500080 rs9529719 rs967319
genus.LachnospiraceaeND3007group.id.11317	outcome	y0FJ9U	wNyFeL	0	0.40085330456797 0.786394499669571 0.15747286073574	rs2861203 rs72776675 rs9932954
family.Methanobacteriaceae.id.121	outcome	Y7cF3n	wNyFeL	0	0.372437415415875 0.309882098654539 0.267211109478137 0.422328250118827 0.57657142571808 0.458759854053654 0.548120859837285 0.614100977372709 0.914080950334452	rs10202904 rs10424197 rs4257531 rs6508769 rs6776814 rs73068003 rs73457410 rs75208022 rs894996
genus.Butyricicoccus.id.2055	outcome	yakWtY	wNyFeL	0	0.346402032544555 0.251888618504986 0.127625917664923 0.349489336982161 0.287834346856365 0.188739224005262 0.0706777000656093 0.231471382273761	rs10084203 rs12034718 rs12585793 rs2017189 rs4962426 rs56221232 rs62478070 rs7322368
genus.RuminococcaceaeUCG005.id.11363	outcome	yerlNC	wNyFeL	0	0.41636549312761 0.73037518141178 0.596063447804103 0.953477675654982 0.900027617921418 0.750158406824563 0.449647485798302 0.505359098884911 0.517864162569824 0.469677006522139 0.712549272224701 0.449147530400413 0.665203075672709 0.685479753184168	rs10873449 rs10937802 rs10950694 rs114279581 rs12288512 rs12458218 rs2893871 rs34781347 rs55793120 rs72776570 rs7449320 rs7555878 rs7586445 rs898577
family.Erysipelotrichaceae.id.2149	outcome	yfxJv6	wNyFeL	0	0.957706035667331 0.599611081763093 0.875340425594127 0.645770395391114 0.785069600671006 0.44030727736231 0.753027914570069 0.507570780492922 0.69152196327019 0.904710960916675 0.231698121640635 0.849168791457259 0.983673768928622	rs1074800 rs10781552 rs17530232 rs1884466 rs2300774 rs290833 rs35161940 rs4078432 rs56970041 rs62504403 rs7234058 rs7826267 rs8003149
genus.Fusicatenibacter.id.11305	outcome	ygbSF7	wNyFeL	0	0.447386158343306 0.314254917660555 0.449760232154377 0.515125317230636 0.312074901839621 0.410465395858624 0.607972090975477 0.522192629088085 0.221580215244472 0.315686022248241 0.250804365764902 0.579823740618161 0.225708628647592 0.450874034314894 0.334316786028903 0.450736397945458 0.381805364927021 0.338117245336395	rs10439674 rs167879 rs1864685 rs2025938 rs206581 rs2132128 rs3303 rs4378146 rs60254196 rs62187631 rs62353480 rs6515626 rs704418 rs73103914 rs792108 rs8028026 rs8063430 rs9905659
family.FamilyXIII.id.1957	outcome	ylev3A	wNyFeL	7	0.00207445690561726 0.00232955230134436 0.016535326823437 0.0021509229645203 0.00231955750897461 0.00106170250036446 0.00373421782799351	rs10404377 rs118170811 rs482905 rs6501525 rs66753613 rs6797051 rs7514702
genus.Senegalimassilia.id.11160	outcome	yLt27i	wNyFeL	0	0.291637502570625 0.218126808045098 0.660697278035296 0.257158803122208 0.814280546576444	rs10036909 rs11787826 rs1990708 rs2017373 rs7225245
genus.Alistipes.id.968	outcome	YXZeGZ	wNyFeL	0	0.467385521010311 0.461599175720615 0.185871168916796 0.554968181010168 0.539506571595602 0.32832614816624 0.476501421388092 0.253569998200771 0.1997418422351 0.399190083986464 0.149437315217848 0.26731640219228	rs1107244 rs11769002 rs11958296 rs12990744 rs1689282 rs2290844 rs2450745 rs2875322 rs34417064 rs4810359 rs7129639 rs8130320
genus.Gordonibacter.id.821	outcome	YYHfMs	wNyFeL	0	0.961721706929315 0.426621726957363 0.905274467044848 0.821773600159695 0.733228112012784 0.488724727073658 0.876453106675101 0.681515484201891 0.530981542900248 0.914198297472923 0.831303003055288	rs13412653 rs16955299 rs322296 rs35042269 rs3765837 rs4596722 rs71545975 rs72714787 rs72939513 rs7294633 rs768830
genus.Oscillospira.id.2064	outcome	zaZf8A	wNyFeL	0	0.489267406169327 0.227144825025124 0.202163485271272 0.061624308132564 0.0979740079787821 0.244458773232571 0.19350521613565 0.0708434469825462	rs12206468 rs12925026 rs1954532 rs28889936 rs62422654 rs72866977 rs751183 rs8076323
class.Erysipelotrichia.id.2147	outcome	ZJXDpG	wNyFeL	0	0.957706035667331 0.599611081763093 0.875340425594127 0.645770395391114 0.785069600671006 0.44030727736231 0.753027914570069 0.507570780492922 0.69152196327019 0.904710960916675 0.231698121640635 0.849168791457259 0.983673768928622	rs1074800 rs10781552 rs17530232 rs1884466 rs2300774 rs290833 rs35161940 rs4078432 rs56970041 rs62504403 rs7234058 rs7826267 rs8003149
genus.Allisonella.id.2174	outcome	zkWLyI	wNyFeL	0	0.794813875788553 0.319048527608842 0.228069126380737 0.299594976104161 0.367372646028156 0.224547378582937 0.444809773408629 0.175590401486607	rs1901739 rs35110698 rs35778461 rs594561 rs602075 rs6742198 rs76904847 rs7898615
