# Supplementary material for: Genetic association and bidirectional Mendelian randomization for causality between gut microbiota and six lung diseases
Source: Front Med (Lausanne). 2023 Dec 15;10:1279239. doi: 10.3389/fmed.2023.1279239 (PMC10756341; doi:10.3389/fmed.2023.1279239)
Supplement: Supplementary file 3 [file Table_3.XLSX]

## Sheet: main
id.exposure	id.outcome	outcome	exposure	method	nsnp	b	se	pval	p_BH	lo_ci	up_ci	or	or_lci95	or_uci95	estimate
0aMbT3	finn-b-J10_BRONCHNAS	Unspecified chronic bronchitis || id:finn-b-J10_BRONCHNAS	genus.Eggerthella.id.819	MR Egger	10	0.780969	1.37909	0.586724		-1.92204	3.48398	2.18359	0.146308	32.5892	2.184 (0.146-32.589)
0aMbT3	finn-b-J10_BRONCHNAS	Unspecified chronic bronchitis || id:finn-b-J10_BRONCHNAS	genus.Eggerthella.id.819	Weighted median	10	-0.171599	0.322292	0.594426		-0.803291	0.460093	0.842317	0.447853	1.58422	0.842 (0.448-1.584)
0aMbT3	finn-b-J10_BRONCHNAS	Unspecified chronic bronchitis || id:finn-b-J10_BRONCHNAS	genus.Eggerthella.id.819	Inverse variance weighted (fixed effects)	10	-0.0851283	0.235699	0.717969	0.998639	-0.547098	0.376841	0.918394	0.578627	1.45767	0.918 (0.579-1.458)
0aMbT3	finn-b-J10_BRONCHNAS	Unspecified chronic bronchitis || id:finn-b-J10_BRONCHNAS	genus.Eggerthella.id.819	Simple mode	10	-0.226296	0.467159	0.639666		-1.14193	0.689335	0.797482	0.319203	1.99239	0.797 (0.319-1.992)
0aMbT3	finn-b-J10_BRONCHNAS	Unspecified chronic bronchitis || id:finn-b-J10_BRONCHNAS	genus.Eggerthella.id.819	Weighted mode	10	-0.20416	0.447511	0.659047		-1.08128	0.672961	0.815332	0.339161	1.96003	0.815 (0.339-1.96)
0heWA4	finn-b-J10_BRONCHNAS	Unspecified chronic bronchitis || id:finn-b-J10_BRONCHNAS	genus.Lactococcus.id.1851	MR Egger	9	2.03137	0.979085	0.0766754		0.112365	3.95038	7.62453	1.11892	51.9549	7.625 (1.119-51.955)
0heWA4	finn-b-J10_BRONCHNAS	Unspecified chronic bronchitis || id:finn-b-J10_BRONCHNAS	genus.Lactococcus.id.1851	Weighted median	9	0.0649349	0.298619	0.827857		-0.520358	0.650228	1.06709	0.594307	1.91598	1.067 (0.594-1.916)
0heWA4	finn-b-J10_BRONCHNAS	Unspecified chronic bronchitis || id:finn-b-J10_BRONCHNAS	genus.Lactococcus.id.1851	Inverse variance weighted (fixed effects)	9	0.107056	0.218235	0.623742	0.998639	-0.320685	0.534797	1.113	0.725652	1.7071	1.113 (0.726-1.707)
0heWA4	finn-b-J10_BRONCHNAS	Unspecified chronic bronchitis || id:finn-b-J10_BRONCHNAS	genus.Lactococcus.id.1851	Simple mode	9	0.16114	0.475784	0.743567		-0.771398	1.09368	1.17485	0.462366	2.98523	1.175 (0.462-2.985)
0heWA4	finn-b-J10_BRONCHNAS	Unspecified chronic bronchitis || id:finn-b-J10_BRONCHNAS	genus.Lactococcus.id.1851	Weighted mode	9	0.17192	0.482408	0.730773		-0.7736	1.11744	1.18758	0.461349	3.05702	1.188 (0.461-3.057)
0lsDJy	finn-b-J10_BRONCHNAS	Unspecified chronic bronchitis || id:finn-b-J10_BRONCHNAS	genus.DefluviitaleaceaeUCG011.id.11287	MR Egger	9	1.94317	1.25432	0.165269		-0.515301	4.40164	6.98085	0.597321	81.5849	6.981 (0.597-81.585)
0lsDJy	finn-b-J10_BRONCHNAS	Unspecified chronic bronchitis || id:finn-b-J10_BRONCHNAS	genus.DefluviitaleaceaeUCG011.id.11287	Weighted median	9	0.956593	0.444231	0.0312896		0.0859011	1.82729	2.60281	1.0897	6.21698	2.603 (1.09-6.217)
0lsDJy	finn-b-J10_BRONCHNAS	Unspecified chronic bronchitis || id:finn-b-J10_BRONCHNAS	genus.DefluviitaleaceaeUCG011.id.11287	Inverse variance weighted (fixed effects)	9	1.18309	0.316553	0.000185933	0.0221261	0.562642	1.80353	3.26443	1.7553	6.07105	3.264 (1.755-6.071)
0lsDJy	finn-b-J10_BRONCHNAS	Unspecified chronic bronchitis || id:finn-b-J10_BRONCHNAS	genus.DefluviitaleaceaeUCG011.id.11287	Simple mode	9	0.727926	0.661836	0.303386		-0.569273	2.02513	2.07078	0.565937	7.57706	2.071 (0.566-7.577)
0lsDJy	finn-b-J10_BRONCHNAS	Unspecified chronic bronchitis || id:finn-b-J10_BRONCHNAS	genus.DefluviitaleaceaeUCG011.id.11287	Weighted mode	9	0.902123	0.622679	0.185436		-0.318328	2.12257	2.46483	0.727364	8.35262	2.465 (0.727-8.353)
0ngO8p	finn-b-J10_BRONCHNAS	Unspecified chronic bronchitis || id:finn-b-J10_BRONCHNAS	genus.Flavonifractor.id.2059	MR Egger	5	1.58635	2.67357	0.594709		-3.65384	6.82655	4.88591	0.0258916	922.002	4.886 (0.026-922.002)
0ngO8p	finn-b-J10_BRONCHNAS	Unspecified chronic bronchitis || id:finn-b-J10_BRONCHNAS	genus.Flavonifractor.id.2059	Weighted median	5	0.330603	0.666658	0.619957		-0.976047	1.63725	1.39181	0.376798	5.14103	1.392 (0.377-5.141)
0ngO8p	finn-b-J10_BRONCHNAS	Unspecified chronic bronchitis || id:finn-b-J10_BRONCHNAS	genus.Flavonifractor.id.2059	Inverse variance weighted (fixed effects)	5	0.0713756	0.453193	0.874855	0.998639	-0.816883	0.959635	1.07398	0.441807	2.61074	1.074 (0.442-2.611)
0ngO8p	finn-b-J10_BRONCHNAS	Unspecified chronic bronchitis || id:finn-b-J10_BRONCHNAS	genus.Flavonifractor.id.2059	Simple mode	5	0.682573	1.01126	0.536699		-1.2995	2.66465	1.97896	0.272668	14.3629	1.979 (0.273-14.363)
0ngO8p	finn-b-J10_BRONCHNAS	Unspecified chronic bronchitis || id:finn-b-J10_BRONCHNAS	genus.Flavonifractor.id.2059	Weighted mode	5	0.713196	0.968078	0.50217		-1.18424	2.61063	2.0405	0.30598	13.6076	2.041 (0.306-13.608)
0rTnk2	finn-b-J10_BRONCHNAS	Unspecified chronic bronchitis || id:finn-b-J10_BRONCHNAS	genus.Lachnospira.id.2004	MR Egger	6	-2.66727	3.37453	0.473509		-9.28135	3.94681	0.0694415	9.3145e-05	51.7701	0.069 (0-51.77)
0rTnk2	finn-b-J10_BRONCHNAS	Unspecified chronic bronchitis || id:finn-b-J10_BRONCHNAS	genus.Lachnospira.id.2004	Weighted median	6	0.759757	0.738097	0.303317		-0.686913	2.20643	2.13776	0.503127	9.08321	2.138 (0.503-9.083)
0rTnk2	finn-b-J10_BRONCHNAS	Unspecified chronic bronchitis || id:finn-b-J10_BRONCHNAS	genus.Lachnospira.id.2004	Inverse variance weighted (fixed effects)	6	0.864634	0.554678	0.119043	0.946502	-0.222535	1.9518	2.37414	0.800487	7.04137	2.374 (0.8-7.041)
0rTnk2	finn-b-J10_BRONCHNAS	Unspecified chronic bronchitis || id:finn-b-J10_BRONCHNAS	genus.Lachnospira.id.2004	Simple mode	6	0.508662	1.08703	0.659516		-1.62191	2.63924	1.66306	0.197521	14.0025	1.663 (0.198-14.002)
0rTnk2	finn-b-J10_BRONCHNAS	Unspecified chronic bronchitis || id:finn-b-J10_BRONCHNAS	genus.Lachnospira.id.2004	Weighted mode	6	0.333152	0.981956	0.748189		-1.59148	2.25779	1.39536	0.203623	9.5619	1.395 (0.204-9.562)
0Vfsi1	finn-b-J10_BRONCHNAS	Unspecified chronic bronchitis || id:finn-b-J10_BRONCHNAS	genus.Hungatella.id.11306	MR Egger	5	-1.83918	1.78085	0.377681		-5.32965	1.6513	0.158948	0.00484576	5.21375	0.159 (0.005-5.214)
0Vfsi1	finn-b-J10_BRONCHNAS	Unspecified chronic bronchitis || id:finn-b-J10_BRONCHNAS	genus.Hungatella.id.11306	Weighted median	5	0.0948467	0.383605	0.804714		-0.657019	0.846712	1.09949	0.518395	2.33197	1.099 (0.518-2.332)
0Vfsi1	finn-b-J10_BRONCHNAS	Unspecified chronic bronchitis || id:finn-b-J10_BRONCHNAS	genus.Hungatella.id.11306	Inverse variance weighted (fixed effects)	5	0.345107	0.29422	0.240814	0.946502	-0.231565	0.921778	1.41214	0.793291	2.51376	1.412 (0.793-2.514)
0Vfsi1	finn-b-J10_BRONCHNAS	Unspecified chronic bronchitis || id:finn-b-J10_BRONCHNAS	genus.Hungatella.id.11306	Simple mode	5	-0.150854	0.52994	0.790032		-1.18954	0.887828	0.859973	0.304363	2.42985	0.86 (0.304-2.43)
0Vfsi1	finn-b-J10_BRONCHNAS	Unspecified chronic bronchitis || id:finn-b-J10_BRONCHNAS	genus.Hungatella.id.11306	Weighted mode	5	-0.156045	0.555249	0.792621		-1.24433	0.932243	0.855521	0.288133	2.5402	0.856 (0.288-2.54)
1rpkuI	finn-b-J10_BRONCHNAS	Unspecified chronic bronchitis || id:finn-b-J10_BRONCHNAS	genus.FamilyXIIIUCG001.id.11294	MR Egger	8	-0.0286799	1.17918	0.981385		-2.33986	2.2825	0.971727	0.0963407	9.8012	0.972 (0.096-9.801)
1rpkuI	finn-b-J10_BRONCHNAS	Unspecified chronic bronchitis || id:finn-b-J10_BRONCHNAS	genus.FamilyXIIIUCG001.id.11294	Weighted median	8	-0.138626	0.498556	0.780969		-1.1158	0.838544	0.870553	0.327654	2.313	0.871 (0.328-2.313)
1rpkuI	finn-b-J10_BRONCHNAS	Unspecified chronic bronchitis || id:finn-b-J10_BRONCHNAS	genus.FamilyXIIIUCG001.id.11294	Inverse variance weighted (fixed effects)	8	0.00796534	0.38488	0.983488	0.998639	-0.746399	0.76233	1.008	0.474071	2.14326	1.008 (0.474-2.143)
1rpkuI	finn-b-J10_BRONCHNAS	Unspecified chronic bronchitis || id:finn-b-J10_BRONCHNAS	genus.FamilyXIIIUCG001.id.11294	Simple mode	8	-0.192898	0.825196	0.82186		-1.81028	1.42449	0.824566	0.163608	4.15572	0.825 (0.164-4.156)
1rpkuI	finn-b-J10_BRONCHNAS	Unspecified chronic bronchitis || id:finn-b-J10_BRONCHNAS	genus.FamilyXIIIUCG001.id.11294	Weighted mode	8	-0.239505	0.751289	0.759186		-1.71203	1.23302	0.787017	0.180499	3.43158	0.787 (0.18-3.432)
1uqUdL	finn-b-J10_BRONCHNAS	Unspecified chronic bronchitis || id:finn-b-J10_BRONCHNAS	genus.Escherichia.Shigella.id.3504	MR Egger	10	-1.13796	1.22177	0.378896		-3.53262	1.25671	0.320473	0.0292283	3.51383	0.32 (0.029-3.514)
1uqUdL	finn-b-J10_BRONCHNAS	Unspecified chronic bronchitis || id:finn-b-J10_BRONCHNAS	genus.Escherichia.Shigella.id.3504	Weighted median	10	-0.0396064	0.499426	0.936791		-1.01848	0.939269	0.961168	0.361143	2.55811	0.961 (0.361-2.558)
1uqUdL	finn-b-J10_BRONCHNAS	Unspecified chronic bronchitis || id:finn-b-J10_BRONCHNAS	genus.Escherichia.Shigella.id.3504	Inverse variance weighted (fixed effects)	10	-0.167294	0.36682	0.648342	0.998639	-0.886262	0.551673	0.845951	0.412194	1.73616	0.846 (0.412-1.736)
1uqUdL	finn-b-J10_BRONCHNAS	Unspecified chronic bronchitis || id:finn-b-J10_BRONCHNAS	genus.Escherichia.Shigella.id.3504	Simple mode	10	0.748181	1.00286	0.474675		-1.21743	2.71379	2.11315	0.29599	15.0864	2.113 (0.296-15.086)
1uqUdL	finn-b-J10_BRONCHNAS	Unspecified chronic bronchitis || id:finn-b-J10_BRONCHNAS	genus.Escherichia.Shigella.id.3504	Weighted mode	10	0.777228	0.966184	0.441879		-1.11649	2.67095	2.17543	0.327426	14.4537	2.175 (0.327-14.454)
20HL0T	finn-b-J10_BRONCHNAS	Unspecified chronic bronchitis || id:finn-b-J10_BRONCHNAS	genus.Holdemanella.id.11393	MR Egger	11	-0.685771	0.890064	0.460765		-2.4303	1.05875	0.503702	0.0880108	2.88278	0.504 (0.088-2.883)
20HL0T	finn-b-J10_BRONCHNAS	Unspecified chronic bronchitis || id:finn-b-J10_BRONCHNAS	genus.Holdemanella.id.11393	Weighted median	11	-0.285848	0.343898	0.40586		-0.959889	0.388192	0.751377	0.382936	1.47431	0.751 (0.383-1.474)
20HL0T	finn-b-J10_BRONCHNAS	Unspecified chronic bronchitis || id:finn-b-J10_BRONCHNAS	genus.Holdemanella.id.11393	Inverse variance weighted (fixed effects)	11	-0.32298	0.237915	0.174609	0.946502	-0.789293	0.143334	0.723989	0.454166	1.15412	0.724 (0.454-1.154)
20HL0T	finn-b-J10_BRONCHNAS	Unspecified chronic bronchitis || id:finn-b-J10_BRONCHNAS	genus.Holdemanella.id.11393	Simple mode	11	-0.0697576	0.516183	0.895182		-1.08148	0.941962	0.93262	0.339094	2.56501	0.933 (0.339-2.565)
20HL0T	finn-b-J10_BRONCHNAS	Unspecified chronic bronchitis || id:finn-b-J10_BRONCHNAS	genus.Holdemanella.id.11393	Weighted mode	11	-0.311321	0.468039	0.520994		-1.22868	0.606037	0.732479	0.292679	1.83315	0.732 (0.293-1.833)
2GJP3o	finn-b-J10_BRONCHNAS	Unspecified chronic bronchitis || id:finn-b-J10_BRONCHNAS	genus.Ruminococcus2.id.11374	MR Egger	15	-0.962764	0.676326	0.178141		-2.28836	0.362834	0.381836	0.101432	1.4374	0.382 (0.101-1.437)
2GJP3o	finn-b-J10_BRONCHNAS	Unspecified chronic bronchitis || id:finn-b-J10_BRONCHNAS	genus.Ruminococcus2.id.11374	Weighted median	15	-0.310735	0.385021	0.419631		-1.06538	0.443906	0.732908	0.344598	1.55878	0.733 (0.345-1.559)
2GJP3o	finn-b-J10_BRONCHNAS	Unspecified chronic bronchitis || id:finn-b-J10_BRONCHNAS	genus.Ruminococcus2.id.11374	Inverse variance weighted (fixed effects)	15	-0.143552	0.280375	0.608651	0.998639	-0.693088	0.405983	0.866276	0.50003	1.50078	0.866 (0.5-1.501)
2GJP3o	finn-b-J10_BRONCHNAS	Unspecified chronic bronchitis || id:finn-b-J10_BRONCHNAS	genus.Ruminococcus2.id.11374	Simple mode	15	-0.0870554	0.627827	0.891692		-1.3176	1.14348	0.916626	0.267778	3.13768	0.917 (0.268-3.138)
2GJP3o	finn-b-J10_BRONCHNAS	Unspecified chronic bronchitis || id:finn-b-J10_BRONCHNAS	genus.Ruminococcus2.id.11374	Weighted mode	15	-0.371197	0.475213	0.447741		-1.30261	0.56022	0.689908	0.27182	1.75106	0.69 (0.272-1.751)
2vslhf	finn-b-J10_BRONCHNAS	Unspecified chronic bronchitis || id:finn-b-J10_BRONCHNAS	genus.Coprococcus2.id.11302	MR Egger	8	1.68959	3.07246	0.602231		-4.33242	7.71161	5.41727	0.0131357	2234.13	5.417 (0.013-2234.13)
2vslhf	finn-b-J10_BRONCHNAS	Unspecified chronic bronchitis || id:finn-b-J10_BRONCHNAS	genus.Coprococcus2.id.11302	Weighted median	8	0.725887	0.498688	0.145505		-0.251541	1.70331	2.06656	0.777602	5.49212	2.067 (0.778-5.492)
2vslhf	finn-b-J10_BRONCHNAS	Unspecified chronic bronchitis || id:finn-b-J10_BRONCHNAS	genus.Coprococcus2.id.11302	Inverse variance weighted (fixed effects)	8	0.651675	0.388144	0.0931612	0.946502	-0.109087	1.41244	1.91875	0.896653	4.10595	1.919 (0.897-4.106)
2vslhf	finn-b-J10_BRONCHNAS	Unspecified chronic bronchitis || id:finn-b-J10_BRONCHNAS	genus.Coprococcus2.id.11302	Simple mode	8	0.980247	0.832818	0.277653		-0.652076	2.61257	2.66512	0.520963	13.6341	2.665 (0.521-13.634)
2vslhf	finn-b-J10_BRONCHNAS	Unspecified chronic bronchitis || id:finn-b-J10_BRONCHNAS	genus.Coprococcus2.id.11302	Weighted mode	8	0.924064	0.814592	0.29398		-0.672536	2.52066	2.51951	0.510412	12.4369	2.52 (0.51-12.437)
37ZEpI	finn-b-J10_BRONCHNAS	Unspecified chronic bronchitis || id:finn-b-J10_BRONCHNAS	genus..Eubacteriumrectalegroup.id.14374	MR Egger	8	0.882701	2.02871	0.678702		-3.09358	4.85898	2.41742	0.0453395	128.892	2.417 (0.045-128.892)
37ZEpI	finn-b-J10_BRONCHNAS	Unspecified chronic bronchitis || id:finn-b-J10_BRONCHNAS	genus..Eubacteriumrectalegroup.id.14374	Weighted median	8	-0.0111752	0.581673	0.984672		-1.15125	1.1289	0.988887	0.31624	3.09227	0.989 (0.316-3.092)
37ZEpI	finn-b-J10_BRONCHNAS	Unspecified chronic bronchitis || id:finn-b-J10_BRONCHNAS	genus..Eubacteriumrectalegroup.id.14374	Inverse variance weighted (fixed effects)	8	0.61152	0.451376	0.175484	0.946502	-0.273177	1.49622	1.84323	0.760958	4.46476	1.843 (0.761-4.465)
37ZEpI	finn-b-J10_BRONCHNAS	Unspecified chronic bronchitis || id:finn-b-J10_BRONCHNAS	genus..Eubacteriumrectalegroup.id.14374	Simple mode	8	-0.281138	0.888168	0.760826		-2.02195	1.45967	0.754924	0.132397	4.30454	0.755 (0.132-4.305)
37ZEpI	finn-b-J10_BRONCHNAS	Unspecified chronic bronchitis || id:finn-b-J10_BRONCHNAS	genus..Eubacteriumrectalegroup.id.14374	Weighted mode	8	-0.308197	0.936182	0.751631		-2.14311	1.52672	0.734771	0.117289	4.60305	0.735 (0.117-4.603)
3tgfXE	finn-b-J10_BRONCHNAS	Unspecified chronic bronchitis || id:finn-b-J10_BRONCHNAS	genus.Subdoligranulum.id.2070	MR Egger	11	-0.913636	0.934667	0.353864		-2.74558	0.91831	0.401063	0.0642109	2.50505	0.401 (0.064-2.505)
3tgfXE	finn-b-J10_BRONCHNAS	Unspecified chronic bronchitis || id:finn-b-J10_BRONCHNAS	genus.Subdoligranulum.id.2070	Weighted median	11	-0.167476	0.489588	0.732295		-1.12707	0.792116	0.845797	0.323982	2.20806	0.846 (0.324-2.208)
3tgfXE	finn-b-J10_BRONCHNAS	Unspecified chronic bronchitis || id:finn-b-J10_BRONCHNAS	genus.Subdoligranulum.id.2070	Inverse variance weighted (fixed effects)	11	-0.0025395	0.362875	0.994416	0.998639	-0.713774	0.708695	0.997464	0.489792	2.03134	0.997 (0.49-2.031)
3tgfXE	finn-b-J10_BRONCHNAS	Unspecified chronic bronchitis || id:finn-b-J10_BRONCHNAS	genus.Subdoligranulum.id.2070	Simple mode	11	-0.113866	0.813766	0.891498		-1.70885	1.48112	0.892377	0.181074	4.39785	0.892 (0.181-4.398)
3tgfXE	finn-b-J10_BRONCHNAS	Unspecified chronic bronchitis || id:finn-b-J10_BRONCHNAS	genus.Subdoligranulum.id.2070	Weighted mode	11	-0.189139	0.708377	0.794892		-1.57756	1.19928	0.827672	0.206479	3.31773	0.828 (0.206-3.318)
4zBtt2	finn-b-J10_BRONCHNAS	Unspecified chronic bronchitis || id:finn-b-J10_BRONCHNAS	genus.Bilophila.id.3170	MR Egger	13	0.864591	1.63982	0.608492		-2.34946	4.07864	2.37403	0.0954206	59.0652	2.374 (0.095-59.065)
4zBtt2	finn-b-J10_BRONCHNAS	Unspecified chronic bronchitis || id:finn-b-J10_BRONCHNAS	genus.Bilophila.id.3170	Weighted median	13	-0.0759536	0.459969	0.868843		-0.977492	0.825585	0.926859	0.376253	2.28322	0.927 (0.376-2.283)
4zBtt2	finn-b-J10_BRONCHNAS	Unspecified chronic bronchitis || id:finn-b-J10_BRONCHNAS	genus.Bilophila.id.3170	Inverse variance weighted (fixed effects)	13	0.412419	0.330659	0.2123	0.946502	-0.235672	1.06051	1.51047	0.79004	2.88785	1.51 (0.79-2.888)
4zBtt2	finn-b-J10_BRONCHNAS	Unspecified chronic bronchitis || id:finn-b-J10_BRONCHNAS	genus.Bilophila.id.3170	Simple mode	13	-0.419571	0.786459	0.603433		-1.96103	1.12189	0.657329	0.140713	3.07065	0.657 (0.141-3.071)
4zBtt2	finn-b-J10_BRONCHNAS	Unspecified chronic bronchitis || id:finn-b-J10_BRONCHNAS	genus.Bilophila.id.3170	Weighted mode	13	-0.406761	0.704638	0.574433		-1.78785	0.97433	0.665803	0.167319	2.64939	0.666 (0.167-2.649)
5IXuob	finn-b-J10_BRONCHNAS	Unspecified chronic bronchitis || id:finn-b-J10_BRONCHNAS	genus.RuminococcaceaeUCG014.id.11371	MR Egger	11	-1.62252	1.07952	0.167091		-3.73839	0.493349	0.197401	0.0237924	1.63779	0.197 (0.024-1.638)
5IXuob	finn-b-J10_BRONCHNAS	Unspecified chronic bronchitis || id:finn-b-J10_BRONCHNAS	genus.RuminococcaceaeUCG014.id.11371	Weighted median	11	-0.714929	0.458444	0.118886		-1.61348	0.183621	0.489227	0.199194	1.20156	0.489 (0.199-1.202)
5IXuob	finn-b-J10_BRONCHNAS	Unspecified chronic bronchitis || id:finn-b-J10_BRONCHNAS	genus.RuminococcaceaeUCG014.id.11371	Inverse variance weighted (multiplicative random effects)	11	-0.508917	0.462793	0.271478	0.946502	-1.41599	0.398157	0.601146	0.242685	1.48908	0.601 (0.243-1.489)
5IXuob	finn-b-J10_BRONCHNAS	Unspecified chronic bronchitis || id:finn-b-J10_BRONCHNAS	genus.RuminococcaceaeUCG014.id.11371	Simple mode	11	-0.908839	0.619099	0.172841		-2.12227	0.304595	0.402992	0.119759	1.35608	0.403 (0.12-1.356)
5IXuob	finn-b-J10_BRONCHNAS	Unspecified chronic bronchitis || id:finn-b-J10_BRONCHNAS	genus.RuminococcaceaeUCG014.id.11371	Weighted mode	11	-0.771447	0.501028	0.154649		-1.75346	0.210568	0.462343	0.173173	1.23438	0.462 (0.173-1.234)
5qEcKL	finn-b-J10_BRONCHNAS	Unspecified chronic bronchitis || id:finn-b-J10_BRONCHNAS	genus.Streptococcus.id.1853	MR Egger	14	1.2218	1.88032	0.528074		-2.46362	4.90722	3.39329	0.0851264	135.263	3.393 (0.085-135.263)
5qEcKL	finn-b-J10_BRONCHNAS	Unspecified chronic bronchitis || id:finn-b-J10_BRONCHNAS	genus.Streptococcus.id.1853	Weighted median	14	0.397808	0.550154	0.469629		-0.680495	1.47611	1.48856	0.506366	4.37589	1.489 (0.506-4.376)
5qEcKL	finn-b-J10_BRONCHNAS	Unspecified chronic bronchitis || id:finn-b-J10_BRONCHNAS	genus.Streptococcus.id.1853	Inverse variance weighted (multiplicative random effects)	14	0.553953	0.502866	0.270639	0.946502	-0.431665	1.53957	1.74012	0.649427	4.66259	1.74 (0.649-4.663)
5qEcKL	finn-b-J10_BRONCHNAS	Unspecified chronic bronchitis || id:finn-b-J10_BRONCHNAS	genus.Streptococcus.id.1853	Simple mode	14	0.264526	1.03119	0.801561		-1.75661	2.28566	1.30281	0.172629	9.83217	1.303 (0.173-9.832)
5qEcKL	finn-b-J10_BRONCHNAS	Unspecified chronic bronchitis || id:finn-b-J10_BRONCHNAS	genus.Streptococcus.id.1853	Weighted mode	14	0.458051	0.918835	0.62645		-1.34287	2.25897	1.58099	0.261096	9.5732	1.581 (0.261-9.573)
5TN0Z7	finn-b-J10_BRONCHNAS	Unspecified chronic bronchitis || id:finn-b-J10_BRONCHNAS	genus.Oscillibacter.id.2063	MR Egger	13	0.514206	1.37766	0.716059		-2.18601	3.21443	1.67231	0.112364	24.889	1.672 (0.112-24.889)
5TN0Z7	finn-b-J10_BRONCHNAS	Unspecified chronic bronchitis || id:finn-b-J10_BRONCHNAS	genus.Oscillibacter.id.2063	Weighted median	13	-0.278423	0.364614	0.445099		-0.993065	0.43622	0.756977	0.370439	1.54685	0.757 (0.37-1.547)
5TN0Z7	finn-b-J10_BRONCHNAS	Unspecified chronic bronchitis || id:finn-b-J10_BRONCHNAS	genus.Oscillibacter.id.2063	Inverse variance weighted (multiplicative random effects)	13	-0.119986	0.35158	0.732896	0.998639	-0.809084	0.569112	0.886933	0.445266	1.7667	0.887 (0.445-1.767)
5TN0Z7	finn-b-J10_BRONCHNAS	Unspecified chronic bronchitis || id:finn-b-J10_BRONCHNAS	genus.Oscillibacter.id.2063	Simple mode	13	-0.321712	0.634727	0.621443		-1.56578	0.922352	0.724907	0.208926	2.5152	0.725 (0.209-2.515)
5TN0Z7	finn-b-J10_BRONCHNAS	Unspecified chronic bronchitis || id:finn-b-J10_BRONCHNAS	genus.Oscillibacter.id.2063	Weighted mode	13	-0.304687	0.626973	0.635744		-1.53355	0.924179	0.737354	0.215768	2.5198	0.737 (0.216-2.52)
5XtLwc	finn-b-J10_BRONCHNAS	Unspecified chronic bronchitis || id:finn-b-J10_BRONCHNAS	genus.Catenibacterium.id.2153	MR Egger	4	-0.0748468	5.624	0.99059		-11.0979	10.9482	0.927886	1.51444e-05	56850.7	0.928 (0-56850.699)
5XtLwc	finn-b-J10_BRONCHNAS	Unspecified chronic bronchitis || id:finn-b-J10_BRONCHNAS	genus.Catenibacterium.id.2153	Weighted median	4	-0.0221317	0.373881	0.952797		-0.754939	0.710676	0.978111	0.470039	2.03537	0.978 (0.47-2.035)
5XtLwc	finn-b-J10_BRONCHNAS	Unspecified chronic bronchitis || id:finn-b-J10_BRONCHNAS	genus.Catenibacterium.id.2153	Inverse variance weighted (fixed effects)	4	-0.143471	0.294542	0.626189	0.998639	-0.720772	0.433831	0.866346	0.486377	1.54316	0.866 (0.486-1.543)
5XtLwc	finn-b-J10_BRONCHNAS	Unspecified chronic bronchitis || id:finn-b-J10_BRONCHNAS	genus.Catenibacterium.id.2153	Simple mode	4	0.249016	0.608573	0.709867		-0.943787	1.44182	1.28276	0.389151	4.22838	1.283 (0.389-4.228)
5XtLwc	finn-b-J10_BRONCHNAS	Unspecified chronic bronchitis || id:finn-b-J10_BRONCHNAS	genus.Catenibacterium.id.2153	Weighted mode	4	0.249016	0.559584	0.686467		-0.847768	1.3458	1.28276	0.42837	3.84126	1.283 (0.428-3.841)
6mIWxZ	finn-b-J10_BRONCHNAS	Unspecified chronic bronchitis || id:finn-b-J10_BRONCHNAS	genus.Coprobacter.id.949	MR Egger	10	-0.0802627	0.970198	0.9361		-1.98185	1.82133	0.922874	0.137814	6.18004	0.923 (0.138-6.18)
6mIWxZ	finn-b-J10_BRONCHNAS	Unspecified chronic bronchitis || id:finn-b-J10_BRONCHNAS	genus.Coprobacter.id.949	Weighted median	10	0.156455	0.353881	0.658408		-0.537152	0.850062	1.16936	0.58441	2.33979	1.169 (0.584-2.34)
6mIWxZ	finn-b-J10_BRONCHNAS	Unspecified chronic bronchitis || id:finn-b-J10_BRONCHNAS	genus.Coprobacter.id.949	Inverse variance weighted (fixed effects)	10	0.191121	0.259352	0.461172	0.946502	-0.317208	0.699451	1.21061	0.728179	2.01265	1.211 (0.728-2.013)
6mIWxZ	finn-b-J10_BRONCHNAS	Unspecified chronic bronchitis || id:finn-b-J10_BRONCHNAS	genus.Coprobacter.id.949	Simple mode	10	0.351671	0.541244	0.532088		-0.709168	1.41251	1.42144	0.492054	4.10625	1.421 (0.492-4.106)
6mIWxZ	finn-b-J10_BRONCHNAS	Unspecified chronic bronchitis || id:finn-b-J10_BRONCHNAS	genus.Coprobacter.id.949	Weighted mode	10	0.0435641	0.532811	0.936625		-1.00075	1.08787	1.04453	0.367605	2.96796	1.045 (0.368-2.968)
77YJKV	finn-b-J10_BRONCHNAS	Unspecified chronic bronchitis || id:finn-b-J10_BRONCHNAS	genus..Eubacteriumruminantiumgroup.id.11340	MR Egger	18	-0.546954	0.846743	0.527468		-2.20657	1.11266	0.57871	0.110078	3.04245	0.579 (0.11-3.042)
77YJKV	finn-b-J10_BRONCHNAS	Unspecified chronic bronchitis || id:finn-b-J10_BRONCHNAS	genus..Eubacteriumruminantiumgroup.id.11340	Weighted median	18	-0.375355	0.282233	0.183537		-0.928532	0.177823	0.687046	0.395133	1.19461	0.687 (0.395-1.195)
77YJKV	finn-b-J10_BRONCHNAS	Unspecified chronic bronchitis || id:finn-b-J10_BRONCHNAS	genus..Eubacteriumruminantiumgroup.id.11340	Inverse variance weighted (fixed effects)	18	-0.144443	0.197784	0.465203	0.946502	-0.532099	0.243214	0.865505	0.587371	1.27534	0.866 (0.587-1.275)
77YJKV	finn-b-J10_BRONCHNAS	Unspecified chronic bronchitis || id:finn-b-J10_BRONCHNAS	genus..Eubacteriumruminantiumgroup.id.11340	Simple mode	18	-0.698065	0.50403	0.18397		-1.68596	0.289834	0.497547	0.185266	1.33621	0.498 (0.185-1.336)
77YJKV	finn-b-J10_BRONCHNAS	Unspecified chronic bronchitis || id:finn-b-J10_BRONCHNAS	genus..Eubacteriumruminantiumgroup.id.11340	Weighted mode	18	-0.554325	0.438988	0.223732		-1.41474	0.306092	0.57446	0.242988	1.35811	0.574 (0.243-1.358)
7aTYpg	finn-b-J10_BRONCHNAS	Unspecified chronic bronchitis || id:finn-b-J10_BRONCHNAS	genus.Collinsella.id.815	MR Egger	9	-0.818643	1.60532	0.625764		-3.96508	2.32779	0.44103	0.0189666	10.2553	0.441 (0.019-10.255)
7aTYpg	finn-b-J10_BRONCHNAS	Unspecified chronic bronchitis || id:finn-b-J10_BRONCHNAS	genus.Collinsella.id.815	Weighted median	9	0.953432	0.570965	0.0949468		-0.165659	2.07252	2.5946	0.847335	7.94484	2.595 (0.847-7.945)
7aTYpg	finn-b-J10_BRONCHNAS	Unspecified chronic bronchitis || id:finn-b-J10_BRONCHNAS	genus.Collinsella.id.815	Inverse variance weighted (fixed effects)	9	1.19488	0.430234	0.00548156	0.326153	0.351622	2.03814	3.30316	1.42137	7.67631	3.303 (1.421-7.676)
7aTYpg	finn-b-J10_BRONCHNAS	Unspecified chronic bronchitis || id:finn-b-J10_BRONCHNAS	genus.Collinsella.id.815	Simple mode	9	1.03828	0.77304	0.21609		-0.476876	2.55344	2.82436	0.62072	12.8512	2.824 (0.621-12.851)
7aTYpg	finn-b-J10_BRONCHNAS	Unspecified chronic bronchitis || id:finn-b-J10_BRONCHNAS	genus.Collinsella.id.815	Weighted mode	9	1.05035	0.79867	0.224913		-0.515048	2.61574	2.85864	0.597472	13.6773	2.859 (0.597-13.677)
7dqlOH	finn-b-J10_BRONCHNAS	Unspecified chronic bronchitis || id:finn-b-J10_BRONCHNAS	genus..Clostridiuminnocuumgroup.id.14397	MR Egger	9	1.14228	1.01163	0.296042		-0.840523	3.12508	3.13389	0.431485	22.7616	3.134 (0.431-22.762)
7dqlOH	finn-b-J10_BRONCHNAS	Unspecified chronic bronchitis || id:finn-b-J10_BRONCHNAS	genus..Clostridiuminnocuumgroup.id.14397	Weighted median	9	0.045672	0.281799	0.871248		-0.506654	0.597998	1.04673	0.602508	1.81847	1.047 (0.603-1.818)
7dqlOH	finn-b-J10_BRONCHNAS	Unspecified chronic bronchitis || id:finn-b-J10_BRONCHNAS	genus..Clostridiuminnocuumgroup.id.14397	Inverse variance weighted (fixed effects)	9	0.0633013	0.209265	0.762276	0.998639	-0.346859	0.473462	1.06535	0.706905	1.60554	1.065 (0.707-1.606)
7dqlOH	finn-b-J10_BRONCHNAS	Unspecified chronic bronchitis || id:finn-b-J10_BRONCHNAS	genus..Clostridiuminnocuumgroup.id.14397	Simple mode	9	-0.123568	0.49832	0.810404		-1.10027	0.853139	0.883762	0.33278	2.347	0.884 (0.333-2.347)
7dqlOH	finn-b-J10_BRONCHNAS	Unspecified chronic bronchitis || id:finn-b-J10_BRONCHNAS	genus..Clostridiuminnocuumgroup.id.14397	Weighted mode	9	0.307348	0.476815	0.537237		-0.62721	1.24191	1.35981	0.53408	3.46221	1.36 (0.534-3.462)
80h8vf	finn-b-J10_BRONCHNAS	Unspecified chronic bronchitis || id:finn-b-J10_BRONCHNAS	genus.Anaerostipes.id.1991	MR Egger	13	-1.34287	1.34254	0.338687		-3.97425	1.28851	0.261095	0.0187934	3.62737	0.261 (0.019-3.627)
80h8vf	finn-b-J10_BRONCHNAS	Unspecified chronic bronchitis || id:finn-b-J10_BRONCHNAS	genus.Anaerostipes.id.1991	Weighted median	13	-0.109794	0.508485	0.829047		-1.10643	0.886836	0.896018	0.330739	2.42744	0.896 (0.331-2.427)
80h8vf	finn-b-J10_BRONCHNAS	Unspecified chronic bronchitis || id:finn-b-J10_BRONCHNAS	genus.Anaerostipes.id.1991	Inverse variance weighted (fixed effects)	13	0.135552	0.370225	0.714264	0.998639	-0.590089	0.861193	1.14517	0.554278	2.36598	1.145 (0.554-2.366)
80h8vf	finn-b-J10_BRONCHNAS	Unspecified chronic bronchitis || id:finn-b-J10_BRONCHNAS	genus.Anaerostipes.id.1991	Simple mode	13	-0.242676	0.844649	0.778776		-1.89819	1.41284	0.784526	0.14984	4.10759	0.785 (0.15-4.108)
80h8vf	finn-b-J10_BRONCHNAS	Unspecified chronic bronchitis || id:finn-b-J10_BRONCHNAS	genus.Anaerostipes.id.1991	Weighted mode	13	-0.301057	0.813568	0.717797		-1.89565	1.29354	0.740036	0.150221	3.64566	0.74 (0.15-3.646)
8jKldu	finn-b-J10_BRONCHNAS	Unspecified chronic bronchitis || id:finn-b-J10_BRONCHNAS	genus.Coprococcus3.id.11303	MR Egger	9	4.47938	2.41398	0.105893		-0.25201	9.21078	88.1803	0.777237	10004.4	88.18 (0.777-10004.382)
8jKldu	finn-b-J10_BRONCHNAS	Unspecified chronic bronchitis || id:finn-b-J10_BRONCHNAS	genus.Coprococcus3.id.11303	Weighted median	9	0.906129	0.625857	0.147667		-0.32055	2.13281	2.47472	0.72575	8.43853	2.475 (0.726-8.439)
8jKldu	finn-b-J10_BRONCHNAS	Unspecified chronic bronchitis || id:finn-b-J10_BRONCHNAS	genus.Coprococcus3.id.11303	Inverse variance weighted (fixed effects)	9	0.293906	0.439189	0.503367	0.998344	-0.566904	1.15472	1.34166	0.567279	3.17312	1.342 (0.567-3.173)
8jKldu	finn-b-J10_BRONCHNAS	Unspecified chronic bronchitis || id:finn-b-J10_BRONCHNAS	genus.Coprococcus3.id.11303	Simple mode	9	1.36692	1.05355	0.23064		-0.698042	3.43189	3.92327	0.497559	30.9351	3.923 (0.498-30.935)
8jKldu	finn-b-J10_BRONCHNAS	Unspecified chronic bronchitis || id:finn-b-J10_BRONCHNAS	genus.Coprococcus3.id.11303	Weighted mode	9	1.31087	1.10264	0.268586		-0.850291	3.47204	3.70942	0.42729	32.2024	3.709 (0.427-32.202)
8NULRM	finn-b-J10_BRONCHNAS	Unspecified chronic bronchitis || id:finn-b-J10_BRONCHNAS	genus.Paraprevotella.id.962	MR Egger	13	0.134306	0.984686	0.893973		-1.79568	2.06429	1.14374	0.166015	7.8797	1.144 (0.166-7.88)
8NULRM	finn-b-J10_BRONCHNAS	Unspecified chronic bronchitis || id:finn-b-J10_BRONCHNAS	genus.Paraprevotella.id.962	Weighted median	13	0.188754	0.320089	0.555397		-0.438621	0.816129	1.20774	0.644925	2.26173	1.208 (0.645-2.262)
8NULRM	finn-b-J10_BRONCHNAS	Unspecified chronic bronchitis || id:finn-b-J10_BRONCHNAS	genus.Paraprevotella.id.962	Inverse variance weighted (fixed effects)	13	0.133765	0.218091	0.53965	0.998639	-0.293694	0.561223	1.14312	0.745505	1.75282	1.143 (0.746-1.753)
8NULRM	finn-b-J10_BRONCHNAS	Unspecified chronic bronchitis || id:finn-b-J10_BRONCHNAS	genus.Paraprevotella.id.962	Simple mode	13	-0.579201	0.635578	0.380081		-1.82493	0.666533	0.560346	0.161228	1.94747	0.56 (0.161-1.947)
8NULRM	finn-b-J10_BRONCHNAS	Unspecified chronic bronchitis || id:finn-b-J10_BRONCHNAS	genus.Paraprevotella.id.962	Weighted mode	13	-0.536357	0.628239	0.409964		-1.76771	0.694991	0.584875	0.170724	2.00369	0.585 (0.171-2.004)
9s731W	finn-b-J10_BRONCHNAS	Unspecified chronic bronchitis || id:finn-b-J10_BRONCHNAS	genus.RuminococcaceaeUCG009.id.11366	MR Egger	12	-1.41084	1.15423	0.249614		-3.67313	0.851452	0.243938	0.0253967	2.34305	0.244 (0.025-2.343)
9s731W	finn-b-J10_BRONCHNAS	Unspecified chronic bronchitis || id:finn-b-J10_BRONCHNAS	genus.RuminococcaceaeUCG009.id.11366	Weighted median	12	0.244885	0.369896	0.507948		-0.480112	0.969882	1.27747	0.618714	2.63763	1.277 (0.619-2.638)
9s731W	finn-b-J10_BRONCHNAS	Unspecified chronic bronchitis || id:finn-b-J10_BRONCHNAS	genus.RuminococcaceaeUCG009.id.11366	Inverse variance weighted (fixed effects)	12	-0.103534	0.244866	0.672428	0.998639	-0.583472	0.376404	0.901646	0.557958	1.45704	0.902 (0.558-1.457)
9s731W	finn-b-J10_BRONCHNAS	Unspecified chronic bronchitis || id:finn-b-J10_BRONCHNAS	genus.RuminococcaceaeUCG009.id.11366	Simple mode	12	0.741209	0.717047	0.32347		-0.664203	2.14662	2.09847	0.514683	8.55589	2.098 (0.515-8.556)
9s731W	finn-b-J10_BRONCHNAS	Unspecified chronic bronchitis || id:finn-b-J10_BRONCHNAS	genus.RuminococcaceaeUCG009.id.11366	Weighted mode	12	0.717085	0.741731	0.354433		-0.736709	2.17088	2.04845	0.478687	8.76598	2.048 (0.479-8.766)
acLMuF	finn-b-J10_BRONCHNAS	Unspecified chronic bronchitis || id:finn-b-J10_BRONCHNAS	genus.Parasutterella.id.2892	MR Egger	14	1.13218	0.724656	0.144174		-0.288141	2.55251	3.10243	0.749656	12.8393	3.102 (0.75-12.839)
acLMuF	finn-b-J10_BRONCHNAS	Unspecified chronic bronchitis || id:finn-b-J10_BRONCHNAS	genus.Parasutterella.id.2892	Weighted median	14	0.0484354	0.367697	0.895201		-0.672251	0.769121	1.04963	0.510558	2.15787	1.05 (0.511-2.158)
acLMuF	finn-b-J10_BRONCHNAS	Unspecified chronic bronchitis || id:finn-b-J10_BRONCHNAS	genus.Parasutterella.id.2892	Inverse variance weighted (fixed effects)	14	0.0102201	0.260432	0.968697	0.998639	-0.500226	0.520666	1.01027	0.606394	1.68315	1.01 (0.606-1.683)
acLMuF	finn-b-J10_BRONCHNAS	Unspecified chronic bronchitis || id:finn-b-J10_BRONCHNAS	genus.Parasutterella.id.2892	Simple mode	14	-0.0303933	0.66037	0.96399		-1.32472	1.26393	0.970064	0.265878	3.53931	0.97 (0.266-3.539)
acLMuF	finn-b-J10_BRONCHNAS	Unspecified chronic bronchitis || id:finn-b-J10_BRONCHNAS	genus.Parasutterella.id.2892	Weighted mode	14	-0.0303933	0.5643	0.957866		-1.13642	1.07564	0.970064	0.320965	2.93186	0.97 (0.321-2.932)
AdsBD9	finn-b-J10_BRONCHNAS	Unspecified chronic bronchitis || id:finn-b-J10_BRONCHNAS	genus.Turicibacter.id.2162	MR Egger	10	-0.412286	1.77684	0.822338		-3.89489	3.07032	0.662135	0.0203455	21.5488	0.662 (0.02-21.549)
AdsBD9	finn-b-J10_BRONCHNAS	Unspecified chronic bronchitis || id:finn-b-J10_BRONCHNAS	genus.Turicibacter.id.2162	Weighted median	10	-0.240255	0.412541	0.560311		-1.04884	0.568325	0.786427	0.350345	1.76531	0.786 (0.35-1.765)
AdsBD9	finn-b-J10_BRONCHNAS	Unspecified chronic bronchitis || id:finn-b-J10_BRONCHNAS	genus.Turicibacter.id.2162	Inverse variance weighted (fixed effects)	10	-0.00665085	0.290749	0.98175	0.998639	-0.576519	0.563217	0.993371	0.561851	1.75631	0.993 (0.562-1.756)
AdsBD9	finn-b-J10_BRONCHNAS	Unspecified chronic bronchitis || id:finn-b-J10_BRONCHNAS	genus.Turicibacter.id.2162	Simple mode	10	-0.303334	0.713885	0.680884		-1.70255	1.09588	0.738353	0.182219	2.99182	0.738 (0.182-2.992)
AdsBD9	finn-b-J10_BRONCHNAS	Unspecified chronic bronchitis || id:finn-b-J10_BRONCHNAS	genus.Turicibacter.id.2162	Weighted mode	10	-0.586539	0.608477	0.360258		-1.77915	0.606077	0.556249	0.168781	1.83323	0.556 (0.169-1.833)
AK0l7A	finn-b-J10_BRONCHNAS	Unspecified chronic bronchitis || id:finn-b-J10_BRONCHNAS	genus.LachnospiraceaeUCG010.id.11330	MR Egger	10	0.0591753	1.13316	0.959633		-2.16183	2.28018	1.06096	0.115115	9.77841	1.061 (0.115-9.778)
AK0l7A	finn-b-J10_BRONCHNAS	Unspecified chronic bronchitis || id:finn-b-J10_BRONCHNAS	genus.LachnospiraceaeUCG010.id.11330	Weighted median	10	-0.32233	0.48701	0.508064		-1.27687	0.632209	0.724459	0.278909	1.88176	0.724 (0.279-1.882)
AK0l7A	finn-b-J10_BRONCHNAS	Unspecified chronic bronchitis || id:finn-b-J10_BRONCHNAS	genus.LachnospiraceaeUCG010.id.11330	Inverse variance weighted (fixed effects)	10	-0.45646	0.373289	0.221403	0.946502	-1.18811	0.275186	0.633522	0.304798	1.31678	0.634 (0.305-1.317)
AK0l7A	finn-b-J10_BRONCHNAS	Unspecified chronic bronchitis || id:finn-b-J10_BRONCHNAS	genus.LachnospiraceaeUCG010.id.11330	Simple mode	10	-0.329746	0.681752	0.640167		-1.66598	1.00649	0.719106	0.189005	2.73597	0.719 (0.189-2.736)
AK0l7A	finn-b-J10_BRONCHNAS	Unspecified chronic bronchitis || id:finn-b-J10_BRONCHNAS	genus.LachnospiraceaeUCG010.id.11330	Weighted mode	10	-0.321005	0.695831	0.655511		-1.68483	1.04282	0.72542	0.185475	2.83722	0.725 (0.185-2.837)
aKuChq	finn-b-J10_BRONCHNAS	Unspecified chronic bronchitis || id:finn-b-J10_BRONCHNAS	genus.Faecalibacterium.id.2057	MR Egger	10	0.232318	0.629213	0.721545		-1.00094	1.46557	1.26152	0.367534	4.33003	1.262 (0.368-4.33)
aKuChq	finn-b-J10_BRONCHNAS	Unspecified chronic bronchitis || id:finn-b-J10_BRONCHNAS	genus.Faecalibacterium.id.2057	Weighted median	10	-0.0018867	0.406027	0.996292		-0.7977	0.793927	0.998115	0.450364	2.21207	0.998 (0.45-2.212)
aKuChq	finn-b-J10_BRONCHNAS	Unspecified chronic bronchitis || id:finn-b-J10_BRONCHNAS	genus.Faecalibacterium.id.2057	Inverse variance weighted (fixed effects)	10	0.159348	0.322606	0.621349	0.998639	-0.47296	0.791656	1.17275	0.623155	2.20705	1.173 (0.623-2.207)
aKuChq	finn-b-J10_BRONCHNAS	Unspecified chronic bronchitis || id:finn-b-J10_BRONCHNAS	genus.Faecalibacterium.id.2057	Simple mode	10	0.341627	0.598952	0.582382		-0.83232	1.51557	1.40723	0.435039	4.55203	1.407 (0.435-4.552)
aKuChq	finn-b-J10_BRONCHNAS	Unspecified chronic bronchitis || id:finn-b-J10_BRONCHNAS	genus.Faecalibacterium.id.2057	Weighted mode	10	0.1706	0.490521	0.735991		-0.79082	1.13202	1.18602	0.453473	3.10192	1.186 (0.453-3.102)
aKXyAu	finn-b-J10_BRONCHNAS	Unspecified chronic bronchitis || id:finn-b-J10_BRONCHNAS	genus.Blautia.id.1992	MR Egger	13	-2.05694	0.978487	0.0593775		-3.97477	-0.139105	0.127845	0.0187835	0.870137	0.128 (0.019-0.87)
aKXyAu	finn-b-J10_BRONCHNAS	Unspecified chronic bronchitis || id:finn-b-J10_BRONCHNAS	genus.Blautia.id.1992	Weighted median	13	-0.505475	0.499455	0.311513		-1.48441	0.473457	0.603219	0.226637	1.60554	0.603 (0.227-1.606)
aKXyAu	finn-b-J10_BRONCHNAS	Unspecified chronic bronchitis || id:finn-b-J10_BRONCHNAS	genus.Blautia.id.1992	Inverse variance weighted (fixed effects)	13	-0.601609	0.375104	0.108748	0.946502	-1.33681	0.133595	0.54793	0.262682	1.14293	0.548 (0.263-1.143)
aKXyAu	finn-b-J10_BRONCHNAS	Unspecified chronic bronchitis || id:finn-b-J10_BRONCHNAS	genus.Blautia.id.1992	Simple mode	13	-0.544246	0.818193	0.518516		-2.1479	1.05941	0.580279	0.116729	2.88468	0.58 (0.117-2.885)
aKXyAu	finn-b-J10_BRONCHNAS	Unspecified chronic bronchitis || id:finn-b-J10_BRONCHNAS	genus.Blautia.id.1992	Weighted mode	13	-0.570765	0.825581	0.502502		-2.1889	1.04737	0.565093	0.11204	2.85016	0.565 (0.112-2.85)
AN8qjo	finn-b-J10_BRONCHNAS	Unspecified chronic bronchitis || id:finn-b-J10_BRONCHNAS	genus.Clostridiumsensustricto1.id.1873	MR Egger	7	-1.04359	0.97957	0.335435		-2.96354	0.87637	0.352189	0.0516356	2.40216	0.352 (0.052-2.402)
AN8qjo	finn-b-J10_BRONCHNAS	Unspecified chronic bronchitis || id:finn-b-J10_BRONCHNAS	genus.Clostridiumsensustricto1.id.1873	Weighted median	7	-0.283831	0.481764	0.555761		-1.22809	0.660427	0.752894	0.292852	1.93562	0.753 (0.293-1.936)
AN8qjo	finn-b-J10_BRONCHNAS	Unspecified chronic bronchitis || id:finn-b-J10_BRONCHNAS	genus.Clostridiumsensustricto1.id.1873	Inverse variance weighted (fixed effects)	7	-0.392664	0.381755	0.303678	0.946502	-1.1409	0.355575	0.675255	0.31953	1.427	0.675 (0.32-1.427)
AN8qjo	finn-b-J10_BRONCHNAS	Unspecified chronic bronchitis || id:finn-b-J10_BRONCHNAS	genus.Clostridiumsensustricto1.id.1873	Simple mode	7	-0.365325	0.537809	0.522285		-1.41943	0.688781	0.693971	0.241851	1.99129	0.694 (0.242-1.991)
AN8qjo	finn-b-J10_BRONCHNAS	Unspecified chronic bronchitis || id:finn-b-J10_BRONCHNAS	genus.Clostridiumsensustricto1.id.1873	Weighted mode	7	-0.365325	0.565256	0.542001		-1.47323	0.742577	0.693971	0.229185	2.10134	0.694 (0.229-2.101)
anDrA2	finn-b-J10_BRONCHNAS	Unspecified chronic bronchitis || id:finn-b-J10_BRONCHNAS	genus..Eubacteriumventriosumgroup.id.11341	MR Egger	15	1.32057	1.58279	0.419162		-1.7817	4.42285	3.74557	0.168352	83.3332	3.746 (0.168-83.333)
anDrA2	finn-b-J10_BRONCHNAS	Unspecified chronic bronchitis || id:finn-b-J10_BRONCHNAS	genus..Eubacteriumventriosumgroup.id.11341	Weighted median	15	0.0778136	0.419959	0.853003		-0.745307	0.900934	1.08092	0.474589	2.4619	1.081 (0.475-2.462)
anDrA2	finn-b-J10_BRONCHNAS	Unspecified chronic bronchitis || id:finn-b-J10_BRONCHNAS	genus..Eubacteriumventriosumgroup.id.11341	Inverse variance weighted (fixed effects)	15	-0.00433473	0.317215	0.989097	0.998639	-0.626075	0.617406	0.995675	0.534686	1.85411	0.996 (0.535-1.854)
anDrA2	finn-b-J10_BRONCHNAS	Unspecified chronic bronchitis || id:finn-b-J10_BRONCHNAS	genus..Eubacteriumventriosumgroup.id.11341	Simple mode	15	0.127562	0.721478	0.862192		-1.28653	1.54166	1.13606	0.276227	4.67233	1.136 (0.276-4.672)
anDrA2	finn-b-J10_BRONCHNAS	Unspecified chronic bronchitis || id:finn-b-J10_BRONCHNAS	genus..Eubacteriumventriosumgroup.id.11341	Weighted mode	15	0.144893	0.673816	0.832843		-1.17579	1.46557	1.15592	0.308576	4.33002	1.156 (0.309-4.33)
ASQ2fp	finn-b-J10_BRONCHNAS	Unspecified chronic bronchitis || id:finn-b-J10_BRONCHNAS	genus.RuminococcaceaeNK4A214group.id.11358	MR Egger	13	1.68694	1.38801	0.249669		-1.03357	4.40744	5.40292	0.355736	82.0594	5.403 (0.356-82.059)
ASQ2fp	finn-b-J10_BRONCHNAS	Unspecified chronic bronchitis || id:finn-b-J10_BRONCHNAS	genus.RuminococcaceaeNK4A214group.id.11358	Weighted median	13	0.814088	0.478945	0.0891773		-0.124644	1.75282	2.25712	0.882811	5.77085	2.257 (0.883-5.771)
ASQ2fp	finn-b-J10_BRONCHNAS	Unspecified chronic bronchitis || id:finn-b-J10_BRONCHNAS	genus.RuminococcaceaeNK4A214group.id.11358	Inverse variance weighted (fixed effects)	13	0.637478	0.334291	0.0565264	0.946502	-0.0177325	1.29269	1.8917	0.982424	3.64256	1.892 (0.982-3.643)
ASQ2fp	finn-b-J10_BRONCHNAS	Unspecified chronic bronchitis || id:finn-b-J10_BRONCHNAS	genus.RuminococcaceaeNK4A214group.id.11358	Simple mode	13	0.620414	0.796846	0.451303		-0.941404	2.18223	1.8597	0.39008	8.86607	1.86 (0.39-8.866)
ASQ2fp	finn-b-J10_BRONCHNAS	Unspecified chronic bronchitis || id:finn-b-J10_BRONCHNAS	genus.RuminococcaceaeNK4A214group.id.11358	Weighted mode	13	0.70058	0.667527	0.314619		-0.607774	2.00893	2.01492	0.544562	7.45536	2.015 (0.545-7.455)
aToCrK	finn-b-J10_BRONCHNAS	Unspecified chronic bronchitis || id:finn-b-J10_BRONCHNAS	genus.Anaerotruncus.id.2054	MR Egger	13	0.310022	1.13205	0.789267		-1.90879	2.52883	1.36345	0.14826	12.5389	1.363 (0.148-12.539)
aToCrK	finn-b-J10_BRONCHNAS	Unspecified chronic bronchitis || id:finn-b-J10_BRONCHNAS	genus.Anaerotruncus.id.2054	Weighted median	13	0.0366745	0.484266	0.939632		-0.912486	0.985835	1.03736	0.401525	2.68005	1.037 (0.402-2.68)
aToCrK	finn-b-J10_BRONCHNAS	Unspecified chronic bronchitis || id:finn-b-J10_BRONCHNAS	genus.Anaerotruncus.id.2054	Inverse variance weighted (fixed effects)	13	0.0152292	0.355365	0.965817	0.998639	-0.681287	0.711745	1.01535	0.505965	2.03754	1.015 (0.506-2.038)
aToCrK	finn-b-J10_BRONCHNAS	Unspecified chronic bronchitis || id:finn-b-J10_BRONCHNAS	genus.Anaerotruncus.id.2054	Simple mode	13	-0.127934	0.73141	0.864064		-1.5615	1.30563	0.879912	0.209822	3.69001	0.88 (0.21-3.69)
aToCrK	finn-b-J10_BRONCHNAS	Unspecified chronic bronchitis || id:finn-b-J10_BRONCHNAS	genus.Anaerotruncus.id.2054	Weighted mode	13	-0.0358019	0.715546	0.960918		-1.43827	1.36667	0.964831	0.237337	3.92226	0.965 (0.237-3.922)
B5jn0Y	finn-b-J10_BRONCHNAS	Unspecified chronic bronchitis || id:finn-b-J10_BRONCHNAS	genus.Roseburia.id.2012	MR Egger	14	0.391258	1.09349	0.726703		-1.75198	2.5345	1.47884	0.17343	12.6101	1.479 (0.173-12.61)
B5jn0Y	finn-b-J10_BRONCHNAS	Unspecified chronic bronchitis || id:finn-b-J10_BRONCHNAS	genus.Roseburia.id.2012	Weighted median	14	0.174386	0.443217	0.693983		-0.694319	1.04309	1.19052	0.499414	2.83798	1.191 (0.499-2.838)
B5jn0Y	finn-b-J10_BRONCHNAS	Unspecified chronic bronchitis || id:finn-b-J10_BRONCHNAS	genus.Roseburia.id.2012	Inverse variance weighted (fixed effects)	14	0.28869	0.356444	0.417988	0.946502	-0.409939	0.987319	1.33468	0.66369	2.68403	1.335 (0.664-2.684)
B5jn0Y	finn-b-J10_BRONCHNAS	Unspecified chronic bronchitis || id:finn-b-J10_BRONCHNAS	genus.Roseburia.id.2012	Simple mode	14	0.0697852	0.734249	0.92573		-1.36934	1.50891	1.07228	0.254274	4.52182	1.072 (0.254-4.522)
B5jn0Y	finn-b-J10_BRONCHNAS	Unspecified chronic bronchitis || id:finn-b-J10_BRONCHNAS	genus.Roseburia.id.2012	Weighted mode	14	0.0296378	0.737632	0.96856		-1.41612	1.4754	1.03008	0.242653	4.37277	1.03 (0.243-4.373)
BiKMtW	finn-b-J10_BRONCHNAS	Unspecified chronic bronchitis || id:finn-b-J10_BRONCHNAS	genus.Sutterella.id.2896	MR Egger	12	0.917872	2.05934	0.665299		-3.11843	4.95417	2.50396	0.0442267	141.765	2.504 (0.044-141.765)
BiKMtW	finn-b-J10_BRONCHNAS	Unspecified chronic bronchitis || id:finn-b-J10_BRONCHNAS	genus.Sutterella.id.2896	Weighted median	12	-0.179682	0.523409	0.731379		-1.20556	0.8462	0.835536	0.299523	2.33077	0.836 (0.3-2.331)
BiKMtW	finn-b-J10_BRONCHNAS	Unspecified chronic bronchitis || id:finn-b-J10_BRONCHNAS	genus.Sutterella.id.2896	Inverse variance weighted (multiplicative random effects)	12	-0.0300507	0.457842	0.947668	0.998639	-0.927421	0.867319	0.970396	0.395573	2.38052	0.97 (0.396-2.381)
BiKMtW	finn-b-J10_BRONCHNAS	Unspecified chronic bronchitis || id:finn-b-J10_BRONCHNAS	genus.Sutterella.id.2896	Simple mode	12	-1.17928	1.04039	0.281106		-3.21845	0.859887	0.3075	0.0400172	2.36289	0.308 (0.04-2.363)
BiKMtW	finn-b-J10_BRONCHNAS	Unspecified chronic bronchitis || id:finn-b-J10_BRONCHNAS	genus.Sutterella.id.2896	Weighted mode	12	-0.977343	0.918834	0.310268		-2.77826	0.823572	0.37631	0.0621467	2.27862	0.376 (0.062-2.279)
BLC7wV	finn-b-J10_BRONCHNAS	Unspecified chronic bronchitis || id:finn-b-J10_BRONCHNAS	genus.RuminococcaceaeUCG013.id.11370	MR Egger	12	-0.902826	1.04937	0.409749		-2.95959	1.15394	0.405422	0.0518401	3.17066	0.405 (0.052-3.171)
BLC7wV	finn-b-J10_BRONCHNAS	Unspecified chronic bronchitis || id:finn-b-J10_BRONCHNAS	genus.RuminococcaceaeUCG013.id.11370	Weighted median	12	0.197742	0.456382	0.66481		-0.696766	1.09225	1.21865	0.498194	2.98097	1.219 (0.498-2.981)
BLC7wV	finn-b-J10_BRONCHNAS	Unspecified chronic bronchitis || id:finn-b-J10_BRONCHNAS	genus.RuminococcaceaeUCG013.id.11370	Inverse variance weighted (fixed effects)	12	-0.125551	0.354006	0.722846	0.998639	-0.819402	0.5683	0.882011	0.440695	1.76526	0.882 (0.441-1.765)
BLC7wV	finn-b-J10_BRONCHNAS	Unspecified chronic bronchitis || id:finn-b-J10_BRONCHNAS	genus.RuminococcaceaeUCG013.id.11370	Simple mode	12	0.561307	0.689187	0.432667		-0.789499	1.91211	1.75296	0.454072	6.76737	1.753 (0.454-6.767)
BLC7wV	finn-b-J10_BRONCHNAS	Unspecified chronic bronchitis || id:finn-b-J10_BRONCHNAS	genus.RuminococcaceaeUCG013.id.11370	Weighted mode	12	0.498174	0.686446	0.483159		-0.84726	1.84361	1.64571	0.428588	6.3193	1.646 (0.429-6.319)
Bt0kEx	finn-b-J10_BRONCHNAS	Unspecified chronic bronchitis || id:finn-b-J10_BRONCHNAS	genus.LachnospiraceaeNK4A136group.id.11319	MR Egger	15	0.914822	0.565152	0.129502		-0.192875	2.02252	2.49633	0.824585	7.55734	2.496 (0.825-7.557)
Bt0kEx	finn-b-J10_BRONCHNAS	Unspecified chronic bronchitis || id:finn-b-J10_BRONCHNAS	genus.LachnospiraceaeNK4A136group.id.11319	Weighted median	15	0.382892	0.421179	0.3633		-0.442619	1.2084	1.46652	0.642352	3.34813	1.467 (0.642-3.348)
Bt0kEx	finn-b-J10_BRONCHNAS	Unspecified chronic bronchitis || id:finn-b-J10_BRONCHNAS	genus.LachnospiraceaeNK4A136group.id.11319	Inverse variance weighted (fixed effects)	15	0.178874	0.283646	0.528287	0.998639	-0.377072	0.73482	1.19587	0.685866	2.08511	1.196 (0.686-2.085)
Bt0kEx	finn-b-J10_BRONCHNAS	Unspecified chronic bronchitis || id:finn-b-J10_BRONCHNAS	genus.LachnospiraceaeNK4A136group.id.11319	Simple mode	15	0.515339	0.656323	0.445427		-0.771054	1.80173	1.67421	0.462525	6.06013	1.674 (0.463-6.06)
Bt0kEx	finn-b-J10_BRONCHNAS	Unspecified chronic bronchitis || id:finn-b-J10_BRONCHNAS	genus.LachnospiraceaeNK4A136group.id.11319	Weighted mode	15	0.47386	0.472279	0.33272		-0.451806	1.39953	1.60618	0.636478	4.05328	1.606 (0.636-4.053)
c62fwk	finn-b-J10_BRONCHNAS	Unspecified chronic bronchitis || id:finn-b-J10_BRONCHNAS	genus.Sellimonas.id.14369	MR Egger	9	-0.0146693	1.05219	0.989265		-2.07695	2.04761	0.985438	0.125311	7.74939	0.985 (0.125-7.749)
c62fwk	finn-b-J10_BRONCHNAS	Unspecified chronic bronchitis || id:finn-b-J10_BRONCHNAS	genus.Sellimonas.id.14369	Weighted median	9	0.349966	0.247197	0.156852		-0.13454	0.834472	1.41902	0.874118	2.3036	1.419 (0.874-2.304)
c62fwk	finn-b-J10_BRONCHNAS	Unspecified chronic bronchitis || id:finn-b-J10_BRONCHNAS	genus.Sellimonas.id.14369	Inverse variance weighted (fixed effects)	9	0.305209	0.181566	0.0927657	0.946502	-0.0506594	0.661078	1.35691	0.950602	1.93688	1.357 (0.951-1.937)
c62fwk	finn-b-J10_BRONCHNAS	Unspecified chronic bronchitis || id:finn-b-J10_BRONCHNAS	genus.Sellimonas.id.14369	Simple mode	9	0.372632	0.399908	0.378706		-0.411189	1.15645	1.45155	0.662862	3.17864	1.452 (0.663-3.179)
c62fwk	finn-b-J10_BRONCHNAS	Unspecified chronic bronchitis || id:finn-b-J10_BRONCHNAS	genus.Sellimonas.id.14369	Weighted mode	9	0.381392	0.362145	0.32304		-0.328413	1.0912	1.46432	0.720066	2.97784	1.464 (0.72-2.978)
cqFLTQ	finn-b-J10_BRONCHNAS	Unspecified chronic bronchitis || id:finn-b-J10_BRONCHNAS	genus.Coprococcus1.id.11301	MR Egger	12	-0.190051	1.03266	0.857661		-2.21407	1.83397	0.826917	0.109255	6.2587	0.827 (0.109-6.259)
cqFLTQ	finn-b-J10_BRONCHNAS	Unspecified chronic bronchitis || id:finn-b-J10_BRONCHNAS	genus.Coprococcus1.id.11301	Weighted median	12	0.315149	0.481227	0.512541		-0.628056	1.25835	1.37046	0.533628	3.51962	1.37 (0.534-3.52)
cqFLTQ	finn-b-J10_BRONCHNAS	Unspecified chronic bronchitis || id:finn-b-J10_BRONCHNAS	genus.Coprococcus1.id.11301	Inverse variance weighted (fixed effects)	12	0.296905	0.341631	0.384803	0.946502	-0.372692	0.966502	1.34569	0.688877	2.62873	1.346 (0.689-2.629)
cqFLTQ	finn-b-J10_BRONCHNAS	Unspecified chronic bronchitis || id:finn-b-J10_BRONCHNAS	genus.Coprococcus1.id.11301	Simple mode	12	0.315322	0.817733	0.707142		-1.28744	1.91808	1.3707	0.275978	6.80787	1.371 (0.276-6.808)
cqFLTQ	finn-b-J10_BRONCHNAS	Unspecified chronic bronchitis || id:finn-b-J10_BRONCHNAS	genus.Coprococcus1.id.11301	Weighted mode	12	0.165468	0.66612	0.808397		-1.14013	1.47106	1.17995	0.319778	4.35387	1.18 (0.32-4.354)
E1ZDX3	finn-b-J10_BRONCHNAS	Unspecified chronic bronchitis || id:finn-b-J10_BRONCHNAS	genus.Oxalobacter.id.2978	MR Egger	11	-0.588135	0.920071	0.538602		-2.39147	1.2152	0.555362	0.0914947	3.37098	0.555 (0.091-3.371)
E1ZDX3	finn-b-J10_BRONCHNAS	Unspecified chronic bronchitis || id:finn-b-J10_BRONCHNAS	genus.Oxalobacter.id.2978	Weighted median	11	0.0865077	0.26377	0.742937		-0.430482	0.603498	1.09036	0.650196	1.8285	1.09 (0.65-1.829)
E1ZDX3	finn-b-J10_BRONCHNAS	Unspecified chronic bronchitis || id:finn-b-J10_BRONCHNAS	genus.Oxalobacter.id.2978	Inverse variance weighted (fixed effects)	11	0.0358622	0.195932	0.854772	0.998639	-0.348165	0.419889	1.03651	0.705982	1.52179	1.037 (0.706-1.522)
E1ZDX3	finn-b-J10_BRONCHNAS	Unspecified chronic bronchitis || id:finn-b-J10_BRONCHNAS	genus.Oxalobacter.id.2978	Simple mode	11	0.164591	0.443003	0.71799		-0.703694	1.03288	1.17891	0.494754	2.80914	1.179 (0.495-2.809)
E1ZDX3	finn-b-J10_BRONCHNAS	Unspecified chronic bronchitis || id:finn-b-J10_BRONCHNAS	genus.Oxalobacter.id.2978	Weighted mode	11	0.158567	0.414046	0.709758		-0.652963	0.970097	1.17183	0.520501	2.6382	1.172 (0.521-2.638)
e5mJnF	finn-b-J10_BRONCHNAS	Unspecified chronic bronchitis || id:finn-b-J10_BRONCHNAS	genus.Dorea.id.1997	MR Egger	10	1.2789	1.18026	0.310124		-1.0344	3.5922	3.5927	0.35544	36.314	3.593 (0.355-36.314)
e5mJnF	finn-b-J10_BRONCHNAS	Unspecified chronic bronchitis || id:finn-b-J10_BRONCHNAS	genus.Dorea.id.1997	Weighted median	10	-0.3079	0.587293	0.600092		-1.45899	0.843196	0.734989	0.23247	2.32378	0.735 (0.232-2.324)
e5mJnF	finn-b-J10_BRONCHNAS	Unspecified chronic bronchitis || id:finn-b-J10_BRONCHNAS	genus.Dorea.id.1997	Inverse variance weighted (fixed effects)	10	-0.524003	0.424575	0.217135	0.946502	-1.35617	0.308164	0.592146	0.257646	1.36092	0.592 (0.258-1.361)
e5mJnF	finn-b-J10_BRONCHNAS	Unspecified chronic bronchitis || id:finn-b-J10_BRONCHNAS	genus.Dorea.id.1997	Simple mode	10	-0.790129	0.867674	0.386231		-2.49077	0.910513	0.453786	0.0828461	2.4856	0.454 (0.083-2.486)
e5mJnF	finn-b-J10_BRONCHNAS	Unspecified chronic bronchitis || id:finn-b-J10_BRONCHNAS	genus.Dorea.id.1997	Weighted mode	10	-0.607636	0.757754	0.443273		-2.09283	0.877561	0.544637	0.123337	2.40503	0.545 (0.123-2.405)
ebP4zV	finn-b-J10_BRONCHNAS	Unspecified chronic bronchitis || id:finn-b-J10_BRONCHNAS	genus.Ruminococcus1.id.11373	MR Egger	10	-0.982671	0.97915	0.34496		-2.90181	0.936463	0.37431	0.054924	2.55094	0.374 (0.055-2.551)
ebP4zV	finn-b-J10_BRONCHNAS	Unspecified chronic bronchitis || id:finn-b-J10_BRONCHNAS	genus.Ruminococcus1.id.11373	Weighted median	10	-0.374765	0.500206	0.453723		-1.35517	0.605638	0.687451	0.257904	1.83242	0.687 (0.258-1.832)
ebP4zV	finn-b-J10_BRONCHNAS	Unspecified chronic bronchitis || id:finn-b-J10_BRONCHNAS	genus.Ruminococcus1.id.11373	Inverse variance weighted (fixed effects)	10	-0.280929	0.366565	0.443449	0.946502	-0.999397	0.437539	0.755082	0.368101	1.54889	0.755 (0.368-1.549)
ebP4zV	finn-b-J10_BRONCHNAS	Unspecified chronic bronchitis || id:finn-b-J10_BRONCHNAS	genus.Ruminococcus1.id.11373	Simple mode	10	-0.886792	0.872591	0.336039		-2.59707	0.823487	0.411975	0.0744915	2.27843	0.412 (0.074-2.278)
ebP4zV	finn-b-J10_BRONCHNAS	Unspecified chronic bronchitis || id:finn-b-J10_BRONCHNAS	genus.Ruminococcus1.id.11373	Weighted mode	10	-0.872435	0.832054	0.321734		-2.50326	0.75839	0.417933	0.0818179	2.13484	0.418 (0.082-2.135)
FT7OrH	finn-b-J10_BRONCHNAS	Unspecified chronic bronchitis || id:finn-b-J10_BRONCHNAS	genus.Actinomyces.id.423	MR Egger	7	0.373376	0.761622	0.644719		-1.1194	1.86615	1.45263	0.326475	6.4634	1.453 (0.326-6.463)
FT7OrH	finn-b-J10_BRONCHNAS	Unspecified chronic bronchitis || id:finn-b-J10_BRONCHNAS	genus.Actinomyces.id.423	Weighted median	7	0.0558595	0.406543	0.890714		-0.740965	0.852684	1.05745	0.476654	2.34593	1.057 (0.477-2.346)
FT7OrH	finn-b-J10_BRONCHNAS	Unspecified chronic bronchitis || id:finn-b-J10_BRONCHNAS	genus.Actinomyces.id.423	Inverse variance weighted (fixed effects)	7	-0.147528	0.310792	0.635011	0.998639	-0.75668	0.461624	0.862838	0.469221	1.58665	0.863 (0.469-1.587)
FT7OrH	finn-b-J10_BRONCHNAS	Unspecified chronic bronchitis || id:finn-b-J10_BRONCHNAS	genus.Actinomyces.id.423	Simple mode	7	0.0701813	0.561087	0.904545		-1.02955	1.16991	1.0727	0.357168	3.22171	1.073 (0.357-3.222)
FT7OrH	finn-b-J10_BRONCHNAS	Unspecified chronic bronchitis || id:finn-b-J10_BRONCHNAS	genus.Actinomyces.id.423	Weighted mode	7	0.154265	0.491114	0.764071		-0.808319	1.11685	1.1668	0.445607	3.05521	1.167 (0.446-3.055)
GNp2YQ	finn-b-J10_BRONCHNAS	Unspecified chronic bronchitis || id:finn-b-J10_BRONCHNAS	genus..Ruminococcusgauvreauiigroup.id.11342	MR Egger	12	1.81539	1.35159	0.20891		-0.833726	4.46451	6.1435	0.434428	86.8787	6.143 (0.434-86.879)
GNp2YQ	finn-b-J10_BRONCHNAS	Unspecified chronic bronchitis || id:finn-b-J10_BRONCHNAS	genus..Ruminococcusgauvreauiigroup.id.11342	Weighted median	12	0.715447	0.432191	0.0978446		-0.131648	1.56254	2.0451	0.87665	4.77093	2.045 (0.877-4.771)
GNp2YQ	finn-b-J10_BRONCHNAS	Unspecified chronic bronchitis || id:finn-b-J10_BRONCHNAS	genus..Ruminococcusgauvreauiigroup.id.11342	Inverse variance weighted (fixed effects)	12	0.411849	0.325932	0.206372	0.946502	-0.226978	1.05068	1.50961	0.796938	2.85958	1.51 (0.797-2.86)
GNp2YQ	finn-b-J10_BRONCHNAS	Unspecified chronic bronchitis || id:finn-b-J10_BRONCHNAS	genus..Ruminococcusgauvreauiigroup.id.11342	Simple mode	12	-0.0175377	0.787704	0.982636		-1.56144	1.52636	0.982615	0.209834	4.60141	0.983 (0.21-4.601)
GNp2YQ	finn-b-J10_BRONCHNAS	Unspecified chronic bronchitis || id:finn-b-J10_BRONCHNAS	genus..Ruminococcusgauvreauiigroup.id.11342	Weighted mode	12	0.933887	0.742118	0.234298		-0.520665	2.38844	2.54438	0.594126	10.8965	2.544 (0.594-10.896)
hUph1f	finn-b-J10_BRONCHNAS	Unspecified chronic bronchitis || id:finn-b-J10_BRONCHNAS	genus.RikenellaceaeRC9gutgroup.id.11191	MR Egger	11	0.173365	1.11377	0.87974		-2.00963	2.35636	1.1893	0.134039	10.5524	1.189 (0.134-10.552)
hUph1f	finn-b-J10_BRONCHNAS	Unspecified chronic bronchitis || id:finn-b-J10_BRONCHNAS	genus.RikenellaceaeRC9gutgroup.id.11191	Weighted median	11	0.0105355	0.233735	0.964048		-0.447585	0.468655	1.01059	0.63917	1.59784	1.011 (0.639-1.598)
hUph1f	finn-b-J10_BRONCHNAS	Unspecified chronic bronchitis || id:finn-b-J10_BRONCHNAS	genus.RikenellaceaeRC9gutgroup.id.11191	Inverse variance weighted (fixed effects)	11	0.0240479	0.178788	0.893003	0.998639	-0.326376	0.374472	1.02434	0.721534	1.45422	1.024 (0.722-1.454)
hUph1f	finn-b-J10_BRONCHNAS	Unspecified chronic bronchitis || id:finn-b-J10_BRONCHNAS	genus.RikenellaceaeRC9gutgroup.id.11191	Simple mode	11	-0.0222592	0.353027	0.950967		-0.714192	0.669674	0.977987	0.489588	1.9536	0.978 (0.49-1.954)
hUph1f	finn-b-J10_BRONCHNAS	Unspecified chronic bronchitis || id:finn-b-J10_BRONCHNAS	genus.RikenellaceaeRC9gutgroup.id.11191	Weighted mode	11	-0.0162843	0.352622	0.964076		-0.707423	0.674854	0.983848	0.492913	1.96375	0.984 (0.493-1.964)
I2CEyx	finn-b-J10_BRONCHNAS	Unspecified chronic bronchitis || id:finn-b-J10_BRONCHNAS	genus.Tyzzerella3.id.11335	MR Egger	13	0.571982	1.63894	0.733682		-2.64034	3.78431	1.77177	0.0713368	44.0051	1.772 (0.071-44.005)
I2CEyx	finn-b-J10_BRONCHNAS	Unspecified chronic bronchitis || id:finn-b-J10_BRONCHNAS	genus.Tyzzerella3.id.11335	Weighted median	13	-0.426918	0.317359	0.178554		-1.04894	0.195106	0.652517	0.350308	1.21544	0.653 (0.35-1.215)
I2CEyx	finn-b-J10_BRONCHNAS	Unspecified chronic bronchitis || id:finn-b-J10_BRONCHNAS	genus.Tyzzerella3.id.11335	Inverse variance weighted (multiplicative random effects)	13	-0.0516245	0.275301	0.851253	0.998639	-0.591214	0.487965	0.949685	0.553655	1.629	0.95 (0.554-1.629)
I2CEyx	finn-b-J10_BRONCHNAS	Unspecified chronic bronchitis || id:finn-b-J10_BRONCHNAS	genus.Tyzzerella3.id.11335	Simple mode	13	-0.700402	0.577844	0.248801		-1.83298	0.432172	0.496386	0.159937	1.5406	0.496 (0.16-1.541)
I2CEyx	finn-b-J10_BRONCHNAS	Unspecified chronic bronchitis || id:finn-b-J10_BRONCHNAS	genus.Tyzzerella3.id.11335	Weighted mode	13	-0.77336	0.567817	0.198222		-1.88628	0.339562	0.46146	0.151635	1.40433	0.461 (0.152-1.404)
I5XXsr	finn-b-J10_BRONCHNAS	Unspecified chronic bronchitis || id:finn-b-J10_BRONCHNAS	genus.Prevotella9.id.11183	MR Egger	15	-0.506807	0.700127	0.481965		-1.87906	0.865443	0.602416	0.152734	2.37606	0.602 (0.153-2.376)
I5XXsr	finn-b-J10_BRONCHNAS	Unspecified chronic bronchitis || id:finn-b-J10_BRONCHNAS	genus.Prevotella9.id.11183	Weighted median	15	-0.255939	0.344285	0.457244		-0.930737	0.418859	0.774189	0.394263	1.52023	0.774 (0.394-1.52)
I5XXsr	finn-b-J10_BRONCHNAS	Unspecified chronic bronchitis || id:finn-b-J10_BRONCHNAS	genus.Prevotella9.id.11183	Inverse variance weighted (fixed effects)	15	-0.0758468	0.239696	0.751676	0.998639	-0.54565	0.393957	0.926958	0.579465	1.48284	0.927 (0.579-1.483)
I5XXsr	finn-b-J10_BRONCHNAS	Unspecified chronic bronchitis || id:finn-b-J10_BRONCHNAS	genus.Prevotella9.id.11183	Simple mode	15	-0.338293	0.619177	0.593421		-1.55188	0.875295	0.712987	0.211849	2.39958	0.713 (0.212-2.4)
I5XXsr	finn-b-J10_BRONCHNAS	Unspecified chronic bronchitis || id:finn-b-J10_BRONCHNAS	genus.Prevotella9.id.11183	Weighted mode	15	-0.490908	0.534771	0.374175		-1.53906	0.557243	0.612071	0.214583	1.74585	0.612 (0.215-1.746)
iAhkfC	finn-b-J10_BRONCHNAS	Unspecified chronic bronchitis || id:finn-b-J10_BRONCHNAS	genus.Erysipelatoclostridium.id.11381	MR Egger	15	-0.381546	0.988337	0.705705		-2.31869	1.55559	0.682805	0.0984028	4.7379	0.683 (0.098-4.738)
iAhkfC	finn-b-J10_BRONCHNAS	Unspecified chronic bronchitis || id:finn-b-J10_BRONCHNAS	genus.Erysipelatoclostridium.id.11381	Weighted median	15	-0.536308	0.337633	0.112188		-1.19807	0.125452	0.584904	0.301776	1.13366	0.585 (0.302-1.134)
iAhkfC	finn-b-J10_BRONCHNAS	Unspecified chronic bronchitis || id:finn-b-J10_BRONCHNAS	genus.Erysipelatoclostridium.id.11381	Inverse variance weighted (fixed effects)	15	-0.452438	0.251823	0.0723909	0.946502	-0.946011	0.0411347	0.636075	0.388287	1.04199	0.636 (0.388-1.042)
iAhkfC	finn-b-J10_BRONCHNAS	Unspecified chronic bronchitis || id:finn-b-J10_BRONCHNAS	genus.Erysipelatoclostridium.id.11381	Simple mode	15	-0.810876	0.61509	0.208564		-2.01645	0.394701	0.444469	0.133127	1.48394	0.444 (0.133-1.484)
iAhkfC	finn-b-J10_BRONCHNAS	Unspecified chronic bronchitis || id:finn-b-J10_BRONCHNAS	genus.Erysipelatoclostridium.id.11381	Weighted mode	15	-0.764344	0.609787	0.230567		-1.95953	0.430838	0.465639	0.140925	1.53855	0.466 (0.141-1.539)
iMGTCD	finn-b-J10_BRONCHNAS	Unspecified chronic bronchitis || id:finn-b-J10_BRONCHNAS	genus.Ruminiclostridium5.id.11355	MR Egger	11	1.00202	1.85059	0.601334		-2.62514	4.62919	2.72379	0.0724296	102.431	2.724 (0.072-102.431)
iMGTCD	finn-b-J10_BRONCHNAS	Unspecified chronic bronchitis || id:finn-b-J10_BRONCHNAS	genus.Ruminiclostridium5.id.11355	Weighted median	11	0.0744288	0.549412	0.89224		-1.00242	1.15128	1.07727	0.366991	3.16222	1.077 (0.367-3.162)
iMGTCD	finn-b-J10_BRONCHNAS	Unspecified chronic bronchitis || id:finn-b-J10_BRONCHNAS	genus.Ruminiclostridium5.id.11355	Inverse variance weighted (fixed effects)	11	-0.298347	0.395431	0.450558	0.946502	-1.07339	0.476698	0.742044	0.341847	1.61075	0.742 (0.342-1.611)
iMGTCD	finn-b-J10_BRONCHNAS	Unspecified chronic bronchitis || id:finn-b-J10_BRONCHNAS	genus.Ruminiclostridium5.id.11355	Simple mode	11	0.456311	0.980681	0.651685		-1.46582	2.37845	1.57824	0.230888	10.7881	1.578 (0.231-10.788)
iMGTCD	finn-b-J10_BRONCHNAS	Unspecified chronic bronchitis || id:finn-b-J10_BRONCHNAS	genus.Ruminiclostridium5.id.11355	Weighted mode	11	0.350174	0.795172	0.669032		-1.20836	1.90871	1.41931	0.298685	6.74439	1.419 (0.299-6.744)
iwPbIH	finn-b-J10_BRONCHNAS	Unspecified chronic bronchitis || id:finn-b-J10_BRONCHNAS	genus.Ruminiclostridium6.id.11356	MR Egger	15	0.117963	0.818761	0.887651		-1.48681	1.72273	1.1252	0.226093	5.59982	1.125 (0.226-5.6)
iwPbIH	finn-b-J10_BRONCHNAS	Unspecified chronic bronchitis || id:finn-b-J10_BRONCHNAS	genus.Ruminiclostridium6.id.11356	Weighted median	15	-0.036169	0.441598	0.934722		-0.901701	0.829363	0.964477	0.405879	2.29186	0.964 (0.406-2.292)
iwPbIH	finn-b-J10_BRONCHNAS	Unspecified chronic bronchitis || id:finn-b-J10_BRONCHNAS	genus.Ruminiclostridium6.id.11356	Inverse variance weighted (fixed effects)	15	0.0685125	0.304882	0.822199	0.998639	-0.529057	0.666082	1.07091	0.58916	1.9466	1.071 (0.589-1.947)
iwPbIH	finn-b-J10_BRONCHNAS	Unspecified chronic bronchitis || id:finn-b-J10_BRONCHNAS	genus.Ruminiclostridium6.id.11356	Simple mode	15	-0.242927	0.698753	0.733269		-1.61248	1.12663	0.784329	0.199392	3.08524	0.784 (0.199-3.085)
iwPbIH	finn-b-J10_BRONCHNAS	Unspecified chronic bronchitis || id:finn-b-J10_BRONCHNAS	genus.Ruminiclostridium6.id.11356	Weighted mode	15	-0.0679406	0.643029	0.917353		-1.32828	1.1924	0.934316	0.264933	3.29497	0.934 (0.265-3.295)
j4g0ZV	finn-b-J10_BRONCHNAS	Unspecified chronic bronchitis || id:finn-b-J10_BRONCHNAS	genus.CandidatusSoleaferrea.id.11350	MR Egger	10	-0.205452	2.6655	0.940454		-5.42984	5.01893	0.814279	0.0043838	151.25	0.814 (0.004-151.25)
j4g0ZV	finn-b-J10_BRONCHNAS	Unspecified chronic bronchitis || id:finn-b-J10_BRONCHNAS	genus.CandidatusSoleaferrea.id.11350	Weighted median	10	0.182627	0.317327	0.564943		-0.439334	0.804588	1.20037	0.644465	2.23577	1.2 (0.644-2.236)
j4g0ZV	finn-b-J10_BRONCHNAS	Unspecified chronic bronchitis || id:finn-b-J10_BRONCHNAS	genus.CandidatusSoleaferrea.id.11350	Inverse variance weighted (fixed effects)	10	0.145818	0.249408	0.55878	0.998639	-0.343022	0.634657	1.15699	0.709623	1.88638	1.157 (0.71-1.886)
j4g0ZV	finn-b-J10_BRONCHNAS	Unspecified chronic bronchitis || id:finn-b-J10_BRONCHNAS	genus.CandidatusSoleaferrea.id.11350	Simple mode	10	0.285024	0.50522	0.586428		-0.705208	1.27526	1.32979	0.494006	3.57962	1.33 (0.494-3.58)
j4g0ZV	finn-b-J10_BRONCHNAS	Unspecified chronic bronchitis || id:finn-b-J10_BRONCHNAS	genus.CandidatusSoleaferrea.id.11350	Weighted mode	10	0.277201	0.554701	0.629253		-0.810013	1.36442	1.31943	0.444852	3.91343	1.319 (0.445-3.913)
j87dXS	finn-b-J10_BRONCHNAS	Unspecified chronic bronchitis || id:finn-b-J10_BRONCHNAS	genus.Eisenbergiella.id.11304	MR Egger	11	0.782919	1.68471	0.65317		-2.51911	4.08495	2.18785	0.0805309	59.4391	2.188 (0.081-59.439)
j87dXS	finn-b-J10_BRONCHNAS	Unspecified chronic bronchitis || id:finn-b-J10_BRONCHNAS	genus.Eisenbergiella.id.11304	Weighted median	11	0.00533598	0.305453	0.986062		-0.593352	0.604024	1.00535	0.552472	1.82947	1.005 (0.552-1.829)
j87dXS	finn-b-J10_BRONCHNAS	Unspecified chronic bronchitis || id:finn-b-J10_BRONCHNAS	genus.Eisenbergiella.id.11304	Inverse variance weighted (fixed effects)	11	-0.295905	0.22726	0.192898	0.946502	-0.741334	0.149525	0.743858	0.476478	1.16128	0.744 (0.476-1.161)
j87dXS	finn-b-J10_BRONCHNAS	Unspecified chronic bronchitis || id:finn-b-J10_BRONCHNAS	genus.Eisenbergiella.id.11304	Simple mode	11	0.144882	0.530221	0.790222		-0.89435	1.18411	1.1559	0.408873	3.26779	1.156 (0.409-3.268)
j87dXS	finn-b-J10_BRONCHNAS	Unspecified chronic bronchitis || id:finn-b-J10_BRONCHNAS	genus.Eisenbergiella.id.11304	Weighted mode	11	0.136057	0.502248	0.791981		-0.84835	1.12046	1.14575	0.428121	3.06627	1.146 (0.428-3.066)
JHChB7	finn-b-J10_BRONCHNAS	Unspecified chronic bronchitis || id:finn-b-J10_BRONCHNAS	genus.Adlercreutzia.id.812	MR Egger	8	-0.349886	1.48704	0.821809		-3.26449	2.56472	0.704768	0.0382163	12.997	0.705 (0.038-12.997)
JHChB7	finn-b-J10_BRONCHNAS	Unspecified chronic bronchitis || id:finn-b-J10_BRONCHNAS	genus.Adlercreutzia.id.812	Weighted median	8	-0.533632	0.397465	0.179405		-1.31266	0.245399	0.586471	0.269103	1.27813	0.586 (0.269-1.278)
JHChB7	finn-b-J10_BRONCHNAS	Unspecified chronic bronchitis || id:finn-b-J10_BRONCHNAS	genus.Adlercreutzia.id.812	Inverse variance weighted (fixed effects)	8	-0.328312	0.331513	0.322006	0.946502	-0.978078	0.321454	0.720138	0.376033	1.37913	0.72 (0.376-1.379)
JHChB7	finn-b-J10_BRONCHNAS	Unspecified chronic bronchitis || id:finn-b-J10_BRONCHNAS	genus.Adlercreutzia.id.812	Simple mode	8	-0.650295	0.630781	0.336869		-1.88663	0.586036	0.521892	0.151582	1.79685	0.522 (0.152-1.797)
JHChB7	finn-b-J10_BRONCHNAS	Unspecified chronic bronchitis || id:finn-b-J10_BRONCHNAS	genus.Adlercreutzia.id.812	Weighted mode	8	-0.646109	0.594826	0.313367		-1.81197	0.51975	0.524081	0.163332	1.68161	0.524 (0.163-1.682)
jJC3Fm	finn-b-J10_BRONCHNAS	Unspecified chronic bronchitis || id:finn-b-J10_BRONCHNAS	genus.Enterorhabdus.id.820	MR Egger	6	-0.0143862	0.951976	0.988667		-1.88026	1.85149	0.985717	0.152551	6.36928	0.986 (0.153-6.369)
jJC3Fm	finn-b-J10_BRONCHNAS	Unspecified chronic bronchitis || id:finn-b-J10_BRONCHNAS	genus.Enterorhabdus.id.820	Weighted median	6	-0.192323	0.438652	0.661067		-1.05208	0.667436	0.825041	0.34921	1.94923	0.825 (0.349-1.949)
jJC3Fm	finn-b-J10_BRONCHNAS	Unspecified chronic bronchitis || id:finn-b-J10_BRONCHNAS	genus.Enterorhabdus.id.820	Inverse variance weighted (fixed effects)	6	-0.23341	0.360676	0.517538	0.998639	-0.940335	0.473515	0.791829	0.390497	1.60563	0.792 (0.39-1.606)
jJC3Fm	finn-b-J10_BRONCHNAS	Unspecified chronic bronchitis || id:finn-b-J10_BRONCHNAS	genus.Enterorhabdus.id.820	Simple mode	6	-0.243069	0.596482	0.700499		-1.41217	0.926037	0.784218	0.243613	2.52448	0.784 (0.244-2.524)
jJC3Fm	finn-b-J10_BRONCHNAS	Unspecified chronic bronchitis || id:finn-b-J10_BRONCHNAS	genus.Enterorhabdus.id.820	Weighted mode	6	-0.18442	0.566467	0.757938		-1.2947	0.925856	0.831586	0.273981	2.52403	0.832 (0.274-2.524)
jUcEpg	finn-b-J10_BRONCHNAS	Unspecified chronic bronchitis || id:finn-b-J10_BRONCHNAS	genus.Butyricimonas.id.945	MR Egger	13	1.09638	1.09479	0.33813		-1.04941	3.24216	2.9933	0.350145	25.5889	2.993 (0.35-25.589)
jUcEpg	finn-b-J10_BRONCHNAS	Unspecified chronic bronchitis || id:finn-b-J10_BRONCHNAS	genus.Butyricimonas.id.945	Weighted median	13	0.891297	0.430038	0.0382091		0.0484239	1.73417	2.43829	1.04962	5.66423	2.438 (1.05-5.664)
jUcEpg	finn-b-J10_BRONCHNAS	Unspecified chronic bronchitis || id:finn-b-J10_BRONCHNAS	genus.Butyricimonas.id.945	Inverse variance weighted (fixed effects)	13	0.363742	0.306887	0.235913	0.946502	-0.237757	0.965242	1.4387	0.788394	2.62542	1.439 (0.788-2.625)
jUcEpg	finn-b-J10_BRONCHNAS	Unspecified chronic bronchitis || id:finn-b-J10_BRONCHNAS	genus.Butyricimonas.id.945	Simple mode	13	1.09929	0.724923	0.155304		-0.321556	2.52014	3.00204	0.72502	12.4304	3.002 (0.725-12.43)
jUcEpg	finn-b-J10_BRONCHNAS	Unspecified chronic bronchitis || id:finn-b-J10_BRONCHNAS	genus.Butyricimonas.id.945	Weighted mode	13	1.10879	0.74098	0.160386		-0.343535	2.56111	3.03068	0.709258	12.9501	3.031 (0.709-12.95)
kjA5PB	finn-b-J10_BRONCHNAS	Unspecified chronic bronchitis || id:finn-b-J10_BRONCHNAS	genus.RuminococcaceaeUCG010.id.11367	MR Egger	6	0.547572	1.61567	0.75172		-2.61914	3.71428	1.72905	0.0728656	41.0291	1.729 (0.073-41.029)
kjA5PB	finn-b-J10_BRONCHNAS	Unspecified chronic bronchitis || id:finn-b-J10_BRONCHNAS	genus.RuminococcaceaeUCG010.id.11367	Weighted median	6	0.285424	0.576218	0.62036		-0.843963	1.41481	1.33033	0.430003	4.11571	1.33 (0.43-4.116)
kjA5PB	finn-b-J10_BRONCHNAS	Unspecified chronic bronchitis || id:finn-b-J10_BRONCHNAS	genus.RuminococcaceaeUCG010.id.11367	Inverse variance weighted (fixed effects)	6	-0.0624321	0.424615	0.883107	0.998639	-0.894678	0.769814	0.939477	0.408739	2.15936	0.939 (0.409-2.159)
kjA5PB	finn-b-J10_BRONCHNAS	Unspecified chronic bronchitis || id:finn-b-J10_BRONCHNAS	genus.RuminococcaceaeUCG010.id.11367	Simple mode	6	0.295428	0.763107	0.714584		-1.20026	1.79112	1.3437	0.301115	5.99615	1.344 (0.301-5.996)
kjA5PB	finn-b-J10_BRONCHNAS	Unspecified chronic bronchitis || id:finn-b-J10_BRONCHNAS	genus.RuminococcaceaeUCG010.id.11367	Weighted mode	6	0.309283	0.626038	0.64222		-0.917751	1.53632	1.36245	0.399416	4.64744	1.362 (0.399-4.647)
LCZ8yH	finn-b-J10_BRONCHNAS	Unspecified chronic bronchitis || id:finn-b-J10_BRONCHNAS	genus.Prevotella7.id.11182	MR Egger	11	-1.52805	1.36574	0.292181		-4.2049	1.14881	0.216959	0.0149223	3.15444	0.217 (0.015-3.154)
LCZ8yH	finn-b-J10_BRONCHNAS	Unspecified chronic bronchitis || id:finn-b-J10_BRONCHNAS	genus.Prevotella7.id.11182	Weighted median	11	-0.0465548	0.261099	0.858485		-0.558309	0.465199	0.954512	0.572176	1.59233	0.955 (0.572-1.592)
LCZ8yH	finn-b-J10_BRONCHNAS	Unspecified chronic bronchitis || id:finn-b-J10_BRONCHNAS	genus.Prevotella7.id.11182	Inverse variance weighted (fixed effects)	11	0.0203538	0.185294	0.912532	0.998639	-0.342823	0.383531	1.02056	0.709764	1.46746	1.021 (0.71-1.467)
LCZ8yH	finn-b-J10_BRONCHNAS	Unspecified chronic bronchitis || id:finn-b-J10_BRONCHNAS	genus.Prevotella7.id.11182	Simple mode	11	-0.245772	0.460133	0.60492		-1.14763	0.656089	0.7821	0.317387	1.92724	0.782 (0.317-1.927)
LCZ8yH	finn-b-J10_BRONCHNAS	Unspecified chronic bronchitis || id:finn-b-J10_BRONCHNAS	genus.Prevotella7.id.11182	Weighted mode	11	-0.215852	0.463428	0.651357		-1.12417	0.692467	0.805854	0.324921	1.99864	0.806 (0.325-1.999)
lJcL8y	finn-b-J10_BRONCHNAS	Unspecified chronic bronchitis || id:finn-b-J10_BRONCHNAS	genus.RuminococcaceaeUCG003.id.11361	MR Egger	12	-0.737048	1.14582	0.534534		-2.98286	1.50876	0.478524	0.050648	4.52112	0.479 (0.051-4.521)
lJcL8y	finn-b-J10_BRONCHNAS	Unspecified chronic bronchitis || id:finn-b-J10_BRONCHNAS	genus.RuminococcaceaeUCG003.id.11361	Weighted median	12	-0.323677	0.456751	0.478541		-1.21891	0.571555	0.723484	0.295553	1.77102	0.723 (0.296-1.771)
lJcL8y	finn-b-J10_BRONCHNAS	Unspecified chronic bronchitis || id:finn-b-J10_BRONCHNAS	genus.RuminococcaceaeUCG003.id.11361	Inverse variance weighted (fixed effects)	12	0.051166	0.323948	0.8745	0.998639	-0.583771	0.686104	1.0525	0.557791	1.98596	1.052 (0.558-1.986)
lJcL8y	finn-b-J10_BRONCHNAS	Unspecified chronic bronchitis || id:finn-b-J10_BRONCHNAS	genus.RuminococcaceaeUCG003.id.11361	Simple mode	12	-0.740021	0.817301	0.384633		-2.34193	0.86189	0.477104	0.0961417	2.36763	0.477 (0.096-2.368)
lJcL8y	finn-b-J10_BRONCHNAS	Unspecified chronic bronchitis || id:finn-b-J10_BRONCHNAS	genus.RuminococcaceaeUCG003.id.11361	Weighted mode	12	-0.711034	0.686505	0.322561		-2.05658	0.634515	0.491136	0.12789	1.88611	0.491 (0.128-1.886)
LKYg6S	finn-b-J10_BRONCHNAS	Unspecified chronic bronchitis || id:finn-b-J10_BRONCHNAS	genus.Terrisporobacter.id.11348	MR Egger	5	-0.746258	1.81465	0.708509		-4.30298	2.81046	0.474137	0.0135282	16.6176	0.474 (0.014-16.618)
LKYg6S	finn-b-J10_BRONCHNAS	Unspecified chronic bronchitis || id:finn-b-J10_BRONCHNAS	genus.Terrisporobacter.id.11348	Weighted median	5	0.311468	0.546525	0.56874		-0.75972	1.38266	1.36543	0.467797	3.98548	1.365 (0.468-3.985)
LKYg6S	finn-b-J10_BRONCHNAS	Unspecified chronic bronchitis || id:finn-b-J10_BRONCHNAS	genus.Terrisporobacter.id.11348	Inverse variance weighted (fixed effects)	5	0.101839	0.380673	0.789067	0.998639	-0.644281	0.847959	1.10721	0.52504	2.33488	1.107 (0.525-2.335)
LKYg6S	finn-b-J10_BRONCHNAS	Unspecified chronic bronchitis || id:finn-b-J10_BRONCHNAS	genus.Terrisporobacter.id.11348	Simple mode	5	0.736414	0.941836	0.477971		-1.10958	2.58241	2.08843	0.329696	13.229	2.088 (0.33-13.229)
LKYg6S	finn-b-J10_BRONCHNAS	Unspecified chronic bronchitis || id:finn-b-J10_BRONCHNAS	genus.Terrisporobacter.id.11348	Weighted mode	5	0.661134	0.818809	0.464692		-0.943731	2.266	1.93699	0.389173	9.64075	1.937 (0.389-9.641)
MpL626	finn-b-J10_BRONCHNAS	Unspecified chronic bronchitis || id:finn-b-J10_BRONCHNAS	genus.Lachnoclostridium.id.11308	MR Egger	13	-0.3188	1.2736	0.806959		-2.81506	2.17746	0.727021	0.0599012	8.82386	0.727 (0.06-8.824)
MpL626	finn-b-J10_BRONCHNAS	Unspecified chronic bronchitis || id:finn-b-J10_BRONCHNAS	genus.Lachnoclostridium.id.11308	Weighted median	13	0.263343	0.494697	0.594497		-0.706264	1.23295	1.30127	0.493484	3.43134	1.301 (0.493-3.431)
MpL626	finn-b-J10_BRONCHNAS	Unspecified chronic bronchitis || id:finn-b-J10_BRONCHNAS	genus.Lachnoclostridium.id.11308	Inverse variance weighted (fixed effects)	13	0.310144	0.360256	0.389293	0.946502	-0.395957	1.01625	1.36362	0.673036	2.7628	1.364 (0.673-2.763)
MpL626	finn-b-J10_BRONCHNAS	Unspecified chronic bronchitis || id:finn-b-J10_BRONCHNAS	genus.Lachnoclostridium.id.11308	Simple mode	13	0.228355	0.928078	0.8098		-1.59068	2.04739	1.25653	0.203787	7.74764	1.257 (0.204-7.748)
MpL626	finn-b-J10_BRONCHNAS	Unspecified chronic bronchitis || id:finn-b-J10_BRONCHNAS	genus.Lachnoclostridium.id.11308	Weighted mode	13	0.425172	0.798868	0.60429		-1.14061	1.99095	1.52985	0.319624	7.3225	1.53 (0.32-7.323)
mz9jd0	finn-b-J10_BRONCHNAS	Unspecified chronic bronchitis || id:finn-b-J10_BRONCHNAS	genus.Barnesiella.id.944	MR Egger	13	2.2373	1.34044	0.123284		-0.38997	4.86457	9.36799	0.677077	129.615	9.368 (0.677-129.615)
mz9jd0	finn-b-J10_BRONCHNAS	Unspecified chronic bronchitis || id:finn-b-J10_BRONCHNAS	genus.Barnesiella.id.944	Weighted median	13	-0.30099	0.46532	0.517733		-1.21302	0.611038	0.740085	0.297299	1.84234	0.74 (0.297-1.842)
mz9jd0	finn-b-J10_BRONCHNAS	Unspecified chronic bronchitis || id:finn-b-J10_BRONCHNAS	genus.Barnesiella.id.944	Inverse variance weighted (fixed effects)	13	0.0235942	0.330874	0.943152	0.998639	-0.62492	0.672108	1.02387	0.535304	1.95836	1.024 (0.535-1.958)
mz9jd0	finn-b-J10_BRONCHNAS	Unspecified chronic bronchitis || id:finn-b-J10_BRONCHNAS	genus.Barnesiella.id.944	Simple mode	13	-0.823489	0.859089	0.356696		-2.5073	0.860325	0.438898	0.0814878	2.36393	0.439 (0.081-2.364)
mz9jd0	finn-b-J10_BRONCHNAS	Unspecified chronic bronchitis || id:finn-b-J10_BRONCHNAS	genus.Barnesiella.id.944	Weighted mode	13	-0.795374	0.745125	0.306778		-2.25582	0.66507	0.451412	0.104788	1.94463	0.451 (0.105-1.945)
nIesEv	finn-b-J10_BRONCHNAS	Unspecified chronic bronchitis || id:finn-b-J10_BRONCHNAS	genus.Peptococcus.id.2037	MR Egger	12	-0.793829	0.799106	0.343946		-2.36008	0.772419	0.452111	0.0944131	2.165	0.452 (0.094-2.165)
nIesEv	finn-b-J10_BRONCHNAS	Unspecified chronic bronchitis || id:finn-b-J10_BRONCHNAS	genus.Peptococcus.id.2037	Weighted median	12	0.0168144	0.275898	0.951404		-0.523946	0.557574	1.01696	0.592179	1.74643	1.017 (0.592-1.746)
nIesEv	finn-b-J10_BRONCHNAS	Unspecified chronic bronchitis || id:finn-b-J10_BRONCHNAS	genus.Peptococcus.id.2037	Inverse variance weighted (fixed effects)	12	-0.0748277	0.207745	0.718705	0.998639	-0.482008	0.332353	0.927903	0.617542	1.39424	0.928 (0.618-1.394)
nIesEv	finn-b-J10_BRONCHNAS	Unspecified chronic bronchitis || id:finn-b-J10_BRONCHNAS	genus.Peptococcus.id.2037	Simple mode	12	0.106991	0.45021	0.816524		-0.775421	0.989403	1.11292	0.46051	2.68963	1.113 (0.461-2.69)
nIesEv	finn-b-J10_BRONCHNAS	Unspecified chronic bronchitis || id:finn-b-J10_BRONCHNAS	genus.Peptococcus.id.2037	Weighted mode	12	0.140936	0.452052	0.761045		-0.745086	1.02696	1.15135	0.474693	2.79256	1.151 (0.475-2.793)
nnD7ru	finn-b-J10_BRONCHNAS	Unspecified chronic bronchitis || id:finn-b-J10_BRONCHNAS	genus..Eubacteriumoxidoreducensgroup.id.11339	MR Egger	5	-1.03007	1.50269	0.542258		-3.97535	1.91521	0.356982	0.0187727	6.78836	0.357 (0.019-6.788)
nnD7ru	finn-b-J10_BRONCHNAS	Unspecified chronic bronchitis || id:finn-b-J10_BRONCHNAS	genus..Eubacteriumoxidoreducensgroup.id.11339	Weighted median	5	-0.18615	0.455005	0.682454		-1.07796	0.705659	0.830149	0.340289	2.02518	0.83 (0.34-2.025)
nnD7ru	finn-b-J10_BRONCHNAS	Unspecified chronic bronchitis || id:finn-b-J10_BRONCHNAS	genus..Eubacteriumoxidoreducensgroup.id.11339	Inverse variance weighted (fixed effects)	5	-0.18301	0.32754	0.576338	0.998639	-0.824989	0.458968	0.83276	0.43824	1.58244	0.833 (0.438-1.582)
nnD7ru	finn-b-J10_BRONCHNAS	Unspecified chronic bronchitis || id:finn-b-J10_BRONCHNAS	genus..Eubacteriumoxidoreducensgroup.id.11339	Simple mode	5	-0.6388	0.685403	0.404093		-1.98219	0.704589	0.527926	0.137767	2.02302	0.528 (0.138-2.023)
nnD7ru	finn-b-J10_BRONCHNAS	Unspecified chronic bronchitis || id:finn-b-J10_BRONCHNAS	genus..Eubacteriumoxidoreducensgroup.id.11339	Weighted mode	5	-0.718914	0.758061	0.396648		-2.20471	0.766885	0.487281	0.110282	2.15305	0.487 (0.11-2.153)
NqdTjG	finn-b-J10_BRONCHNAS	Unspecified chronic bronchitis || id:finn-b-J10_BRONCHNAS	genus.FamilyXIIIAD3011group.id.11293	MR Egger	13	0.25343	1.57187	0.874837		-2.82743	3.33429	1.28844	0.0591646	28.0585	1.288 (0.059-28.059)
NqdTjG	finn-b-J10_BRONCHNAS	Unspecified chronic bronchitis || id:finn-b-J10_BRONCHNAS	genus.FamilyXIIIAD3011group.id.11293	Weighted median	13	0.0392475	0.450315	0.930548		-0.84337	0.921865	1.04003	0.430258	2.51397	1.04 (0.43-2.514)
NqdTjG	finn-b-J10_BRONCHNAS	Unspecified chronic bronchitis || id:finn-b-J10_BRONCHNAS	genus.FamilyXIIIAD3011group.id.11293	Inverse variance weighted (fixed effects)	13	0.240681	0.332588	0.469274	0.946502	-0.411192	0.892554	1.27212	0.66286	2.44136	1.272 (0.663-2.441)
NqdTjG	finn-b-J10_BRONCHNAS	Unspecified chronic bronchitis || id:finn-b-J10_BRONCHNAS	genus.FamilyXIIIAD3011group.id.11293	Simple mode	13	0.108895	0.702374	0.879368		-1.26776	1.48555	1.11505	0.281462	4.41738	1.115 (0.281-4.417)
NqdTjG	finn-b-J10_BRONCHNAS	Unspecified chronic bronchitis || id:finn-b-J10_BRONCHNAS	genus.FamilyXIIIAD3011group.id.11293	Weighted mode	13	0.136356	0.636781	0.834039		-1.11173	1.38445	1.14609	0.328988	3.99261	1.146 (0.329-3.993)
OhSZ6N	finn-b-J10_BRONCHNAS	Unspecified chronic bronchitis || id:finn-b-J10_BRONCHNAS	genus.RuminococcaceaeUCG002.id.11360	MR Egger	22	1.11568	0.835767	0.196903		-0.522427	2.75378	3.05163	0.593079	15.7019	3.052 (0.593-15.702)
OhSZ6N	finn-b-J10_BRONCHNAS	Unspecified chronic bronchitis || id:finn-b-J10_BRONCHNAS	genus.RuminococcaceaeUCG002.id.11360	Weighted median	22	-0.419595	0.405944	0.301311		-1.21524	0.376056	0.657313	0.296637	1.45653	0.657 (0.297-1.457)
OhSZ6N	finn-b-J10_BRONCHNAS	Unspecified chronic bronchitis || id:finn-b-J10_BRONCHNAS	genus.RuminococcaceaeUCG002.id.11360	Inverse variance weighted (multiplicative random effects)	22	-0.0345607	0.324924	0.915292	0.998639	-0.671411	0.60229	0.96603	0.510987	1.8263	0.966 (0.511-1.826)
OhSZ6N	finn-b-J10_BRONCHNAS	Unspecified chronic bronchitis || id:finn-b-J10_BRONCHNAS	genus.RuminococcaceaeUCG002.id.11360	Simple mode	22	-0.304457	0.745254	0.687022		-1.76516	1.15624	0.737524	0.17116	3.17797	0.738 (0.171-3.178)
OhSZ6N	finn-b-J10_BRONCHNAS	Unspecified chronic bronchitis || id:finn-b-J10_BRONCHNAS	genus.RuminococcaceaeUCG002.id.11360	Weighted mode	22	-0.323598	0.678194	0.638186		-1.65286	1.00566	0.723541	0.191502	2.73372	0.724 (0.192-2.734)
olDlSu	finn-b-J10_BRONCHNAS	Unspecified chronic bronchitis || id:finn-b-J10_BRONCHNAS	genus..Eubacteriumnodatumgroup.id.11297	MR Egger	11	0.81654	0.960537	0.417317		-1.06611	2.69919	2.26266	0.344345	14.8677	2.263 (0.344-14.868)
olDlSu	finn-b-J10_BRONCHNAS	Unspecified chronic bronchitis || id:finn-b-J10_BRONCHNAS	genus..Eubacteriumnodatumgroup.id.11297	Weighted median	11	-0.218047	0.2499	0.382916		-0.707851	0.271758	0.804088	0.492702	1.31227	0.804 (0.493-1.312)
olDlSu	finn-b-J10_BRONCHNAS	Unspecified chronic bronchitis || id:finn-b-J10_BRONCHNAS	genus..Eubacteriumnodatumgroup.id.11297	Inverse variance weighted (fixed effects)	11	-0.210252	0.178244	0.238169	0.946502	-0.55961	0.139106	0.81038	0.571432	1.14925	0.81 (0.571-1.149)
olDlSu	finn-b-J10_BRONCHNAS	Unspecified chronic bronchitis || id:finn-b-J10_BRONCHNAS	genus..Eubacteriumnodatumgroup.id.11297	Simple mode	11	-0.266651	0.433617	0.552326		-1.11654	0.583238	0.765941	0.327411	1.79183	0.766 (0.327-1.792)
olDlSu	finn-b-J10_BRONCHNAS	Unspecified chronic bronchitis || id:finn-b-J10_BRONCHNAS	genus..Eubacteriumnodatumgroup.id.11297	Weighted mode	11	-0.114207	0.380978	0.770489		-0.860923	0.63251	0.892074	0.422772	1.88233	0.892 (0.423-1.882)
OtCSo3	finn-b-J10_BRONCHNAS	Unspecified chronic bronchitis || id:finn-b-J10_BRONCHNAS	genus.Alloprevotella.id.961	MR Egger	6	2.82006	2.10933	0.252209		-1.31422	6.95434	16.7779	0.268684	1047.69	16.778 (0.269-1047.686)
OtCSo3	finn-b-J10_BRONCHNAS	Unspecified chronic bronchitis || id:finn-b-J10_BRONCHNAS	genus.Alloprevotella.id.961	Weighted median	6	0.0682989	0.282554	0.808997		-0.485507	0.622105	1.07069	0.615385	1.86285	1.071 (0.615-1.863)
OtCSo3	finn-b-J10_BRONCHNAS	Unspecified chronic bronchitis || id:finn-b-J10_BRONCHNAS	genus.Alloprevotella.id.961	Inverse variance weighted (fixed effects)	6	0.174651	0.226421	0.440495	0.946502	-0.269133	0.618435	1.19083	0.764042	1.85602	1.191 (0.764-1.856)
OtCSo3	finn-b-J10_BRONCHNAS	Unspecified chronic bronchitis || id:finn-b-J10_BRONCHNAS	genus.Alloprevotella.id.961	Simple mode	6	-0.0390633	0.441098	0.93287		-0.903615	0.825489	0.96169	0.405102	2.283	0.962 (0.405-2.283)
OtCSo3	finn-b-J10_BRONCHNAS	Unspecified chronic bronchitis || id:finn-b-J10_BRONCHNAS	genus.Alloprevotella.id.961	Weighted mode	6	-0.0329789	0.419322	0.940363		-0.854851	0.788893	0.967559	0.425347	2.20096	0.968 (0.425-2.201)
P9709V	finn-b-J10_BRONCHNAS	Unspecified chronic bronchitis || id:finn-b-J10_BRONCHNAS	genus..Eubacteriumhalliigroup.id.11338	MR Egger	16	0.760746	0.735866	0.318753		-0.681551	2.20304	2.13987	0.505832	9.05251	2.14 (0.506-9.053)
P9709V	finn-b-J10_BRONCHNAS	Unspecified chronic bronchitis || id:finn-b-J10_BRONCHNAS	genus..Eubacteriumhalliigroup.id.11338	Weighted median	16	0.276393	0.405704	0.495702		-0.518786	1.07157	1.31837	0.595243	2.91997	1.318 (0.595-2.92)
P9709V	finn-b-J10_BRONCHNAS	Unspecified chronic bronchitis || id:finn-b-J10_BRONCHNAS	genus..Eubacteriumhalliigroup.id.11338	Inverse variance weighted (fixed effects)	16	0.242249	0.278494	0.384381	0.946502	-0.3036	0.788097	1.27411	0.738156	2.19921	1.274 (0.738-2.199)
P9709V	finn-b-J10_BRONCHNAS	Unspecified chronic bronchitis || id:finn-b-J10_BRONCHNAS	genus..Eubacteriumhalliigroup.id.11338	Simple mode	16	0.542112	0.61126	0.389144		-0.655957	1.74018	1.71963	0.518945	5.69837	1.72 (0.519-5.698)
P9709V	finn-b-J10_BRONCHNAS	Unspecified chronic bronchitis || id:finn-b-J10_BRONCHNAS	genus..Eubacteriumhalliigroup.id.11338	Weighted mode	16	0.612501	0.535388	0.270539		-0.43686	1.66186	1.84504	0.646062	5.26911	1.845 (0.646-5.269)
pCXx5P	finn-b-J10_BRONCHNAS	Unspecified chronic bronchitis || id:finn-b-J10_BRONCHNAS	genus.Phascolarctobacterium.id.2168	MR Egger	9	2.16687	1.6477	0.22992		-1.06262	5.39636	8.73093	0.34555	220.602	8.731 (0.346-220.602)
pCXx5P	finn-b-J10_BRONCHNAS	Unspecified chronic bronchitis || id:finn-b-J10_BRONCHNAS	genus.Phascolarctobacterium.id.2168	Weighted median	9	-0.122126	0.447244	0.784805		-0.998725	0.754473	0.885037	0.368349	2.12649	0.885 (0.368-2.126)
pCXx5P	finn-b-J10_BRONCHNAS	Unspecified chronic bronchitis || id:finn-b-J10_BRONCHNAS	genus.Phascolarctobacterium.id.2168	Inverse variance weighted (fixed effects)	9	-0.303067	0.352848	0.390387	0.946502	-0.99465	0.388516	0.738549	0.369853	1.47479	0.739 (0.37-1.475)
pCXx5P	finn-b-J10_BRONCHNAS	Unspecified chronic bronchitis || id:finn-b-J10_BRONCHNAS	genus.Phascolarctobacterium.id.2168	Simple mode	9	0.0489375	0.697112	0.945757		-1.3174	1.41528	1.05015	0.26783	4.11763	1.05 (0.268-4.118)
pCXx5P	finn-b-J10_BRONCHNAS	Unspecified chronic bronchitis || id:finn-b-J10_BRONCHNAS	genus.Phascolarctobacterium.id.2168	Weighted mode	9	0.0557503	0.776865	0.944552		-1.46691	1.57841	1.05733	0.230638	4.84722	1.057 (0.231-4.847)
PGlGHi	finn-b-J10_BRONCHNAS	Unspecified chronic bronchitis || id:finn-b-J10_BRONCHNAS	genus.LachnospiraceaeUCG008.id.11328	MR Egger	11	-2.32907	1.63898	0.189011		-5.54148	0.883331	0.0973859	0.00392073	2.41894	0.097 (0.004-2.419)
PGlGHi	finn-b-J10_BRONCHNAS	Unspecified chronic bronchitis || id:finn-b-J10_BRONCHNAS	genus.LachnospiraceaeUCG008.id.11328	Weighted median	11	0.407918	0.374308	0.275805		-0.325725	1.14156	1.50368	0.722003	3.13165	1.504 (0.722-3.132)
PGlGHi	finn-b-J10_BRONCHNAS	Unspecified chronic bronchitis || id:finn-b-J10_BRONCHNAS	genus.LachnospiraceaeUCG008.id.11328	Inverse variance weighted (multiplicative random effects)	11	0.157319	0.337	0.640627	0.998639	-0.503201	0.81784	1.17037	0.604592	2.2656	1.17 (0.605-2.266)
PGlGHi	finn-b-J10_BRONCHNAS	Unspecified chronic bronchitis || id:finn-b-J10_BRONCHNAS	genus.LachnospiraceaeUCG008.id.11328	Simple mode	11	0.469317	0.621079	0.467286		-0.747998	1.68663	1.5989	0.473313	5.40126	1.599 (0.473-5.401)
PGlGHi	finn-b-J10_BRONCHNAS	Unspecified chronic bronchitis || id:finn-b-J10_BRONCHNAS	genus.LachnospiraceaeUCG008.id.11328	Weighted mode	11	0.482052	0.58203	0.426867		-0.658726	1.62283	1.61939	0.51751	5.06742	1.619 (0.518-5.067)
q1bO5E	finn-b-J10_BRONCHNAS	Unspecified chronic bronchitis || id:finn-b-J10_BRONCHNAS	genus.Lactobacillus.id.1837	MR Egger	9	0.534917	0.650584	0.438063		-0.740228	1.81006	1.70731	0.477005	6.11083	1.707 (0.477-6.111)
q1bO5E	finn-b-J10_BRONCHNAS	Unspecified chronic bronchitis || id:finn-b-J10_BRONCHNAS	genus.Lactobacillus.id.1837	Weighted median	9	-0.0471092	0.313941	0.880719		-0.662433	0.568215	0.953983	0.515595	1.76511	0.954 (0.516-1.765)
q1bO5E	finn-b-J10_BRONCHNAS	Unspecified chronic bronchitis || id:finn-b-J10_BRONCHNAS	genus.Lactobacillus.id.1837	Inverse variance weighted (fixed effects)	9	0.0127384	0.246741	0.958826	0.998639	-0.470874	0.49635	1.01282	0.624456	1.64272	1.013 (0.624-1.643)
q1bO5E	finn-b-J10_BRONCHNAS	Unspecified chronic bronchitis || id:finn-b-J10_BRONCHNAS	genus.Lactobacillus.id.1837	Simple mode	9	-0.0610914	0.465282	0.89878		-0.973043	0.850861	0.940737	0.377931	2.34166	0.941 (0.378-2.342)
q1bO5E	finn-b-J10_BRONCHNAS	Unspecified chronic bronchitis || id:finn-b-J10_BRONCHNAS	genus.Lactobacillus.id.1837	Weighted mode	9	-0.0610914	0.399263	0.882179		-0.843648	0.721465	0.940737	0.430139	2.05744	0.941 (0.43-2.057)
Q3dvBY	finn-b-J10_BRONCHNAS	Unspecified chronic bronchitis || id:finn-b-J10_BRONCHNAS	genus.Methanobrevibacter.id.123	MR Egger	6	0.787806	0.989627	0.470568		-1.15186	2.72747	2.19857	0.316048	15.2942	2.199 (0.316-15.294)
Q3dvBY	finn-b-J10_BRONCHNAS	Unspecified chronic bronchitis || id:finn-b-J10_BRONCHNAS	genus.Methanobrevibacter.id.123	Weighted median	6	-0.0730075	0.342152	0.831033		-0.743626	0.597611	0.929594	0.475387	1.81777	0.93 (0.475-1.818)
Q3dvBY	finn-b-J10_BRONCHNAS	Unspecified chronic bronchitis || id:finn-b-J10_BRONCHNAS	genus.Methanobrevibacter.id.123	Inverse variance weighted (fixed effects)	6	-0.192062	0.26471	0.46811	0.946502	-0.710893	0.326769	0.825256	0.491205	1.38648	0.825 (0.491-1.386)
Q3dvBY	finn-b-J10_BRONCHNAS	Unspecified chronic bronchitis || id:finn-b-J10_BRONCHNAS	genus.Methanobrevibacter.id.123	Simple mode	6	0.166718	0.477343	0.741121		-0.768876	1.10231	1.18142	0.463534	3.01112	1.181 (0.464-3.011)
Q3dvBY	finn-b-J10_BRONCHNAS	Unspecified chronic bronchitis || id:finn-b-J10_BRONCHNAS	genus.Methanobrevibacter.id.123	Weighted mode	6	0.116043	0.471501	0.815377		-0.808098	1.04018	1.12304	0.445705	2.82974	1.123 (0.446-2.83)
Q46NVk	finn-b-J10_BRONCHNAS	Unspecified chronic bronchitis || id:finn-b-J10_BRONCHNAS	genus.Intestinibacter.id.11345	MR Egger	15	-0.303501	0.908	0.74352		-2.08318	1.47618	0.738229	0.124533	4.37619	0.738 (0.125-4.376)
Q46NVk	finn-b-J10_BRONCHNAS	Unspecified chronic bronchitis || id:finn-b-J10_BRONCHNAS	genus.Intestinibacter.id.11345	Weighted median	15	0.206512	0.363047	0.569472		-0.50506	0.918084	1.22938	0.603469	2.50449	1.229 (0.603-2.504)
Q46NVk	finn-b-J10_BRONCHNAS	Unspecified chronic bronchitis || id:finn-b-J10_BRONCHNAS	genus.Intestinibacter.id.11345	Inverse variance weighted (fixed effects)	15	0.446168	0.278958	0.10973	0.946502	-0.10059	0.992926	1.56231	0.904304	2.69912	1.562 (0.904-2.699)
Q46NVk	finn-b-J10_BRONCHNAS	Unspecified chronic bronchitis || id:finn-b-J10_BRONCHNAS	genus.Intestinibacter.id.11345	Simple mode	15	0.252218	0.642628	0.700615		-1.00733	1.51177	1.28688	0.365191	4.53475	1.287 (0.365-4.535)
Q46NVk	finn-b-J10_BRONCHNAS	Unspecified chronic bronchitis || id:finn-b-J10_BRONCHNAS	genus.Intestinibacter.id.11345	Weighted mode	15	0.149056	0.616666	0.812507		-1.05961	1.35772	1.16074	0.346592	3.88732	1.161 (0.347-3.887)
qE3Gq8	finn-b-J10_BRONCHNAS	Unspecified chronic bronchitis || id:finn-b-J10_BRONCHNAS	genus..Ruminococcustorquesgroup.id.14377	MR Egger	9	-0.333528	1.49195	0.82949		-3.25775	2.59069	0.716392	0.0384748	13.339	0.716 (0.038-13.339)
qE3Gq8	finn-b-J10_BRONCHNAS	Unspecified chronic bronchitis || id:finn-b-J10_BRONCHNAS	genus..Ruminococcustorquesgroup.id.14377	Weighted median	9	0.325009	0.629796	0.605816		-0.909391	1.55941	1.38404	0.402769	4.75602	1.384 (0.403-4.756)
qE3Gq8	finn-b-J10_BRONCHNAS	Unspecified chronic bronchitis || id:finn-b-J10_BRONCHNAS	genus..Ruminococcustorquesgroup.id.14377	Inverse variance weighted (fixed effects)	9	0.000794071	0.465645	0.998639	0.998639	-0.91187	0.913458	1.00079	0.401772	2.49293	1.001 (0.402-2.493)
qE3Gq8	finn-b-J10_BRONCHNAS	Unspecified chronic bronchitis || id:finn-b-J10_BRONCHNAS	genus..Ruminococcustorquesgroup.id.14377	Simple mode	9	0.899329	1.05221	0.417573		-1.163	2.96166	2.45795	0.312548	19.33	2.458 (0.313-19.33)
qE3Gq8	finn-b-J10_BRONCHNAS	Unspecified chronic bronchitis || id:finn-b-J10_BRONCHNAS	genus..Ruminococcustorquesgroup.id.14377	Weighted mode	9	0.871473	1.0785	0.442429		-1.24238	2.98533	2.39043	0.288695	19.793	2.39 (0.289-19.793)
qENAoR	finn-b-J10_BRONCHNAS	Unspecified chronic bronchitis || id:finn-b-J10_BRONCHNAS	genus.Victivallis.id.2256	MR Egger	10	2.2644	1.45989	0.159482		-0.596982	5.12578	9.62532	0.550471	168.305	9.625 (0.55-168.305)
qENAoR	finn-b-J10_BRONCHNAS	Unspecified chronic bronchitis || id:finn-b-J10_BRONCHNAS	genus.Victivallis.id.2256	Weighted median	10	-0.0396733	0.257975	0.877778		-0.545305	0.465958	0.961103	0.579665	1.59354	0.961 (0.58-1.594)
qENAoR	finn-b-J10_BRONCHNAS	Unspecified chronic bronchitis || id:finn-b-J10_BRONCHNAS	genus.Victivallis.id.2256	Inverse variance weighted (fixed effects)	10	-0.0505046	0.191065	0.791524	0.998639	-0.424993	0.323984	0.95075	0.653774	1.38262	0.951 (0.654-1.383)
qENAoR	finn-b-J10_BRONCHNAS	Unspecified chronic bronchitis || id:finn-b-J10_BRONCHNAS	genus.Victivallis.id.2256	Simple mode	10	0.0410612	0.426591	0.925428		-0.795058	0.87718	1.04192	0.451555	2.40411	1.042 (0.452-2.404)
qENAoR	finn-b-J10_BRONCHNAS	Unspecified chronic bronchitis || id:finn-b-J10_BRONCHNAS	genus.Victivallis.id.2256	Weighted mode	10	-0.00503565	0.414755	0.990578		-0.817956	0.807885	0.994977	0.441333	2.24316	0.995 (0.441-2.243)
QGrGNV	finn-b-J10_BRONCHNAS	Unspecified chronic bronchitis || id:finn-b-J10_BRONCHNAS	genus.Haemophilus.id.3698	MR Egger	9	-0.479102	0.658202	0.490303		-1.76918	0.810973	0.619339	0.170473	2.2501	0.619 (0.17-2.25)
QGrGNV	finn-b-J10_BRONCHNAS	Unspecified chronic bronchitis || id:finn-b-J10_BRONCHNAS	genus.Haemophilus.id.3698	Weighted median	9	-0.683928	0.368607	0.0635336		-1.4064	0.038542	0.504631	0.245024	1.03929	0.505 (0.245-1.039)
QGrGNV	finn-b-J10_BRONCHNAS	Unspecified chronic bronchitis || id:finn-b-J10_BRONCHNAS	genus.Haemophilus.id.3698	Inverse variance weighted (fixed effects)	9	-0.497327	0.274453	0.0699765	0.946502	-1.03526	0.0406018	0.608154	0.355136	1.04144	0.608 (0.355-1.041)
QGrGNV	finn-b-J10_BRONCHNAS	Unspecified chronic bronchitis || id:finn-b-J10_BRONCHNAS	genus.Haemophilus.id.3698	Simple mode	9	-0.867893	0.570483	0.16667		-1.98604	0.250253	0.419835	0.137238	1.28435	0.42 (0.137-1.284)
QGrGNV	finn-b-J10_BRONCHNAS	Unspecified chronic bronchitis || id:finn-b-J10_BRONCHNAS	genus.Haemophilus.id.3698	Weighted mode	9	-0.749579	0.486747	0.162131		-1.7036	0.204444	0.472565	0.182027	1.22684	0.473 (0.182-1.227)
QjakFr	finn-b-J10_BRONCHNAS	Unspecified chronic bronchitis || id:finn-b-J10_BRONCHNAS	genus.LachnospiraceaeFCS020group.id.11314	MR Egger	12	0.69239	0.847715	0.433086		-0.969132	2.35391	1.99849	0.379412	10.5267	1.998 (0.379-10.527)
QjakFr	finn-b-J10_BRONCHNAS	Unspecified chronic bronchitis || id:finn-b-J10_BRONCHNAS	genus.LachnospiraceaeFCS020group.id.11314	Weighted median	12	0.186159	0.449388	0.678691		-0.694641	1.06696	1.20461	0.499253	2.90653	1.205 (0.499-2.907)
QjakFr	finn-b-J10_BRONCHNAS	Unspecified chronic bronchitis || id:finn-b-J10_BRONCHNAS	genus.LachnospiraceaeFCS020group.id.11314	Inverse variance weighted (fixed effects)	12	0.184035	0.320357	0.56565	0.998639	-0.443864	0.811934	1.20206	0.641553	2.25226	1.202 (0.642-2.252)
QjakFr	finn-b-J10_BRONCHNAS	Unspecified chronic bronchitis || id:finn-b-J10_BRONCHNAS	genus.LachnospiraceaeFCS020group.id.11314	Simple mode	12	-0.0711974	0.6634	0.916466		-1.37146	1.22907	0.931278	0.253736	3.41804	0.931 (0.254-3.418)
QjakFr	finn-b-J10_BRONCHNAS	Unspecified chronic bronchitis || id:finn-b-J10_BRONCHNAS	genus.LachnospiraceaeFCS020group.id.11314	Weighted mode	12	0.12709	0.622986	0.842077		-1.09396	1.34814	1.13552	0.334887	3.85027	1.136 (0.335-3.85)
Qyd7XB	finn-b-J10_BRONCHNAS	Unspecified chronic bronchitis || id:finn-b-J10_BRONCHNAS	genus..Eubacteriumxylanophilumgroup.id.14375	MR Egger	9	-1.37072	1.50044	0.391335		-4.31159	1.57015	0.253923	0.0134122	4.80735	0.254 (0.013-4.807)
Qyd7XB	finn-b-J10_BRONCHNAS	Unspecified chronic bronchitis || id:finn-b-J10_BRONCHNAS	genus..Eubacteriumxylanophilumgroup.id.14375	Weighted median	9	-0.730901	0.490608	0.13628		-1.69249	0.23069	0.481475	0.18406	1.25947	0.481 (0.184-1.259)
Qyd7XB	finn-b-J10_BRONCHNAS	Unspecified chronic bronchitis || id:finn-b-J10_BRONCHNAS	genus..Eubacteriumxylanophilumgroup.id.14375	Inverse variance weighted (fixed effects)	9	-0.384816	0.350613	0.2724	0.946502	-1.07202	0.302385	0.680576	0.342317	1.35308	0.681 (0.342-1.353)
Qyd7XB	finn-b-J10_BRONCHNAS	Unspecified chronic bronchitis || id:finn-b-J10_BRONCHNAS	genus..Eubacteriumxylanophilumgroup.id.14375	Simple mode	9	-1.06296	0.726147	0.181395		-2.4862	0.360293	0.345433	0.0832253	1.43375	0.345 (0.083-1.434)
Qyd7XB	finn-b-J10_BRONCHNAS	Unspecified chronic bronchitis || id:finn-b-J10_BRONCHNAS	genus..Eubacteriumxylanophilumgroup.id.14375	Weighted mode	9	-0.79087	0.702499	0.292889		-2.16777	0.586028	0.45345	0.114433	1.79684	0.453 (0.114-1.797)
R6RQXL	finn-b-J10_BRONCHNAS	Unspecified chronic bronchitis || id:finn-b-J10_BRONCHNAS	genus..Ruminococcusgnavusgroup.id.14376	MR Egger	12	0.0845861	1.07811	0.939012		-2.02851	2.19768	1.08827	0.131531	9.00412	1.088 (0.132-9.004)
R6RQXL	finn-b-J10_BRONCHNAS	Unspecified chronic bronchitis || id:finn-b-J10_BRONCHNAS	genus..Ruminococcusgnavusgroup.id.14376	Weighted median	12	0.22284	0.30449	0.464263		-0.373961	0.819641	1.24962	0.688004	2.26968	1.25 (0.688-2.27)
R6RQXL	finn-b-J10_BRONCHNAS	Unspecified chronic bronchitis || id:finn-b-J10_BRONCHNAS	genus..Ruminococcusgnavusgroup.id.14376	Inverse variance weighted (fixed effects)	12	0.226608	0.228727	0.321816	0.946502	-0.221698	0.674914	1.25434	0.801157	1.96386	1.254 (0.801-1.964)
R6RQXL	finn-b-J10_BRONCHNAS	Unspecified chronic bronchitis || id:finn-b-J10_BRONCHNAS	genus..Ruminococcusgnavusgroup.id.14376	Simple mode	12	0.677955	0.537952	0.233657		-0.376431	1.73234	1.96984	0.686307	5.65387	1.97 (0.686-5.654)
R6RQXL	finn-b-J10_BRONCHNAS	Unspecified chronic bronchitis || id:finn-b-J10_BRONCHNAS	genus..Ruminococcusgnavusgroup.id.14376	Weighted mode	12	0.594851	0.517283	0.274551		-0.419025	1.60873	1.81276	0.657688	4.99644	1.813 (0.658-4.996)
R7oLoV	finn-b-J10_BRONCHNAS	Unspecified chronic bronchitis || id:finn-b-J10_BRONCHNAS	genus.RuminococcaceaeUCG011.id.11368	MR Egger	8	-0.214036	1.02819	0.841985		-2.22929	1.80122	0.80732	0.107604	6.05705	0.807 (0.108-6.057)
R7oLoV	finn-b-J10_BRONCHNAS	Unspecified chronic bronchitis || id:finn-b-J10_BRONCHNAS	genus.RuminococcaceaeUCG011.id.11368	Weighted median	8	-0.281502	0.261889	0.282424		-0.794804	0.231801	0.75465	0.45167	1.26087	0.755 (0.452-1.261)
R7oLoV	finn-b-J10_BRONCHNAS	Unspecified chronic bronchitis || id:finn-b-J10_BRONCHNAS	genus.RuminococcaceaeUCG011.id.11368	Inverse variance weighted (fixed effects)	8	-0.168897	0.205605	0.411383	0.946502	-0.571882	0.234089	0.844596	0.564462	1.26376	0.845 (0.564-1.264)
R7oLoV	finn-b-J10_BRONCHNAS	Unspecified chronic bronchitis || id:finn-b-J10_BRONCHNAS	genus.RuminococcaceaeUCG011.id.11368	Simple mode	8	-0.360746	0.380624	0.374807		-1.10677	0.385278	0.697156	0.330625	1.47002	0.697 (0.331-1.47)
R7oLoV	finn-b-J10_BRONCHNAS	Unspecified chronic bronchitis || id:finn-b-J10_BRONCHNAS	genus.RuminococcaceaeUCG011.id.11368	Weighted mode	8	-0.356109	0.360444	0.356077		-1.06258	0.35036	0.700396	0.345564	1.41958	0.7 (0.346-1.42)
RKlTkD	finn-b-J10_BRONCHNAS	Unspecified chronic bronchitis || id:finn-b-J10_BRONCHNAS	genus.Bifidobacterium.id.436	MR Egger	13	0.90396	0.883016	0.327955		-0.826751	2.63467	2.46936	0.437468	13.9387	2.469 (0.437-13.939)
RKlTkD	finn-b-J10_BRONCHNAS	Unspecified chronic bronchitis || id:finn-b-J10_BRONCHNAS	genus.Bifidobacterium.id.436	Weighted median	13	-0.205204	0.44561	0.645156		-1.0786	0.668191	0.814481	0.340071	1.95071	0.814 (0.34-1.951)
RKlTkD	finn-b-J10_BRONCHNAS	Unspecified chronic bronchitis || id:finn-b-J10_BRONCHNAS	genus.Bifidobacterium.id.436	Inverse variance weighted (fixed effects)	13	0.0427166	0.284139	0.880499	0.998639	-0.514197	0.59963	1.04364	0.597981	1.82144	1.044 (0.598-1.821)
RKlTkD	finn-b-J10_BRONCHNAS	Unspecified chronic bronchitis || id:finn-b-J10_BRONCHNAS	genus.Bifidobacterium.id.436	Simple mode	13	-0.591963	0.947226	0.543709		-2.44853	1.2646	0.55324	0.0864208	3.54168	0.553 (0.086-3.542)
RKlTkD	finn-b-J10_BRONCHNAS	Unspecified chronic bronchitis || id:finn-b-J10_BRONCHNAS	genus.Bifidobacterium.id.436	Weighted mode	13	-0.423355	0.639908	0.520738		-1.67757	0.830865	0.654846	0.186827	2.2953	0.655 (0.187-2.295)
rlb7o5	finn-b-J10_BRONCHNAS	Unspecified chronic bronchitis || id:finn-b-J10_BRONCHNAS	genus..Eubacteriumcoprostanoligenesgroup.id.11375	MR Egger	13	-0.767842	1.48212	0.614669		-3.67279	2.13711	0.464013	0.0254054	8.47491	0.464 (0.025-8.475)
rlb7o5	finn-b-J10_BRONCHNAS	Unspecified chronic bronchitis || id:finn-b-J10_BRONCHNAS	genus..Eubacteriumcoprostanoligenesgroup.id.11375	Weighted median	13	0.219886	0.486208	0.651092		-0.733083	1.17285	1.24593	0.480426	3.2312	1.246 (0.48-3.231)
rlb7o5	finn-b-J10_BRONCHNAS	Unspecified chronic bronchitis || id:finn-b-J10_BRONCHNAS	genus..Eubacteriumcoprostanoligenesgroup.id.11375	Inverse variance weighted (fixed effects)	13	0.0567073	0.378011	0.880753	0.998639	-0.684194	0.797609	1.05835	0.504496	2.22023	1.058 (0.504-2.22)
rlb7o5	finn-b-J10_BRONCHNAS	Unspecified chronic bronchitis || id:finn-b-J10_BRONCHNAS	genus..Eubacteriumcoprostanoligenesgroup.id.11375	Simple mode	13	0.262987	0.913126	0.778255		-1.52674	2.05271	1.30081	0.217243	7.78901	1.301 (0.217-7.789)
rlb7o5	finn-b-J10_BRONCHNAS	Unspecified chronic bronchitis || id:finn-b-J10_BRONCHNAS	genus..Eubacteriumcoprostanoligenesgroup.id.11375	Weighted mode	13	0.193135	0.825608	0.818982		-1.42506	1.81133	1.21305	0.240495	6.11856	1.213 (0.24-6.119)
RmoHnu	finn-b-J10_BRONCHNAS	Unspecified chronic bronchitis || id:finn-b-J10_BRONCHNAS	genus.Ruminiclostridium9.id.11357	MR Egger	8	-4.84199	2.24749	0.0746514		-9.24706	-0.436914	0.00789134	9.63942e-05	0.646027	0.008 (0-0.646)
RmoHnu	finn-b-J10_BRONCHNAS	Unspecified chronic bronchitis || id:finn-b-J10_BRONCHNAS	genus.Ruminiclostridium9.id.11357	Weighted median	8	-0.126007	0.619197	0.838744		-1.33963	1.08762	0.881609	0.261942	2.9672	0.882 (0.262-2.967)
RmoHnu	finn-b-J10_BRONCHNAS	Unspecified chronic bronchitis || id:finn-b-J10_BRONCHNAS	genus.Ruminiclostridium9.id.11357	Inverse variance weighted (fixed effects)	8	0.0389813	0.469262	0.933796	0.998639	-0.880773	0.958736	1.03975	0.414462	2.6084	1.04 (0.414-2.608)
RmoHnu	finn-b-J10_BRONCHNAS	Unspecified chronic bronchitis || id:finn-b-J10_BRONCHNAS	genus.Ruminiclostridium9.id.11357	Simple mode	8	-0.964333	1.13058	0.421908		-3.18027	1.2516	0.381237	0.0415744	3.49595	0.381 (0.042-3.496)
RmoHnu	finn-b-J10_BRONCHNAS	Unspecified chronic bronchitis || id:finn-b-J10_BRONCHNAS	genus.Ruminiclostridium9.id.11357	Weighted mode	8	-0.865176	1.08267	0.450482		-2.9872	1.25685	0.420978	0.0504284	3.51433	0.421 (0.05-3.514)
Rv99Lm	finn-b-J10_BRONCHNAS	Unspecified chronic bronchitis || id:finn-b-J10_BRONCHNAS	genus..Eubacteriumbrachygroup.id.11296	MR Egger	10	-0.518452	0.826096	0.547761		-2.1376	1.10069	0.595441	0.117938	3.00625	0.595 (0.118-3.006)
Rv99Lm	finn-b-J10_BRONCHNAS	Unspecified chronic bronchitis || id:finn-b-J10_BRONCHNAS	genus..Eubacteriumbrachygroup.id.11296	Weighted median	10	0.510537	0.258675	0.0484199		0.00353461	1.01754	1.66619	1.00354	2.76638	1.666 (1.004-2.766)
Rv99Lm	finn-b-J10_BRONCHNAS	Unspecified chronic bronchitis || id:finn-b-J10_BRONCHNAS	genus..Eubacteriumbrachygroup.id.11296	Inverse variance weighted (fixed effects)	10	0.324616	0.205276	0.113794	0.946502	-0.0777239	0.726956	1.3835	0.92522	2.06877	1.383 (0.925-2.069)
Rv99Lm	finn-b-J10_BRONCHNAS	Unspecified chronic bronchitis || id:finn-b-J10_BRONCHNAS	genus..Eubacteriumbrachygroup.id.11296	Simple mode	10	0.688896	0.441243	0.152895		-0.17594	1.55373	1.99152	0.838669	4.72909	1.992 (0.839-4.729)
Rv99Lm	finn-b-J10_BRONCHNAS	Unspecified chronic bronchitis || id:finn-b-J10_BRONCHNAS	genus..Eubacteriumbrachygroup.id.11296	Weighted mode	10	0.688896	0.460962	0.169261		-0.21459	1.59238	1.99152	0.806872	4.91544	1.992 (0.807-4.915)
sF7W2L	finn-b-J10_BRONCHNAS	Unspecified chronic bronchitis || id:finn-b-J10_BRONCHNAS	genus.Howardella.id.2000	MR Egger	9	0.346052	0.76687	0.665456		-1.15701	1.84912	1.41348	0.314424	6.3542	1.413 (0.314-6.354)
sF7W2L	finn-b-J10_BRONCHNAS	Unspecified chronic bronchitis || id:finn-b-J10_BRONCHNAS	genus.Howardella.id.2000	Weighted median	9	0.355763	0.251825	0.157733		-0.137814	0.84934	1.42727	0.87126	2.3381	1.427 (0.871-2.338)
sF7W2L	finn-b-J10_BRONCHNAS	Unspecified chronic bronchitis || id:finn-b-J10_BRONCHNAS	genus.Howardella.id.2000	Inverse variance weighted (fixed effects)	9	0.245672	0.192689	0.202321	0.946502	-0.131998	0.623343	1.27848	0.876343	1.86515	1.278 (0.876-1.865)
sF7W2L	finn-b-J10_BRONCHNAS	Unspecified chronic bronchitis || id:finn-b-J10_BRONCHNAS	genus.Howardella.id.2000	Simple mode	9	0.410325	0.391791	0.325567		-0.357586	1.17824	1.50731	0.699363	3.24864	1.507 (0.699-3.249)
sF7W2L	finn-b-J10_BRONCHNAS	Unspecified chronic bronchitis || id:finn-b-J10_BRONCHNAS	genus.Howardella.id.2000	Weighted mode	9	0.438078	0.396573	0.301421		-0.339205	1.21536	1.54973	0.712336	3.37151	1.55 (0.712-3.372)
tbXTaX	finn-b-J10_BRONCHNAS	Unspecified chronic bronchitis || id:finn-b-J10_BRONCHNAS	genus.ChristensenellaceaeR.7group.id.11283	MR Egger	9	-0.522022	1.78165	0.778017		-4.01405	2.97	0.593319	0.0180602	19.492	0.593 (0.018-19.492)
tbXTaX	finn-b-J10_BRONCHNAS	Unspecified chronic bronchitis || id:finn-b-J10_BRONCHNAS	genus.ChristensenellaceaeR.7group.id.11283	Weighted median	9	0.154722	0.596726	0.795415		-1.01486	1.32431	1.16733	0.362453	3.75957	1.167 (0.362-3.76)
tbXTaX	finn-b-J10_BRONCHNAS	Unspecified chronic bronchitis || id:finn-b-J10_BRONCHNAS	genus.ChristensenellaceaeR.7group.id.11283	Inverse variance weighted (fixed effects)	9	0.59682	0.436606	0.171639	0.946502	-0.258927	1.45257	1.81633	0.771879	4.27407	1.816 (0.772-4.274)
tbXTaX	finn-b-J10_BRONCHNAS	Unspecified chronic bronchitis || id:finn-b-J10_BRONCHNAS	genus.ChristensenellaceaeR.7group.id.11283	Simple mode	9	-0.588236	1.14831	0.622307		-2.83893	1.66245	0.555306	0.0584884	5.27224	0.555 (0.058-5.272)
tbXTaX	finn-b-J10_BRONCHNAS	Unspecified chronic bronchitis || id:finn-b-J10_BRONCHNAS	genus.ChristensenellaceaeR.7group.id.11283	Weighted mode	9	-0.588236	0.914995	0.538285		-2.38163	1.20515	0.555306	0.0924002	3.33727	0.555 (0.092-3.337)
TGrzdF	finn-b-J10_BRONCHNAS	Unspecified chronic bronchitis || id:finn-b-J10_BRONCHNAS	genus..Eubacteriumfissicatenagroup.id.14373	MR Egger	9	-1.81742	1.19012	0.170577		-4.15006	0.515217	0.162444	0.0157635	1.674	0.162 (0.016-1.674)
TGrzdF	finn-b-J10_BRONCHNAS	Unspecified chronic bronchitis || id:finn-b-J10_BRONCHNAS	genus..Eubacteriumfissicatenagroup.id.14373	Weighted median	9	-0.245535	0.316399	0.437731		-0.865678	0.374607	0.782286	0.420766	1.45442	0.782 (0.421-1.454)
TGrzdF	finn-b-J10_BRONCHNAS	Unspecified chronic bronchitis || id:finn-b-J10_BRONCHNAS	genus..Eubacteriumfissicatenagroup.id.14373	Inverse variance weighted (fixed effects)	9	-0.193271	0.218141	0.375621	0.946502	-0.620827	0.234284	0.824258	0.5375	1.264	0.824 (0.537-1.264)
TGrzdF	finn-b-J10_BRONCHNAS	Unspecified chronic bronchitis || id:finn-b-J10_BRONCHNAS	genus..Eubacteriumfissicatenagroup.id.14373	Simple mode	9	-0.573219	0.469499	0.256878		-1.49344	0.347	0.563708	0.224599	1.41482	0.564 (0.225-1.415)
TGrzdF	finn-b-J10_BRONCHNAS	Unspecified chronic bronchitis || id:finn-b-J10_BRONCHNAS	genus..Eubacteriumfissicatenagroup.id.14373	Weighted mode	9	-0.528464	0.482957	0.305704		-1.47506	0.418132	0.58951	0.228765	1.51912	0.59 (0.229-1.519)
tkl5vG	finn-b-J10_BRONCHNAS	Unspecified chronic bronchitis || id:finn-b-J10_BRONCHNAS	genus.Slackia.id.825	MR Egger	6	-2.4647	2.16295	0.318096		-6.70407	1.77468	0.0850347	0.00122591	5.89837	0.085 (0.001-5.898)
tkl5vG	finn-b-J10_BRONCHNAS	Unspecified chronic bronchitis || id:finn-b-J10_BRONCHNAS	genus.Slackia.id.825	Weighted median	6	-0.059282	0.411519	0.885456		-0.865858	0.747294	0.942441	0.42069	2.11128	0.942 (0.421-2.111)
tkl5vG	finn-b-J10_BRONCHNAS	Unspecified chronic bronchitis || id:finn-b-J10_BRONCHNAS	genus.Slackia.id.825	Inverse variance weighted (fixed effects)	6	0.059666	0.334388	0.858383	0.998639	-0.595734	0.715066	1.06148	0.551158	2.04432	1.061 (0.551-2.044)
tkl5vG	finn-b-J10_BRONCHNAS	Unspecified chronic bronchitis || id:finn-b-J10_BRONCHNAS	genus.Slackia.id.825	Simple mode	6	-0.0680053	0.565689	0.908993		-1.17676	1.04074	0.934256	0.308277	2.83133	0.934 (0.308-2.831)
tkl5vG	finn-b-J10_BRONCHNAS	Unspecified chronic bronchitis || id:finn-b-J10_BRONCHNAS	genus.Slackia.id.825	Weighted mode	6	-0.0680053	0.554068	0.907095		-1.15398	1.01797	0.934256	0.315379	2.76757	0.934 (0.315-2.768)
TlODZI	finn-b-J10_BRONCHNAS	Unspecified chronic bronchitis || id:finn-b-J10_BRONCHNAS	genus.RuminococcaceaeUCG004.id.11362	MR Egger	11	-1.72076	2.21754	0.457667		-6.06714	2.62561	0.17893	0.0023178	13.813	0.179 (0.002-13.813)
TlODZI	finn-b-J10_BRONCHNAS	Unspecified chronic bronchitis || id:finn-b-J10_BRONCHNAS	genus.RuminococcaceaeUCG004.id.11362	Weighted median	11	0.234112	0.441521	0.595946		-0.631269	1.09949	1.26379	0.531916	3.00264	1.264 (0.532-3.003)
TlODZI	finn-b-J10_BRONCHNAS	Unspecified chronic bronchitis || id:finn-b-J10_BRONCHNAS	genus.RuminococcaceaeUCG004.id.11362	Inverse variance weighted (fixed effects)	11	0.409506	0.293979	0.163627	0.946502	-0.166694	0.985706	1.50607	0.846459	2.6797	1.506 (0.846-2.68)
TlODZI	finn-b-J10_BRONCHNAS	Unspecified chronic bronchitis || id:finn-b-J10_BRONCHNAS	genus.RuminococcaceaeUCG004.id.11362	Simple mode	11	-0.0177274	0.6799	0.979712		-1.35033	1.31488	0.982429	0.259154	3.72429	0.982 (0.259-3.724)
TlODZI	finn-b-J10_BRONCHNAS	Unspecified chronic bronchitis || id:finn-b-J10_BRONCHNAS	genus.RuminococcaceaeUCG004.id.11362	Weighted mode	11	0.0452008	0.662944	0.946985		-1.25417	1.34457	1.04624	0.285313	3.83654	1.046 (0.285-3.837)
TQSpiB	finn-b-J10_BRONCHNAS	Unspecified chronic bronchitis || id:finn-b-J10_BRONCHNAS	genus.LachnospiraceaeUCG004.id.11324	MR Egger	12	-0.460761	1.48929	0.763381		-3.37977	2.45825	0.630804	0.0340553	11.6843	0.631 (0.034-11.684)
TQSpiB	finn-b-J10_BRONCHNAS	Unspecified chronic bronchitis || id:finn-b-J10_BRONCHNAS	genus.LachnospiraceaeUCG004.id.11324	Weighted median	12	0.445683	0.465729	0.338588		-0.467145	1.35851	1.56156	0.626789	3.8904	1.562 (0.627-3.89)
TQSpiB	finn-b-J10_BRONCHNAS	Unspecified chronic bronchitis || id:finn-b-J10_BRONCHNAS	genus.LachnospiraceaeUCG004.id.11324	Inverse variance weighted (fixed effects)	12	0.301556	0.357701	0.399208	0.946502	-0.399539	1.00265	1.35196	0.670629	2.72549	1.352 (0.671-2.725)
TQSpiB	finn-b-J10_BRONCHNAS	Unspecified chronic bronchitis || id:finn-b-J10_BRONCHNAS	genus.LachnospiraceaeUCG004.id.11324	Simple mode	12	0.464611	0.798049	0.572182		-1.09956	2.02879	1.59139	0.333016	7.60485	1.591 (0.333-7.605)
TQSpiB	finn-b-J10_BRONCHNAS	Unspecified chronic bronchitis || id:finn-b-J10_BRONCHNAS	genus.LachnospiraceaeUCG004.id.11324	Weighted mode	12	0.452105	0.766692	0.567318		-1.05061	1.95482	1.57162	0.349724	7.06266	1.572 (0.35-7.063)
TUj4LC	finn-b-J10_BRONCHNAS	Unspecified chronic bronchitis || id:finn-b-J10_BRONCHNAS	genus.LachnospiraceaeNC2004group.id.11316	MR Egger	9	-0.0143842	1.07236	0.989672		-2.11621	2.08744	0.985719	0.120488	8.06424	0.986 (0.12-8.064)
TUj4LC	finn-b-J10_BRONCHNAS	Unspecified chronic bronchitis || id:finn-b-J10_BRONCHNAS	genus.LachnospiraceaeNC2004group.id.11316	Weighted median	9	-0.280718	0.348227	0.420165		-0.963243	0.401807	0.755241	0.381653	1.49452	0.755 (0.382-1.495)
TUj4LC	finn-b-J10_BRONCHNAS	Unspecified chronic bronchitis || id:finn-b-J10_BRONCHNAS	genus.LachnospiraceaeNC2004group.id.11316	Inverse variance weighted (fixed effects)	9	-0.196873	0.263729	0.455368	0.946502	-0.713783	0.320037	0.821295	0.489788	1.37718	0.821 (0.49-1.377)
TUj4LC	finn-b-J10_BRONCHNAS	Unspecified chronic bronchitis || id:finn-b-J10_BRONCHNAS	genus.LachnospiraceaeNC2004group.id.11316	Simple mode	9	-0.304859	0.483785	0.546167		-1.25308	0.643359	0.737227	0.285624	1.90286	0.737 (0.286-1.903)
TUj4LC	finn-b-J10_BRONCHNAS	Unspecified chronic bronchitis || id:finn-b-J10_BRONCHNAS	genus.LachnospiraceaeNC2004group.id.11316	Weighted mode	9	-0.278377	0.499746	0.592741		-1.25788	0.701125	0.757012	0.284256	2.01602	0.757 (0.284-2.016)
uHEy8Q	finn-b-J10_BRONCHNAS	Unspecified chronic bronchitis || id:finn-b-J10_BRONCHNAS	genus.Akkermansia.id.4037	MR Egger	11	0.666097	1.07328	0.550242		-1.43753	2.76973	1.94662	0.237513	15.9543	1.947 (0.238-15.954)
uHEy8Q	finn-b-J10_BRONCHNAS	Unspecified chronic bronchitis || id:finn-b-J10_BRONCHNAS	genus.Akkermansia.id.4037	Weighted median	11	0.0238616	0.440699	0.95682		-0.839908	0.887631	1.02415	0.43175	2.42937	1.024 (0.432-2.429)
uHEy8Q	finn-b-J10_BRONCHNAS	Unspecified chronic bronchitis || id:finn-b-J10_BRONCHNAS	genus.Akkermansia.id.4037	Inverse variance weighted (fixed effects)	11	0.136514	0.319343	0.669028	0.998639	-0.489398	0.762425	1.14627	0.612995	2.14347	1.146 (0.613-2.143)
uHEy8Q	finn-b-J10_BRONCHNAS	Unspecified chronic bronchitis || id:finn-b-J10_BRONCHNAS	genus.Akkermansia.id.4037	Simple mode	11	-0.151189	0.729833	0.840046		-1.58166	1.27928	0.859685	0.205633	3.59407	0.86 (0.206-3.594)
uHEy8Q	finn-b-J10_BRONCHNAS	Unspecified chronic bronchitis || id:finn-b-J10_BRONCHNAS	genus.Akkermansia.id.4037	Weighted mode	11	-0.122008	0.629169	0.850122		-1.35518	1.11116	0.885141	0.257901	3.03789	0.885 (0.258-3.038)
uQYGEB	finn-b-J10_BRONCHNAS	Unspecified chronic bronchitis || id:finn-b-J10_BRONCHNAS	genus.Parabacteroides.id.954	MR Egger	5	-3.95366	3.45624	0.335663		-10.7279	2.82058	0.0191844	2.19248e-05	16.7866	0.019 (0-16.787)
uQYGEB	finn-b-J10_BRONCHNAS	Unspecified chronic bronchitis || id:finn-b-J10_BRONCHNAS	genus.Parabacteroides.id.954	Weighted median	5	-0.30917	0.689537	0.653884		-1.66066	1.04232	0.734056	0.190013	2.83579	0.734 (0.19-2.836)
uQYGEB	finn-b-J10_BRONCHNAS	Unspecified chronic bronchitis || id:finn-b-J10_BRONCHNAS	genus.Parabacteroides.id.954	Inverse variance weighted (fixed effects)	5	0.120078	0.554881	0.828674	0.998639	-0.96749	1.20765	1.12758	0.380036	3.3456	1.128 (0.38-3.346)
uQYGEB	finn-b-J10_BRONCHNAS	Unspecified chronic bronchitis || id:finn-b-J10_BRONCHNAS	genus.Parabacteroides.id.954	Simple mode	5	-0.555299	1.0543	0.626258		-2.62173	1.51113	0.573901	0.0726774	4.53183	0.574 (0.073-4.532)
uQYGEB	finn-b-J10_BRONCHNAS	Unspecified chronic bronchitis || id:finn-b-J10_BRONCHNAS	genus.Parabacteroides.id.954	Weighted mode	5	-0.627509	1.09085	0.595933		-2.76557	1.51055	0.53392	0.0629404	4.52922	0.534 (0.063-4.529)
UYJxH8	finn-b-J10_BRONCHNAS	Unspecified chronic bronchitis || id:finn-b-J10_BRONCHNAS	genus.Butyrivibrio.id.1993	MR Egger	15	1.0598	0.643644	0.123595		-0.201739	2.32134	2.8858	0.817308	10.1894	2.886 (0.817-10.189)
UYJxH8	finn-b-J10_BRONCHNAS	Unspecified chronic bronchitis || id:finn-b-J10_BRONCHNAS	genus.Butyrivibrio.id.1993	Weighted median	15	0.173007	0.20721	0.403756		-0.233126	0.579139	1.18887	0.792054	1.7845	1.189 (0.792-1.785)
UYJxH8	finn-b-J10_BRONCHNAS	Unspecified chronic bronchitis || id:finn-b-J10_BRONCHNAS	genus.Butyrivibrio.id.1993	Inverse variance weighted (fixed effects)	15	0.00367418	0.149115	0.980342	0.998639	-0.288592	0.29594	1.00368	0.749318	1.34439	1.004 (0.749-1.344)
UYJxH8	finn-b-J10_BRONCHNAS	Unspecified chronic bronchitis || id:finn-b-J10_BRONCHNAS	genus.Butyrivibrio.id.1993	Simple mode	15	0.26551	0.336716	0.443536		-0.394453	0.925473	1.3041	0.674049	2.52306	1.304 (0.674-2.523)
UYJxH8	finn-b-J10_BRONCHNAS	Unspecified chronic bronchitis || id:finn-b-J10_BRONCHNAS	genus.Butyrivibrio.id.1993	Weighted mode	15	0.255143	0.341666	0.467564		-0.414522	0.924807	1.29065	0.660656	2.52138	1.291 (0.661-2.521)
Vd8Fsi	finn-b-J10_BRONCHNAS	Unspecified chronic bronchitis || id:finn-b-J10_BRONCHNAS	genus.Bacteroides.id.918	MR Egger	9	-0.229451	2.604	0.932253		-5.33329	4.87439	0.79497	0.00482817	130.894	0.795 (0.005-130.894)
Vd8Fsi	finn-b-J10_BRONCHNAS	Unspecified chronic bronchitis || id:finn-b-J10_BRONCHNAS	genus.Bacteroides.id.918	Weighted median	9	0.400479	0.588346	0.49607		-0.752679	1.55364	1.49254	0.471103	4.72863	1.493 (0.471-4.729)
Vd8Fsi	finn-b-J10_BRONCHNAS	Unspecified chronic bronchitis || id:finn-b-J10_BRONCHNAS	genus.Bacteroides.id.918	Inverse variance weighted (fixed effects)	9	0.342478	0.425454	0.420836	0.946502	-0.491412	1.17637	1.40843	0.611762	3.24258	1.408 (0.612-3.243)
Vd8Fsi	finn-b-J10_BRONCHNAS	Unspecified chronic bronchitis || id:finn-b-J10_BRONCHNAS	genus.Bacteroides.id.918	Simple mode	9	0.425109	0.871371	0.638737		-1.28278	2.133	1.52976	0.277266	8.44012	1.53 (0.277-8.44)
Vd8Fsi	finn-b-J10_BRONCHNAS	Unspecified chronic bronchitis || id:finn-b-J10_BRONCHNAS	genus.Bacteroides.id.918	Weighted mode	9	0.389968	0.844916	0.656697		-1.26607	2.046	1.47693	0.281938	7.73692	1.477 (0.282-7.737)
W49loY	finn-b-J10_BRONCHNAS	Unspecified chronic bronchitis || id:finn-b-J10_BRONCHNAS	genus.Olsenella.id.822	MR Egger	10	0.268742	0.690176	0.707154		-1.084	1.62149	1.30832	0.338239	5.06061	1.308 (0.338-5.061)
W49loY	finn-b-J10_BRONCHNAS	Unspecified chronic bronchitis || id:finn-b-J10_BRONCHNAS	genus.Olsenella.id.822	Weighted median	10	0.0259452	0.270745	0.923656		-0.504714	0.556605	1.02628	0.603678	1.74474	1.026 (0.604-1.745)
W49loY	finn-b-J10_BRONCHNAS	Unspecified chronic bronchitis || id:finn-b-J10_BRONCHNAS	genus.Olsenella.id.822	Inverse variance weighted (fixed effects)	10	0.0879271	0.187549	0.639196	0.998639	-0.279668	0.455522	1.09191	0.756035	1.577	1.092 (0.756-1.577)
W49loY	finn-b-J10_BRONCHNAS	Unspecified chronic bronchitis || id:finn-b-J10_BRONCHNAS	genus.Olsenella.id.822	Simple mode	10	0.641029	0.528892	0.256361		-0.395598	1.67766	1.89843	0.673277	5.353	1.898 (0.673-5.353)
W49loY	finn-b-J10_BRONCHNAS	Unspecified chronic bronchitis || id:finn-b-J10_BRONCHNAS	genus.Olsenella.id.822	Weighted mode	10	-0.346056	0.424211	0.435692		-1.17751	0.485397	0.707473	0.308045	1.62482	0.707 (0.308-1.625)
w5yhuV	finn-b-J10_BRONCHNAS	Unspecified chronic bronchitis || id:finn-b-J10_BRONCHNAS	genus.Romboutsia.id.11347	MR Egger	13	-0.21529	0.986552	0.83125		-2.14893	1.71835	0.806308	0.116609	5.57533	0.806 (0.117-5.575)
w5yhuV	finn-b-J10_BRONCHNAS	Unspecified chronic bronchitis || id:finn-b-J10_BRONCHNAS	genus.Romboutsia.id.11347	Weighted median	13	0.512773	0.450122	0.254625		-0.369466	1.39501	1.66992	0.691104	4.03502	1.67 (0.691-4.035)
w5yhuV	finn-b-J10_BRONCHNAS	Unspecified chronic bronchitis || id:finn-b-J10_BRONCHNAS	genus.Romboutsia.id.11347	Inverse variance weighted (fixed effects)	13	0.436732	0.32178	0.174706	0.946502	-0.193957	1.06742	1.54764	0.823693	2.90787	1.548 (0.824-2.908)
w5yhuV	finn-b-J10_BRONCHNAS	Unspecified chronic bronchitis || id:finn-b-J10_BRONCHNAS	genus.Romboutsia.id.11347	Simple mode	13	0.894683	0.86543	0.321614		-0.80156	2.59093	2.44656	0.448629	13.3421	2.447 (0.449-13.342)
w5yhuV	finn-b-J10_BRONCHNAS	Unspecified chronic bronchitis || id:finn-b-J10_BRONCHNAS	genus.Romboutsia.id.11347	Weighted mode	13	0.825242	0.779757	0.310743		-0.703081	2.35357	2.28243	0.495058	10.523	2.282 (0.495-10.523)
WaNFee	finn-b-J10_BRONCHNAS	Unspecified chronic bronchitis || id:finn-b-J10_BRONCHNAS	genus.Desulfovibrio.id.3173	MR Egger	10	-0.0822899	0.912514	0.930362		-1.87082	1.70624	0.921005	0.153998	5.5082	0.921 (0.154-5.508)
WaNFee	finn-b-J10_BRONCHNAS	Unspecified chronic bronchitis || id:finn-b-J10_BRONCHNAS	genus.Desulfovibrio.id.3173	Weighted median	10	0.0306273	0.422326	0.942188		-0.797131	0.858385	1.0311	0.45062	2.35935	1.031 (0.451-2.359)
WaNFee	finn-b-J10_BRONCHNAS	Unspecified chronic bronchitis || id:finn-b-J10_BRONCHNAS	genus.Desulfovibrio.id.3173	Inverse variance weighted (fixed effects)	10	0.114127	0.309136	0.711995	0.998639	-0.491781	0.720034	1.12089	0.611536	2.0545	1.121 (0.612-2.055)
WaNFee	finn-b-J10_BRONCHNAS	Unspecified chronic bronchitis || id:finn-b-J10_BRONCHNAS	genus.Desulfovibrio.id.3173	Simple mode	10	-0.237521	0.666059	0.729604		-1.543	1.06796	0.788581	0.21374	2.90943	0.789 (0.214-2.909)
WaNFee	finn-b-J10_BRONCHNAS	Unspecified chronic bronchitis || id:finn-b-J10_BRONCHNAS	genus.Desulfovibrio.id.3173	Weighted mode	10	-0.125155	0.630853	0.847149		-1.36163	1.11132	0.88236	0.256243	3.03836	0.882 (0.256-3.038)
WCt5pC	finn-b-J10_BRONCHNAS	Unspecified chronic bronchitis || id:finn-b-J10_BRONCHNAS	genus.Anaerofilum.id.2053	MR Egger	11	0.44805	1.66888	0.794387		-2.82295	3.71905	1.56526	0.0594304	41.2252	1.565 (0.059-41.225)
WCt5pC	finn-b-J10_BRONCHNAS	Unspecified chronic bronchitis || id:finn-b-J10_BRONCHNAS	genus.Anaerofilum.id.2053	Weighted median	11	-0.490152	0.306603	0.109898		-1.09109	0.11079	0.612533	0.335849	1.11716	0.613 (0.336-1.117)
WCt5pC	finn-b-J10_BRONCHNAS	Unspecified chronic bronchitis || id:finn-b-J10_BRONCHNAS	genus.Anaerofilum.id.2053	Inverse variance weighted (fixed effects)	11	-0.0901683	0.21989	0.681761	0.998639	-0.521152	0.340816	0.913777	0.593836	1.40609	0.914 (0.594-1.406)
WCt5pC	finn-b-J10_BRONCHNAS	Unspecified chronic bronchitis || id:finn-b-J10_BRONCHNAS	genus.Anaerofilum.id.2053	Simple mode	11	-0.650958	0.45799	0.185646		-1.54862	0.246704	0.521546	0.212541	1.2798	0.522 (0.213-1.28)
WCt5pC	finn-b-J10_BRONCHNAS	Unspecified chronic bronchitis || id:finn-b-J10_BRONCHNAS	genus.Anaerofilum.id.2053	Weighted mode	11	-0.606299	0.480749	0.23588		-1.54857	0.335969	0.545365	0.212552	1.3993	0.545 (0.213-1.399)
wFbL6J	finn-b-J10_BRONCHNAS	Unspecified chronic bronchitis || id:finn-b-J10_BRONCHNAS	genus.Marvinbryantia.id.2005	MR Egger	10	1.39651	1.73777	0.444835		-2.00952	4.80253	4.04106	0.134054	121.818	4.041 (0.134-121.818)
wFbL6J	finn-b-J10_BRONCHNAS	Unspecified chronic bronchitis || id:finn-b-J10_BRONCHNAS	genus.Marvinbryantia.id.2005	Weighted median	10	0.0352477	0.528473	0.946823		-1.00056	1.07106	1.03588	0.367674	2.91846	1.036 (0.368-2.918)
wFbL6J	finn-b-J10_BRONCHNAS	Unspecified chronic bronchitis || id:finn-b-J10_BRONCHNAS	genus.Marvinbryantia.id.2005	Inverse variance weighted (fixed effects)	10	0.380231	0.357523	0.287549	0.946502	-0.320514	1.08098	1.46262	0.725776	2.94756	1.463 (0.726-2.948)
wFbL6J	finn-b-J10_BRONCHNAS	Unspecified chronic bronchitis || id:finn-b-J10_BRONCHNAS	genus.Marvinbryantia.id.2005	Simple mode	10	-0.593452	0.963476	0.553185		-2.48187	1.29496	0.552417	0.0835872	3.65086	0.552 (0.084-3.651)
wFbL6J	finn-b-J10_BRONCHNAS	Unspecified chronic bronchitis || id:finn-b-J10_BRONCHNAS	genus.Marvinbryantia.id.2005	Weighted mode	10	-0.434492	0.865605	0.627751		-2.13108	1.26209	0.647594	0.118709	3.53281	0.648 (0.119-3.533)
wIF1Yn	finn-b-J10_BRONCHNAS	Unspecified chronic bronchitis || id:finn-b-J10_BRONCHNAS	genus.LachnospiraceaeUCG001.id.11321	MR Egger	13	-0.528537	1.1464	0.65375		-2.77547	1.7184	0.589466	0.06232	5.57559	0.589 (0.062-5.576)
wIF1Yn	finn-b-J10_BRONCHNAS	Unspecified chronic bronchitis || id:finn-b-J10_BRONCHNAS	genus.LachnospiraceaeUCG001.id.11321	Weighted median	13	-0.0919262	0.351788	0.793852		-0.781431	0.597578	0.912172	0.457751	1.81771	0.912 (0.458-1.818)
wIF1Yn	finn-b-J10_BRONCHNAS	Unspecified chronic bronchitis || id:finn-b-J10_BRONCHNAS	genus.LachnospiraceaeUCG001.id.11321	Inverse variance weighted (fixed effects)	13	0.237767	0.264462	0.36862	0.946502	-0.280578	0.756112	1.26841	0.755347	2.12998	1.268 (0.755-2.13)
wIF1Yn	finn-b-J10_BRONCHNAS	Unspecified chronic bronchitis || id:finn-b-J10_BRONCHNAS	genus.LachnospiraceaeUCG001.id.11321	Simple mode	13	-0.195349	0.59787	0.749493		-1.36717	0.976477	0.822548	0.254826	2.65508	0.823 (0.255-2.655)
wIF1Yn	finn-b-J10_BRONCHNAS	Unspecified chronic bronchitis || id:finn-b-J10_BRONCHNAS	genus.LachnospiraceaeUCG001.id.11321	Weighted mode	13	-0.195349	0.540457	0.724046		-1.25464	0.863947	0.822548	0.285177	2.37251	0.823 (0.285-2.373)
wJFco0	finn-b-J10_BRONCHNAS	Unspecified chronic bronchitis || id:finn-b-J10_BRONCHNAS	genus.Veillonella.id.2198	MR Egger	6	-0.0746486	3.16651	0.982321		-6.28102	6.13172	0.92807	0.0018715	460.227	0.928 (0.002-460.227)
wJFco0	finn-b-J10_BRONCHNAS	Unspecified chronic bronchitis || id:finn-b-J10_BRONCHNAS	genus.Veillonella.id.2198	Weighted median	6	0.0172997	0.486015	0.971605		-0.935289	0.969889	1.01745	0.392472	2.63765	1.017 (0.392-2.638)
wJFco0	finn-b-J10_BRONCHNAS	Unspecified chronic bronchitis || id:finn-b-J10_BRONCHNAS	genus.Veillonella.id.2198	Inverse variance weighted (fixed effects)	6	0.0705789	0.39914	0.859644	0.998639	-0.711736	0.852894	1.07313	0.490791	2.34643	1.073 (0.491-2.346)
wJFco0	finn-b-J10_BRONCHNAS	Unspecified chronic bronchitis || id:finn-b-J10_BRONCHNAS	genus.Veillonella.id.2198	Simple mode	6	0.0139781	0.753759	0.985922		-1.46339	1.49135	1.01408	0.231451	4.44307	1.014 (0.231-4.443)
wJFco0	finn-b-J10_BRONCHNAS	Unspecified chronic bronchitis || id:finn-b-J10_BRONCHNAS	genus.Veillonella.id.2198	Weighted mode	6	0.0280762	0.692711	0.969238		-1.32964	1.38579	1.02847	0.264573	3.99799	1.028 (0.265-3.998)
wn5rK2	finn-b-J10_BRONCHNAS	Unspecified chronic bronchitis || id:finn-b-J10_BRONCHNAS	genus.ErysipelotrichaceaeUCG003.id.11384	MR Egger	16	0.312276	0.971419	0.752608		-1.59171	2.21626	1.36653	0.203578	9.17294	1.367 (0.204-9.173)
wn5rK2	finn-b-J10_BRONCHNAS	Unspecified chronic bronchitis || id:finn-b-J10_BRONCHNAS	genus.ErysipelotrichaceaeUCG003.id.11384	Weighted median	16	0.359399	0.408164	0.378575		-0.440602	1.1594	1.43247	0.643649	3.18802	1.432 (0.644-3.188)
wn5rK2	finn-b-J10_BRONCHNAS	Unspecified chronic bronchitis || id:finn-b-J10_BRONCHNAS	genus.ErysipelotrichaceaeUCG003.id.11384	Inverse variance weighted (fixed effects)	16	0.152164	0.28746	0.596571	0.998639	-0.411259	0.715586	1.16435	0.662815	2.04539	1.164 (0.663-2.045)
wn5rK2	finn-b-J10_BRONCHNAS	Unspecified chronic bronchitis || id:finn-b-J10_BRONCHNAS	genus.ErysipelotrichaceaeUCG003.id.11384	Simple mode	16	0.680787	0.773327	0.392564		-0.834934	2.19651	1.97543	0.433903	8.99355	1.975 (0.434-8.994)
wn5rK2	finn-b-J10_BRONCHNAS	Unspecified chronic bronchitis || id:finn-b-J10_BRONCHNAS	genus.ErysipelotrichaceaeUCG003.id.11384	Weighted mode	16	0.71383	0.713271	0.332804		-0.684182	2.11184	2.0418	0.504503	8.26344	2.042 (0.505-8.263)
wQYhwp	finn-b-J10_BRONCHNAS	Unspecified chronic bronchitis || id:finn-b-J10_BRONCHNAS	genus.Odoribacter.id.952	MR Egger	7	-4.77988	1.39691	0.0188024		-7.51781	-2.04194	0.00839704	0.000543318	0.129777	0.008 (0.001-0.13)
wQYhwp	finn-b-J10_BRONCHNAS	Unspecified chronic bronchitis || id:finn-b-J10_BRONCHNAS	genus.Odoribacter.id.952	Weighted median	7	-0.144851	0.616262	0.814172		-1.35273	1.06302	0.865151	0.258535	2.89511	0.865 (0.259-2.895)
wQYhwp	finn-b-J10_BRONCHNAS	Unspecified chronic bronchitis || id:finn-b-J10_BRONCHNAS	genus.Odoribacter.id.952	Inverse variance weighted (fixed effects)	7	-0.58673	0.444176	0.186522	0.946502	-1.45731	0.283855	0.556143	0.232861	1.32824	0.556 (0.233-1.328)
wQYhwp	finn-b-J10_BRONCHNAS	Unspecified chronic bronchitis || id:finn-b-J10_BRONCHNAS	genus.Odoribacter.id.952	Simple mode	7	0.264225	0.897261	0.778314		-1.49441	2.02286	1.30242	0.224382	7.55989	1.302 (0.224-7.56)
wQYhwp	finn-b-J10_BRONCHNAS	Unspecified chronic bronchitis || id:finn-b-J10_BRONCHNAS	genus.Odoribacter.id.952	Weighted mode	7	0.169211	0.899103	0.856924		-1.59303	1.93145	1.18437	0.203308	6.89953	1.184 (0.203-6.9)
WvdQyb	finn-b-J10_BRONCHNAS	Unspecified chronic bronchitis || id:finn-b-J10_BRONCHNAS	genus..Eubacteriumeligensgroup.id.14372	MR Egger	6	-0.474262	1.83592	0.808904		-4.07266	3.12414	0.622344	0.017032	22.7403	0.622 (0.017-22.74)
WvdQyb	finn-b-J10_BRONCHNAS	Unspecified chronic bronchitis || id:finn-b-J10_BRONCHNAS	genus..Eubacteriumeligensgroup.id.14372	Weighted median	6	-0.468857	0.621033	0.450272		-1.68608	0.748369	0.625717	0.185244	2.11355	0.626 (0.185-2.114)
WvdQyb	finn-b-J10_BRONCHNAS	Unspecified chronic bronchitis || id:finn-b-J10_BRONCHNAS	genus..Eubacteriumeligensgroup.id.14372	Inverse variance weighted (fixed effects)	6	-0.434003	0.487882	0.3737	0.946502	-1.39025	0.522247	0.647911	0.249013	1.68581	0.648 (0.249-1.686)
WvdQyb	finn-b-J10_BRONCHNAS	Unspecified chronic bronchitis || id:finn-b-J10_BRONCHNAS	genus..Eubacteriumeligensgroup.id.14372	Simple mode	6	-0.41981	0.875042	0.651649		-2.13489	1.29527	0.657172	0.118257	3.65199	0.657 (0.118-3.652)
WvdQyb	finn-b-J10_BRONCHNAS	Unspecified chronic bronchitis || id:finn-b-J10_BRONCHNAS	genus..Eubacteriumeligensgroup.id.14372	Weighted mode	6	-0.629665	0.754012	0.441732		-2.10753	0.848198	0.53277	0.121538	2.33543	0.533 (0.122-2.335)
xCukIr	finn-b-J10_BRONCHNAS	Unspecified chronic bronchitis || id:finn-b-J10_BRONCHNAS	genus.Dialister.id.2183	MR Egger	11	-0.204145	1.36137	0.884106		-2.87243	2.46414	0.815344	0.0565613	11.7534	0.815 (0.057-11.753)
xCukIr	finn-b-J10_BRONCHNAS	Unspecified chronic bronchitis || id:finn-b-J10_BRONCHNAS	genus.Dialister.id.2183	Weighted median	11	0.527452	0.416801	0.2057		-0.289478	1.34438	1.69461	0.748654	3.83581	1.695 (0.749-3.836)
xCukIr	finn-b-J10_BRONCHNAS	Unspecified chronic bronchitis || id:finn-b-J10_BRONCHNAS	genus.Dialister.id.2183	Inverse variance weighted (fixed effects)	11	0.551107	0.332113	0.0970363	0.946502	-0.099835	1.20205	1.73517	0.904987	3.32692	1.735 (0.905-3.327)
xCukIr	finn-b-J10_BRONCHNAS	Unspecified chronic bronchitis || id:finn-b-J10_BRONCHNAS	genus.Dialister.id.2183	Simple mode	11	0.831693	0.69461	0.258781		-0.529742	2.19313	2.2972	0.588757	8.96321	2.297 (0.589-8.963)
xCukIr	finn-b-J10_BRONCHNAS	Unspecified chronic bronchitis || id:finn-b-J10_BRONCHNAS	genus.Dialister.id.2183	Weighted mode	11	0.787726	0.612575	0.227447		-0.412922	1.98837	2.19839	0.661714	7.30364	2.198 (0.662-7.304)
XTu0EY	finn-b-J10_BRONCHNAS	Unspecified chronic bronchitis || id:finn-b-J10_BRONCHNAS	genus.Intestinimonas.id.2062	MR Egger	16	0.77236	0.734602	0.310885		-0.667459	2.21218	2.16487	0.51301	9.13561	2.165 (0.513-9.136)
XTu0EY	finn-b-J10_BRONCHNAS	Unspecified chronic bronchitis || id:finn-b-J10_BRONCHNAS	genus.Intestinimonas.id.2062	Weighted median	16	0.395205	0.349901	0.258697		-0.290602	1.08101	1.48469	0.747813	2.94766	1.485 (0.748-2.948)
XTu0EY	finn-b-J10_BRONCHNAS	Unspecified chronic bronchitis || id:finn-b-J10_BRONCHNAS	genus.Intestinimonas.id.2062	Inverse variance weighted (fixed effects)	16	0.457378	0.26608	0.0856233	0.946502	-0.0641383	0.978893	1.57993	0.937875	2.66151	1.58 (0.938-2.662)
XTu0EY	finn-b-J10_BRONCHNAS	Unspecified chronic bronchitis || id:finn-b-J10_BRONCHNAS	genus.Intestinimonas.id.2062	Simple mode	16	0.26081	0.570337	0.654015		-0.85705	1.37867	1.29798	0.424412	3.96962	1.298 (0.424-3.97)
XTu0EY	finn-b-J10_BRONCHNAS	Unspecified chronic bronchitis || id:finn-b-J10_BRONCHNAS	genus.Intestinimonas.id.2062	Weighted mode	16	0.304253	0.485812	0.540548		-0.64794	1.25645	1.35561	0.523122	3.51291	1.356 (0.523-3.513)
XVFzMF	finn-b-J10_BRONCHNAS	Unspecified chronic bronchitis || id:finn-b-J10_BRONCHNAS	genus.Holdemania.id.2157	MR Egger	14	-0.268638	0.792851	0.740597		-1.82263	1.28535	0.76442	0.161601	3.61594	0.764 (0.162-3.616)
XVFzMF	finn-b-J10_BRONCHNAS	Unspecified chronic bronchitis || id:finn-b-J10_BRONCHNAS	genus.Holdemania.id.2157	Weighted median	14	0.205237	0.362774	0.571568		-0.505801	0.916275	1.22782	0.603023	2.49996	1.228 (0.603-2.5)
XVFzMF	finn-b-J10_BRONCHNAS	Unspecified chronic bronchitis || id:finn-b-J10_BRONCHNAS	genus.Holdemania.id.2157	Inverse variance weighted (fixed effects)	14	0.279909	0.254223	0.27088	0.946502	-0.218368	0.778187	1.32301	0.803829	2.17752	1.323 (0.804-2.178)
XVFzMF	finn-b-J10_BRONCHNAS	Unspecified chronic bronchitis || id:finn-b-J10_BRONCHNAS	genus.Holdemania.id.2157	Simple mode	14	0.225779	0.630516	0.726026		-1.01003	1.46159	1.2533	0.364208	4.31281	1.253 (0.364-4.313)
XVFzMF	finn-b-J10_BRONCHNAS	Unspecified chronic bronchitis || id:finn-b-J10_BRONCHNAS	genus.Holdemania.id.2157	Weighted mode	14	0.0602204	0.545751	0.913822		-1.00945	1.12989	1.06207	0.364419	3.09533	1.062 (0.364-3.095)
y0FJ9U	finn-b-J10_BRONCHNAS	Unspecified chronic bronchitis || id:finn-b-J10_BRONCHNAS	genus.LachnospiraceaeND3007group.id.11317	MR Egger	3	1.7712	19.9188	0.94354		-37.2697	40.8121	5.87789	6.51582e-17	5.30242e+17	5.878 (0-530241980242920384)
y0FJ9U	finn-b-J10_BRONCHNAS	Unspecified chronic bronchitis || id:finn-b-J10_BRONCHNAS	genus.LachnospiraceaeND3007group.id.11317	Weighted median	3	-0.138403	1.00725	0.890709		-2.11261	1.8358	0.870748	0.120922	6.27018	0.871 (0.121-6.27)
y0FJ9U	finn-b-J10_BRONCHNAS	Unspecified chronic bronchitis || id:finn-b-J10_BRONCHNAS	genus.LachnospiraceaeND3007group.id.11317	Inverse variance weighted (fixed effects)	3	-0.0240696	0.747096	0.974299	0.998639	-1.48838	1.44024	0.976218	0.225738	4.22171	0.976 (0.226-4.222)
y0FJ9U	finn-b-J10_BRONCHNAS	Unspecified chronic bronchitis || id:finn-b-J10_BRONCHNAS	genus.LachnospiraceaeND3007group.id.11317	Simple mode	3	-0.358239	1.3253	0.812262		-2.95583	2.23935	0.698906	0.0520357	9.38719	0.699 (0.052-9.387)
y0FJ9U	finn-b-J10_BRONCHNAS	Unspecified chronic bronchitis || id:finn-b-J10_BRONCHNAS	genus.LachnospiraceaeND3007group.id.11317	Weighted mode	3	-0.463923	1.30753	0.756654		-3.02668	2.09883	0.628812	0.0484765	8.15662	0.629 (0.048-8.157)
yakWtY	finn-b-J10_BRONCHNAS	Unspecified chronic bronchitis || id:finn-b-J10_BRONCHNAS	genus.Butyricicoccus.id.2055	MR Egger	8	-0.013358	1.04624	0.990227		-2.06399	2.03727	0.986731	0.126947	7.66965	0.987 (0.127-7.67)
yakWtY	finn-b-J10_BRONCHNAS	Unspecified chronic bronchitis || id:finn-b-J10_BRONCHNAS	genus.Butyricicoccus.id.2055	Weighted median	8	-0.774967	0.569958	0.173928		-1.89209	0.342151	0.460719	0.150757	1.40797	0.461 (0.151-1.408)
yakWtY	finn-b-J10_BRONCHNAS	Unspecified chronic bronchitis || id:finn-b-J10_BRONCHNAS	genus.Butyricicoccus.id.2055	Inverse variance weighted (fixed effects)	8	-0.625548	0.405735	0.123131	0.946502	-1.42079	0.169692	0.534968	0.241524	1.18494	0.535 (0.242-1.185)
yakWtY	finn-b-J10_BRONCHNAS	Unspecified chronic bronchitis || id:finn-b-J10_BRONCHNAS	genus.Butyricicoccus.id.2055	Simple mode	8	-0.883348	0.94667	0.381822		-2.73882	0.972125	0.413397	0.0646466	2.64356	0.413 (0.065-2.644)
yakWtY	finn-b-J10_BRONCHNAS	Unspecified chronic bronchitis || id:finn-b-J10_BRONCHNAS	genus.Butyricicoccus.id.2055	Weighted mode	8	-0.883348	0.722168	0.260834		-2.2988	0.532102	0.413397	0.10038	1.70251	0.413 (0.1-1.703)
yerlNC	finn-b-J10_BRONCHNAS	Unspecified chronic bronchitis || id:finn-b-J10_BRONCHNAS	genus.RuminococcaceaeUCG005.id.11363	MR Egger	14	0.876024	1.06623	0.427323		-1.21379	2.96584	2.40133	0.297069	19.411	2.401 (0.297-19.411)
yerlNC	finn-b-J10_BRONCHNAS	Unspecified chronic bronchitis || id:finn-b-J10_BRONCHNAS	genus.RuminococcaceaeUCG005.id.11363	Weighted median	14	-0.48034	0.43114	0.265229		-1.32537	0.364695	0.618573	0.265703	1.44007	0.619 (0.266-1.44)
yerlNC	finn-b-J10_BRONCHNAS	Unspecified chronic bronchitis || id:finn-b-J10_BRONCHNAS	genus.RuminococcaceaeUCG005.id.11363	Inverse variance weighted (fixed effects)	14	-0.0956561	0.302078	0.751501	0.998639	-0.687728	0.496416	0.908776	0.502717	1.64282	0.909 (0.503-1.643)
yerlNC	finn-b-J10_BRONCHNAS	Unspecified chronic bronchitis || id:finn-b-J10_BRONCHNAS	genus.RuminococcaceaeUCG005.id.11363	Simple mode	14	-0.8413	0.703894	0.253354		-2.22093	0.538332	0.431149	0.108508	1.71315	0.431 (0.109-1.713)
yerlNC	finn-b-J10_BRONCHNAS	Unspecified chronic bronchitis || id:finn-b-J10_BRONCHNAS	genus.RuminococcaceaeUCG005.id.11363	Weighted mode	14	-0.613598	0.589107	0.316594		-1.76825	0.541053	0.541399	0.170632	1.71781	0.541 (0.171-1.718)
ygbSF7	finn-b-J10_BRONCHNAS	Unspecified chronic bronchitis || id:finn-b-J10_BRONCHNAS	genus.Fusicatenibacter.id.11305	MR Egger	18	0.544425	1.37281	0.696918		-2.14628	3.23513	1.72362	0.116919	25.4096	1.724 (0.117-25.41)
ygbSF7	finn-b-J10_BRONCHNAS	Unspecified chronic bronchitis || id:finn-b-J10_BRONCHNAS	genus.Fusicatenibacter.id.11305	Weighted median	18	-0.145989	0.4599	0.750913		-1.04739	0.755415	0.864167	0.350851	2.12849	0.864 (0.351-2.128)
ygbSF7	finn-b-J10_BRONCHNAS	Unspecified chronic bronchitis || id:finn-b-J10_BRONCHNAS	genus.Fusicatenibacter.id.11305	Inverse variance weighted (fixed effects)	18	-0.00446947	0.31383	0.988637	0.998639	-0.619576	0.610637	0.99554	0.538173	1.8416	0.996 (0.538-1.842)
ygbSF7	finn-b-J10_BRONCHNAS	Unspecified chronic bronchitis || id:finn-b-J10_BRONCHNAS	genus.Fusicatenibacter.id.11305	Simple mode	18	-0.80182	0.823927	0.344115		-2.41672	0.813078	0.448512	0.089214	2.25484	0.449 (0.089-2.255)
ygbSF7	finn-b-J10_BRONCHNAS	Unspecified chronic bronchitis || id:finn-b-J10_BRONCHNAS	genus.Fusicatenibacter.id.11305	Weighted mode	18	-0.596374	0.679308	0.392229		-1.92782	0.735069	0.550805	0.145465	2.08563	0.551 (0.145-2.086)
yLt27i	finn-b-J10_BRONCHNAS	Unspecified chronic bronchitis || id:finn-b-J10_BRONCHNAS	genus.Senegalimassilia.id.11160	MR Egger	5	-1.14009	1.56713	0.519554		-4.21167	1.93149	0.31979	0.0148216	6.89978	0.32 (0.015-6.9)
yLt27i	finn-b-J10_BRONCHNAS	Unspecified chronic bronchitis || id:finn-b-J10_BRONCHNAS	genus.Senegalimassilia.id.11160	Weighted median	5	-0.426463	0.496615	0.390484		-1.39983	0.546902	0.652814	0.246639	1.72789	0.653 (0.247-1.728)
yLt27i	finn-b-J10_BRONCHNAS	Unspecified chronic bronchitis || id:finn-b-J10_BRONCHNAS	genus.Senegalimassilia.id.11160	Inverse variance weighted (fixed effects)	5	-0.449076	0.40467	0.267114	0.946502	-1.24223	0.344078	0.638218	0.28874	1.41069	0.638 (0.289-1.411)
yLt27i	finn-b-J10_BRONCHNAS	Unspecified chronic bronchitis || id:finn-b-J10_BRONCHNAS	genus.Senegalimassilia.id.11160	Simple mode	5	-0.507708	0.730312	0.525206		-1.93912	0.923704	0.601873	0.143831	2.5186	0.602 (0.144-2.519)
yLt27i	finn-b-J10_BRONCHNAS	Unspecified chronic bronchitis || id:finn-b-J10_BRONCHNAS	genus.Senegalimassilia.id.11160	Weighted mode	5	-0.481765	0.6953	0.526507		-1.84455	0.881023	0.617692	0.158096	2.41337	0.618 (0.158-2.413)
YXZeGZ	finn-b-J10_BRONCHNAS	Unspecified chronic bronchitis || id:finn-b-J10_BRONCHNAS	genus.Alistipes.id.968	MR Egger	13	-1.74773	2.21519	0.4468		-6.08951	2.59405	0.17417	0.00226653	13.3839	0.174 (0.002-13.384)
YXZeGZ	finn-b-J10_BRONCHNAS	Unspecified chronic bronchitis || id:finn-b-J10_BRONCHNAS	genus.Alistipes.id.968	Weighted median	13	-0.580792	0.553287	0.293851		-1.66523	0.503651	0.559455	0.189146	1.65475	0.559 (0.189-1.655)
YXZeGZ	finn-b-J10_BRONCHNAS	Unspecified chronic bronchitis || id:finn-b-J10_BRONCHNAS	genus.Alistipes.id.968	Inverse variance weighted (fixed effects)	13	-0.305396	0.397009	0.441749	0.946502	-1.08353	0.472741	0.736831	0.338398	1.60439	0.737 (0.338-1.604)
YXZeGZ	finn-b-J10_BRONCHNAS	Unspecified chronic bronchitis || id:finn-b-J10_BRONCHNAS	genus.Alistipes.id.968	Simple mode	13	-0.759322	0.910473	0.42058		-2.54385	1.0252	0.467984	0.0785635	2.78766	0.468 (0.079-2.788)
YXZeGZ	finn-b-J10_BRONCHNAS	Unspecified chronic bronchitis || id:finn-b-J10_BRONCHNAS	genus.Alistipes.id.968	Weighted mode	13	-0.780552	0.914296	0.409979		-2.57257	1.01147	0.458153	0.0763389	2.74963	0.458 (0.076-2.75)
YYHfMs	finn-b-J10_BRONCHNAS	Unspecified chronic bronchitis || id:finn-b-J10_BRONCHNAS	genus.Gordonibacter.id.821	MR Egger	12	0.169788	0.811716	0.838513		-1.42118	1.76075	1.18505	0.24143	5.81681	1.185 (0.241-5.817)
YYHfMs	finn-b-J10_BRONCHNAS	Unspecified chronic bronchitis || id:finn-b-J10_BRONCHNAS	genus.Gordonibacter.id.821	Weighted median	12	0.137355	0.246948	0.578066		-0.346662	0.621372	1.14724	0.707044	1.86148	1.147 (0.707-1.861)
YYHfMs	finn-b-J10_BRONCHNAS	Unspecified chronic bronchitis || id:finn-b-J10_BRONCHNAS	genus.Gordonibacter.id.821	Inverse variance weighted (fixed effects)	12	0.184644	0.180269	0.305708	0.946502	-0.168684	0.537972	1.20279	0.844776	1.71253	1.203 (0.845-1.713)
YYHfMs	finn-b-J10_BRONCHNAS	Unspecified chronic bronchitis || id:finn-b-J10_BRONCHNAS	genus.Gordonibacter.id.821	Simple mode	12	0.195082	0.435774	0.663081		-0.659036	1.0492	1.21541	0.51735	2.85536	1.215 (0.517-2.855)
YYHfMs	finn-b-J10_BRONCHNAS	Unspecified chronic bronchitis || id:finn-b-J10_BRONCHNAS	genus.Gordonibacter.id.821	Weighted mode	12	0.187956	0.390547	0.639761		-0.577517	0.953428	1.20678	0.56129	2.59459	1.207 (0.561-2.595)
zaZf8A	finn-b-J10_BRONCHNAS	Unspecified chronic bronchitis || id:finn-b-J10_BRONCHNAS	genus.Oscillospira.id.2064	MR Egger	8	2.02702	1.47648	0.218891		-0.866875	4.92091	7.59142	0.420263	137.128	7.591 (0.42-137.128)
zaZf8A	finn-b-J10_BRONCHNAS	Unspecified chronic bronchitis || id:finn-b-J10_BRONCHNAS	genus.Oscillospira.id.2064	Weighted median	8	0.0488945	0.458752	0.915121		-0.85026	0.948049	1.05011	0.427304	2.58067	1.05 (0.427-2.581)
zaZf8A	finn-b-J10_BRONCHNAS	Unspecified chronic bronchitis || id:finn-b-J10_BRONCHNAS	genus.Oscillospira.id.2064	Inverse variance weighted (fixed effects)	8	0.210632	0.350238	0.547576	0.998639	-0.475834	0.897099	1.23446	0.621366	2.45248	1.234 (0.621-2.452)
zaZf8A	finn-b-J10_BRONCHNAS	Unspecified chronic bronchitis || id:finn-b-J10_BRONCHNAS	genus.Oscillospira.id.2064	Simple mode	8	0.0036977	0.71664	0.996027		-1.40092	1.40831	1.0037	0.246371	4.08904	1.004 (0.246-4.089)
zaZf8A	finn-b-J10_BRONCHNAS	Unspecified chronic bronchitis || id:finn-b-J10_BRONCHNAS	genus.Oscillospira.id.2064	Weighted mode	8	0.0133965	0.764758	0.986513		-1.48553	1.51232	1.01349	0.226383	4.53725	1.013 (0.226-4.537)
zkWLyI	finn-b-J10_BRONCHNAS	Unspecified chronic bronchitis || id:finn-b-J10_BRONCHNAS	genus.Allisonella.id.2174	MR Egger	8	-0.25616	1.32175	0.852724		-2.84679	2.33447	0.774018	0.0580304	10.324	0.774 (0.058-10.324)
zkWLyI	finn-b-J10_BRONCHNAS	Unspecified chronic bronchitis || id:finn-b-J10_BRONCHNAS	genus.Allisonella.id.2174	Weighted median	8	0.106408	0.239835	0.65728		-0.363668	0.576484	1.11228	0.695122	1.77977	1.112 (0.695-1.78)
zkWLyI	finn-b-J10_BRONCHNAS	Unspecified chronic bronchitis || id:finn-b-J10_BRONCHNAS	genus.Allisonella.id.2174	Inverse variance weighted (fixed effects)	8	0.0790697	0.19515	0.685349	0.998639	-0.303424	0.461563	1.08228	0.738286	1.58655	1.082 (0.738-1.587)
zkWLyI	finn-b-J10_BRONCHNAS	Unspecified chronic bronchitis || id:finn-b-J10_BRONCHNAS	genus.Allisonella.id.2174	Simple mode	8	0.0657469	0.367539	0.863096		-0.654629	0.786122	1.06796	0.519635	2.19487	1.068 (0.52-2.195)
zkWLyI	finn-b-J10_BRONCHNAS	Unspecified chronic bronchitis || id:finn-b-J10_BRONCHNAS	genus.Allisonella.id.2174	Weighted mode	8	0.0397181	0.334599	0.908845		-0.616095	0.695531	1.04052	0.540049	2.00477	1.041 (0.54-2.005)
1zf0TZ	finn-b-J10_BRONCHNAS	Unspecified chronic bronchitis || id:finn-b-J10_BRONCHNAS	family.Streptococcaceae.id.1850	MR Egger	13	1.77878	1.79682	0.343472		-1.743	5.30055	5.92261	0.174995	200.447	5.923 (0.175-200.447)
1zf0TZ	finn-b-J10_BRONCHNAS	Unspecified chronic bronchitis || id:finn-b-J10_BRONCHNAS	family.Streptococcaceae.id.1850	Weighted median	13	0.54996	0.516357	0.286841		-0.462099	1.56202	1.73318	0.62996	4.76844	1.733 (0.63-4.768)
1zf0TZ	finn-b-J10_BRONCHNAS	Unspecified chronic bronchitis || id:finn-b-J10_BRONCHNAS	family.Streptococcaceae.id.1850	Inverse variance weighted (fixed effects)	13	0.809888	0.355385	0.0226729	0.362767	0.113333	1.50644	2.24766	1.12	4.51066	2.248 (1.12-4.511)
1zf0TZ	finn-b-J10_BRONCHNAS	Unspecified chronic bronchitis || id:finn-b-J10_BRONCHNAS	family.Streptococcaceae.id.1850	Simple mode	13	0.396813	0.873479	0.657728		-1.31521	2.10883	1.48708	0.268419	8.23862	1.487 (0.268-8.239)
1zf0TZ	finn-b-J10_BRONCHNAS	Unspecified chronic bronchitis || id:finn-b-J10_BRONCHNAS	family.Streptococcaceae.id.1850	Weighted mode	13	0.444079	0.908393	0.633752		-1.33637	2.22453	1.55905	0.262798	9.24913	1.559 (0.263-9.249)
31r1VV	finn-b-J10_BRONCHNAS	Unspecified chronic bronchitis || id:finn-b-J10_BRONCHNAS	family.Christensenellaceae.id.1866	MR Egger	11	-0.0909186	0.587075	0.880344		-1.24159	1.05975	0.913092	0.288925	2.88565	0.913 (0.289-2.886)
31r1VV	finn-b-J10_BRONCHNAS	Unspecified chronic bronchitis || id:finn-b-J10_BRONCHNAS	family.Christensenellaceae.id.1866	Weighted median	11	0.146014	0.404096	0.717848		-0.646013	0.938042	1.15721	0.524131	2.55497	1.157 (0.524-2.555)
31r1VV	finn-b-J10_BRONCHNAS	Unspecified chronic bronchitis || id:finn-b-J10_BRONCHNAS	family.Christensenellaceae.id.1866	Inverse variance weighted (fixed effects)	11	0.123158	0.302694	0.6841	0.781829	-0.470121	0.716438	1.13106	0.624926	2.04713	1.131 (0.625-2.047)
31r1VV	finn-b-J10_BRONCHNAS	Unspecified chronic bronchitis || id:finn-b-J10_BRONCHNAS	family.Christensenellaceae.id.1866	Simple mode	11	0.192803	0.569885	0.742118		-0.924172	1.30978	1.21264	0.39686	3.70535	1.213 (0.397-3.705)
31r1VV	finn-b-J10_BRONCHNAS	Unspecified chronic bronchitis || id:finn-b-J10_BRONCHNAS	family.Christensenellaceae.id.1866	Weighted mode	11	0.172379	0.487579	0.731023		-0.783276	1.12803	1.18813	0.456907	3.08958	1.188 (0.457-3.09)
6jMcBB	finn-b-J10_BRONCHNAS	Unspecified chronic bronchitis || id:finn-b-J10_BRONCHNAS	family.Desulfovibrionaceae.id.3169	MR Egger	10	1.1323	0.845403	0.217254		-0.524687	2.78929	3.10279	0.591741	16.2695	3.103 (0.592-16.27)
6jMcBB	finn-b-J10_BRONCHNAS	Unspecified chronic bronchitis || id:finn-b-J10_BRONCHNAS	family.Desulfovibrionaceae.id.3169	Weighted median	10	0.378741	0.472945	0.423239		-0.548231	1.30571	1.46044	0.577971	3.69032	1.46 (0.578-3.69)
6jMcBB	finn-b-J10_BRONCHNAS	Unspecified chronic bronchitis || id:finn-b-J10_BRONCHNAS	family.Desulfovibrionaceae.id.3169	Inverse variance weighted (fixed effects)	10	-0.113512	0.350359	0.745947	0.803108	-0.800216	0.573191	0.892693	0.449232	1.77392	0.893 (0.449-1.774)
6jMcBB	finn-b-J10_BRONCHNAS	Unspecified chronic bronchitis || id:finn-b-J10_BRONCHNAS	family.Desulfovibrionaceae.id.3169	Simple mode	10	0.489194	0.805968	0.558873		-1.0905	2.06889	1.631	0.336048	7.91604	1.631 (0.336-7.916)
6jMcBB	finn-b-J10_BRONCHNAS	Unspecified chronic bronchitis || id:finn-b-J10_BRONCHNAS	family.Desulfovibrionaceae.id.3169	Weighted mode	10	0.450973	0.56527	0.445525		-0.656956	1.5589	1.56984	0.518427	4.7536	1.57 (0.518-4.754)
axDRMS	finn-b-J10_BRONCHNAS	Unspecified chronic bronchitis || id:finn-b-J10_BRONCHNAS	family.Prevotellaceae.id.960	MR Egger	16	-0.157875	1.07305	0.88513		-2.26106	1.94531	0.853957	0.10424	6.99577	0.854 (0.104-6.996)
axDRMS	finn-b-J10_BRONCHNAS	Unspecified chronic bronchitis || id:finn-b-J10_BRONCHNAS	family.Prevotellaceae.id.960	Weighted median	16	0.310292	0.387263	0.422991		-0.448744	1.06933	1.36382	0.63843	2.91342	1.364 (0.638-2.913)
axDRMS	finn-b-J10_BRONCHNAS	Unspecified chronic bronchitis || id:finn-b-J10_BRONCHNAS	family.Prevotellaceae.id.960	Inverse variance weighted (fixed effects)	16	0.333859	0.297398	0.261608	0.774881	-0.249042	0.91676	1.39635	0.779547	2.50117	1.396 (0.78-2.501)
axDRMS	finn-b-J10_BRONCHNAS	Unspecified chronic bronchitis || id:finn-b-J10_BRONCHNAS	family.Prevotellaceae.id.960	Simple mode	16	0.245262	0.693922	0.728674		-1.11482	1.60535	1.27796	0.327973	4.9796	1.278 (0.328-4.98)
axDRMS	finn-b-J10_BRONCHNAS	Unspecified chronic bronchitis || id:finn-b-J10_BRONCHNAS	family.Prevotellaceae.id.960	Weighted mode	16	0.178414	0.651583	0.78796		-1.09869	1.45552	1.19532	0.333308	4.2867	1.195 (0.333-4.287)
AXpdwL	finn-b-J10_BRONCHNAS	Unspecified chronic bronchitis || id:finn-b-J10_BRONCHNAS	family.Verrucomicrobiaceae.id.4036	MR Egger	11	0.663621	1.07408	0.551986		-1.44158	2.76883	1.94181	0.236553	15.9399	1.942 (0.237-15.94)
AXpdwL	finn-b-J10_BRONCHNAS	Unspecified chronic bronchitis || id:finn-b-J10_BRONCHNAS	family.Verrucomicrobiaceae.id.4036	Weighted median	11	0.0241493	0.423473	0.954524		-0.805859	0.854157	1.02444	0.446704	2.34939	1.024 (0.447-2.349)
AXpdwL	finn-b-J10_BRONCHNAS	Unspecified chronic bronchitis || id:finn-b-J10_BRONCHNAS	family.Verrucomicrobiaceae.id.4036	Inverse variance weighted (fixed effects)	11	0.136298	0.319455	0.669629	0.781829	-0.489835	0.76243	1.14602	0.612728	2.14348	1.146 (0.613-2.143)
AXpdwL	finn-b-J10_BRONCHNAS	Unspecified chronic bronchitis || id:finn-b-J10_BRONCHNAS	family.Verrucomicrobiaceae.id.4036	Simple mode	11	-0.145509	0.696032	0.838603		-1.50973	1.21871	0.864583	0.22097	3.38283	0.865 (0.221-3.383)
AXpdwL	finn-b-J10_BRONCHNAS	Unspecified chronic bronchitis || id:finn-b-J10_BRONCHNAS	family.Verrucomicrobiaceae.id.4036	Weighted mode	11	-0.116266	0.575793	0.844025		-1.24482	1.01229	0.890238	0.287993	2.75189	0.89 (0.288-2.752)
BLSFBU	finn-b-J10_BRONCHNAS	Unspecified chronic bronchitis || id:finn-b-J10_BRONCHNAS	family.Rikenellaceae.id.967	MR Egger	17	1.52008	0.96857	0.137403		-0.378313	3.41848	4.57261	0.685016	30.523	4.573 (0.685-30.523)
BLSFBU	finn-b-J10_BRONCHNAS	Unspecified chronic bronchitis || id:finn-b-J10_BRONCHNAS	family.Rikenellaceae.id.967	Weighted median	17	0.326332	0.410011	0.426083		-0.477289	1.12995	1.38588	0.620463	3.09551	1.386 (0.62-3.096)
BLSFBU	finn-b-J10_BRONCHNAS	Unspecified chronic bronchitis || id:finn-b-J10_BRONCHNAS	family.Rikenellaceae.id.967	Inverse variance weighted (fixed effects)	17	0.433679	0.311738	0.164176	0.750518	-0.177328	1.04469	1.54292	0.837505	2.84251	1.543 (0.838-2.843)
BLSFBU	finn-b-J10_BRONCHNAS	Unspecified chronic bronchitis || id:finn-b-J10_BRONCHNAS	family.Rikenellaceae.id.967	Simple mode	17	0.310214	0.744711	0.682537		-1.14942	1.76985	1.36372	0.316821	5.86995	1.364 (0.317-5.87)
BLSFBU	finn-b-J10_BRONCHNAS	Unspecified chronic bronchitis || id:finn-b-J10_BRONCHNAS	family.Rikenellaceae.id.967	Weighted mode	17	0.377839	0.701293	0.59746		-0.996696	1.75237	1.45913	0.369097	5.76828	1.459 (0.369-5.768)
Bt1upE	finn-b-J10_BRONCHNAS	Unspecified chronic bronchitis || id:finn-b-J10_BRONCHNAS	family.Rhodospirillaceae.id.2717	MR Egger	15	-0.273192	1.19524	0.822762		-2.61586	2.06948	0.760947	0.073105	7.92067	0.761 (0.073-7.921)
Bt1upE	finn-b-J10_BRONCHNAS	Unspecified chronic bronchitis || id:finn-b-J10_BRONCHNAS	family.Rhodospirillaceae.id.2717	Weighted median	15	-0.345105	0.342871	0.314167		-1.01713	0.326922	0.708146	0.361631	1.38669	0.708 (0.362-1.387)
Bt1upE	finn-b-J10_BRONCHNAS	Unspecified chronic bronchitis || id:finn-b-J10_BRONCHNAS	family.Rhodospirillaceae.id.2717	Inverse variance weighted (fixed effects)	15	-0.35827	0.230934	0.120808	0.644308	-0.810901	0.0943617	0.698884	0.444457	1.09896	0.699 (0.444-1.099)
Bt1upE	finn-b-J10_BRONCHNAS	Unspecified chronic bronchitis || id:finn-b-J10_BRONCHNAS	family.Rhodospirillaceae.id.2717	Simple mode	15	-0.347788	0.671205	0.612441		-1.66335	0.967773	0.706248	0.189503	2.63208	0.706 (0.19-2.632)
Bt1upE	finn-b-J10_BRONCHNAS	Unspecified chronic bronchitis || id:finn-b-J10_BRONCHNAS	family.Rhodospirillaceae.id.2717	Weighted mode	15	-0.360937	0.545572	0.518984		-1.43026	0.708384	0.697023	0.239247	2.03071	0.697 (0.239-2.031)
CUtsMo	finn-b-J10_BRONCHNAS	Unspecified chronic bronchitis || id:finn-b-J10_BRONCHNAS	family.ClostridialesvadinBB60group.id.11286	MR Egger	15	-0.748365	0.701602	0.305538		-2.1235	0.626774	0.473139	0.119612	1.87156	0.473 (0.12-1.872)
CUtsMo	finn-b-J10_BRONCHNAS	Unspecified chronic bronchitis || id:finn-b-J10_BRONCHNAS	family.ClostridialesvadinBB60group.id.11286	Weighted median	15	-0.257544	0.349848	0.461634		-0.943245	0.428158	0.772948	0.389362	1.53443	0.773 (0.389-1.534)
CUtsMo	finn-b-J10_BRONCHNAS	Unspecified chronic bronchitis || id:finn-b-J10_BRONCHNAS	family.ClostridialesvadinBB60group.id.11286	Inverse variance weighted (fixed effects)	15	-0.201608	0.255547	0.430156	0.774881	-0.70248	0.299265	0.817416	0.495355	1.34887	0.817 (0.495-1.349)
CUtsMo	finn-b-J10_BRONCHNAS	Unspecified chronic bronchitis || id:finn-b-J10_BRONCHNAS	family.ClostridialesvadinBB60group.id.11286	Simple mode	15	-0.159814	0.583306	0.788102		-1.30309	0.983467	0.852303	0.27169	2.67371	0.852 (0.272-2.674)
CUtsMo	finn-b-J10_BRONCHNAS	Unspecified chronic bronchitis || id:finn-b-J10_BRONCHNAS	family.ClostridialesvadinBB60group.id.11286	Weighted mode	15	-0.214562	0.517697	0.684821		-1.22925	0.800124	0.806894	0.292512	2.22582	0.807 (0.293-2.226)
d9u3Wa	finn-b-J10_BRONCHNAS	Unspecified chronic bronchitis || id:finn-b-J10_BRONCHNAS	family.Lactobacillaceae.id.1836	MR Egger	8	0.509645	0.665132	0.472597		-0.794013	1.8133	1.6647	0.452027	6.13067	1.665 (0.452-6.131)
d9u3Wa	finn-b-J10_BRONCHNAS	Unspecified chronic bronchitis || id:finn-b-J10_BRONCHNAS	family.Lactobacillaceae.id.1836	Weighted median	8	-0.0628776	0.372391	0.865916		-0.792763	0.667008	0.939058	0.452593	1.9484	0.939 (0.453-1.948)
d9u3Wa	finn-b-J10_BRONCHNAS	Unspecified chronic bronchitis || id:finn-b-J10_BRONCHNAS	family.Lactobacillaceae.id.1836	Inverse variance weighted (fixed effects)	8	-0.111006	0.265552	0.675934	0.781829	-0.631487	0.409476	0.894934	0.531801	1.50603	0.895 (0.532-1.506)
d9u3Wa	finn-b-J10_BRONCHNAS	Unspecified chronic bronchitis || id:finn-b-J10_BRONCHNAS	family.Lactobacillaceae.id.1836	Simple mode	8	-0.0978818	0.549433	0.863651		-1.17477	0.979007	0.906756	0.30889	2.66181	0.907 (0.309-2.662)
d9u3Wa	finn-b-J10_BRONCHNAS	Unspecified chronic bronchitis || id:finn-b-J10_BRONCHNAS	family.Lactobacillaceae.id.1836	Weighted mode	8	-0.0660377	0.427762	0.881667		-0.904451	0.772376	0.936096	0.404764	2.1649	0.936 (0.405-2.165)
DwGyne	finn-b-J10_BRONCHNAS	Unspecified chronic bronchitis || id:finn-b-J10_BRONCHNAS	family.BacteroidalesS24.7group.id.11173	MR Egger	8	-0.685046	1.18506	0.584246		-3.00777	1.63767	0.504067	0.0494019	5.14319	0.504 (0.049-5.143)
DwGyne	finn-b-J10_BRONCHNAS	Unspecified chronic bronchitis || id:finn-b-J10_BRONCHNAS	family.BacteroidalesS24.7group.id.11173	Weighted median	8	-0.0469907	0.386545	0.903243		-0.804619	0.710638	0.954096	0.447258	2.03529	0.954 (0.447-2.035)
DwGyne	finn-b-J10_BRONCHNAS	Unspecified chronic bronchitis || id:finn-b-J10_BRONCHNAS	family.BacteroidalesS24.7group.id.11173	Inverse variance weighted (fixed effects)	8	-0.151597	0.296753	0.609455	0.781829	-0.733234	0.43004	0.859335	0.480353	1.53732	0.859 (0.48-1.537)
DwGyne	finn-b-J10_BRONCHNAS	Unspecified chronic bronchitis || id:finn-b-J10_BRONCHNAS	family.BacteroidalesS24.7group.id.11173	Simple mode	8	-0.0160675	0.594623	0.979197		-1.18153	1.14939	0.984061	0.30681	3.15628	0.984 (0.307-3.156)
DwGyne	finn-b-J10_BRONCHNAS	Unspecified chronic bronchitis || id:finn-b-J10_BRONCHNAS	family.BacteroidalesS24.7group.id.11173	Weighted mode	8	-0.0298729	0.486621	0.952766		-0.983651	0.923905	0.970569	0.373943	2.51911	0.971 (0.374-2.519)
FcqSNY	finn-b-J10_BRONCHNAS	Unspecified chronic bronchitis || id:finn-b-J10_BRONCHNAS	family.Clostridiaceae1.id.1869	MR Egger	10	0.219531	1.07385	0.84312		-1.88522	2.32428	1.24549	0.151796	10.2193	1.245 (0.152-10.219)
FcqSNY	finn-b-J10_BRONCHNAS	Unspecified chronic bronchitis || id:finn-b-J10_BRONCHNAS	family.Clostridiaceae1.id.1869	Weighted median	10	-0.319918	0.487615	0.511768		-1.27564	0.635807	0.726209	0.279251	1.88854	0.726 (0.279-1.889)
FcqSNY	finn-b-J10_BRONCHNAS	Unspecified chronic bronchitis || id:finn-b-J10_BRONCHNAS	family.Clostridiaceae1.id.1869	Inverse variance weighted (fixed effects)	10	0.115062	0.365509	0.752914	0.803108	-0.601336	0.831461	1.12194	0.548079	2.29667	1.122 (0.548-2.297)
FcqSNY	finn-b-J10_BRONCHNAS	Unspecified chronic bronchitis || id:finn-b-J10_BRONCHNAS	family.Clostridiaceae1.id.1869	Simple mode	10	-0.340496	0.697079	0.636904		-1.70677	1.02578	0.711417	0.181451	2.78927	0.711 (0.181-2.789)
FcqSNY	finn-b-J10_BRONCHNAS	Unspecified chronic bronchitis || id:finn-b-J10_BRONCHNAS	family.Clostridiaceae1.id.1869	Weighted mode	10	-0.385573	0.665789	0.576712		-1.69052	0.919372	0.680061	0.184424	2.50772	0.68 (0.184-2.508)
FFi1Rd	finn-b-J10_BRONCHNAS	Unspecified chronic bronchitis || id:finn-b-J10_BRONCHNAS	family.Actinomycetaceae.id.421	MR Egger	5	0.364449	0.842645	0.694579		-1.28713	2.01603	1.43972	0.276061	7.50847	1.44 (0.276-7.508)
FFi1Rd	finn-b-J10_BRONCHNAS	Unspecified chronic bronchitis || id:finn-b-J10_BRONCHNAS	family.Actinomycetaceae.id.421	Weighted median	5	0.23048	0.473199	0.62621		-0.696989	1.15795	1.2592	0.498083	3.1834	1.259 (0.498-3.183)
FFi1Rd	finn-b-J10_BRONCHNAS	Unspecified chronic bronchitis || id:finn-b-J10_BRONCHNAS	family.Actinomycetaceae.id.421	Inverse variance weighted (fixed effects)	5	0.315731	0.369027	0.392232	0.774881	-0.407562	1.03903	1.37126	0.66527	2.82646	1.371 (0.665-2.826)
FFi1Rd	finn-b-J10_BRONCHNAS	Unspecified chronic bronchitis || id:finn-b-J10_BRONCHNAS	family.Actinomycetaceae.id.421	Simple mode	5	0.0942945	0.548324	0.871812		-0.980421	1.16901	1.09888	0.375153	3.2188	1.099 (0.375-3.219)
FFi1Rd	finn-b-J10_BRONCHNAS	Unspecified chronic bronchitis || id:finn-b-J10_BRONCHNAS	family.Actinomycetaceae.id.421	Weighted mode	5	0.232225	0.52517	0.681209		-0.797109	1.26156	1.2614	0.45063	3.53092	1.261 (0.451-3.531)
FXBXNG	finn-b-J10_BRONCHNAS	Unspecified chronic bronchitis || id:finn-b-J10_BRONCHNAS	family.FamilyXI.id.1936	MR Egger	8	2.25671	1.24611	0.120106		-0.185653	4.69908	9.55166	0.830562	109.846	9.552 (0.831-109.846)
FXBXNG	finn-b-J10_BRONCHNAS	Unspecified chronic bronchitis || id:finn-b-J10_BRONCHNAS	family.FamilyXI.id.1936	Weighted median	8	0.404507	0.243619	0.0968316		-0.0729852	0.881999	1.49856	0.929615	2.41572	1.499 (0.93-2.416)
FXBXNG	finn-b-J10_BRONCHNAS	Unspecified chronic bronchitis || id:finn-b-J10_BRONCHNAS	family.FamilyXI.id.1936	Inverse variance weighted (fixed effects)	8	0.401446	0.195766	0.0403022	0.42989	0.0177439	0.785147	1.49398	1.0179	2.19273	1.494 (1.018-2.193)
FXBXNG	finn-b-J10_BRONCHNAS	Unspecified chronic bronchitis || id:finn-b-J10_BRONCHNAS	family.FamilyXI.id.1936	Simple mode	8	0.2723	0.432128	0.548614		-0.574671	1.11927	1.31298	0.56289	3.06262	1.313 (0.563-3.063)
FXBXNG	finn-b-J10_BRONCHNAS	Unspecified chronic bronchitis || id:finn-b-J10_BRONCHNAS	family.FamilyXI.id.1936	Weighted mode	8	0.303168	0.406413	0.479988		-0.493403	1.09974	1.35414	0.610545	3.00338	1.354 (0.611-3.003)
kodRd1	finn-b-J10_BRONCHNAS	Unspecified chronic bronchitis || id:finn-b-J10_BRONCHNAS	family.Defluviitaleaceae.id.1924	MR Egger	11	1.75865	0.975421	0.104897		-0.153177	3.67047	5.80459	0.857978	39.2705	5.805 (0.858-39.271)
kodRd1	finn-b-J10_BRONCHNAS	Unspecified chronic bronchitis || id:finn-b-J10_BRONCHNAS	family.Defluviitaleaceae.id.1924	Weighted median	11	0.858502	0.38159	0.0244616		0.110585	1.60642	2.35962	1.11693	4.98492	2.36 (1.117-4.985)
kodRd1	finn-b-J10_BRONCHNAS	Unspecified chronic bronchitis || id:finn-b-J10_BRONCHNAS	family.Defluviitaleaceae.id.1924	Inverse variance weighted (fixed effects)	11	1.12708	0.282942	6.79307e-05	0.00217378	0.57251	1.68164	3.08662	1.77271	5.37437	3.087 (1.773-5.374)
kodRd1	finn-b-J10_BRONCHNAS	Unspecified chronic bronchitis || id:finn-b-J10_BRONCHNAS	family.Defluviitaleaceae.id.1924	Simple mode	11	0.660339	0.631942	0.320654		-0.578267	1.89895	1.93545	0.560869	6.67884	1.935 (0.561-6.679)
kodRd1	finn-b-J10_BRONCHNAS	Unspecified chronic bronchitis || id:finn-b-J10_BRONCHNAS	family.Defluviitaleaceae.id.1924	Weighted mode	11	0.714497	0.598743	0.260284		-0.45904	1.88803	2.04316	0.63189	6.60637	2.043 (0.632-6.606)
LRKdIa	finn-b-J10_BRONCHNAS	Unspecified chronic bronchitis || id:finn-b-J10_BRONCHNAS	family.Bifidobacteriaceae.id.433	MR Egger	12	-0.208295	1.01826	0.84202		-2.20409	1.7875	0.811967	0.110351	5.97451	0.812 (0.11-5.975)
LRKdIa	finn-b-J10_BRONCHNAS	Unspecified chronic bronchitis || id:finn-b-J10_BRONCHNAS	family.Bifidobacteriaceae.id.433	Weighted median	12	-0.426608	0.41727	0.306601		-1.24446	0.391241	0.652719	0.288097	1.47881	0.653 (0.288-1.479)
LRKdIa	finn-b-J10_BRONCHNAS	Unspecified chronic bronchitis || id:finn-b-J10_BRONCHNAS	family.Bifidobacteriaceae.id.433	Inverse variance weighted (fixed effects)	12	-0.263062	0.309465	0.395295	0.774881	-0.869615	0.34349	0.768694	0.419113	1.40986	0.769 (0.419-1.41)
LRKdIa	finn-b-J10_BRONCHNAS	Unspecified chronic bronchitis || id:finn-b-J10_BRONCHNAS	family.Bifidobacteriaceae.id.433	Simple mode	12	-0.295925	0.664988	0.664944		-1.5993	1.00745	0.743843	0.202038	2.73861	0.744 (0.202-2.739)
LRKdIa	finn-b-J10_BRONCHNAS	Unspecified chronic bronchitis || id:finn-b-J10_BRONCHNAS	family.Bifidobacteriaceae.id.433	Weighted mode	12	-0.338026	0.524554	0.53252		-1.36615	0.6901	0.713177	0.255087	1.99391	0.713 (0.255-1.994)
m9LXEq	finn-b-J10_BRONCHNAS	Unspecified chronic bronchitis || id:finn-b-J10_BRONCHNAS	family.Enterobacteriaceae.id.3469	MR Egger	7	-2.28503	2.7395	0.442236		-7.65446	3.0844	0.101771	0.000473928	21.8543	0.102 (0-21.854)
m9LXEq	finn-b-J10_BRONCHNAS	Unspecified chronic bronchitis || id:finn-b-J10_BRONCHNAS	family.Enterobacteriaceae.id.3469	Weighted median	7	-0.48493	0.561231	0.387562		-1.58494	0.615082	0.61574	0.20496	1.84981	0.616 (0.205-1.85)
m9LXEq	finn-b-J10_BRONCHNAS	Unspecified chronic bronchitis || id:finn-b-J10_BRONCHNAS	family.Enterobacteriaceae.id.3469	Inverse variance weighted (fixed effects)	7	-0.823924	0.45885	0.0725536	0.464343	-1.72327	0.0754219	0.438707	0.178481	1.07834	0.439 (0.178-1.078)
m9LXEq	finn-b-J10_BRONCHNAS	Unspecified chronic bronchitis || id:finn-b-J10_BRONCHNAS	family.Enterobacteriaceae.id.3469	Simple mode	7	-0.294895	0.872705	0.746941		-2.0054	1.41561	0.74461	0.134607	4.11899	0.745 (0.135-4.119)
m9LXEq	finn-b-J10_BRONCHNAS	Unspecified chronic bronchitis || id:finn-b-J10_BRONCHNAS	family.Enterobacteriaceae.id.3469	Weighted mode	7	-0.258481	0.843368	0.769591		-1.91148	1.39452	0.772224	0.147861	4.03304	0.772 (0.148-4.033)
MBOR7Y	finn-b-J10_BRONCHNAS	Unspecified chronic bronchitis || id:finn-b-J10_BRONCHNAS	family.Coriobacteriaceae.id.811	MR Egger	13	-0.917033	1.55641	0.567632		-3.9676	2.13353	0.399703	0.0189188	8.44465	0.4 (0.019-8.445)
MBOR7Y	finn-b-J10_BRONCHNAS	Unspecified chronic bronchitis || id:finn-b-J10_BRONCHNAS	family.Coriobacteriaceae.id.811	Weighted median	13	0.0550766	0.479743	0.9086		-0.88522	0.995373	1.05662	0.412623	2.70573	1.057 (0.413-2.706)
MBOR7Y	finn-b-J10_BRONCHNAS	Unspecified chronic bronchitis || id:finn-b-J10_BRONCHNAS	family.Coriobacteriaceae.id.811	Inverse variance weighted (fixed effects)	13	0.228902	0.366817	0.532613	0.781829	-0.49006	0.947863	1.25722	0.61259	2.58019	1.257 (0.613-2.58)
MBOR7Y	finn-b-J10_BRONCHNAS	Unspecified chronic bronchitis || id:finn-b-J10_BRONCHNAS	family.Coriobacteriaceae.id.811	Simple mode	13	0.00224593	0.778468	0.997745		-1.52355	1.52804	1.00225	0.217937	4.60915	1.002 (0.218-4.609)
MBOR7Y	finn-b-J10_BRONCHNAS	Unspecified chronic bronchitis || id:finn-b-J10_BRONCHNAS	family.Coriobacteriaceae.id.811	Weighted mode	13	-0.0625432	0.770349	0.936631		-1.57243	1.44734	0.939372	0.207541	4.2518	0.939 (0.208-4.252)
nFlAu5	finn-b-J10_BRONCHNAS	Unspecified chronic bronchitis || id:finn-b-J10_BRONCHNAS	family.Lachnospiraceae.id.1987	MR Egger	16	0.706531	1.44897	0.633373		-2.13344	3.5465	2.02695	0.118429	34.6918	2.027 (0.118-34.692)
nFlAu5	finn-b-J10_BRONCHNAS	Unspecified chronic bronchitis || id:finn-b-J10_BRONCHNAS	family.Lachnospiraceae.id.1987	Weighted median	16	0.1289	0.51544	0.802527		-0.881362	1.13916	1.13758	0.414218	3.12415	1.138 (0.414-3.124)
nFlAu5	finn-b-J10_BRONCHNAS	Unspecified chronic bronchitis || id:finn-b-J10_BRONCHNAS	family.Lachnospiraceae.id.1987	Inverse variance weighted (fixed effects)	16	-0.03983	0.347961	0.908868	0.938186	-0.721834	0.642174	0.960953	0.48586	1.90061	0.961 (0.486-1.901)
nFlAu5	finn-b-J10_BRONCHNAS	Unspecified chronic bronchitis || id:finn-b-J10_BRONCHNAS	family.Lachnospiraceae.id.1987	Simple mode	16	0.43988	0.955346	0.651805		-1.4326	2.31236	1.55252	0.238688	10.0982	1.553 (0.239-10.098)
nFlAu5	finn-b-J10_BRONCHNAS	Unspecified chronic bronchitis || id:finn-b-J10_BRONCHNAS	family.Lachnospiraceae.id.1987	Weighted mode	16	0.46039	0.98023	0.645342		-1.46086	2.38164	1.58469	0.232036	10.8226	1.585 (0.232-10.823)
O0n2Pz	finn-b-J10_BRONCHNAS	Unspecified chronic bronchitis || id:finn-b-J10_BRONCHNAS	family.Bacteroidaceae.id.917	MR Egger	9	-0.229451	2.604	0.932253		-5.33329	4.87439	0.79497	0.00482817	130.894	0.795 (0.005-130.894)
O0n2Pz	finn-b-J10_BRONCHNAS	Unspecified chronic bronchitis || id:finn-b-J10_BRONCHNAS	family.Bacteroidaceae.id.917	Weighted median	9	0.400479	0.576996	0.487635		-0.730434	1.53139	1.49254	0.4817	4.62461	1.493 (0.482-4.625)
O0n2Pz	finn-b-J10_BRONCHNAS	Unspecified chronic bronchitis || id:finn-b-J10_BRONCHNAS	family.Bacteroidaceae.id.917	Inverse variance weighted (fixed effects)	9	0.342478	0.425454	0.420836	0.774881	-0.491412	1.17637	1.40843	0.611762	3.24258	1.408 (0.612-3.243)
O0n2Pz	finn-b-J10_BRONCHNAS	Unspecified chronic bronchitis || id:finn-b-J10_BRONCHNAS	family.Bacteroidaceae.id.917	Simple mode	9	0.425109	0.882355	0.64286		-1.30431	2.15452	1.52976	0.27136	8.62379	1.53 (0.271-8.624)
O0n2Pz	finn-b-J10_BRONCHNAS	Unspecified chronic bronchitis || id:finn-b-J10_BRONCHNAS	family.Bacteroidaceae.id.917	Weighted mode	9	0.389968	0.815067	0.645133		-1.20756	1.9875	1.47693	0.298925	7.29727	1.477 (0.299-7.297)
obtxsV	finn-b-J10_BRONCHNAS	Unspecified chronic bronchitis || id:finn-b-J10_BRONCHNAS	family.Veillonellaceae.id.2172	MR Egger	19	-0.059095	0.586911	0.920976		-1.20944	1.09125	0.942617	0.298364	2.978	0.943 (0.298-2.978)
obtxsV	finn-b-J10_BRONCHNAS	Unspecified chronic bronchitis || id:finn-b-J10_BRONCHNAS	family.Veillonellaceae.id.2172	Weighted median	19	-0.380161	0.390878	0.330761		-1.14628	0.38596	0.683752	0.317817	1.47103	0.684 (0.318-1.471)
obtxsV	finn-b-J10_BRONCHNAS	Unspecified chronic bronchitis || id:finn-b-J10_BRONCHNAS	family.Veillonellaceae.id.2172	Inverse variance weighted (fixed effects)	19	-0.295195	0.255274	0.247525	0.774881	-0.795533	0.205143	0.744386	0.451341	1.2277	0.744 (0.451-1.228)
obtxsV	finn-b-J10_BRONCHNAS	Unspecified chronic bronchitis || id:finn-b-J10_BRONCHNAS	family.Veillonellaceae.id.2172	Simple mode	19	-0.172662	0.783194	0.827995		-1.70772	1.3624	0.841422	0.181278	3.90555	0.841 (0.181-3.906)
obtxsV	finn-b-J10_BRONCHNAS	Unspecified chronic bronchitis || id:finn-b-J10_BRONCHNAS	family.Veillonellaceae.id.2172	Weighted mode	19	-0.505044	0.62074	0.426497		-1.72169	0.711606	0.603479	0.178763	2.03726	0.603 (0.179-2.037)
oU56W6	finn-b-J10_BRONCHNAS	Unspecified chronic bronchitis || id:finn-b-J10_BRONCHNAS	family.Peptostreptococcaceae.id.2042	MR Egger	13	0.289862	0.681065	0.678606		-1.04503	1.62475	1.33624	0.351683	5.07715	1.336 (0.352-5.077)
oU56W6	finn-b-J10_BRONCHNAS	Unspecified chronic bronchitis || id:finn-b-J10_BRONCHNAS	family.Peptostreptococcaceae.id.2042	Weighted median	13	0.00019677	0.427509	0.999633		-0.837722	0.838115	1.0002	0.432695	2.31201	1 (0.433-2.312)
oU56W6	finn-b-J10_BRONCHNAS	Unspecified chronic bronchitis || id:finn-b-J10_BRONCHNAS	family.Peptostreptococcaceae.id.2042	Inverse variance weighted (fixed effects)	13	0.21907	0.299767	0.464901	0.781829	-0.368473	0.806612	1.24492	0.69179	2.24031	1.245 (0.692-2.24)
oU56W6	finn-b-J10_BRONCHNAS	Unspecified chronic bronchitis || id:finn-b-J10_BRONCHNAS	family.Peptostreptococcaceae.id.2042	Simple mode	13	-0.588569	0.757763	0.452363		-2.07378	0.896646	0.555121	0.125709	2.45137	0.555 (0.126-2.451)
oU56W6	finn-b-J10_BRONCHNAS	Unspecified chronic bronchitis || id:finn-b-J10_BRONCHNAS	family.Peptostreptococcaceae.id.2042	Weighted mode	13	-0.456299	0.68181	0.516008		-1.79265	0.880049	0.633624	0.166519	2.41102	0.634 (0.167-2.411)
pXAgfu	finn-b-J10_BRONCHNAS	Unspecified chronic bronchitis || id:finn-b-J10_BRONCHNAS	family.Acidaminococcaceae.id.2166	MR Egger	7	-0.616762	1.23888	0.639719		-3.04498	1.81145	0.539689	0.0475974	6.11933	0.54 (0.048-6.119)
pXAgfu	finn-b-J10_BRONCHNAS	Unspecified chronic bronchitis || id:finn-b-J10_BRONCHNAS	family.Acidaminococcaceae.id.2166	Weighted median	7	-0.0980133	0.500438	0.844724		-1.07887	0.882845	0.906637	0.339979	2.41777	0.907 (0.34-2.418)
pXAgfu	finn-b-J10_BRONCHNAS	Unspecified chronic bronchitis || id:finn-b-J10_BRONCHNAS	family.Acidaminococcaceae.id.2166	Inverse variance weighted (fixed effects)	7	-0.28809	0.369733	0.435871	0.774881	-1.01277	0.436586	0.749694	0.363213	1.54741	0.75 (0.363-1.547)
pXAgfu	finn-b-J10_BRONCHNAS	Unspecified chronic bronchitis || id:finn-b-J10_BRONCHNAS	family.Acidaminococcaceae.id.2166	Simple mode	7	0.107207	0.691571	0.881889		-1.24827	1.46269	1.11316	0.287	4.31754	1.113 (0.287-4.318)
pXAgfu	finn-b-J10_BRONCHNAS	Unspecified chronic bronchitis || id:finn-b-J10_BRONCHNAS	family.Acidaminococcaceae.id.2166	Weighted mode	7	-0.0902932	0.637751	0.892045		-1.34028	1.1597	0.913663	0.261771	3.18897	0.914 (0.262-3.189)
Sgv0J4	finn-b-J10_BRONCHNAS	Unspecified chronic bronchitis || id:finn-b-J10_BRONCHNAS	family.Victivallaceae.id.2255	MR Egger	12	0.960119	0.824051	0.27101		-0.655021	2.57526	2.61201	0.519431	13.1347	2.612 (0.519-13.135)
Sgv0J4	finn-b-J10_BRONCHNAS	Unspecified chronic bronchitis || id:finn-b-J10_BRONCHNAS	family.Victivallaceae.id.2255	Weighted median	12	0.163878	0.227018	0.470373		-0.281077	0.608832	1.17807	0.75497	1.83828	1.178 (0.755-1.838)
Sgv0J4	finn-b-J10_BRONCHNAS	Unspecified chronic bronchitis || id:finn-b-J10_BRONCHNAS	family.Victivallaceae.id.2255	Inverse variance weighted (fixed effects)	12	0.163486	0.173746	0.346733	0.774881	-0.177057	0.504028	1.17761	0.837732	1.65538	1.178 (0.838-1.655)
Sgv0J4	finn-b-J10_BRONCHNAS	Unspecified chronic bronchitis || id:finn-b-J10_BRONCHNAS	family.Victivallaceae.id.2255	Simple mode	12	0.129476	0.437528	0.772798		-0.728079	0.987031	1.13823	0.482836	2.68325	1.138 (0.483-2.683)
Sgv0J4	finn-b-J10_BRONCHNAS	Unspecified chronic bronchitis || id:finn-b-J10_BRONCHNAS	family.Victivallaceae.id.2255	Weighted mode	12	0.115696	0.390123	0.772324		-0.648945	0.880338	1.12265	0.522597	2.41171	1.123 (0.523-2.412)
SpO9Ka	finn-b-J10_BRONCHNAS	Unspecified chronic bronchitis || id:finn-b-J10_BRONCHNAS	family.Porphyromonadaceae.id.943	MR Egger	9	5.37608	2.12044	0.0389267		1.22002	9.53214	216.174	3.38726	13796.1	216.174 (3.387-13796.1)
SpO9Ka	finn-b-J10_BRONCHNAS	Unspecified chronic bronchitis || id:finn-b-J10_BRONCHNAS	family.Porphyromonadaceae.id.943	Weighted median	9	0.191249	0.639063	0.764738		-1.06131	1.44381	1.21076	0.346001	4.23682	1.211 (0.346-4.237)
SpO9Ka	finn-b-J10_BRONCHNAS	Unspecified chronic bronchitis || id:finn-b-J10_BRONCHNAS	family.Porphyromonadaceae.id.943	Inverse variance weighted (fixed effects)	9	0.52683	0.476002	0.268388	0.774881	-0.406133	1.45979	1.69356	0.666221	4.30507	1.694 (0.666-4.305)
SpO9Ka	finn-b-J10_BRONCHNAS	Unspecified chronic bronchitis || id:finn-b-J10_BRONCHNAS	family.Porphyromonadaceae.id.943	Simple mode	9	0.252266	0.830374	0.769033		-1.37527	1.8798	1.28694	0.252772	6.55218	1.287 (0.253-6.552)
SpO9Ka	finn-b-J10_BRONCHNAS	Unspecified chronic bronchitis || id:finn-b-J10_BRONCHNAS	family.Porphyromonadaceae.id.943	Weighted mode	9	0.17849	0.843778	0.837758		-1.47531	1.83229	1.19541	0.228707	6.2482	1.195 (0.229-6.248)
T35lgz	finn-b-J10_BRONCHNAS	Unspecified chronic bronchitis || id:finn-b-J10_BRONCHNAS	family.Oxalobacteraceae.id.2966	MR Egger	14	0.351034	0.715502	0.632549		-1.05135	1.75342	1.42054	0.349466	5.77431	1.421 (0.349-5.774)
T35lgz	finn-b-J10_BRONCHNAS	Unspecified chronic bronchitis || id:finn-b-J10_BRONCHNAS	family.Oxalobacteraceae.id.2966	Weighted median	14	0.283097	0.256918	0.270507		-0.220462	0.786655	1.32723	0.802148	2.19604	1.327 (0.802-2.196)
T35lgz	finn-b-J10_BRONCHNAS	Unspecified chronic bronchitis || id:finn-b-J10_BRONCHNAS	family.Oxalobacteraceae.id.2966	Inverse variance weighted (fixed effects)	14	0.0137614	0.185148	0.94075	0.94075	-0.349128	0.376651	1.01386	0.705303	1.4574	1.014 (0.705-1.457)
T35lgz	finn-b-J10_BRONCHNAS	Unspecified chronic bronchitis || id:finn-b-J10_BRONCHNAS	family.Oxalobacteraceae.id.2966	Simple mode	14	0.398151	0.480566	0.422336		-0.543759	1.34006	1.48907	0.580562	3.81928	1.489 (0.581-3.819)
T35lgz	finn-b-J10_BRONCHNAS	Unspecified chronic bronchitis || id:finn-b-J10_BRONCHNAS	family.Oxalobacteraceae.id.2966	Weighted mode	14	0.405817	0.473973	0.407391		-0.52317	1.3348	1.50053	0.592639	3.79925	1.501 (0.593-3.799)
T8T6Lu	finn-b-J10_BRONCHNAS	Unspecified chronic bronchitis || id:finn-b-J10_BRONCHNAS	family.Peptococcaceae.id.2024	MR Egger	9	-0.886281	0.881152	0.347997		-2.61334	0.840778	0.412186	0.0732893	2.31817	0.412 (0.073-2.318)
T8T6Lu	finn-b-J10_BRONCHNAS	Unspecified chronic bronchitis || id:finn-b-J10_BRONCHNAS	family.Peptococcaceae.id.2024	Weighted median	9	0.142415	0.424098	0.737016		-0.688817	0.973648	1.15306	0.50217	2.64759	1.153 (0.502-2.648)
T8T6Lu	finn-b-J10_BRONCHNAS	Unspecified chronic bronchitis || id:finn-b-J10_BRONCHNAS	family.Peptococcaceae.id.2024	Inverse variance weighted (fixed effects)	9	0.171211	0.317619	0.589855	0.781829	-0.451322	0.793745	1.18674	0.636786	2.21166	1.187 (0.637-2.212)
T8T6Lu	finn-b-J10_BRONCHNAS	Unspecified chronic bronchitis || id:finn-b-J10_BRONCHNAS	family.Peptococcaceae.id.2024	Simple mode	9	-0.296338	0.683326	0.675985		-1.63566	1.04298	0.743536	0.194825	2.83766	0.744 (0.195-2.838)
T8T6Lu	finn-b-J10_BRONCHNAS	Unspecified chronic bronchitis || id:finn-b-J10_BRONCHNAS	family.Peptococcaceae.id.2024	Weighted mode	9	0.0152514	0.609281	0.980643		-1.17894	1.20944	1.01537	0.307605	3.35162	1.015 (0.308-3.352)
vlyGOP	finn-b-J10_BRONCHNAS	Unspecified chronic bronchitis || id:finn-b-J10_BRONCHNAS	family.Ruminococcaceae.id.2050	MR Egger	9	1.16772	1.06327	0.308436		-0.916295	3.25174	3.21467	0.399998	25.8353	3.215 (0.4-25.835)
vlyGOP	finn-b-J10_BRONCHNAS	Unspecified chronic bronchitis || id:finn-b-J10_BRONCHNAS	family.Ruminococcaceae.id.2050	Weighted median	9	-0.234564	0.549038	0.669215		-1.31068	0.841551	0.790916	0.269637	2.31996	0.791 (0.27-2.32)
vlyGOP	finn-b-J10_BRONCHNAS	Unspecified chronic bronchitis || id:finn-b-J10_BRONCHNAS	family.Ruminococcaceae.id.2050	Inverse variance weighted (fixed effects)	9	0.199275	0.382999	0.602853	0.781829	-0.551404	0.949954	1.22052	0.576141	2.58559	1.221 (0.576-2.586)
vlyGOP	finn-b-J10_BRONCHNAS	Unspecified chronic bronchitis || id:finn-b-J10_BRONCHNAS	family.Ruminococcaceae.id.2050	Simple mode	9	-0.738215	0.752395	0.355254		-2.21291	0.73648	0.477966	0.109382	2.08857	0.478 (0.109-2.089)
vlyGOP	finn-b-J10_BRONCHNAS	Unspecified chronic bronchitis || id:finn-b-J10_BRONCHNAS	family.Ruminococcaceae.id.2050	Weighted mode	9	-0.447894	0.659042	0.515928		-1.73962	0.843829	0.638973	0.175588	2.32525	0.639 (0.176-2.325)
WEMGli	finn-b-J10_BRONCHNAS	Unspecified chronic bronchitis || id:finn-b-J10_BRONCHNAS	family.Alcaligenaceae.id.2875	MR Egger	11	1.01467	1.83936	0.594623		-2.59048	4.61982	2.75846	0.0749841	101.476	2.758 (0.075-101.476)
WEMGli	finn-b-J10_BRONCHNAS	Unspecified chronic bronchitis || id:finn-b-J10_BRONCHNAS	family.Alcaligenaceae.id.2875	Weighted median	11	-0.878657	0.554863	0.113295		-1.96619	0.208875	0.41534	0.139989	1.23229	0.415 (0.14-1.232)
WEMGli	finn-b-J10_BRONCHNAS	Unspecified chronic bronchitis || id:finn-b-J10_BRONCHNAS	family.Alcaligenaceae.id.2875	Inverse variance weighted (fixed effects)	11	-0.755922	0.399759	0.0586319	0.464343	-1.53945	0.0276061	0.469577	0.214499	1.02799	0.47 (0.214-1.028)
WEMGli	finn-b-J10_BRONCHNAS	Unspecified chronic bronchitis || id:finn-b-J10_BRONCHNAS	family.Alcaligenaceae.id.2875	Simple mode	11	-1.07325	0.922975	0.271904		-2.88228	0.735787	0.341897	0.0560071	2.08712	0.342 (0.056-2.087)
WEMGli	finn-b-J10_BRONCHNAS	Unspecified chronic bronchitis || id:finn-b-J10_BRONCHNAS	family.Alcaligenaceae.id.2875	Weighted mode	11	-1.22436	0.917444	0.21162		-3.02255	0.573833	0.293947	0.0486771	1.77506	0.294 (0.049-1.775)
Xtktja	finn-b-J10_BRONCHNAS	Unspecified chronic bronchitis || id:finn-b-J10_BRONCHNAS	family.Pasteurellaceae.id.3689	MR Egger	14	-0.191015	0.496616	0.70724		-1.16438	0.782354	0.826121	0.312115	2.18661	0.826 (0.312-2.187)
Xtktja	finn-b-J10_BRONCHNAS	Unspecified chronic bronchitis || id:finn-b-J10_BRONCHNAS	family.Pasteurellaceae.id.3689	Weighted median	14	-0.0123752	0.31651	0.968811		-0.632736	0.607985	0.987701	0.531137	1.83673	0.988 (0.531-1.837)
Xtktja	finn-b-J10_BRONCHNAS	Unspecified chronic bronchitis || id:finn-b-J10_BRONCHNAS	family.Pasteurellaceae.id.3689	Inverse variance weighted (fixed effects)	14	-0.0969912	0.228694	0.671487	0.781829	-0.545232	0.35125	0.907564	0.579707	1.42084	0.908 (0.58-1.421)
Xtktja	finn-b-J10_BRONCHNAS	Unspecified chronic bronchitis || id:finn-b-J10_BRONCHNAS	family.Pasteurellaceae.id.3689	Simple mode	14	0.00407016	0.554634	0.994256		-1.08301	1.09115	1.00408	0.338574	2.97771	1.004 (0.339-2.978)
Xtktja	finn-b-J10_BRONCHNAS	Unspecified chronic bronchitis || id:finn-b-J10_BRONCHNAS	family.Pasteurellaceae.id.3689	Weighted mode	14	0.0617925	0.4311	0.888222		-0.783163	0.906747	1.06374	0.456959	2.47626	1.064 (0.457-2.476)
Y7cF3n	finn-b-J10_BRONCHNAS	Unspecified chronic bronchitis || id:finn-b-J10_BRONCHNAS	family.Methanobacteriaceae.id.121	MR Egger	10	-0.646415	0.817639	0.451982		-2.24899	0.956157	0.523921	0.105506	2.60168	0.524 (0.106-2.602)
Y7cF3n	finn-b-J10_BRONCHNAS	Unspecified chronic bronchitis || id:finn-b-J10_BRONCHNAS	family.Methanobacteriaceae.id.121	Weighted median	10	-0.13479	0.268663	0.615874		-0.661371	0.39179	0.873899	0.516143	1.47963	0.874 (0.516-1.48)
Y7cF3n	finn-b-J10_BRONCHNAS	Unspecified chronic bronchitis || id:finn-b-J10_BRONCHNAS	family.Methanobacteriaceae.id.121	Inverse variance weighted (fixed effects)	10	-0.105363	0.199378	0.59718	0.781829	-0.496145	0.285418	0.899997	0.608873	1.33032	0.9 (0.609-1.33)
Y7cF3n	finn-b-J10_BRONCHNAS	Unspecified chronic bronchitis || id:finn-b-J10_BRONCHNAS	family.Methanobacteriaceae.id.121	Simple mode	10	-0.0855396	0.439905	0.850142		-0.947753	0.776674	0.918017	0.387611	2.17423	0.918 (0.388-2.174)
Y7cF3n	finn-b-J10_BRONCHNAS	Unspecified chronic bronchitis || id:finn-b-J10_BRONCHNAS	family.Methanobacteriaceae.id.121	Weighted mode	10	-0.146787	0.464669	0.759284		-1.05754	0.763965	0.863477	0.347309	2.14677	0.863 (0.347-2.147)
yfxJv6	finn-b-J10_BRONCHNAS	Unspecified chronic bronchitis || id:finn-b-J10_BRONCHNAS	family.Erysipelotrichaceae.id.2149	MR Egger	13	-0.583909	1.65707	0.731216		-3.83177	2.66395	0.557714	0.0216713	14.3529	0.558 (0.022-14.353)
yfxJv6	finn-b-J10_BRONCHNAS	Unspecified chronic bronchitis || id:finn-b-J10_BRONCHNAS	family.Erysipelotrichaceae.id.2149	Weighted median	13	0.704725	0.54524	0.196183		-0.363946	1.7734	2.02329	0.694929	5.89083	2.023 (0.695-5.891)
yfxJv6	finn-b-J10_BRONCHNAS	Unspecified chronic bronchitis || id:finn-b-J10_BRONCHNAS	family.Erysipelotrichaceae.id.2149	Inverse variance weighted (fixed effects)	13	0.412297	0.382081	0.28055	0.774881	-0.336581	1.16117	1.51028	0.714208	3.19368	1.51 (0.714-3.194)
yfxJv6	finn-b-J10_BRONCHNAS	Unspecified chronic bronchitis || id:finn-b-J10_BRONCHNAS	family.Erysipelotrichaceae.id.2149	Simple mode	13	0.652384	0.893984	0.479547		-1.09982	2.40459	1.92011	0.332929	11.0739	1.92 (0.333-11.074)
yfxJv6	finn-b-J10_BRONCHNAS	Unspecified chronic bronchitis || id:finn-b-J10_BRONCHNAS	family.Erysipelotrichaceae.id.2149	Weighted mode	13	0.668172	0.908754	0.476305		-1.11299	2.44933	1.95067	0.328577	11.5806	1.951 (0.329-11.581)
ylev3A	finn-b-J10_BRONCHNAS	Unspecified chronic bronchitis || id:finn-b-J10_BRONCHNAS	family.FamilyXIII.id.1957	MR Egger	9	2.17548	1.6686	0.233546		-1.09497	5.44594	8.80645	0.33455	231.815	8.806 (0.335-231.815)
ylev3A	finn-b-J10_BRONCHNAS	Unspecified chronic bronchitis || id:finn-b-J10_BRONCHNAS	family.FamilyXIII.id.1957	Weighted median	9	-0.256929	0.611074	0.674153		-1.45463	0.940776	0.773423	0.233486	2.56197	0.773 (0.233-2.562)
ylev3A	finn-b-J10_BRONCHNAS	Unspecified chronic bronchitis || id:finn-b-J10_BRONCHNAS	family.FamilyXIII.id.1957	Inverse variance weighted (fixed effects)	9	-0.414498	0.441025	0.347293	0.774881	-1.27891	0.44991	0.660672	0.278341	1.56817	0.661 (0.278-1.568)
ylev3A	finn-b-J10_BRONCHNAS	Unspecified chronic bronchitis || id:finn-b-J10_BRONCHNAS	family.FamilyXIII.id.1957	Simple mode	9	0.375611	1.05052	0.729931		-1.68341	2.43463	1.45588	0.18574	11.4116	1.456 (0.186-11.412)
ylev3A	finn-b-J10_BRONCHNAS	Unspecified chronic bronchitis || id:finn-b-J10_BRONCHNAS	family.FamilyXIII.id.1957	Weighted mode	9	0.390815	1.02055	0.711735		-1.60947	2.3911	1.47819	0.199995	10.9255	1.478 (0.2-10.925)
9i4tiU	finn-b-J10_BRONCHNAS	Unspecified chronic bronchitis || id:finn-b-J10_BRONCHNAS	order.Gastranaerophilales.id.1591	MR Egger	9	-1.17538	0.831002	0.200144		-2.80414	0.453383	0.308702	0.0605586	1.57363	0.309 (0.061-1.574)
9i4tiU	finn-b-J10_BRONCHNAS	Unspecified chronic bronchitis || id:finn-b-J10_BRONCHNAS	order.Gastranaerophilales.id.1591	Weighted median	9	-0.00413509	0.363515	0.990924		-0.716625	0.708355	0.995873	0.488398	2.03065	0.996 (0.488-2.031)
9i4tiU	finn-b-J10_BRONCHNAS	Unspecified chronic bronchitis || id:finn-b-J10_BRONCHNAS	order.Gastranaerophilales.id.1591	Inverse variance weighted (fixed effects)	9	0.222836	0.256949	0.385812	0.84741	-0.280784	0.726456	1.24962	0.755191	2.06774	1.25 (0.755-2.068)
9i4tiU	finn-b-J10_BRONCHNAS	Unspecified chronic bronchitis || id:finn-b-J10_BRONCHNAS	order.Gastranaerophilales.id.1591	Simple mode	9	-0.0425587	0.543825	0.939545		-1.10846	1.02334	0.958334	0.330068	2.78247	0.958 (0.33-2.782)
9i4tiU	finn-b-J10_BRONCHNAS	Unspecified chronic bronchitis || id:finn-b-J10_BRONCHNAS	order.Gastranaerophilales.id.1591	Weighted mode	9	-0.170768	0.466083	0.723575		-1.08429	0.742754	0.843017	0.338142	2.10172	0.843 (0.338-2.102)
aGfu8V	finn-b-J10_BRONCHNAS	Unspecified chronic bronchitis || id:finn-b-J10_BRONCHNAS	order.Bifidobacteriales.id.432	MR Egger	12	-0.208295	1.01826	0.84202		-2.20409	1.7875	0.811967	0.110351	5.97451	0.812 (0.11-5.975)
aGfu8V	finn-b-J10_BRONCHNAS	Unspecified chronic bronchitis || id:finn-b-J10_BRONCHNAS	order.Bifidobacteriales.id.432	Weighted median	12	-0.426608	0.44716	0.340064		-1.30304	0.449826	0.652719	0.271704	1.56804	0.653 (0.272-1.568)
aGfu8V	finn-b-J10_BRONCHNAS	Unspecified chronic bronchitis || id:finn-b-J10_BRONCHNAS	order.Bifidobacteriales.id.432	Inverse variance weighted (fixed effects)	12	-0.263062	0.309465	0.395295	0.84741	-0.869615	0.34349	0.768694	0.419113	1.40986	0.769 (0.419-1.41)
aGfu8V	finn-b-J10_BRONCHNAS	Unspecified chronic bronchitis || id:finn-b-J10_BRONCHNAS	order.Bifidobacteriales.id.432	Simple mode	12	-0.295925	0.648321	0.656949		-1.56663	0.974785	0.743843	0.208747	2.6506	0.744 (0.209-2.651)
aGfu8V	finn-b-J10_BRONCHNAS	Unspecified chronic bronchitis || id:finn-b-J10_BRONCHNAS	order.Bifidobacteriales.id.432	Weighted mode	12	-0.338026	0.515238	0.525272		-1.34789	0.67184	0.713177	0.259787	1.95784	0.713 (0.26-1.958)
BPW89n	finn-b-J10_BRONCHNAS	Unspecified chronic bronchitis || id:finn-b-J10_BRONCHNAS	order.Verrucomicrobiales.id.4030	MR Egger	11	0.667184	1.07391	0.549833		-1.43767	2.77204	1.94874	0.23748	15.9912	1.949 (0.237-15.991)
BPW89n	finn-b-J10_BRONCHNAS	Unspecified chronic bronchitis || id:finn-b-J10_BRONCHNAS	order.Verrucomicrobiales.id.4030	Weighted median	11	0.0244858	0.417297	0.953209		-0.793416	0.842387	1.02479	0.452297	2.3219	1.025 (0.452-2.322)
BPW89n	finn-b-J10_BRONCHNAS	Unspecified chronic bronchitis || id:finn-b-J10_BRONCHNAS	order.Verrucomicrobiales.id.4030	Inverse variance weighted (fixed effects)	11	0.136561	0.319377	0.668953	0.84741	-0.489418	0.76254	1.14632	0.612983	2.14371	1.146 (0.613-2.144)
BPW89n	finn-b-J10_BRONCHNAS	Unspecified chronic bronchitis || id:finn-b-J10_BRONCHNAS	order.Verrucomicrobiales.id.4030	Simple mode	11	-0.146147	0.683773	0.835047		-1.48634	1.19405	0.86403	0.226199	3.30041	0.864 (0.226-3.3)
BPW89n	finn-b-J10_BRONCHNAS	Unspecified chronic bronchitis || id:finn-b-J10_BRONCHNAS	order.Verrucomicrobiales.id.4030	Weighted mode	11	-0.116904	0.598903	0.849148		-1.29075	1.05695	0.889671	0.275063	2.87757	0.89 (0.275-2.878)
C1xV1V	finn-b-J10_BRONCHNAS	Unspecified chronic bronchitis || id:finn-b-J10_BRONCHNAS	order.Victivallales.id.2254	MR Egger	8	-0.14558	0.859979	0.871137		-1.83114	1.53998	0.864521	0.160231	4.66449	0.865 (0.16-4.664)
C1xV1V	finn-b-J10_BRONCHNAS	Unspecified chronic bronchitis || id:finn-b-J10_BRONCHNAS	order.Victivallales.id.2254	Weighted median	8	0.158689	0.302726	0.600139		-0.434653	0.752031	1.17197	0.647489	2.1213	1.172 (0.647-2.121)
C1xV1V	finn-b-J10_BRONCHNAS	Unspecified chronic bronchitis || id:finn-b-J10_BRONCHNAS	order.Victivallales.id.2254	Inverse variance weighted (fixed effects)	8	0.138437	0.242523	0.568123	0.84741	-0.336909	0.613782	1.14848	0.713974	1.84741	1.148 (0.714-1.847)
C1xV1V	finn-b-J10_BRONCHNAS	Unspecified chronic bronchitis || id:finn-b-J10_BRONCHNAS	order.Victivallales.id.2254	Simple mode	8	0.341156	0.457076	0.479745		-0.554713	1.23702	1.40657	0.574237	3.44535	1.407 (0.574-3.445)
C1xV1V	finn-b-J10_BRONCHNAS	Unspecified chronic bronchitis || id:finn-b-J10_BRONCHNAS	order.Victivallales.id.2254	Weighted mode	8	0.300244	0.497838	0.565465		-0.675518	1.27601	1.35019	0.508893	3.5823	1.35 (0.509-3.582)
CYNr8c	finn-b-J10_BRONCHNAS	Unspecified chronic bronchitis || id:finn-b-J10_BRONCHNAS	order.Actinomycetales.id.420	MR Egger	5	0.363341	0.843709	0.69579		-1.29033	2.01701	1.43813	0.27518	7.51582	1.438 (0.275-7.516)
CYNr8c	finn-b-J10_BRONCHNAS	Unspecified chronic bronchitis || id:finn-b-J10_BRONCHNAS	order.Actinomycetales.id.420	Weighted median	5	0.230289	0.473443	0.626674		-0.697659	1.15824	1.25896	0.497749	3.18431	1.259 (0.498-3.184)
CYNr8c	finn-b-J10_BRONCHNAS	Unspecified chronic bronchitis || id:finn-b-J10_BRONCHNAS	order.Actinomycetales.id.420	Inverse variance weighted (fixed effects)	5	0.315824	0.369487	0.392683	0.84741	-0.408371	1.04002	1.37139	0.664732	2.82927	1.371 (0.665-2.829)
CYNr8c	finn-b-J10_BRONCHNAS	Unspecified chronic bronchitis || id:finn-b-J10_BRONCHNAS	order.Actinomycetales.id.420	Simple mode	5	0.0960069	0.611031	0.88276		-1.10161	1.29363	1.10077	0.332334	3.64599	1.101 (0.332-3.646)
CYNr8c	finn-b-J10_BRONCHNAS	Unspecified chronic bronchitis || id:finn-b-J10_BRONCHNAS	order.Actinomycetales.id.420	Weighted mode	5	0.234084	0.520873	0.676413		-0.786827	1.255	1.26375	0.455287	3.50782	1.264 (0.455-3.508)
dSCeM7	finn-b-J10_BRONCHNAS	Unspecified chronic bronchitis || id:finn-b-J10_BRONCHNAS	order.Enterobacteriales.id.3468	MR Egger	7	-2.28503	2.7395	0.442236		-7.65446	3.0844	0.101771	0.000473928	21.8543	0.102 (0-21.854)
dSCeM7	finn-b-J10_BRONCHNAS	Unspecified chronic bronchitis || id:finn-b-J10_BRONCHNAS	order.Enterobacteriales.id.3468	Weighted median	7	-0.48493	0.584638	0.406848		-1.63082	0.66096	0.61574	0.195769	1.93665	0.616 (0.196-1.937)
dSCeM7	finn-b-J10_BRONCHNAS	Unspecified chronic bronchitis || id:finn-b-J10_BRONCHNAS	order.Enterobacteriales.id.3468	Inverse variance weighted (fixed effects)	7	-0.823924	0.45885	0.0725536	0.84741	-1.72327	0.0754219	0.438707	0.178481	1.07834	0.439 (0.178-1.078)
dSCeM7	finn-b-J10_BRONCHNAS	Unspecified chronic bronchitis || id:finn-b-J10_BRONCHNAS	order.Enterobacteriales.id.3468	Simple mode	7	-0.294895	0.89117	0.751965		-2.04159	1.4518	0.74461	0.129822	4.27079	0.745 (0.13-4.271)
dSCeM7	finn-b-J10_BRONCHNAS	Unspecified chronic bronchitis || id:finn-b-J10_BRONCHNAS	order.Enterobacteriales.id.3468	Weighted mode	7	-0.258481	0.888078	0.780807		-1.99911	1.48215	0.772224	0.135455	4.40241	0.772 (0.135-4.402)
FlVBaS	finn-b-J10_BRONCHNAS	Unspecified chronic bronchitis || id:finn-b-J10_BRONCHNAS	order.Erysipelotrichales.id.2148	MR Egger	13	-0.583909	1.65707	0.731216		-3.83177	2.66395	0.557714	0.0216713	14.3529	0.558 (0.022-14.353)
FlVBaS	finn-b-J10_BRONCHNAS	Unspecified chronic bronchitis || id:finn-b-J10_BRONCHNAS	order.Erysipelotrichales.id.2148	Weighted median	13	0.704725	0.541507	0.193117		-0.356629	1.76608	2.02329	0.700032	5.84788	2.023 (0.7-5.848)
FlVBaS	finn-b-J10_BRONCHNAS	Unspecified chronic bronchitis || id:finn-b-J10_BRONCHNAS	order.Erysipelotrichales.id.2148	Inverse variance weighted (fixed effects)	13	0.412297	0.382081	0.28055	0.84741	-0.336581	1.16117	1.51028	0.714208	3.19368	1.51 (0.714-3.194)
FlVBaS	finn-b-J10_BRONCHNAS	Unspecified chronic bronchitis || id:finn-b-J10_BRONCHNAS	order.Erysipelotrichales.id.2148	Simple mode	13	0.652384	0.863204	0.464364		-1.0395	2.34426	1.92011	0.353633	10.4256	1.92 (0.354-10.426)
FlVBaS	finn-b-J10_BRONCHNAS	Unspecified chronic bronchitis || id:finn-b-J10_BRONCHNAS	order.Erysipelotrichales.id.2148	Weighted mode	13	0.668172	0.823078	0.432717		-0.945061	2.2814	1.95067	0.388656	9.79042	1.951 (0.389-9.79)
j0mByI	finn-b-J10_BRONCHNAS	Unspecified chronic bronchitis || id:finn-b-J10_BRONCHNAS	order.NB1n.id.3953	MR Egger	13	-0.245548	0.827939	0.772314		-1.86831	1.37721	0.782276	0.154385	3.96384	0.782 (0.154-3.964)
j0mByI	finn-b-J10_BRONCHNAS	Unspecified chronic bronchitis || id:finn-b-J10_BRONCHNAS	order.NB1n.id.3953	Weighted median	13	-0.040601	0.257469	0.874699		-0.54524	0.464038	0.960212	0.579702	1.59048	0.96 (0.58-1.59)
j0mByI	finn-b-J10_BRONCHNAS	Unspecified chronic bronchitis || id:finn-b-J10_BRONCHNAS	order.NB1n.id.3953	Inverse variance weighted (fixed effects)	13	0.103216	0.194271	0.595212	0.84741	-0.277555	0.483987	1.10873	0.757634	1.62253	1.109 (0.758-1.623)
j0mByI	finn-b-J10_BRONCHNAS	Unspecified chronic bronchitis || id:finn-b-J10_BRONCHNAS	order.NB1n.id.3953	Simple mode	13	-0.00502728	0.43949	0.991061		-0.866427	0.856372	0.994985	0.420451	2.3546	0.995 (0.42-2.355)
j0mByI	finn-b-J10_BRONCHNAS	Unspecified chronic bronchitis || id:finn-b-J10_BRONCHNAS	order.NB1n.id.3953	Weighted mode	13	0.0217975	0.407291	0.9582		-0.776492	0.820087	1.02204	0.460017	2.2707	1.022 (0.46-2.271)
jfZByg	finn-b-J10_BRONCHNAS	Unspecified chronic bronchitis || id:finn-b-J10_BRONCHNAS	order.Lactobacillales.id.1800	MR Egger	15	0.354032	0.844146	0.681774		-1.30049	2.00856	1.4248	0.272397	7.45257	1.425 (0.272-7.453)
jfZByg	finn-b-J10_BRONCHNAS	Unspecified chronic bronchitis || id:finn-b-J10_BRONCHNAS	order.Lactobacillales.id.1800	Weighted median	15	0.33069	0.423724	0.435133		-0.499809	1.16119	1.39193	0.606646	3.19373	1.392 (0.607-3.194)
jfZByg	finn-b-J10_BRONCHNAS	Unspecified chronic bronchitis || id:finn-b-J10_BRONCHNAS	order.Lactobacillales.id.1800	Inverse variance weighted (fixed effects)	15	0.289846	0.328536	0.37765	0.84741	-0.354085	0.933776	1.33622	0.701815	2.5441	1.336 (0.702-2.544)
jfZByg	finn-b-J10_BRONCHNAS	Unspecified chronic bronchitis || id:finn-b-J10_BRONCHNAS	order.Lactobacillales.id.1800	Simple mode	15	0.310083	0.699637	0.664388		-1.06121	1.68137	1.36354	0.346039	5.37292	1.364 (0.346-5.373)
jfZByg	finn-b-J10_BRONCHNAS	Unspecified chronic bronchitis || id:finn-b-J10_BRONCHNAS	order.Lactobacillales.id.1800	Weighted mode	15	0.282545	0.612362	0.651597		-0.917684	1.48277	1.3265	0.399443	4.40515	1.327 (0.399-4.405)
jHia6Z	finn-b-J10_BRONCHNAS	Unspecified chronic bronchitis || id:finn-b-J10_BRONCHNAS	order.Pasteurellales.id.3688	MR Egger	14	-0.191015	0.496616	0.70724		-1.16438	0.782354	0.826121	0.312115	2.18661	0.826 (0.312-2.187)
jHia6Z	finn-b-J10_BRONCHNAS	Unspecified chronic bronchitis || id:finn-b-J10_BRONCHNAS	order.Pasteurellales.id.3688	Weighted median	14	-0.0123752	0.331326	0.970205		-0.661774	0.637023	0.987701	0.515935	1.89084	0.988 (0.516-1.891)
jHia6Z	finn-b-J10_BRONCHNAS	Unspecified chronic bronchitis || id:finn-b-J10_BRONCHNAS	order.Pasteurellales.id.3688	Inverse variance weighted (fixed effects)	14	-0.0969912	0.228694	0.671487	0.84741	-0.545232	0.35125	0.907564	0.579707	1.42084	0.908 (0.58-1.421)
jHia6Z	finn-b-J10_BRONCHNAS	Unspecified chronic bronchitis || id:finn-b-J10_BRONCHNAS	order.Pasteurellales.id.3688	Simple mode	14	0.00407016	0.566477	0.994376		-1.10623	1.11437	1.00408	0.330805	3.04764	1.004 (0.331-3.048)
jHia6Z	finn-b-J10_BRONCHNAS	Unspecified chronic bronchitis || id:finn-b-J10_BRONCHNAS	order.Pasteurellales.id.3688	Weighted mode	14	0.0617925	0.447018	0.892175		-0.814363	0.937948	1.06374	0.442921	2.55473	1.064 (0.443-2.555)
m0ByAU	finn-b-J10_BRONCHNAS	Unspecified chronic bronchitis || id:finn-b-J10_BRONCHNAS	order.Desulfovibrionales.id.3156	MR Egger	12	0.929193	0.830186	0.289193		-0.69797	2.55636	2.53247	0.497594	12.8888	2.532 (0.498-12.889)
m0ByAU	finn-b-J10_BRONCHNAS	Unspecified chronic bronchitis || id:finn-b-J10_BRONCHNAS	order.Desulfovibrionales.id.3156	Weighted median	12	0.408555	0.459914	0.374365		-0.492878	1.30999	1.50464	0.610866	3.70613	1.505 (0.611-3.706)
m0ByAU	finn-b-J10_BRONCHNAS	Unspecified chronic bronchitis || id:finn-b-J10_BRONCHNAS	order.Desulfovibrionales.id.3156	Inverse variance weighted (fixed effects)	12	-0.0429404	0.330406	0.896596	0.938289	-0.690536	0.604655	0.957969	0.501308	1.83062	0.958 (0.501-1.831)
m0ByAU	finn-b-J10_BRONCHNAS	Unspecified chronic bronchitis || id:finn-b-J10_BRONCHNAS	order.Desulfovibrionales.id.3156	Simple mode	12	0.536096	0.723522	0.474243		-0.882008	1.9542	1.70932	0.413951	7.05826	1.709 (0.414-7.058)
m0ByAU	finn-b-J10_BRONCHNAS	Unspecified chronic bronchitis || id:finn-b-J10_BRONCHNAS	order.Desulfovibrionales.id.3156	Weighted mode	12	0.4785	0.592092	0.436132		-0.682	1.639	1.61365	0.505605	5.15002	1.614 (0.506-5.15)
NKNDGp	finn-b-J10_BRONCHNAS	Unspecified chronic bronchitis || id:finn-b-J10_BRONCHNAS	order.Methanobacteriales.id.120	MR Egger	10	-0.646415	0.817639	0.451982		-2.24899	0.956157	0.523921	0.105506	2.60168	0.524 (0.106-2.602)
NKNDGp	finn-b-J10_BRONCHNAS	Unspecified chronic bronchitis || id:finn-b-J10_BRONCHNAS	order.Methanobacteriales.id.120	Weighted median	10	-0.13479	0.265229	0.611311		-0.65464	0.385059	0.873899	0.519629	1.4697	0.874 (0.52-1.47)
NKNDGp	finn-b-J10_BRONCHNAS	Unspecified chronic bronchitis || id:finn-b-J10_BRONCHNAS	order.Methanobacteriales.id.120	Inverse variance weighted (fixed effects)	10	-0.105363	0.199378	0.59718	0.84741	-0.496145	0.285418	0.899997	0.608873	1.33032	0.9 (0.609-1.33)
NKNDGp	finn-b-J10_BRONCHNAS	Unspecified chronic bronchitis || id:finn-b-J10_BRONCHNAS	order.Methanobacteriales.id.120	Simple mode	10	-0.0855396	0.443746	0.851421		-0.955282	0.784203	0.918017	0.384704	2.19066	0.918 (0.385-2.191)
NKNDGp	finn-b-J10_BRONCHNAS	Unspecified chronic bronchitis || id:finn-b-J10_BRONCHNAS	order.Methanobacteriales.id.120	Weighted mode	10	-0.146787	0.434495	0.743234		-0.998398	0.704823	0.863477	0.368469	2.02349	0.863 (0.368-2.023)
oGD8An	finn-b-J10_BRONCHNAS	Unspecified chronic bronchitis || id:finn-b-J10_BRONCHNAS	order.Coriobacteriales.id.810	MR Egger	13	-0.917033	1.55641	0.567632		-3.9676	2.13353	0.399703	0.0189188	8.44465	0.4 (0.019-8.445)
oGD8An	finn-b-J10_BRONCHNAS	Unspecified chronic bronchitis || id:finn-b-J10_BRONCHNAS	order.Coriobacteriales.id.810	Weighted median	13	0.0550766	0.490541	0.910604		-0.906385	1.01654	1.05662	0.403982	2.76361	1.057 (0.404-2.764)
oGD8An	finn-b-J10_BRONCHNAS	Unspecified chronic bronchitis || id:finn-b-J10_BRONCHNAS	order.Coriobacteriales.id.810	Inverse variance weighted (fixed effects)	13	0.228902	0.366817	0.532613	0.84741	-0.49006	0.947863	1.25722	0.61259	2.58019	1.257 (0.613-2.58)
oGD8An	finn-b-J10_BRONCHNAS	Unspecified chronic bronchitis || id:finn-b-J10_BRONCHNAS	order.Coriobacteriales.id.810	Simple mode	13	0.00224593	0.812922	0.997841		-1.59108	1.59557	1.00225	0.203705	4.93116	1.002 (0.204-4.931)
oGD8An	finn-b-J10_BRONCHNAS	Unspecified chronic bronchitis || id:finn-b-J10_BRONCHNAS	order.Coriobacteriales.id.810	Weighted mode	13	-0.0625432	0.762238	0.935958		-1.55653	1.43144	0.939372	0.210866	4.18474	0.939 (0.211-4.185)
Oxkiqb	finn-b-J10_BRONCHNAS	Unspecified chronic bronchitis || id:finn-b-J10_BRONCHNAS	order.Clostridiales.id.1863	MR Egger	12	-4.30763	1.63303	0.0248269		-7.50837	-1.10689	0.0134654	0.000548475	0.330584	0.013 (0.001-0.331)
Oxkiqb	finn-b-J10_BRONCHNAS	Unspecified chronic bronchitis || id:finn-b-J10_BRONCHNAS	order.Clostridiales.id.1863	Weighted median	12	0.205666	0.509169	0.686268		-0.792305	1.20364	1.22834	0.4528	3.33221	1.228 (0.453-3.332)
Oxkiqb	finn-b-J10_BRONCHNAS	Unspecified chronic bronchitis || id:finn-b-J10_BRONCHNAS	order.Clostridiales.id.1863	Inverse variance weighted (fixed effects)	12	-0.397951	0.37919	0.293959	0.84741	-1.14116	0.345262	0.671695	0.319447	1.41236	0.672 (0.319-1.412)
Oxkiqb	finn-b-J10_BRONCHNAS	Unspecified chronic bronchitis || id:finn-b-J10_BRONCHNAS	order.Clostridiales.id.1863	Simple mode	12	0.503491	0.879168	0.578372		-1.21968	2.22666	1.65449	0.295325	9.26885	1.654 (0.295-9.269)
Oxkiqb	finn-b-J10_BRONCHNAS	Unspecified chronic bronchitis || id:finn-b-J10_BRONCHNAS	order.Clostridiales.id.1863	Weighted mode	12	0.462214	0.819509	0.584061		-1.14402	2.06845	1.58758	0.318535	7.91257	1.588 (0.319-7.913)
qiWbrh	finn-b-J10_BRONCHNAS	Unspecified chronic bronchitis || id:finn-b-J10_BRONCHNAS	order.Selenomonadales.id.2165	MR Egger	12	-1.56149	1.34778	0.273555		-4.20315	1.08017	0.209824	0.0149485	2.94518	0.21 (0.015-2.945)
qiWbrh	finn-b-J10_BRONCHNAS	Unspecified chronic bronchitis || id:finn-b-J10_BRONCHNAS	order.Selenomonadales.id.2165	Weighted median	12	-0.416621	0.523031	0.425711		-1.44176	0.608519	0.65927	0.236511	1.83771	0.659 (0.237-1.838)
qiWbrh	finn-b-J10_BRONCHNAS	Unspecified chronic bronchitis || id:finn-b-J10_BRONCHNAS	order.Selenomonadales.id.2165	Inverse variance weighted (fixed effects)	12	0.136471	0.38114	0.720299	0.84741	-0.610564	0.883506	1.14622	0.543044	2.41937	1.146 (0.543-2.419)
qiWbrh	finn-b-J10_BRONCHNAS	Unspecified chronic bronchitis || id:finn-b-J10_BRONCHNAS	order.Selenomonadales.id.2165	Simple mode	12	-0.58179	0.830042	0.497914		-2.20867	1.04509	0.558897	0.109846	2.84366	0.559 (0.11-2.844)
qiWbrh	finn-b-J10_BRONCHNAS	Unspecified chronic bronchitis || id:finn-b-J10_BRONCHNAS	order.Selenomonadales.id.2165	Weighted mode	12	-0.613282	0.757107	0.435094		-2.09721	0.870647	0.54157	0.122798	2.38846	0.542 (0.123-2.388)
rsbOlb	finn-b-J10_BRONCHNAS	Unspecified chronic bronchitis || id:finn-b-J10_BRONCHNAS	order.MollicutesRF9.id.11579	MR Egger	13	-0.0794903	0.872373	0.929036		-1.78934	1.63036	0.923587	0.16707	5.10572	0.924 (0.167-5.106)
rsbOlb	finn-b-J10_BRONCHNAS	Unspecified chronic bronchitis || id:finn-b-J10_BRONCHNAS	order.MollicutesRF9.id.11579	Weighted median	13	-0.277153	0.386586	0.473421		-1.03486	0.480556	0.757939	0.355275	1.61697	0.758 (0.355-1.617)
rsbOlb	finn-b-J10_BRONCHNAS	Unspecified chronic bronchitis || id:finn-b-J10_BRONCHNAS	order.MollicutesRF9.id.11579	Inverse variance weighted (fixed effects)	13	0.112282	0.27786	0.686143	0.84741	-0.432324	0.656888	1.11883	0.648999	1.92878	1.119 (0.649-1.929)
rsbOlb	finn-b-J10_BRONCHNAS	Unspecified chronic bronchitis || id:finn-b-J10_BRONCHNAS	order.MollicutesRF9.id.11579	Simple mode	13	-0.51048	0.661958	0.455525		-1.80792	0.786958	0.600207	0.163995	2.1967	0.6 (0.164-2.197)
rsbOlb	finn-b-J10_BRONCHNAS	Unspecified chronic bronchitis || id:finn-b-J10_BRONCHNAS	order.MollicutesRF9.id.11579	Weighted mode	13	-0.538603	0.622329	0.403755		-1.75837	0.681161	0.583563	0.172326	1.97617	0.584 (0.172-1.976)
sFxDb3	finn-b-J10_BRONCHNAS	Unspecified chronic bronchitis || id:finn-b-J10_BRONCHNAS	order.Burkholderiales.id.2874	MR Egger	10	2.05251	1.35313	0.167776		-0.599631	4.70465	7.78742	0.549014	110.46	7.787 (0.549-110.46)
sFxDb3	finn-b-J10_BRONCHNAS	Unspecified chronic bronchitis || id:finn-b-J10_BRONCHNAS	order.Burkholderiales.id.2874	Weighted median	10	-0.133277	0.563477	0.813024		-1.23769	0.971137	0.875222	0.290053	2.64095	0.875 (0.29-2.641)
sFxDb3	finn-b-J10_BRONCHNAS	Unspecified chronic bronchitis || id:finn-b-J10_BRONCHNAS	order.Burkholderiales.id.2874	Inverse variance weighted (fixed effects)	10	-0.163886	0.398647	0.680996	0.84741	-0.945234	0.617463	0.848839	0.388589	1.85422	0.849 (0.389-1.854)
sFxDb3	finn-b-J10_BRONCHNAS	Unspecified chronic bronchitis || id:finn-b-J10_BRONCHNAS	order.Burkholderiales.id.2874	Simple mode	10	-1.22116	1.07387	0.284843		-3.32595	0.883633	0.294888	0.0359384	2.41967	0.295 (0.036-2.42)
sFxDb3	finn-b-J10_BRONCHNAS	Unspecified chronic bronchitis || id:finn-b-J10_BRONCHNAS	order.Burkholderiales.id.2874	Weighted mode	10	0.60667	0.98482	0.55314		-1.32358	2.53692	1.83431	0.266181	12.6407	1.834 (0.266-12.641)
staWrf	finn-b-J10_BRONCHNAS	Unspecified chronic bronchitis || id:finn-b-J10_BRONCHNAS	order.Rhodospirillales.id.2667	MR Egger	14	-0.00294095	1.26131	0.998178		-2.4751	2.46922	0.997063	0.0841545	11.8132	0.997 (0.084-11.813)
staWrf	finn-b-J10_BRONCHNAS	Unspecified chronic bronchitis || id:finn-b-J10_BRONCHNAS	order.Rhodospirillales.id.2667	Weighted median	14	-0.233573	0.354429	0.509889		-0.928254	0.461109	0.7917	0.395243	1.58583	0.792 (0.395-1.586)
staWrf	finn-b-J10_BRONCHNAS	Unspecified chronic bronchitis || id:finn-b-J10_BRONCHNAS	order.Rhodospirillales.id.2667	Inverse variance weighted (fixed effects)	14	-0.108994	0.237111	0.645748	0.84741	-0.573731	0.355743	0.896736	0.563419	1.42724	0.897 (0.563-1.427)
staWrf	finn-b-J10_BRONCHNAS	Unspecified chronic bronchitis || id:finn-b-J10_BRONCHNAS	order.Rhodospirillales.id.2667	Simple mode	14	-0.247027	0.660249	0.71433		-1.54112	1.04706	0.781119	0.214142	2.84926	0.781 (0.214-2.849)
staWrf	finn-b-J10_BRONCHNAS	Unspecified chronic bronchitis || id:finn-b-J10_BRONCHNAS	order.Rhodospirillales.id.2667	Weighted mode	14	-0.23157	0.537607	0.673712		-1.28528	0.822139	0.793288	0.276574	2.27536	0.793 (0.277-2.275)
tSliO9	finn-b-J10_BRONCHNAS	Unspecified chronic bronchitis || id:finn-b-J10_BRONCHNAS	order.Bacteroidales.id.913	MR Egger	13	0.346478	0.867437	0.697225		-1.3537	2.04665	1.41408	0.258283	7.74196	1.414 (0.258-7.742)
tSliO9	finn-b-J10_BRONCHNAS	Unspecified chronic bronchitis || id:finn-b-J10_BRONCHNAS	order.Bacteroidales.id.913	Weighted median	13	-0.0622943	0.500957	0.901038		-1.04417	0.919582	0.939606	0.351984	2.50824	0.94 (0.352-2.508)
tSliO9	finn-b-J10_BRONCHNAS	Unspecified chronic bronchitis || id:finn-b-J10_BRONCHNAS	order.Bacteroidales.id.913	Inverse variance weighted (fixed effects)	13	0.031892	0.370923	0.931482	0.938289	-0.695116	0.7589	1.03241	0.499016	2.13593	1.032 (0.499-2.136)
tSliO9	finn-b-J10_BRONCHNAS	Unspecified chronic bronchitis || id:finn-b-J10_BRONCHNAS	order.Bacteroidales.id.913	Simple mode	13	-0.143575	0.808745	0.862055		-1.72872	1.44157	0.866256	0.177512	4.22731	0.866 (0.178-4.227)
tSliO9	finn-b-J10_BRONCHNAS	Unspecified chronic bronchitis || id:finn-b-J10_BRONCHNAS	order.Bacteroidales.id.913	Weighted mode	13	-0.143575	0.868044	0.871383		-1.84494	1.55779	0.866256	0.158035	4.74832	0.866 (0.158-4.748)
uCOF7P	finn-b-J10_BRONCHNAS	Unspecified chronic bronchitis || id:finn-b-J10_BRONCHNAS	order.Bacillales.id.1674	MR Egger	9	-0.432616	1.1114	0.708659		-2.61096	1.74573	0.648809	0.073464	5.73007	0.649 (0.073-5.73)
uCOF7P	finn-b-J10_BRONCHNAS	Unspecified chronic bronchitis || id:finn-b-J10_BRONCHNAS	order.Bacillales.id.1674	Weighted median	9	0.101142	0.271825	0.70983		-0.431635	0.633918	1.10643	0.649447	1.88498	1.106 (0.649-1.885)
uCOF7P	finn-b-J10_BRONCHNAS	Unspecified chronic bronchitis || id:finn-b-J10_BRONCHNAS	order.Bacillales.id.1674	Inverse variance weighted (fixed effects)	9	0.0144918	0.187181	0.938289	0.938289	-0.352383	0.381366	1.0146	0.703011	1.46428	1.015 (0.703-1.464)
uCOF7P	finn-b-J10_BRONCHNAS	Unspecified chronic bronchitis || id:finn-b-J10_BRONCHNAS	order.Bacillales.id.1674	Simple mode	9	0.454588	0.5146	0.402796		-0.554029	1.4632	1.57552	0.57463	4.31978	1.576 (0.575-4.32)
uCOF7P	finn-b-J10_BRONCHNAS	Unspecified chronic bronchitis || id:finn-b-J10_BRONCHNAS	order.Bacillales.id.1674	Weighted mode	9	0.385202	0.522687	0.482195		-0.639265	1.40967	1.46991	0.52768	4.0946	1.47 (0.528-4.095)
3cOJ1f	finn-b-J10_BRONCHNAS	Unspecified chronic bronchitis || id:finn-b-J10_BRONCHNAS	class.Actinobacteria.id.419	MR Egger	15	1.13791	0.921864	0.238918		-0.668944	2.94476	3.12024	0.512249	19.0061	3.12 (0.512-19.006)
3cOJ1f	finn-b-J10_BRONCHNAS	Unspecified chronic bronchitis || id:finn-b-J10_BRONCHNAS	class.Actinobacteria.id.419	Weighted median	15	0.0588227	0.428851	0.890902		-0.781725	0.899371	1.06059	0.457616	2.45806	1.061 (0.458-2.458)
3cOJ1f	finn-b-J10_BRONCHNAS	Unspecified chronic bronchitis || id:finn-b-J10_BRONCHNAS	class.Actinobacteria.id.419	Inverse variance weighted (fixed effects)	15	0.105857	0.292599	0.717515	0.886522	-0.467637	0.679351	1.11166	0.626481	1.9726	1.112 (0.626-1.973)
3cOJ1f	finn-b-J10_BRONCHNAS	Unspecified chronic bronchitis || id:finn-b-J10_BRONCHNAS	class.Actinobacteria.id.419	Simple mode	15	0.470547	0.770396	0.551129		-1.03943	1.98052	1.60087	0.353657	7.24653	1.601 (0.354-7.247)
3cOJ1f	finn-b-J10_BRONCHNAS	Unspecified chronic bronchitis || id:finn-b-J10_BRONCHNAS	class.Actinobacteria.id.419	Weighted mode	15	-0.118692	0.538766	0.828815		-1.17467	0.93729	0.888081	0.30892	2.55305	0.888 (0.309-2.553)
3Oo7Td	finn-b-J10_BRONCHNAS	Unspecified chronic bronchitis || id:finn-b-J10_BRONCHNAS	class.Methanobacteria.id.119	MR Egger	10	-0.646415	0.817639	0.451982		-2.24899	0.956157	0.523921	0.105506	2.60168	0.524 (0.106-2.602)
3Oo7Td	finn-b-J10_BRONCHNAS	Unspecified chronic bronchitis || id:finn-b-J10_BRONCHNAS	class.Methanobacteria.id.119	Weighted median	10	-0.13479	0.268098	0.615129		-0.660262	0.390681	0.873899	0.516716	1.47799	0.874 (0.517-1.478)
3Oo7Td	finn-b-J10_BRONCHNAS	Unspecified chronic bronchitis || id:finn-b-J10_BRONCHNAS	class.Methanobacteria.id.119	Inverse variance weighted (fixed effects)	10	-0.105363	0.199378	0.59718	0.886522	-0.496145	0.285418	0.899997	0.608873	1.33032	0.9 (0.609-1.33)
3Oo7Td	finn-b-J10_BRONCHNAS	Unspecified chronic bronchitis || id:finn-b-J10_BRONCHNAS	class.Methanobacteria.id.119	Simple mode	10	-0.0855396	0.453555	0.854592		-0.974508	0.803429	0.918017	0.377378	2.23319	0.918 (0.377-2.233)
3Oo7Td	finn-b-J10_BRONCHNAS	Unspecified chronic bronchitis || id:finn-b-J10_BRONCHNAS	class.Methanobacteria.id.119	Weighted mode	10	-0.146787	0.438411	0.745434		-1.00607	0.712498	0.863477	0.365652	2.03908	0.863 (0.366-2.039)
dP6VTT	finn-b-J10_BRONCHNAS	Unspecified chronic bronchitis || id:finn-b-J10_BRONCHNAS	class.Alphaproteobacteria.id.2379	MR Egger	7	2.22025	1.78334	0.268302		-1.2751	5.71559	9.20962	0.279404	303.565	9.21 (0.279-303.565)
dP6VTT	finn-b-J10_BRONCHNAS	Unspecified chronic bronchitis || id:finn-b-J10_BRONCHNAS	class.Alphaproteobacteria.id.2379	Weighted median	7	-0.270721	0.50161	0.589402		-1.25388	0.712435	0.76283	0.285396	2.03895	0.763 (0.285-2.039)
dP6VTT	finn-b-J10_BRONCHNAS	Unspecified chronic bronchitis || id:finn-b-J10_BRONCHNAS	class.Alphaproteobacteria.id.2379	Inverse variance weighted (multiplicative random effects)	7	-0.338984	0.521334	0.515547	0.886522	-1.3608	0.68283	0.712494	0.256456	1.97947	0.712 (0.256-1.979)
dP6VTT	finn-b-J10_BRONCHNAS	Unspecified chronic bronchitis || id:finn-b-J10_BRONCHNAS	class.Alphaproteobacteria.id.2379	Simple mode	7	-0.0848091	0.804759	0.919506		-1.66214	1.49252	0.918688	0.189733	4.44829	0.919 (0.19-4.448)
dP6VTT	finn-b-J10_BRONCHNAS	Unspecified chronic bronchitis || id:finn-b-J10_BRONCHNAS	class.Alphaproteobacteria.id.2379	Weighted mode	7	0.103496	0.714496	0.889571		-1.29692	1.50391	1.10904	0.273374	4.49924	1.109 (0.273-4.499)
Fr2Ff4	finn-b-J10_BRONCHNAS	Unspecified chronic bronchitis || id:finn-b-J10_BRONCHNAS	class.Clostridia.id.1859	MR Egger	11	-3.63744	1.72118	0.0637235		-7.01095	-0.263921	0.0263197	0.000901947	0.768034	0.026 (0.001-0.768)
Fr2Ff4	finn-b-J10_BRONCHNAS	Unspecified chronic bronchitis || id:finn-b-J10_BRONCHNAS	class.Clostridia.id.1859	Weighted median	11	0.180234	0.518233	0.728002		-0.835502	1.19597	1.1975	0.433657	3.30676	1.197 (0.434-3.307)
Fr2Ff4	finn-b-J10_BRONCHNAS	Unspecified chronic bronchitis || id:finn-b-J10_BRONCHNAS	class.Clostridia.id.1859	Inverse variance weighted (fixed effects)	11	-0.389072	0.388619	0.316747	0.886522	-1.15077	0.372622	0.677685	0.316394	1.45153	0.678 (0.316-1.452)
Fr2Ff4	finn-b-J10_BRONCHNAS	Unspecified chronic bronchitis || id:finn-b-J10_BRONCHNAS	class.Clostridia.id.1859	Simple mode	11	0.434129	0.88652	0.63491		-1.30345	2.17171	1.54362	0.271593	8.77327	1.544 (0.272-8.773)
Fr2Ff4	finn-b-J10_BRONCHNAS	Unspecified chronic bronchitis || id:finn-b-J10_BRONCHNAS	class.Clostridia.id.1859	Weighted mode	11	0.394748	0.879152	0.662998		-1.32839	2.11789	1.48401	0.264903	8.31355	1.484 (0.265-8.314)
FRQYhm	finn-b-J10_BRONCHNAS	Unspecified chronic bronchitis || id:finn-b-J10_BRONCHNAS	class.Gammaproteobacteria.id.3303	MR Egger	6	0.983268	1.57046	0.565201		-2.09483	4.06137	2.67318	0.123091	58.0537	2.673 (0.123-58.054)
FRQYhm	finn-b-J10_BRONCHNAS	Unspecified chronic bronchitis || id:finn-b-J10_BRONCHNAS	class.Gammaproteobacteria.id.3303	Weighted median	6	-0.755165	0.703623	0.283158		-2.13427	0.623936	0.469933	0.118331	1.86626	0.47 (0.118-1.866)
FRQYhm	finn-b-J10_BRONCHNAS	Unspecified chronic bronchitis || id:finn-b-J10_BRONCHNAS	class.Gammaproteobacteria.id.3303	Inverse variance weighted (fixed effects)	6	-0.708956	0.521315	0.17385	0.886522	-1.73073	0.312821	0.492158	0.177155	1.36728	0.492 (0.177-1.367)
FRQYhm	finn-b-J10_BRONCHNAS	Unspecified chronic bronchitis || id:finn-b-J10_BRONCHNAS	class.Gammaproteobacteria.id.3303	Simple mode	6	-1.28908	1.02474	0.263956		-3.29757	0.71941	0.275524	0.0369728	2.05322	0.276 (0.037-2.053)
FRQYhm	finn-b-J10_BRONCHNAS	Unspecified chronic bronchitis || id:finn-b-J10_BRONCHNAS	class.Gammaproteobacteria.id.3303	Weighted mode	6	-1.35436	0.951241	0.213804		-3.2188	0.510069	0.258111	0.0400032	1.66541	0.258 (0.04-1.665)
IgBtIU	finn-b-J10_BRONCHNAS	Unspecified chronic bronchitis || id:finn-b-J10_BRONCHNAS	class.Bacilli.id.1673	MR Egger	18	0.655569	0.810979	0.430735		-0.933949	2.24509	1.92624	0.392999	9.44124	1.926 (0.393-9.441)
IgBtIU	finn-b-J10_BRONCHNAS	Unspecified chronic bronchitis || id:finn-b-J10_BRONCHNAS	class.Bacilli.id.1673	Weighted median	18	0.451706	0.427662	0.290867		-0.386511	1.28992	1.57099	0.679423	3.63251	1.571 (0.679-3.633)
IgBtIU	finn-b-J10_BRONCHNAS	Unspecified chronic bronchitis || id:finn-b-J10_BRONCHNAS	class.Bacilli.id.1673	Inverse variance weighted (fixed effects)	18	0.396287	0.29651	0.181384	0.886522	-0.184872	0.977446	1.4863	0.83121	2.65766	1.486 (0.831-2.658)
IgBtIU	finn-b-J10_BRONCHNAS	Unspecified chronic bronchitis || id:finn-b-J10_BRONCHNAS	class.Bacilli.id.1673	Simple mode	18	1.0793	0.733454	0.159417		-0.358268	2.51687	2.94263	0.698886	12.3898	2.943 (0.699-12.39)
IgBtIU	finn-b-J10_BRONCHNAS	Unspecified chronic bronchitis || id:finn-b-J10_BRONCHNAS	class.Bacilli.id.1673	Weighted mode	18	0.528639	0.594059	0.385952		-0.635717	1.693	1.69662	0.529556	5.43574	1.697 (0.53-5.436)
Msb4zz	finn-b-J10_BRONCHNAS	Unspecified chronic bronchitis || id:finn-b-J10_BRONCHNAS	class.Melainabacteria.id.1589	MR Egger	10	-0.697065	0.859589	0.440863		-2.38186	0.987729	0.498045	0.0923786	2.68513	0.498 (0.092-2.685)
Msb4zz	finn-b-J10_BRONCHNAS	Unspecified chronic bronchitis || id:finn-b-J10_BRONCHNAS	class.Melainabacteria.id.1589	Weighted median	10	-0.0880421	0.326662	0.787529		-0.7283	0.552216	0.915722	0.482729	1.7371	0.916 (0.483-1.737)
Msb4zz	finn-b-J10_BRONCHNAS	Unspecified chronic bronchitis || id:finn-b-J10_BRONCHNAS	class.Melainabacteria.id.1589	Inverse variance weighted (fixed effects)	10	0.0415087	0.245247	0.865598	0.962812	-0.439176	0.522194	1.04238	0.644567	1.68572	1.042 (0.645-1.686)
Msb4zz	finn-b-J10_BRONCHNAS	Unspecified chronic bronchitis || id:finn-b-J10_BRONCHNAS	class.Melainabacteria.id.1589	Simple mode	10	-0.0672689	0.480243	0.891687		-1.00855	0.874008	0.934944	0.364749	2.3965	0.935 (0.365-2.396)
Msb4zz	finn-b-J10_BRONCHNAS	Unspecified chronic bronchitis || id:finn-b-J10_BRONCHNAS	class.Melainabacteria.id.1589	Weighted mode	10	-0.16882	0.45331	0.718201		-1.05731	0.719668	0.844661	0.34739	2.05375	0.845 (0.347-2.054)
MXS84H	finn-b-J10_BRONCHNAS	Unspecified chronic bronchitis || id:finn-b-J10_BRONCHNAS	class.Negativicutes.id.2164	MR Egger	12	-1.56149	1.34778	0.273555		-4.20315	1.08017	0.209824	0.0149485	2.94518	0.21 (0.015-2.945)
MXS84H	finn-b-J10_BRONCHNAS	Unspecified chronic bronchitis || id:finn-b-J10_BRONCHNAS	class.Negativicutes.id.2164	Weighted median	12	-0.416621	0.520844	0.423771		-1.43748	0.604233	0.65927	0.237527	1.82985	0.659 (0.238-1.83)
MXS84H	finn-b-J10_BRONCHNAS	Unspecified chronic bronchitis || id:finn-b-J10_BRONCHNAS	class.Negativicutes.id.2164	Inverse variance weighted (fixed effects)	12	0.136471	0.38114	0.720299	0.886522	-0.610564	0.883506	1.14622	0.543044	2.41937	1.146 (0.543-2.419)
MXS84H	finn-b-J10_BRONCHNAS	Unspecified chronic bronchitis || id:finn-b-J10_BRONCHNAS	class.Negativicutes.id.2164	Simple mode	12	-0.58179	0.77821	0.470381		-2.10708	0.943501	0.558897	0.121592	2.56896	0.559 (0.122-2.569)
MXS84H	finn-b-J10_BRONCHNAS	Unspecified chronic bronchitis || id:finn-b-J10_BRONCHNAS	class.Negativicutes.id.2164	Weighted mode	12	-0.613282	0.800066	0.45949		-2.18141	0.954846	0.54157	0.112882	2.59827	0.542 (0.113-2.598)
n3j0op	finn-b-J10_BRONCHNAS	Unspecified chronic bronchitis || id:finn-b-J10_BRONCHNAS	class.Deltaproteobacteria.id.3087	MR Egger	13	1.14699	0.85106	0.20485		-0.521088	2.81507	3.1487	0.593874	16.6943	3.149 (0.594-16.694)
n3j0op	finn-b-J10_BRONCHNAS	Unspecified chronic bronchitis || id:finn-b-J10_BRONCHNAS	class.Deltaproteobacteria.id.3087	Weighted median	13	0.376023	0.465285	0.419		-0.535935	1.28798	1.45648	0.585122	3.62546	1.456 (0.585-3.625)
n3j0op	finn-b-J10_BRONCHNAS	Unspecified chronic bronchitis || id:finn-b-J10_BRONCHNAS	class.Deltaproteobacteria.id.3087	Inverse variance weighted (fixed effects)	13	-0.305303	0.322585	0.343931	0.886522	-0.93757	0.326964	0.7369	0.391578	1.38675	0.737 (0.392-1.387)
n3j0op	finn-b-J10_BRONCHNAS	Unspecified chronic bronchitis || id:finn-b-J10_BRONCHNAS	class.Deltaproteobacteria.id.3087	Simple mode	13	0.507818	0.83658	0.555151		-1.13188	2.14752	1.66166	0.322427	8.56356	1.662 (0.322-8.564)
n3j0op	finn-b-J10_BRONCHNAS	Unspecified chronic bronchitis || id:finn-b-J10_BRONCHNAS	class.Deltaproteobacteria.id.3087	Weighted mode	13	0.466949	0.599833	0.451372		-0.708722	1.64262	1.59512	0.492273	5.1687	1.595 (0.492-5.169)
nQHoYD	finn-b-J10_BRONCHNAS	Unspecified chronic bronchitis || id:finn-b-J10_BRONCHNAS	class.Lentisphaeria.id.2250	MR Egger	8	-0.14558	0.859979	0.871137		-1.83114	1.53998	0.864521	0.160231	4.66449	0.865 (0.16-4.664)
nQHoYD	finn-b-J10_BRONCHNAS	Unspecified chronic bronchitis || id:finn-b-J10_BRONCHNAS	class.Lentisphaeria.id.2250	Weighted median	8	0.158689	0.301652	0.598842		-0.432548	0.749926	1.17197	0.648853	2.11684	1.172 (0.649-2.117)
nQHoYD	finn-b-J10_BRONCHNAS	Unspecified chronic bronchitis || id:finn-b-J10_BRONCHNAS	class.Lentisphaeria.id.2250	Inverse variance weighted (fixed effects)	8	0.138437	0.242523	0.568123	0.886522	-0.336909	0.613782	1.14848	0.713974	1.84741	1.148 (0.714-1.847)
nQHoYD	finn-b-J10_BRONCHNAS	Unspecified chronic bronchitis || id:finn-b-J10_BRONCHNAS	class.Lentisphaeria.id.2250	Simple mode	8	0.341156	0.481504	0.501528		-0.602592	1.2849	1.40657	0.547391	3.61432	1.407 (0.547-3.614)
nQHoYD	finn-b-J10_BRONCHNAS	Unspecified chronic bronchitis || id:finn-b-J10_BRONCHNAS	class.Lentisphaeria.id.2250	Weighted mode	8	0.300244	0.492312	0.561218		-0.664688	1.26518	1.35019	0.514434	3.54372	1.35 (0.514-3.544)
nRNBx9	finn-b-J10_BRONCHNAS	Unspecified chronic bronchitis || id:finn-b-J10_BRONCHNAS	class.Mollicutes.id.3920	MR Egger	12	1.08701	1.0254	0.314038		-0.922766	3.09678	2.96539	0.397418	22.1267	2.965 (0.397-22.127)
nRNBx9	finn-b-J10_BRONCHNAS	Unspecified chronic bronchitis || id:finn-b-J10_BRONCHNAS	class.Mollicutes.id.3920	Weighted median	12	-0.599284	0.392992	0.127278		-1.36955	0.170981	0.549205	0.254222	1.18647	0.549 (0.254-1.186)
nRNBx9	finn-b-J10_BRONCHNAS	Unspecified chronic bronchitis || id:finn-b-J10_BRONCHNAS	class.Mollicutes.id.3920	Inverse variance weighted (fixed effects)	12	-0.421635	0.302269	0.163046	0.886522	-1.01408	0.170812	0.655974	0.362735	1.18627	0.656 (0.363-1.186)
nRNBx9	finn-b-J10_BRONCHNAS	Unspecified chronic bronchitis || id:finn-b-J10_BRONCHNAS	class.Mollicutes.id.3920	Simple mode	12	-0.654747	0.651634	0.336595		-1.93195	0.622456	0.519573	0.144865	1.8635	0.52 (0.145-1.863)
nRNBx9	finn-b-J10_BRONCHNAS	Unspecified chronic bronchitis || id:finn-b-J10_BRONCHNAS	class.Mollicutes.id.3920	Weighted mode	12	-0.663027	0.680173	0.350613		-1.99617	0.670112	0.515289	0.135855	1.95446	0.515 (0.136-1.954)
szt6bn	finn-b-J10_BRONCHNAS	Unspecified chronic bronchitis || id:finn-b-J10_BRONCHNAS	class.Coriobacteriia.id.809	MR Egger	13	-0.917033	1.55641	0.567632		-3.9676	2.13353	0.399703	0.0189188	8.44465	0.4 (0.019-8.445)
szt6bn	finn-b-J10_BRONCHNAS	Unspecified chronic bronchitis || id:finn-b-J10_BRONCHNAS	class.Coriobacteriia.id.809	Weighted median	13	0.0550766	0.470349	0.906783		-0.866807	0.97696	1.05662	0.420291	2.65637	1.057 (0.42-2.656)
szt6bn	finn-b-J10_BRONCHNAS	Unspecified chronic bronchitis || id:finn-b-J10_BRONCHNAS	class.Coriobacteriia.id.809	Inverse variance weighted (fixed effects)	13	0.228902	0.366817	0.532613	0.886522	-0.49006	0.947863	1.25722	0.61259	2.58019	1.257 (0.613-2.58)
szt6bn	finn-b-J10_BRONCHNAS	Unspecified chronic bronchitis || id:finn-b-J10_BRONCHNAS	class.Coriobacteriia.id.809	Simple mode	13	0.00224593	0.749999	0.99766		-1.46775	1.47224	1.00225	0.230443	4.35901	1.002 (0.23-4.359)
szt6bn	finn-b-J10_BRONCHNAS	Unspecified chronic bronchitis || id:finn-b-J10_BRONCHNAS	class.Coriobacteriia.id.809	Weighted mode	13	-0.0625432	0.714961	0.931735		-1.46387	1.33878	0.939372	0.23134	3.81439	0.939 (0.231-3.814)
UsMxlz	finn-b-J10_BRONCHNAS	Unspecified chronic bronchitis || id:finn-b-J10_BRONCHNAS	class.Verrucomicrobiae.id.4029	MR Egger	11	0.667184	1.07391	0.549833		-1.43767	2.77204	1.94874	0.23748	15.9912	1.949 (0.237-15.991)
UsMxlz	finn-b-J10_BRONCHNAS	Unspecified chronic bronchitis || id:finn-b-J10_BRONCHNAS	class.Verrucomicrobiae.id.4029	Weighted median	11	0.0244858	0.437829	0.955401		-0.833659	0.882631	1.02479	0.434457	2.41725	1.025 (0.434-2.417)
UsMxlz	finn-b-J10_BRONCHNAS	Unspecified chronic bronchitis || id:finn-b-J10_BRONCHNAS	class.Verrucomicrobiae.id.4029	Inverse variance weighted (fixed effects)	11	0.136561	0.319377	0.668953	0.886522	-0.489418	0.76254	1.14632	0.612983	2.14371	1.146 (0.613-2.144)
UsMxlz	finn-b-J10_BRONCHNAS	Unspecified chronic bronchitis || id:finn-b-J10_BRONCHNAS	class.Verrucomicrobiae.id.4029	Simple mode	11	-0.146147	0.654261	0.827739		-1.4285	1.1362	0.86403	0.239669	3.11492	0.864 (0.24-3.115)
UsMxlz	finn-b-J10_BRONCHNAS	Unspecified chronic bronchitis || id:finn-b-J10_BRONCHNAS	class.Verrucomicrobiae.id.4029	Weighted mode	11	-0.116904	0.636867	0.858027		-1.36516	1.13136	0.889671	0.255339	3.09986	0.89 (0.255-3.1)
UTPK2n	finn-b-J10_BRONCHNAS	Unspecified chronic bronchitis || id:finn-b-J10_BRONCHNAS	class.Bacteroidia.id.912	MR Egger	13	0.346478	0.867437	0.697225		-1.3537	2.04665	1.41408	0.258283	7.74196	1.414 (0.258-7.742)
UTPK2n	finn-b-J10_BRONCHNAS	Unspecified chronic bronchitis || id:finn-b-J10_BRONCHNAS	class.Bacteroidia.id.912	Weighted median	13	-0.0622943	0.509478	0.902685		-1.06087	0.936283	0.939606	0.346154	2.55048	0.94 (0.346-2.55)
UTPK2n	finn-b-J10_BRONCHNAS	Unspecified chronic bronchitis || id:finn-b-J10_BRONCHNAS	class.Bacteroidia.id.912	Inverse variance weighted (fixed effects)	13	0.031892	0.370923	0.931482	0.962812	-0.695116	0.7589	1.03241	0.499016	2.13593	1.032 (0.499-2.136)
UTPK2n	finn-b-J10_BRONCHNAS	Unspecified chronic bronchitis || id:finn-b-J10_BRONCHNAS	class.Bacteroidia.id.912	Simple mode	13	-0.143575	0.859465	0.870112		-1.82813	1.54098	0.866256	0.160715	4.66915	0.866 (0.161-4.669)
UTPK2n	finn-b-J10_BRONCHNAS	Unspecified chronic bronchitis || id:finn-b-J10_BRONCHNAS	class.Bacteroidia.id.912	Weighted mode	13	-0.143575	0.839046	0.866984		-1.78811	1.50096	0.866256	0.167277	4.48598	0.866 (0.167-4.486)
X4kHrP	finn-b-J10_BRONCHNAS	Unspecified chronic bronchitis || id:finn-b-J10_BRONCHNAS	class.Betaproteobacteria.id.2867	MR Egger	11	2.28106	1.4412	0.147939		-0.543699	5.10582	9.78705	0.580597	164.979	9.787 (0.581-164.979)
X4kHrP	finn-b-J10_BRONCHNAS	Unspecified chronic bronchitis || id:finn-b-J10_BRONCHNAS	class.Betaproteobacteria.id.2867	Weighted median	11	0.158699	0.554683	0.774795		-0.928479	1.24588	1.17199	0.395154	3.47598	1.172 (0.395-3.476)
X4kHrP	finn-b-J10_BRONCHNAS	Unspecified chronic bronchitis || id:finn-b-J10_BRONCHNAS	class.Betaproteobacteria.id.2867	Inverse variance weighted (fixed effects)	11	0.0178813	0.38351	0.962812	0.962812	-0.733799	0.769562	1.01804	0.480082	2.15882	1.018 (0.48-2.159)
X4kHrP	finn-b-J10_BRONCHNAS	Unspecified chronic bronchitis || id:finn-b-J10_BRONCHNAS	class.Betaproteobacteria.id.2867	Simple mode	11	1.13709	1.01126	0.2871		-0.84499	3.11916	3.11767	0.429562	22.6274	3.118 (0.43-22.627)
X4kHrP	finn-b-J10_BRONCHNAS	Unspecified chronic bronchitis || id:finn-b-J10_BRONCHNAS	class.Betaproteobacteria.id.2867	Weighted mode	11	1.03879	0.941063	0.295514		-0.805697	2.88327	2.82579	0.446776	17.8726	2.826 (0.447-17.873)
ZJXDpG	finn-b-J10_BRONCHNAS	Unspecified chronic bronchitis || id:finn-b-J10_BRONCHNAS	class.Erysipelotrichia.id.2147	MR Egger	13	-0.583909	1.65707	0.731216		-3.83177	2.66395	0.557714	0.0216713	14.3529	0.558 (0.022-14.353)
ZJXDpG	finn-b-J10_BRONCHNAS	Unspecified chronic bronchitis || id:finn-b-J10_BRONCHNAS	class.Erysipelotrichia.id.2147	Weighted median	13	0.704725	0.505808	0.163539		-0.286658	1.69611	2.02329	0.750769	5.45268	2.023 (0.751-5.453)
ZJXDpG	finn-b-J10_BRONCHNAS	Unspecified chronic bronchitis || id:finn-b-J10_BRONCHNAS	class.Erysipelotrichia.id.2147	Inverse variance weighted (fixed effects)	13	0.412297	0.382081	0.28055	0.886522	-0.336581	1.16117	1.51028	0.714208	3.19368	1.51 (0.714-3.194)
ZJXDpG	finn-b-J10_BRONCHNAS	Unspecified chronic bronchitis || id:finn-b-J10_BRONCHNAS	class.Erysipelotrichia.id.2147	Simple mode	13	0.652384	0.834466	0.449484		-0.983169	2.28794	1.92011	0.374124	9.85459	1.92 (0.374-9.855)
ZJXDpG	finn-b-J10_BRONCHNAS	Unspecified chronic bronchitis || id:finn-b-J10_BRONCHNAS	class.Erysipelotrichia.id.2147	Weighted mode	13	0.668172	0.891725	0.46811		-1.07961	2.41595	1.95067	0.339729	11.2004	1.951 (0.34-11.2)
0rWmph	finn-b-J10_BRONCHNAS	Unspecified chronic bronchitis || id:finn-b-J10_BRONCHNAS	phylum.Firmicutes.id.1672	MR Egger	14	-1.21544	0.863721	0.184734		-2.90833	0.477453	0.296579	0.0545665	1.61196	0.297 (0.055-1.612)
0rWmph	finn-b-J10_BRONCHNAS	Unspecified chronic bronchitis || id:finn-b-J10_BRONCHNAS	phylum.Firmicutes.id.1672	Weighted median	14	-0.382882	0.472393	0.417644		-1.30877	0.543008	0.681893	0.270151	1.72118	0.682 (0.27-1.721)
0rWmph	finn-b-J10_BRONCHNAS	Unspecified chronic bronchitis || id:finn-b-J10_BRONCHNAS	phylum.Firmicutes.id.1672	Inverse variance weighted (fixed effects)	14	-0.560729	0.330008	0.0892928	0.566208	-1.20754	0.0860857	0.570793	0.298931	1.0899	0.571 (0.299-1.09)
0rWmph	finn-b-J10_BRONCHNAS	Unspecified chronic bronchitis || id:finn-b-J10_BRONCHNAS	phylum.Firmicutes.id.1672	Simple mode	14	0.399441	0.806703	0.628756		-1.1817	1.98058	1.49099	0.306758	7.24694	1.491 (0.307-7.247)
0rWmph	finn-b-J10_BRONCHNAS	Unspecified chronic bronchitis || id:finn-b-J10_BRONCHNAS	phylum.Firmicutes.id.1672	Weighted mode	14	-0.0340858	0.680511	0.960813		-1.36789	1.29972	0.966489	0.254644	3.66825	0.966 (0.255-3.668)
2neTKK	finn-b-J10_BRONCHNAS	Unspecified chronic bronchitis || id:finn-b-J10_BRONCHNAS	phylum.Euryarchaeota.id.55	MR Egger	12	1.37944	0.786395	0.109944		-0.161895	2.92077	3.97267	0.850531	18.5556	3.973 (0.851-18.556)
2neTKK	finn-b-J10_BRONCHNAS	Unspecified chronic bronchitis || id:finn-b-J10_BRONCHNAS	phylum.Euryarchaeota.id.55	Weighted median	12	-0.17598	0.237284	0.458305		-0.641057	0.289097	0.838635	0.526735	1.33522	0.839 (0.527-1.335)
2neTKK	finn-b-J10_BRONCHNAS	Unspecified chronic bronchitis || id:finn-b-J10_BRONCHNAS	phylum.Euryarchaeota.id.55	Inverse variance weighted (fixed effects)	12	-0.119075	0.177906	0.503296	0.566208	-0.467771	0.229621	0.887741	0.626397	1.25812	0.888 (0.626-1.258)
2neTKK	finn-b-J10_BRONCHNAS	Unspecified chronic bronchitis || id:finn-b-J10_BRONCHNAS	phylum.Euryarchaeota.id.55	Simple mode	12	-0.428921	0.423964	0.333422		-1.25989	0.402049	0.651211	0.283685	1.49488	0.651 (0.284-1.495)
2neTKK	finn-b-J10_BRONCHNAS	Unspecified chronic bronchitis || id:finn-b-J10_BRONCHNAS	phylum.Euryarchaeota.id.55	Weighted mode	12	-0.428921	0.43864	0.349168		-1.28866	0.430814	0.651211	0.275641	1.53851	0.651 (0.276-1.539)
6gX3qe	finn-b-J10_BRONCHNAS	Unspecified chronic bronchitis || id:finn-b-J10_BRONCHNAS	phylum.Tenericutes.id.3919	MR Egger	12	1.08701	1.0254	0.314038		-0.922766	3.09678	2.96539	0.397418	22.1267	2.965 (0.397-22.127)
6gX3qe	finn-b-J10_BRONCHNAS	Unspecified chronic bronchitis || id:finn-b-J10_BRONCHNAS	phylum.Tenericutes.id.3919	Weighted median	12	-0.599284	0.409071	0.142924		-1.40106	0.202495	0.549205	0.246335	1.22445	0.549 (0.246-1.224)
6gX3qe	finn-b-J10_BRONCHNAS	Unspecified chronic bronchitis || id:finn-b-J10_BRONCHNAS	phylum.Tenericutes.id.3919	Inverse variance weighted (fixed effects)	12	-0.421635	0.302269	0.163046	0.566208	-1.01408	0.170812	0.655974	0.362735	1.18627	0.656 (0.363-1.186)
6gX3qe	finn-b-J10_BRONCHNAS	Unspecified chronic bronchitis || id:finn-b-J10_BRONCHNAS	phylum.Tenericutes.id.3919	Simple mode	12	-0.654747	0.648679	0.334492		-1.92616	0.616664	0.519573	0.145707	1.85274	0.52 (0.146-1.853)
6gX3qe	finn-b-J10_BRONCHNAS	Unspecified chronic bronchitis || id:finn-b-J10_BRONCHNAS	phylum.Tenericutes.id.3919	Weighted mode	12	-0.663027	0.692175	0.358699		-2.01969	0.693637	0.515289	0.132697	2.00098	0.515 (0.133-2.001)
7ioeKt	finn-b-J10_BRONCHNAS	Unspecified chronic bronchitis || id:finn-b-J10_BRONCHNAS	phylum.Proteobacteria.id.2375	MR Egger	12	1.26889	1.017	0.240574		-0.724429	3.26221	3.5569	0.484601	26.1072	3.557 (0.485-26.107)
7ioeKt	finn-b-J10_BRONCHNAS	Unspecified chronic bronchitis || id:finn-b-J10_BRONCHNAS	phylum.Proteobacteria.id.2375	Weighted median	12	0.2961	0.476391	0.534239		-0.637627	1.22983	1.3446	0.528545	3.42064	1.345 (0.529-3.421)
7ioeKt	finn-b-J10_BRONCHNAS	Unspecified chronic bronchitis || id:finn-b-J10_BRONCHNAS	phylum.Proteobacteria.id.2375	Inverse variance weighted (fixed effects)	12	0.383031	0.364822	0.293759	0.566208	-0.33202	1.09808	1.46672	0.717473	2.99841	1.467 (0.717-2.998)
7ioeKt	finn-b-J10_BRONCHNAS	Unspecified chronic bronchitis || id:finn-b-J10_BRONCHNAS	phylum.Proteobacteria.id.2375	Simple mode	12	-0.00310869	0.759211	0.996806		-1.49116	1.48495	0.996896	0.225111	4.41473	0.997 (0.225-4.415)
7ioeKt	finn-b-J10_BRONCHNAS	Unspecified chronic bronchitis || id:finn-b-J10_BRONCHNAS	phylum.Proteobacteria.id.2375	Weighted mode	12	0.102218	0.704637	0.887284		-1.27887	1.48331	1.10762	0.278351	4.40749	1.108 (0.278-4.407)
fE3r8h	finn-b-J10_BRONCHNAS	Unspecified chronic bronchitis || id:finn-b-J10_BRONCHNAS	phylum.Verrucomicrobia.id.3982	MR Egger	12	0.850715	0.811659	0.319256		-0.740138	2.44157	2.34132	0.477048	11.491	2.341 (0.477-11.491)
fE3r8h	finn-b-J10_BRONCHNAS	Unspecified chronic bronchitis || id:finn-b-J10_BRONCHNAS	phylum.Verrucomicrobia.id.3982	Weighted median	12	0.0648917	0.415912	0.876015		-0.750295	0.880079	1.06704	0.472227	2.41109	1.067 (0.472-2.411)
fE3r8h	finn-b-J10_BRONCHNAS	Unspecified chronic bronchitis || id:finn-b-J10_BRONCHNAS	phylum.Verrucomicrobia.id.3982	Inverse variance weighted (fixed effects)	12	0.228895	0.302739	0.449601	0.566208	-0.364474	0.822264	1.25721	0.694562	2.27565	1.257 (0.695-2.276)
fE3r8h	finn-b-J10_BRONCHNAS	Unspecified chronic bronchitis || id:finn-b-J10_BRONCHNAS	phylum.Verrucomicrobia.id.3982	Simple mode	12	-0.235472	0.664231	0.729665		-1.53737	1.06642	0.790198	0.214947	2.90497	0.79 (0.215-2.905)
fE3r8h	finn-b-J10_BRONCHNAS	Unspecified chronic bronchitis || id:finn-b-J10_BRONCHNAS	phylum.Verrucomicrobia.id.3982	Weighted mode	12	-0.0682403	0.556954	0.904694		-1.15987	1.02339	0.934036	0.313527	2.78261	0.934 (0.314-2.783)
gkAVOW	finn-b-J10_BRONCHNAS	Unspecified chronic bronchitis || id:finn-b-J10_BRONCHNAS	phylum.Lentisphaerae.id.2238	MR Egger	9	-0.299279	0.862492	0.738794		-1.98976	1.3912	0.741352	0.136728	4.01969	0.741 (0.137-4.02)
gkAVOW	finn-b-J10_BRONCHNAS	Unspecified chronic bronchitis || id:finn-b-J10_BRONCHNAS	phylum.Lentisphaerae.id.2238	Weighted median	9	0.08632	0.284359	0.761463		-0.471023	0.643663	1.09016	0.624363	1.90344	1.09 (0.624-1.903)
gkAVOW	finn-b-J10_BRONCHNAS	Unspecified chronic bronchitis || id:finn-b-J10_BRONCHNAS	phylum.Lentisphaerae.id.2238	Inverse variance weighted (fixed effects)	9	0.0710867	0.227191	0.754361	0.754361	-0.374208	0.516382	1.07367	0.687834	1.67595	1.074 (0.688-1.676)
gkAVOW	finn-b-J10_BRONCHNAS	Unspecified chronic bronchitis || id:finn-b-J10_BRONCHNAS	phylum.Lentisphaerae.id.2238	Simple mode	9	0.333352	0.437815	0.468267		-0.524766	1.19147	1.39564	0.591694	3.29191	1.396 (0.592-3.292)
gkAVOW	finn-b-J10_BRONCHNAS	Unspecified chronic bronchitis || id:finn-b-J10_BRONCHNAS	phylum.Lentisphaerae.id.2238	Weighted mode	9	0.265708	0.463306	0.582063		-0.642373	1.17379	1.30435	0.526043	3.23422	1.304 (0.526-3.234)
II0qrp	finn-b-J10_BRONCHNAS	Unspecified chronic bronchitis || id:finn-b-J10_BRONCHNAS	phylum.Actinobacteria.id.400	MR Egger	15	0.107343	1.41856	0.940833		-2.67303	2.88772	1.11332	0.0690427	17.9523	1.113 (0.069-17.952)
II0qrp	finn-b-J10_BRONCHNAS	Unspecified chronic bronchitis || id:finn-b-J10_BRONCHNAS	phylum.Actinobacteria.id.400	Weighted median	15	-0.499895	0.476749	0.294386		-1.43432	0.434534	0.606594	0.238276	1.54424	0.607 (0.238-1.544)
II0qrp	finn-b-J10_BRONCHNAS	Unspecified chronic bronchitis || id:finn-b-J10_BRONCHNAS	phylum.Actinobacteria.id.400	Inverse variance weighted (fixed effects)	15	-0.281693	0.334599	0.399854	0.566208	-0.937507	0.374121	0.754505	0.391603	1.45371	0.755 (0.392-1.454)
II0qrp	finn-b-J10_BRONCHNAS	Unspecified chronic bronchitis || id:finn-b-J10_BRONCHNAS	phylum.Actinobacteria.id.400	Simple mode	15	0.3487	0.783658	0.663147		-1.18727	1.88467	1.41722	0.305053	6.58418	1.417 (0.305-6.584)
II0qrp	finn-b-J10_BRONCHNAS	Unspecified chronic bronchitis || id:finn-b-J10_BRONCHNAS	phylum.Actinobacteria.id.400	Weighted mode	15	-0.22637	0.68924	0.747444		-1.57728	1.12454	0.797423	0.206536	3.0788	0.797 (0.207-3.079)
oChqj7	finn-b-J10_BRONCHNAS	Unspecified chronic bronchitis || id:finn-b-J10_BRONCHNAS	phylum.Bacteroidetes.id.905	MR Egger	11	0.176428	0.981303	0.8613		-1.74693	2.09978	1.19295	0.174309	8.16439	1.193 (0.174-8.164)
oChqj7	finn-b-J10_BRONCHNAS	Unspecified chronic bronchitis || id:finn-b-J10_BRONCHNAS	phylum.Bacteroidetes.id.905	Weighted median	11	0.237417	0.537988	0.658993		-0.817041	1.29187	1.26797	0.441737	3.6396	1.268 (0.442-3.64)
oChqj7	finn-b-J10_BRONCHNAS	Unspecified chronic bronchitis || id:finn-b-J10_BRONCHNAS	phylum.Bacteroidetes.id.905	Inverse variance weighted (fixed effects)	11	0.450422	0.394683	0.253777	0.566208	-0.323157	1.224	1.56897	0.72386	3.40077	1.569 (0.724-3.401)
oChqj7	finn-b-J10_BRONCHNAS	Unspecified chronic bronchitis || id:finn-b-J10_BRONCHNAS	phylum.Bacteroidetes.id.905	Simple mode	11	0.23486	0.804422	0.776284		-1.34181	1.81153	1.26473	0.261373	6.11978	1.265 (0.261-6.12)
oChqj7	finn-b-J10_BRONCHNAS	Unspecified chronic bronchitis || id:finn-b-J10_BRONCHNAS	phylum.Bacteroidetes.id.905	Weighted mode	11	0.000184644	0.822976	0.999825		-1.61285	1.61322	1.00018	0.199319	5.01894	1 (0.199-5.019)
PcT6eJ	finn-b-J10_BRONCHNAS	Unspecified chronic bronchitis || id:finn-b-J10_BRONCHNAS	phylum.Cyanobacteria.id.1500	MR Egger	8	-1.10228	1.10488	0.356968		-3.26783	1.06328	0.332114	0.0380888	2.89585	0.332 (0.038-2.896)
PcT6eJ	finn-b-J10_BRONCHNAS	Unspecified chronic bronchitis || id:finn-b-J10_BRONCHNAS	phylum.Cyanobacteria.id.1500	Weighted median	8	0.173954	0.393608	0.658527		-0.597517	0.945425	1.19	0.550176	2.57391	1.19 (0.55-2.574)
PcT6eJ	finn-b-J10_BRONCHNAS	Unspecified chronic bronchitis || id:finn-b-J10_BRONCHNAS	phylum.Cyanobacteria.id.1500	Inverse variance weighted (fixed effects)	8	0.25325	0.29329	0.387874	0.566208	-0.321598	0.828097	1.2882	0.72499	2.28896	1.288 (0.725-2.289)
PcT6eJ	finn-b-J10_BRONCHNAS	Unspecified chronic bronchitis || id:finn-b-J10_BRONCHNAS	phylum.Cyanobacteria.id.1500	Simple mode	8	0.229732	0.61186	0.718434		-0.969514	1.42898	1.25826	0.379267	4.17443	1.258 (0.379-4.174)
PcT6eJ	finn-b-J10_BRONCHNAS	Unspecified chronic bronchitis || id:finn-b-J10_BRONCHNAS	phylum.Cyanobacteria.id.1500	Weighted mode	8	-0.138754	0.605983	0.825436		-1.32648	1.04897	0.870442	0.26541	2.85472	0.87 (0.265-2.855)

## Sheet: Sig
id.exposure	id.outcome	outcome	exposure	method	nsnp	b	se	pval	p_BH	lo_ci	up_ci	or	or_lci95	or_uci95	estimate
0lsDJy	finn-b-J10_BRONCHNAS	Unspecified chronic bronchitis || id:finn-b-J10_BRONCHNAS	genus.DefluviitaleaceaeUCG011.id.11287	MR Egger	9	1.94317	1.25432	0.165269		-0.515301	4.40164	6.98085	0.597321	81.5849	6.98 (0.6-81.58)
0lsDJy	finn-b-J10_BRONCHNAS	Unspecified chronic bronchitis || id:finn-b-J10_BRONCHNAS	genus.DefluviitaleaceaeUCG011.id.11287	Weighted median	9	0.956593	0.444231	0.0312896		0.0859011	1.82729	2.60281	1.0897	6.21698	2.6 (1.09-6.22)
0lsDJy	finn-b-J10_BRONCHNAS	Unspecified chronic bronchitis || id:finn-b-J10_BRONCHNAS	genus.DefluviitaleaceaeUCG011.id.11287	Inverse variance weighted (fixed effects)	9	1.18309	0.316553	0.000185933	0.0221261	0.562642	1.80353	3.26443	1.7553	6.07105	3.26 (1.76-6.07)
0lsDJy	finn-b-J10_BRONCHNAS	Unspecified chronic bronchitis || id:finn-b-J10_BRONCHNAS	genus.DefluviitaleaceaeUCG011.id.11287	Simple mode	9	0.727926	0.661836	0.303386		-0.569273	2.02513	2.07078	0.565937	7.57706	2.07 (0.57-7.58)
0lsDJy	finn-b-J10_BRONCHNAS	Unspecified chronic bronchitis || id:finn-b-J10_BRONCHNAS	genus.DefluviitaleaceaeUCG011.id.11287	Weighted mode	9	0.902123	0.622679	0.185436		-0.318328	2.12257	2.46483	0.727364	8.35262	2.46 (0.73-8.35)
7aTYpg	finn-b-J10_BRONCHNAS	Unspecified chronic bronchitis || id:finn-b-J10_BRONCHNAS	genus.Collinsella.id.815	MR Egger	9	-0.818643	1.60532	0.625764		-3.96508	2.32779	0.44103	0.0189666	10.2553	0.44 (0.02-10.26)
7aTYpg	finn-b-J10_BRONCHNAS	Unspecified chronic bronchitis || id:finn-b-J10_BRONCHNAS	genus.Collinsella.id.815	Weighted median	9	0.953432	0.570965	0.0949468		-0.165659	2.07252	2.5946	0.847335	7.94484	2.59 (0.85-7.94)
7aTYpg	finn-b-J10_BRONCHNAS	Unspecified chronic bronchitis || id:finn-b-J10_BRONCHNAS	genus.Collinsella.id.815	Inverse variance weighted (fixed effects)	9	1.19488	0.430234	0.00548156	0.326153	0.351622	2.03814	3.30316	1.42137	7.67631	3.3 (1.42-7.68)
7aTYpg	finn-b-J10_BRONCHNAS	Unspecified chronic bronchitis || id:finn-b-J10_BRONCHNAS	genus.Collinsella.id.815	Simple mode	9	1.03828	0.77304	0.21609		-0.476876	2.55344	2.82436	0.62072	12.8512	2.82 (0.62-12.85)
7aTYpg	finn-b-J10_BRONCHNAS	Unspecified chronic bronchitis || id:finn-b-J10_BRONCHNAS	genus.Collinsella.id.815	Weighted mode	9	1.05035	0.79867	0.224913		-0.515048	2.61574	2.85864	0.597472	13.6773	2.86 (0.6-13.68)
1zf0TZ	finn-b-J10_BRONCHNAS	Unspecified chronic bronchitis || id:finn-b-J10_BRONCHNAS	family.Streptococcaceae.id.1850	MR Egger	13	1.77878	1.79682	0.343472		-1.743	5.30055	5.92261	0.174995	200.447	5.92 (0.17-200.45)
1zf0TZ	finn-b-J10_BRONCHNAS	Unspecified chronic bronchitis || id:finn-b-J10_BRONCHNAS	family.Streptococcaceae.id.1850	Weighted median	13	0.54996	0.516357	0.286841		-0.462099	1.56202	1.73318	0.62996	4.76844	1.73 (0.63-4.77)
1zf0TZ	finn-b-J10_BRONCHNAS	Unspecified chronic bronchitis || id:finn-b-J10_BRONCHNAS	family.Streptococcaceae.id.1850	Inverse variance weighted (fixed effects)	13	0.809888	0.355385	0.0226729	0.362767	0.113333	1.50644	2.24766	1.12	4.51066	2.25 (1.12-4.51)
1zf0TZ	finn-b-J10_BRONCHNAS	Unspecified chronic bronchitis || id:finn-b-J10_BRONCHNAS	family.Streptococcaceae.id.1850	Simple mode	13	0.396813	0.873479	0.657728		-1.31521	2.10883	1.48708	0.268419	8.23862	1.49 (0.27-8.24)
1zf0TZ	finn-b-J10_BRONCHNAS	Unspecified chronic bronchitis || id:finn-b-J10_BRONCHNAS	family.Streptococcaceae.id.1850	Weighted mode	13	0.444079	0.908393	0.633752		-1.33637	2.22453	1.55905	0.262798	9.24913	1.56 (0.26-9.25)
FXBXNG	finn-b-J10_BRONCHNAS	Unspecified chronic bronchitis || id:finn-b-J10_BRONCHNAS	family.FamilyXI.id.1936	MR Egger	8	2.25671	1.24611	0.120106		-0.185653	4.69908	9.55166	0.830562	109.846	9.55 (0.83-109.85)
FXBXNG	finn-b-J10_BRONCHNAS	Unspecified chronic bronchitis || id:finn-b-J10_BRONCHNAS	family.FamilyXI.id.1936	Weighted median	8	0.404507	0.243619	0.0968316		-0.0729852	0.881999	1.49856	0.929615	2.41572	1.5 (0.93-2.42)
FXBXNG	finn-b-J10_BRONCHNAS	Unspecified chronic bronchitis || id:finn-b-J10_BRONCHNAS	family.FamilyXI.id.1936	Inverse variance weighted (fixed effects)	8	0.401446	0.195766	0.0403022	0.42989	0.0177439	0.785147	1.49398	1.0179	2.19273	1.49 (1.02-2.19)
FXBXNG	finn-b-J10_BRONCHNAS	Unspecified chronic bronchitis || id:finn-b-J10_BRONCHNAS	family.FamilyXI.id.1936	Simple mode	8	0.2723	0.432128	0.548614		-0.574671	1.11927	1.31298	0.56289	3.06262	1.31 (0.56-3.06)
FXBXNG	finn-b-J10_BRONCHNAS	Unspecified chronic bronchitis || id:finn-b-J10_BRONCHNAS	family.FamilyXI.id.1936	Weighted mode	8	0.303168	0.406413	0.479988		-0.493403	1.09974	1.35414	0.610545	3.00338	1.35 (0.61-3)
kodRd1	finn-b-J10_BRONCHNAS	Unspecified chronic bronchitis || id:finn-b-J10_BRONCHNAS	family.Defluviitaleaceae.id.1924	MR Egger	11	1.75865	0.975421	0.104897		-0.153177	3.67047	5.80459	0.857978	39.2705	5.8 (0.86-39.27)
kodRd1	finn-b-J10_BRONCHNAS	Unspecified chronic bronchitis || id:finn-b-J10_BRONCHNAS	family.Defluviitaleaceae.id.1924	Weighted median	11	0.858502	0.38159	0.0244616		0.110585	1.60642	2.35962	1.11693	4.98492	2.36 (1.12-4.98)
kodRd1	finn-b-J10_BRONCHNAS	Unspecified chronic bronchitis || id:finn-b-J10_BRONCHNAS	family.Defluviitaleaceae.id.1924	Inverse variance weighted (fixed effects)	11	1.12708	0.282942	6.79307e-05	0.00217378	0.57251	1.68164	3.08662	1.77271	5.37437	3.09 (1.77-5.37)
kodRd1	finn-b-J10_BRONCHNAS	Unspecified chronic bronchitis || id:finn-b-J10_BRONCHNAS	family.Defluviitaleaceae.id.1924	Simple mode	11	0.660339	0.631942	0.320654		-0.578267	1.89895	1.93545	0.560869	6.67884	1.94 (0.56-6.68)
kodRd1	finn-b-J10_BRONCHNAS	Unspecified chronic bronchitis || id:finn-b-J10_BRONCHNAS	family.Defluviitaleaceae.id.1924	Weighted mode	11	0.714497	0.598743	0.260284		-0.45904	1.88803	2.04316	0.63189	6.60637	2.04 (0.63-6.61)

## Sheet: MRPRESSO
Exposure	MR Analysis	Causal Estimate	Sd	T-stat	P-value	Outlier	globalP
class.Actinobacteria.id.419	Raw	0.105857073111777	0.322997	0.327734	0.747962
class.Actinobacteria.id.419	Outlier-corrected						0.283
class.Alphaproteobacteria.id.2379	Raw	-0.338983676157343	0.521334	-0.650224	0.539631
class.Alphaproteobacteria.id.2379	Outlier-corrected						0.064
class.Bacilli.id.1673	Raw	0.396286871194056	0.28673	1.38209	0.184836
class.Bacilli.id.1673	Outlier-corrected						0.55
class.Bacteroidia.id.912	Raw	0.031891990163217	0.285778	0.111597	0.912988
class.Bacteroidia.id.912	Outlier-corrected						0.838
class.Betaproteobacteria.id.2867	Raw	0.0178813144447491	0.466714	0.0383132	0.970192
class.Betaproteobacteria.id.2867	Outlier-corrected						0.151
class.Clostridia.id.1859	Raw	-0.38907214343952	0.340175	-1.14374	0.279371
class.Clostridia.id.1859	Outlier-corrected						0.646
class.Coriobacteriia.id.809	Raw	0.228901830686491	0.279816	0.818043	0.429278
class.Coriobacteriia.id.809	Outlier-corrected						0.853
class.Deltaproteobacteria.id.3087	Raw	-0.305303160294312	0.319091	-0.95679	0.357553
class.Deltaproteobacteria.id.3087	Outlier-corrected						0.472
class.Erysipelotrichia.id.2147	Raw	0.412297088424691	0.335925	1.22735	0.243226
class.Erysipelotrichia.id.2147	Outlier-corrected						0.715
class.Gammaproteobacteria.id.3303	Raw	-0.708955820307268	0.364265	-1.94627	0.109191
class.Gammaproteobacteria.id.3303	Outlier-corrected						0.724
class.Lentisphaeria.id.2250	Raw	0.138436580072719	0.148296	0.933514	0.381628
class.Lentisphaeria.id.2250	Outlier-corrected						0.916
class.Melainabacteria.id.1589	Raw	0.0415087055965974	0.281689	0.147357	0.886099
class.Melainabacteria.id.1589	Outlier-corrected						0.229
class.Methanobacteria.id.119	Raw	-0.105363498882703	0.177308	-0.594241	0.566986
class.Methanobacteria.id.119	Outlier-corrected						0.595
class.Mollicutes.id.3920	Raw	-0.421634675996522	0.221237	-1.9058	0.0831297
class.Mollicutes.id.3920	Outlier-corrected						0.858
class.Negativicutes.id.2164	Raw	0.136470946078206	0.406966	0.335338	0.743679
class.Negativicutes.id.2164	Outlier-corrected						0.35
class.Verrucomicrobiae.id.4029	Raw	0.136560852272833	0.307772	0.443708	0.6667
class.Verrucomicrobiae.id.4029	Outlier-corrected						0.541
family.Acidaminococcaceae.id.2166	Raw	-0.2880901361026	0.377067	-0.764029	0.473814
family.Acidaminococcaceae.id.2166	Outlier-corrected						0.431
family.Actinomycetaceae.id.421	Raw	0.315731414805072	0.164155	1.92337	0.126778
family.Actinomycetaceae.id.421	Outlier-corrected						0.956
family.Alcaligenaceae.id.2875	Raw	-0.755921931255074	0.32686	-2.31268	0.0433097
family.Alcaligenaceae.id.2875	Outlier-corrected						0.769
family.Bacteroidaceae.id.917	Raw	0.34247838946461	0.471983	0.725617	0.488754
family.Bacteroidaceae.id.917	Outlier-corrected						0.305
family.BacteroidalesS24.7group.id.11173	Raw	-0.151596918078203	0.236225	-0.641749	0.541472
family.BacteroidalesS24.7group.id.11173	Outlier-corrected						0.776
family.Bifidobacteriaceae.id.433	Raw	-0.26306247711241	0.281444	-0.934689	0.370014
family.Bifidobacteriaceae.id.433	Outlier-corrected						0.635
family.Christensenellaceae.id.1866	Raw	0.123158452172159	0.239903	0.513367	0.618845
family.Christensenellaceae.id.1866	Outlier-corrected						0.818
family.Clostridiaceae1.id.1869	Raw	0.115062087275117	0.346757	0.331824	0.747619
family.Clostridiaceae1.id.1869	Outlier-corrected						0.556
family.ClostridialesvadinBB60group.id.11286	Raw	-0.201607720635883	0.189755	-1.06246	0.30601
family.ClostridialesvadinBB60group.id.11286	Outlier-corrected						0.914
family.Coriobacteriaceae.id.811	Raw	0.228901830686491	0.279816	0.818043	0.429278
family.Coriobacteriaceae.id.811	Outlier-corrected						0.883
family.Defluviitaleaceae.id.1924	Raw	1.12707520745432	0.277325	4.0641	0.00227156
family.Defluviitaleaceae.id.1924	Outlier-corrected						0.536
family.Desulfovibrionaceae.id.3169	Raw	-0.113512368223761	0.33117	-0.342762	0.739647
family.Desulfovibrionaceae.id.3169	Outlier-corrected						0.523
family.Enterobacteriaceae.id.3469	Raw	-0.823924315152973	0.367087	-2.24449	0.0659384
family.Enterobacteriaceae.id.3469	Outlier-corrected						0.714
family.Erysipelotrichaceae.id.2149	Raw	0.412297088424691	0.335925	1.22735	0.243226
family.Erysipelotrichaceae.id.2149	Outlier-corrected						0.698
family.FamilyXI.id.1936	Raw	0.401445608936418	0.152353	2.63497	0.0336686
family.FamilyXI.id.1936	Outlier-corrected						0.781
family.FamilyXIII.id.1957	Raw	-0.414498051842991	0.41289	-1.00389	0.344824
family.FamilyXIII.id.1957	Outlier-corrected						0.541
family.Lachnospiraceae.id.1987	Raw	-0.0398300172291385	0.407047	-0.0978511	0.923346
family.Lachnospiraceae.id.1987	Outlier-corrected						0.156
family.Lactobacillaceae.id.1836	Raw	-0.111005511580678	0.187035	-0.5935	0.571517
family.Lactobacillaceae.id.1836	Outlier-corrected						0.853
family.Methanobacteriaceae.id.121	Raw	-0.105363498882703	0.177308	-0.594241	0.566986
family.Methanobacteriaceae.id.121	Outlier-corrected						0.569
family.Oxalobacteraceae.id.2966	Raw	0.0137614402919599	0.164079	0.083871	0.934437
family.Oxalobacteraceae.id.2966	Outlier-corrected						0.676
family.Pasteurellaceae.id.3689	Raw	-0.0969912037608542	0.211361	-0.45889	0.653891
family.Pasteurellaceae.id.3689	Outlier-corrected						0.624
family.Peptococcaceae.id.2024	Raw	0.171211324976344	0.284358	0.602097	0.56378
family.Peptococcaceae.id.2024	Outlier-corrected						0.652
family.Peptostreptococcaceae.id.2042	Raw	0.219069626140294	0.268883	0.814738	0.431095
family.Peptostreptococcaceae.id.2042	Outlier-corrected						0.634
family.Porphyromonadaceae.id.943	Raw	0.526830080736149	0.551704	0.954915	0.367581
family.Porphyromonadaceae.id.943	Outlier-corrected						0.227
family.Prevotellaceae.id.960	Raw	0.333858932838584	0.202485	1.64881	0.119967
family.Prevotellaceae.id.960	Outlier-corrected						0.969
family.Rhodospirillaceae.id.2717	Raw	-0.358269808705257	0.270455	-1.32469	0.20649
family.Rhodospirillaceae.id.2717	Outlier-corrected						0.18
family.Rikenellaceae.id.967	Raw	0.433679139910137	0.228403	1.89875	0.0757839
family.Rikenellaceae.id.967	Outlier-corrected						0.936
family.Ruminococcaceae.id.2050	Raw	0.199275242900408	0.473084	0.421226	0.684679
family.Ruminococcaceae.id.2050	Outlier-corrected						0.134
family.Streptococcaceae.id.1850	Raw	0.809887680978195	0.436303	1.85625	0.0881286
family.Streptococcaceae.id.1850	Outlier-corrected						0.132
family.Veillonellaceae.id.2172	Raw	-0.29519498417939	0.283257	-1.04215	0.31114
family.Veillonellaceae.id.2172	Outlier-corrected						0.21
family.Verrucomicrobiaceae.id.4036	Raw	0.136297715732682	0.30786	0.442726	0.667387
family.Verrucomicrobiaceae.id.4036	Outlier-corrected						0.527
family.Victivallaceae.id.2255	Raw	0.163485556144243	0.15186	1.07656	0.304722
family.Victivallaceae.id.2255	Outlier-corrected						0.695
genus..Clostridiuminnocuumgroup.id.14397	Raw	0.063301330462347	0.181592	0.348591	0.736393
genus..Clostridiuminnocuumgroup.id.14397	Outlier-corrected						0.632
genus..Eubacteriumbrachygroup.id.11296	Raw	0.324616175504327	0.163667	1.98339	0.078629
genus..Eubacteriumbrachygroup.id.11296	Outlier-corrected						0.77
genus..Eubacteriumcoprostanoligenesgroup.id.11375	Raw	0.0567073127121593	0.30053	0.188691	0.853489
genus..Eubacteriumcoprostanoligenesgroup.id.11375	Outlier-corrected						0.83
genus..Eubacteriumeligensgroup.id.14372	Raw	-0.434002512376899	0.440025	-0.986314	0.369272
genus..Eubacteriumeligensgroup.id.14372	Outlier-corrected						0.617
genus..Eubacteriumfissicatenagroup.id.14373	Raw	-0.193271223240658	0.243028	-0.795264	0.449409
genus..Eubacteriumfissicatenagroup.id.14373	Outlier-corrected						0.278
genus..Eubacteriumhalliigroup.id.11338	Raw	0.242248565396115	0.352208	0.687799	0.502077
genus..Eubacteriumhalliigroup.id.11338	Outlier-corrected						0.088
genus..Eubacteriumnodatumgroup.id.11297	Raw	-0.210251863498235	0.217752	-0.965558	0.357035
genus..Eubacteriumnodatumgroup.id.11297	Outlier-corrected						0.175
genus..Eubacteriumoxidoreducensgroup.id.11339	Raw	-0.18301034090114	0.36918	-0.495721	0.646091
genus..Eubacteriumoxidoreducensgroup.id.11339	Outlier-corrected						0.336
genus..Eubacteriumrectalegroup.id.14374	Raw	0.611519645800963	0.514905	1.18764	0.273708
genus..Eubacteriumrectalegroup.id.14374	Outlier-corrected						0.266
genus..Eubacteriumruminantiumgroup.id.11340	Raw	-0.144442688382808	0.247599	-0.583373	0.567302
genus..Eubacteriumruminantiumgroup.id.11340	Outlier-corrected						0.058
genus..Eubacteriumventriosumgroup.id.11341	Raw	-0.00433473371007457	0.351456	-0.0123337	0.990333
genus..Eubacteriumventriosumgroup.id.11341	Outlier-corrected						0.261
genus..Eubacteriumxylanophilumgroup.id.14375	Raw	-0.384816024601272	0.484492	-0.794267	0.449957
genus..Eubacteriumxylanophilumgroup.id.14375	Outlier-corrected						0.09
genus..Ruminococcusgauvreauiigroup.id.11342	Raw	0.411848781258025	0.306801	1.3424	0.206515
genus..Ruminococcusgauvreauiigroup.id.11342	Outlier-corrected						0.565
genus..Ruminococcusgnavusgroup.id.14376	Raw	0.226608018410833	0.196317	1.1543	0.27284
genus..Ruminococcusgnavusgroup.id.14376	Outlier-corrected						0.701
genus..Ruminococcustorquesgroup.id.14377	Raw	0.000794071029041818	0.404342	0.00196386	0.998481
genus..Ruminococcustorquesgroup.id.14377	Outlier-corrected						0.625
genus.Actinomyces.id.423	Raw	-0.147528404844723	0.267428	-0.551657	0.601109
genus.Actinomyces.id.423	Outlier-corrected						0.604
genus.Adlercreutzia.id.812	Raw	-0.328312391860462	0.149162	-2.20104	0.0636329
genus.Adlercreutzia.id.812	Outlier-corrected						0.993
genus.Akkermansia.id.4037	Raw	0.136513569023307	0.30774	0.4436	0.666775
genus.Akkermansia.id.4037	Outlier-corrected						0.544
genus.Alistipes.id.968	Raw	-0.305396411414387	0.448643	-0.680712	0.508976
genus.Alistipes.id.968	Outlier-corrected						0.251
genus.Allisonella.id.2174	Raw	0.0790696797620241	0.113883	0.694309	0.509868
genus.Allisonella.id.2174	Outlier-corrected						0.944
genus.Alloprevotella.id.961	Raw	0.174651136945003	0.199753	0.874334	0.421939
genus.Alloprevotella.id.961	Outlier-corrected						0.594
genus.Anaerofilum.id.2053	Raw	-0.0901682801203519	0.293735	-0.306972	0.765162
genus.Anaerofilum.id.2053	Outlier-corrected						0.073
genus.Anaerostipes.id.1991	Raw	0.135552277992818	0.284255	0.476868	0.642022
genus.Anaerostipes.id.1991	Outlier-corrected						0.851
genus.Anaerotruncus.id.2054	Raw	0.0152291760882936	0.371444	0.0409999	0.96797
genus.Anaerotruncus.id.2054	Outlier-corrected						0.371
genus.Bacteroides.id.918	Raw	0.34247838946461	0.471983	0.725617	0.488754
genus.Bacteroides.id.918	Outlier-corrected						0.333
genus.Barnesiella.id.944	Raw	0.0235941897531768	0.317864	0.0742274	0.942052
genus.Barnesiella.id.944	Outlier-corrected						0.526
genus.Bifidobacterium.id.436	Raw	0.0427166099928996	0.348313	0.122638	0.904423
genus.Bifidobacterium.id.436	Outlier-corrected						0.116
genus.Bilophila.id.3170	Raw	0.412419140350232	0.320606	1.28637	0.222578
genus.Bilophila.id.3170	Outlier-corrected						0.542
genus.Blautia.id.1992	Raw	-0.601608532283452	0.29841	-2.01605	0.0667474
genus.Blautia.id.1992	Outlier-corrected						0.847
genus.Butyricicoccus.id.2055	Raw	-0.625547597367715	0.512021	-1.22172	0.261355
genus.Butyricicoccus.id.2055	Outlier-corrected						0.172
genus.Butyricimonas.id.945	Raw	0.36374240857669	0.26479	1.3737	0.194653
genus.Butyricimonas.id.945	Outlier-corrected						0.695
genus.Butyrivibrio.id.1993	Raw	0.00367417507822752	0.131108	0.0280241	0.978038
genus.Butyrivibrio.id.1993	Outlier-corrected						0.712
genus.CandidatusSoleaferrea.id.11350	Raw	0.145817619891109	0.194981	0.747857	0.473633
genus.CandidatusSoleaferrea.id.11350	Outlier-corrected						0.773
genus.Catenibacterium.id.2153	Raw	-0.143470609011514	0.366681	-0.391268	0.721733
genus.Catenibacterium.id.2153	Outlier-corrected						0.276
genus.ChristensenellaceaeR.7group.id.11283	Raw	0.59682028994895	0.526941	1.13261	0.290179
genus.ChristensenellaceaeR.7group.id.11283	Outlier-corrected						0.193
genus.Clostridiumsensustricto1.id.1873	Raw	-0.392664356874723	0.270173	-1.45338	0.196339
genus.Clostridiumsensustricto1.id.1873	Outlier-corrected						0.848
genus.Collinsella.id.815	Raw	1.19488035915626	0.424498	2.81481	0.0226744
genus.Collinsella.id.815	Outlier-corrected						0.5
genus.Coprobacter.id.949	Raw	0.191121166440847	0.193007	0.990231	0.347935
genus.Coprobacter.id.949	Outlier-corrected						0.857
genus.Coprococcus1.id.11301	Raw	0.296905016607402	0.395902	0.749946	0.469024
genus.Coprococcus1.id.11301	Outlier-corrected						0.204
genus.Coprococcus2.id.11302	Raw	0.651674730347801	0.3262	1.99778	0.0859007
genus.Coprococcus2.id.11302	Outlier-corrected						0.681
genus.Coprococcus3.id.11303	Raw	0.293906197943315	0.490607	0.599066	0.565703
genus.Coprococcus3.id.11303	Outlier-corrected						0.279
genus.DefluviitaleaceaeUCG011.id.11287	Raw	1.18308660334162	0.333575	3.54669	0.00754578
genus.DefluviitaleaceaeUCG011.id.11287	Outlier-corrected						0.428
genus.Desulfovibrio.id.3173	Raw	0.114126575363944	0.290192	0.393279	0.703267
genus.Desulfovibrio.id.3173	Outlier-corrected						0.563
genus.Dialister.id.2183	Raw	0.551106662743426	0.19567	2.81651	0.0182699
genus.Dialister.id.2183	Outlier-corrected						0.966
genus.Dorea.id.1997	Raw	-0.524002730532312	0.335245	-1.56304	0.152479
genus.Dorea.id.1997	Outlier-corrected						0.789
genus.Eggerthella.id.819	Raw	-0.0851282759965691	0.287688	-0.295905	0.774017
genus.Eggerthella.id.819	Outlier-corrected						0.181
genus.Eisenbergiella.id.11304	Raw	-0.295904568945531	0.220645	-1.34109	0.209555
genus.Eisenbergiella.id.11304	Outlier-corrected						0.528
genus.Enterorhabdus.id.820	Raw	-0.233409899814943	0.227101	-1.02778	0.351181
genus.Enterorhabdus.id.820	Outlier-corrected						0.851
genus.Erysipelatoclostridium.id.11381	Raw	-0.452438218451784	0.238743	-1.89508	0.0789207
genus.Erysipelatoclostridium.id.11381	Outlier-corrected						0.569
genus.ErysipelotrichaceaeUCG003.id.11384	Raw	0.152163749150524	0.343763	0.442641	0.664342
genus.ErysipelotrichaceaeUCG003.id.11384	Outlier-corrected						0.113
genus.Escherichia.Shigella.id.3504	Raw	-0.167294395708327	0.387222	-0.432038	0.67588
genus.Escherichia.Shigella.id.3504	Outlier-corrected						0.371
genus.Faecalibacterium.id.2057	Raw	0.159347841203669	0.147797	1.07815	0.309013
genus.Faecalibacterium.id.2057	Outlier-corrected						0.991
genus.FamilyXIIIAD3011group.id.11293	Raw	0.24068110053529	0.295396	0.814775	0.431074
genus.FamilyXIIIAD3011group.id.11293	Outlier-corrected						0.686
genus.FamilyXIIIUCG001.id.11294	Raw	0.00796534333473273	0.31731	0.0251027	0.980674
genus.FamilyXIIIUCG001.id.11294	Outlier-corrected						0.714
genus.Flavonifractor.id.2059	Raw	0.0713756333310185	0.611521	0.116718	0.912709
genus.Flavonifractor.id.2059	Outlier-corrected						0.154
genus.Fusicatenibacter.id.11305	Raw	-0.00446947397911279	0.358177	-0.0124784	0.990189
genus.Fusicatenibacter.id.11305	Outlier-corrected						0.19
genus.Gordonibacter.id.821	Raw	0.18464409338269	0.179788	1.02701	0.326469
genus.Gordonibacter.id.821	Outlier-corrected						0.478
genus.Haemophilus.id.3698	Raw	-0.49732664179496	0.275562	-1.80477	0.108757
genus.Haemophilus.id.3698	Outlier-corrected						0.514
genus.Holdemanella.id.11393	Raw	-0.322979528001183	0.297825	-1.08446	0.303614
genus.Holdemanella.id.11393	Outlier-corrected						0.16
genus.Holdemania.id.2157	Raw	0.279909432348916	0.264717	1.05739	0.309588
genus.Holdemania.id.2157	Outlier-corrected						0.4
genus.Howardella.id.2000	Raw	0.245672458733648	0.116949	2.10067	0.0688654
genus.Howardella.id.2000	Outlier-corrected						0.926
genus.Hungatella.id.11306	Raw	0.345106569095047	0.284893	1.21135	0.292428
genus.Hungatella.id.11306	Outlier-corrected						0.461
genus.Intestinibacter.id.11345	Raw	0.446167902382896	0.257022	1.73591	0.104524
genus.Intestinibacter.id.11345	Outlier-corrected						0.61
genus.Intestinimonas.id.2062	Raw	0.457377587238574	0.175512	2.60597	0.0198616
genus.Intestinimonas.id.2062	Outlier-corrected						0.98
genus.Lachnoclostridium.id.11308	Raw	0.310144466294772	0.362811	0.854838	0.409383
genus.Lachnoclostridium.id.11308	Outlier-corrected						0.434
genus.Lachnospira.id.2004	Raw	0.864634030128162	0.578835	1.49375	0.195466
genus.Lachnospira.id.2004	Outlier-corrected						0.431
genus.LachnospiraceaeFCS020group.id.11314	Raw	0.184035264260949	0.286285	0.642839	0.533499
genus.LachnospiraceaeFCS020group.id.11314	Outlier-corrected						0.655
genus.LachnospiraceaeNC2004group.id.11316	Raw	-0.196873038557131	0.175468	-1.12199	0.294411
genus.LachnospiraceaeNC2004group.id.11316	Outlier-corrected						0.913
genus.LachnospiraceaeND3007group.id.11317	dat<4SNP	dat<4SNP
genus.LachnospiraceaeND3007group.id.11317
genus.LachnospiraceaeNK4A136group.id.11319	Raw	0.178873693410949	0.254069	0.704037	0.492955
genus.LachnospiraceaeNK4A136group.id.11319	Outlier-corrected						0.683
genus.LachnospiraceaeUCG001.id.11321	Raw	0.237766998433212	0.212849	1.11707	0.285832
genus.LachnospiraceaeUCG001.id.11321	Outlier-corrected						0.821
genus.LachnospiraceaeUCG004.id.11324	Raw	0.301555546864562	0.293791	1.02643	0.326732
genus.LachnospiraceaeUCG004.id.11324	Outlier-corrected						0.778
genus.LachnospiraceaeUCG008.id.11328	Raw	0.15731926784771	0.337	0.466822	0.650632
genus.LachnospiraceaeUCG008.id.11328	Outlier-corrected					NA	0.044
genus.LachnospiraceaeUCG010.id.11330	Raw	-0.45646006047775	0.212279	-2.15028	0.0600092
genus.LachnospiraceaeUCG010.id.11330	Outlier-corrected						0.967
genus.Lactobacillus.id.1837	Raw	0.0127384145812221	0.155363	0.0819913	0.936668
genus.Lactobacillus.id.1837	Outlier-corrected						0.93
genus.Lactococcus.id.1851	Raw	0.107056147704407	0.247515	0.432523	0.676784
genus.Lactococcus.id.1851	Outlier-corrected						0.284
genus.Marvinbryantia.id.2005	Raw	0.380230993580012	0.427365	0.88971	0.39678
genus.Marvinbryantia.id.2005	Outlier-corrected						0.186
genus.Methanobrevibacter.id.123	Raw	-0.192062019056233	0.19664	-0.97672	0.373565
genus.Methanobrevibacter.id.123	Outlier-corrected						0.73
genus.Odoribacter.id.952	Raw	-0.586729614949121	0.640956	-0.915398	0.395283
genus.Odoribacter.id.952	Outlier-corrected						0.062
genus.Olsenella.id.822	Raw	0.0879270938360548	0.203894	0.431239	0.676439
genus.Olsenella.id.822	Outlier-corrected						0.332
genus.Oscillibacter.id.2063	Raw	-0.119986044315268	0.35158	-0.341276	0.738797
genus.Oscillibacter.id.2063	Outlier-corrected	-0.327705362698087	0.300925	-1.08899	0.29944	rs61883564	0.035
genus.Oscillospira.id.2064	Raw	0.210632049444931	0.308533	0.682688	0.516753
genus.Oscillospira.id.2064	Outlier-corrected						0.64
genus.Oxalobacter.id.2978	Raw	0.0358622205581529	0.15995	0.224209	0.827109
genus.Oxalobacter.id.2978	Outlier-corrected						0.771
genus.Parabacteroides.id.954	Raw	0.120077812428309	0.487714	0.246205	0.817641
genus.Parabacteroides.id.954	Outlier-corrected						0.569
genus.Paraprevotella.id.962	Raw	0.133764681831401	0.248952	0.537312	0.600874
genus.Paraprevotella.id.962	Outlier-corrected						0.208
genus.Parasutterella.id.2892	Raw	0.0102201061216111	0.266948	0.038285	0.970042
genus.Parasutterella.id.2892	Outlier-corrected						0.394
genus.Peptococcus.id.2037	Raw	-0.0748276822318204	0.158162	-0.473107	0.645386
genus.Peptococcus.id.2037	Outlier-corrected						0.858
genus.Phascolarctobacterium.id.2168	Raw	-0.303067182897304	0.224619	-1.34925	0.214197
genus.Phascolarctobacterium.id.2168	Outlier-corrected						0.899
genus.Prevotella7.id.11182	Raw	0.0203538164790661	0.239015	0.0851572	0.933817
genus.Prevotella7.id.11182	Outlier-corrected						0.091
genus.Prevotella9.id.11183	Raw	-0.0758467802296219	0.232287	-0.326522	0.74886
genus.Prevotella9.id.11183	Outlier-corrected						0.537
genus.RikenellaceaeRC9gutgroup.id.11191	Raw	0.0240479421777264	0.101268	0.237468	0.817088
genus.RikenellaceaeRC9gutgroup.id.11191	Outlier-corrected						0.982
genus.Romboutsia.id.11347	Raw	0.436732248087978	0.332913	1.31185	0.214112
genus.Romboutsia.id.11347	Outlier-corrected						0.392
genus.Roseburia.id.2012	Raw	0.288689923059389	0.167119	1.72745	0.107752
genus.Roseburia.id.2012	Outlier-corrected						0.999
genus.Ruminiclostridium5.id.11355	Raw	-0.298346903303777	0.432085	-0.690482	0.505601
genus.Ruminiclostridium5.id.11355	Outlier-corrected						0.31
genus.Ruminiclostridium6.id.11356	Raw	0.068512472510784	0.317551	0.215753	0.832292
genus.Ruminiclostridium6.id.11356	Outlier-corrected						0.378
genus.Ruminiclostridium9.id.11357	Raw	0.0389813372747963	0.480453	0.0811345	0.937606
genus.Ruminiclostridium9.id.11357	Outlier-corrected						0.414
genus.RuminococcaceaeNK4A214group.id.11358	Raw	0.637477714542346	0.414397	1.53833	0.14991
genus.RuminococcaceaeNK4A214group.id.11358	Outlier-corrected						0.134
genus.RuminococcaceaeUCG002.id.11360	Raw	-0.0345607481901887	0.324924	-0.106366	0.916302
genus.RuminococcaceaeUCG002.id.11360	Outlier-corrected	-0.237296739426559	0.289575	-0.819465	0.42218	rs55793120	0.029
genus.RuminococcaceaeUCG003.id.11361	Raw	0.051166039362291	0.342894	0.149218	0.884082
genus.RuminococcaceaeUCG003.id.11361	Outlier-corrected						0.362
genus.RuminococcaceaeUCG004.id.11362	Raw	0.409506076762223	0.397249	1.03086	0.326896
genus.RuminococcaceaeUCG004.id.11362	Outlier-corrected						0.053
genus.RuminococcaceaeUCG005.id.11363	Raw	-0.0956560983400763	0.39039	-0.245027	0.810261
genus.RuminococcaceaeUCG005.id.11363	Outlier-corrected						0.074
genus.RuminococcaceaeUCG009.id.11366	Raw	-0.103533744048372	0.293392	-0.352885	0.730844
genus.RuminococcaceaeUCG009.id.11366	Outlier-corrected						0.16
genus.RuminococcaceaeUCG010.id.11367	Raw	-0.0624320880015148	0.536771	-0.11631	0.911934
genus.RuminococcaceaeUCG010.id.11367	Outlier-corrected						0.21
genus.RuminococcaceaeUCG011.id.11368	Raw	-0.168896756505468	0.126433	-1.33586	0.22339
genus.RuminococcaceaeUCG011.id.11368	Outlier-corrected						0.919
genus.RuminococcaceaeUCG013.id.11370	Raw	-0.125550655372399	0.363901	-0.345013	0.736591
genus.RuminococcaceaeUCG013.id.11370	Outlier-corrected						0.423
genus.RuminococcaceaeUCG014.id.11371	Raw	-0.5089172122406	0.462793	-1.09966	0.297246
genus.RuminococcaceaeUCG014.id.11371	Outlier-corrected	-0.856769682414877	0.292924	-2.92489	0.0168968	rs12638134	0.042
genus.Ruminococcus1.id.11373	Raw	-0.280929111437783	0.353653	-0.794363	0.447423
genus.Ruminococcus1.id.11373	Outlier-corrected						0.509
genus.Ruminococcus2.id.11374	Raw	-0.143552256825799	0.272604	-0.526596	0.606717
genus.Ruminococcus2.id.11374	Outlier-corrected						0.539
genus.Sellimonas.id.14369	Raw	0.305209469833829	0.152876	1.99645	0.0809599
genus.Sellimonas.id.14369	Outlier-corrected						0.693
genus.Senegalimassilia.id.11160	Raw	-0.449075768504294	0.322377	-1.39301	0.236042
genus.Senegalimassilia.id.11160	Outlier-corrected						0.649
genus.Slackia.id.825	Raw	0.0596659500965906	0.271198	0.220008	0.834565
genus.Slackia.id.825	Outlier-corrected						0.666
genus.Streptococcus.id.1853	Raw	0.553953492938291	0.502866	1.10159	0.290617
genus.Streptococcus.id.1853	Outlier-corrected	0.834632086824691	0.448329	1.86165	0.0873145	rs11720390	0.012
genus.Subdoligranulum.id.2070	Raw	-0.00253949693413114	0.320886	-0.00791402	0.993841
genus.Subdoligranulum.id.2070	Outlier-corrected						0.666
genus.Sutterella.id.2896	Raw	-0.0300507050291273	0.457842	-0.0656356	0.948846
genus.Sutterella.id.2896	Outlier-corrected					NA	0.038
genus.Terrisporobacter.id.11348	Raw	0.101838857955679	0.543388	0.187415	0.860458
genus.Terrisporobacter.id.11348	Outlier-corrected						0.139
genus.Turicibacter.id.2162	Raw	-0.00665084716754191	0.391338	-0.0169951	0.986811
genus.Turicibacter.id.2162	Outlier-corrected						0.09
genus.Tyzzerella3.id.11335	Raw	-0.0516245245235947	0.275301	-0.187521	0.854386
genus.Tyzzerella3.id.11335	Outlier-corrected	-0.218872443765142	0.240179	-0.911289	0.38168	rs112102233	0.041
genus.Veillonella.id.2198	Raw	0.0705788838532411	0.269478	0.26191	0.803838
genus.Veillonella.id.2198	Outlier-corrected						0.799
genus.Victivallis.id.2256	Raw	-0.0505046213333438	0.182381	-0.276918	0.788098
genus.Victivallis.id.2256	Outlier-corrected						0.524
order.Actinomycetales.id.420	Raw	0.315823719397096	0.164504	1.91985	0.127293
order.Actinomycetales.id.420	Outlier-corrected						0.966
order.Bacillales.id.1674	Raw	0.0144917587431727	0.243946	0.0594057	0.954086
order.Bacillales.id.1674	Outlier-corrected						0.094
order.Bacteroidales.id.913	Raw	0.031891990163217	0.285778	0.111597	0.912988
order.Bacteroidales.id.913	Outlier-corrected						0.842
order.Bifidobacteriales.id.432	Raw	-0.26306247711241	0.281444	-0.934689	0.370014
order.Bifidobacteriales.id.432	Outlier-corrected						0.641
order.Burkholderiales.id.2874	Raw	-0.163885609345961	0.4724	-0.346922	0.736624
order.Burkholderiales.id.2874	Outlier-corrected						0.186
order.Clostridiales.id.1863	Raw	-0.397950852445696	0.383286	-1.03826	0.321433
order.Clostridiales.id.1863	Outlier-corrected						0.452
order.Coriobacteriales.id.810	Raw	0.228901830686491	0.279816	0.818043	0.429278
order.Coriobacteriales.id.810	Outlier-corrected						0.86
order.Desulfovibrionales.id.3156	Raw	-0.042940351769713	0.289017	-0.148574	0.884579
order.Desulfovibrionales.id.3156	Outlier-corrected						0.67
order.Enterobacteriales.id.3468	Raw	-0.823924315152973	0.367087	-2.24449	0.0659384
order.Enterobacteriales.id.3468	Outlier-corrected						0.721
order.Erysipelotrichales.id.2148	Raw	0.412297088424691	0.335925	1.22735	0.243226
order.Erysipelotrichales.id.2148	Outlier-corrected						0.673
order.Gastranaerophilales.id.1591	Raw	0.222835599209508	0.314607	0.708298	0.498875
order.Gastranaerophilales.id.1591	Outlier-corrected						0.173
order.Lactobacillales.id.1800	Raw	0.289845706457449	0.250874	1.15534	0.267288
order.Lactobacillales.id.1800	Outlier-corrected						0.868
order.Methanobacteriales.id.120	Raw	-0.105363498882703	0.177308	-0.594241	0.566986
order.Methanobacteriales.id.120	Outlier-corrected						0.59
order.MollicutesRF9.id.11579	Raw	0.112282100916224	0.256227	0.438213	0.669016
order.MollicutesRF9.id.11579	Outlier-corrected						0.595
order.NB1n.id.3953	Raw	0.10321573727332	0.165943	0.621995	0.545582
order.NB1n.id.3953	Outlier-corrected						0.717
order.Pasteurellales.id.3688	Raw	-0.0969912037608542	0.211361	-0.45889	0.653891
order.Pasteurellales.id.3688	Outlier-corrected						0.592
order.Rhodospirillales.id.2667	Raw	-0.108994307397598	0.298851	-0.364711	0.721191
order.Rhodospirillales.id.2667	Outlier-corrected						0.087
order.Selenomonadales.id.2165	Raw	0.136470946078206	0.406966	0.335338	0.743679
order.Selenomonadales.id.2165	Outlier-corrected						0.352
order.Verrucomicrobiales.id.4030	Raw	0.136560852272833	0.307772	0.443708	0.6667
order.Verrucomicrobiales.id.4030	Outlier-corrected						0.526
order.Victivallales.id.2254	Raw	0.138436580072719	0.148296	0.933514	0.381628
order.Victivallales.id.2254	Outlier-corrected						0.917
phylum.Actinobacteria.id.400	Raw	-0.2816929052282	0.307518	-0.916022	0.375165
phylum.Actinobacteria.id.400	Outlier-corrected						0.643
phylum.Bacteroidetes.id.905	Raw	0.450421838074449	0.408746	1.10196	0.296293
phylum.Bacteroidetes.id.905	Outlier-corrected						0.382
phylum.Cyanobacteria.id.1500	Raw	0.253249617318149	0.323903	0.781869	0.459916
phylum.Cyanobacteria.id.1500	Outlier-corrected						0.307
phylum.Euryarchaeota.id.55	Raw	-0.119074818893917	0.13999	-0.850597	0.413125
phylum.Euryarchaeota.id.55	Outlier-corrected						0.826
phylum.Firmicutes.id.1672	Raw	-0.560729159150896	0.29804	-1.88139	0.082501
phylum.Firmicutes.id.1672	Outlier-corrected						0.667
phylum.Lentisphaerae.id.2238	Raw	0.0710866896941786	0.144543	0.491802	0.636069
phylum.Lentisphaerae.id.2238	Outlier-corrected						0.923
phylum.Proteobacteria.id.2375	Raw	0.383030695885126	0.229565	1.6685	0.123398
phylum.Proteobacteria.id.2375	Outlier-corrected						0.961
phylum.Tenericutes.id.3919	Raw	-0.421634675996522	0.221237	-1.9058	0.0831297
phylum.Tenericutes.id.3919	Outlier-corrected						0.845
phylum.Verrucomicrobia.id.3982	Raw	0.228894996659771	0.304783	0.751009	0.468409
phylum.Verrucomicrobia.id.3982	Outlier-corrected						0.476

## Sheet: pleiotropy
id.exposure	id.outcome	outcome	exposure	egger_intercept	se	pval
0aMbT3	finn-b-J10_BRONCHNAS	Unspecified chronic bronchitis || id:finn-b-J10_BRONCHNAS	genus.Eggerthella.id.819	-0.0972802	0.151251	0.538108
0heWA4	finn-b-J10_BRONCHNAS	Unspecified chronic bronchitis || id:finn-b-J10_BRONCHNAS	genus.Lactococcus.id.1851	-0.260466	0.12919	0.0836045
0lsDJy	finn-b-J10_BRONCHNAS	Unspecified chronic bronchitis || id:finn-b-J10_BRONCHNAS	genus.DefluviitaleaceaeUCG011.id.11287	-0.0791104	0.125459	0.54835
0ngO8p	finn-b-J10_BRONCHNAS	Unspecified chronic bronchitis || id:finn-b-J10_BRONCHNAS	genus.Flavonifractor.id.2059	-0.128227	0.219091	0.59948
0rTnk2	finn-b-J10_BRONCHNAS	Unspecified chronic bronchitis || id:finn-b-J10_BRONCHNAS	genus.Lachnospira.id.2004	0.213528	0.201066	0.348109
0rWmph	finn-b-J10_BRONCHNAS	Unspecified chronic bronchitis || id:finn-b-J10_BRONCHNAS	phylum.Firmicutes.id.1672	0.0522093	0.0636509	0.42807
0Vfsi1	finn-b-J10_BRONCHNAS	Unspecified chronic bronchitis || id:finn-b-J10_BRONCHNAS	genus.Hungatella.id.11306	0.286804	0.230619	0.301962
1rpkuI	finn-b-J10_BRONCHNAS	Unspecified chronic bronchitis || id:finn-b-J10_BRONCHNAS	genus.FamilyXIIIUCG001.id.11294	0.00326656	0.0993552	0.974839
1uqUdL	finn-b-J10_BRONCHNAS	Unspecified chronic bronchitis || id:finn-b-J10_BRONCHNAS	genus.Escherichia.Shigella.id.3504	0.076497	0.0911492	0.425695
1zf0TZ	finn-b-J10_BRONCHNAS	Unspecified chronic bronchitis || id:finn-b-J10_BRONCHNAS	family.Streptococcaceae.id.1850	-0.0757588	0.136031	0.588731
20HL0T	finn-b-J10_BRONCHNAS	Unspecified chronic bronchitis || id:finn-b-J10_BRONCHNAS	genus.Holdemanella.id.11393	0.0422037	0.0970288	0.673834
2GJP3o	finn-b-J10_BRONCHNAS	Unspecified chronic bronchitis || id:finn-b-J10_BRONCHNAS	genus.Ruminococcus2.id.11374	0.0717667	0.0539182	0.206052
2neTKK	finn-b-J10_BRONCHNAS	Unspecified chronic bronchitis || id:finn-b-J10_BRONCHNAS	phylum.Euryarchaeota.id.55	-0.216843	0.110845	0.0789236
2vslhf	finn-b-J10_BRONCHNAS	Unspecified chronic bronchitis || id:finn-b-J10_BRONCHNAS	genus.Coprococcus2.id.11302	-0.0749239	0.220014	0.745056
31r1VV	finn-b-J10_BRONCHNAS	Unspecified chronic bronchitis || id:finn-b-J10_BRONCHNAS	family.Christensenellaceae.id.1866	0.0211377	0.0496681	0.68041
37ZEpI	finn-b-J10_BRONCHNAS	Unspecified chronic bronchitis || id:finn-b-J10_BRONCHNAS	genus..Eubacteriumrectalegroup.id.14374	-0.0178673	0.128562	0.894014
3cOJ1f	finn-b-J10_BRONCHNAS	Unspecified chronic bronchitis || id:finn-b-J10_BRONCHNAS	class.Actinobacteria.id.419	-0.0780364	0.06542	0.254244
3Oo7Td	finn-b-J10_BRONCHNAS	Unspecified chronic bronchitis || id:finn-b-J10_BRONCHNAS	class.Methanobacteria.id.119	0.0901571	0.132133	0.514303
3tgfXE	finn-b-J10_BRONCHNAS	Unspecified chronic bronchitis || id:finn-b-J10_BRONCHNAS	genus.Subdoligranulum.id.2070	0.0720702	0.0681351	0.317731
4zBtt2	finn-b-J10_BRONCHNAS	Unspecified chronic bronchitis || id:finn-b-J10_BRONCHNAS	genus.Bilophila.id.3170	-0.0334466	0.118758	0.78345
5IXuob	finn-b-J10_BRONCHNAS	Unspecified chronic bronchitis || id:finn-b-J10_BRONCHNAS	genus.RuminococcaceaeUCG014.id.11371	0.105233	0.0924604	0.284451
5qEcKL	finn-b-J10_BRONCHNAS	Unspecified chronic bronchitis || id:finn-b-J10_BRONCHNAS	genus.Streptococcus.id.1853	-0.0522554	0.141377	0.718107
5TN0Z7	finn-b-J10_BRONCHNAS	Unspecified chronic bronchitis || id:finn-b-J10_BRONCHNAS	genus.Oscillibacter.id.2063	-0.0617311	0.129348	0.642526
5XtLwc	finn-b-J10_BRONCHNAS	Unspecified chronic bronchitis || id:finn-b-J10_BRONCHNAS	genus.Catenibacterium.id.2153	-0.0088472	0.722748	0.991345
6gX3qe	finn-b-J10_BRONCHNAS	Unspecified chronic bronchitis || id:finn-b-J10_BRONCHNAS	phylum.Tenericutes.id.3919	-0.137828	0.0895166	0.154656
6jMcBB	finn-b-J10_BRONCHNAS	Unspecified chronic bronchitis || id:finn-b-J10_BRONCHNAS	family.Desulfovibrionaceae.id.3169	-0.106266	0.0656276	0.144057
6mIWxZ	finn-b-J10_BRONCHNAS	Unspecified chronic bronchitis || id:finn-b-J10_BRONCHNAS	genus.Coprobacter.id.949	0.0297298	0.102416	0.778981
77YJKV	finn-b-J10_BRONCHNAS	Unspecified chronic bronchitis || id:finn-b-J10_BRONCHNAS	genus..Eubacteriumruminantiumgroup.id.11340	0.0405107	0.0813191	0.625142
7aTYpg	finn-b-J10_BRONCHNAS	Unspecified chronic bronchitis || id:finn-b-J10_BRONCHNAS	genus.Collinsella.id.815	0.146621	0.11262	0.234151
7dqlOH	finn-b-J10_BRONCHNAS	Unspecified chronic bronchitis || id:finn-b-J10_BRONCHNAS	genus..Clostridiuminnocuumgroup.id.14397	-0.143934	0.132032	0.311746
7ioeKt	finn-b-J10_BRONCHNAS	Unspecified chronic bronchitis || id:finn-b-J10_BRONCHNAS	phylum.Proteobacteria.id.2375	-0.0624982	0.0669748	0.37272
80h8vf	finn-b-J10_BRONCHNAS	Unspecified chronic bronchitis || id:finn-b-J10_BRONCHNAS	genus.Anaerostipes.id.1991	0.0977643	0.0853363	0.276259
8jKldu	finn-b-J10_BRONCHNAS	Unspecified chronic bronchitis || id:finn-b-J10_BRONCHNAS	genus.Coprococcus3.id.11303	-0.252099	0.142972	0.12122
8NULRM	finn-b-J10_BRONCHNAS	Unspecified chronic bronchitis || id:finn-b-J10_BRONCHNAS	genus.Paraprevotella.id.962	-5.9612e-05	0.104594	0.999555
9i4tiU	finn-b-J10_BRONCHNAS	Unspecified chronic bronchitis || id:finn-b-J10_BRONCHNAS	order.Gastranaerophilales.id.1591	0.169112	0.0946846	0.117253
9s731W	finn-b-J10_BRONCHNAS	Unspecified chronic bronchitis || id:finn-b-J10_BRONCHNAS	genus.RuminococcaceaeUCG009.id.11366	0.131818	0.112686	0.269215
acLMuF	finn-b-J10_BRONCHNAS	Unspecified chronic bronchitis || id:finn-b-J10_BRONCHNAS	genus.Parasutterella.id.2892	-0.097656	0.0588601	0.122979
AdsBD9	finn-b-J10_BRONCHNAS	Unspecified chronic bronchitis || id:finn-b-J10_BRONCHNAS	genus.Turicibacter.id.2162	0.0437491	0.186373	0.820307
aGfu8V	finn-b-J10_BRONCHNAS	Unspecified chronic bronchitis || id:finn-b-J10_BRONCHNAS	order.Bifidobacteriales.id.432	-0.00423514	0.0750174	0.956091
AK0l7A	finn-b-J10_BRONCHNAS	Unspecified chronic bronchitis || id:finn-b-J10_BRONCHNAS	genus.LachnospiraceaeUCG010.id.11330	-0.0418442	0.0868243	0.642756
aKuChq	finn-b-J10_BRONCHNAS	Unspecified chronic bronchitis || id:finn-b-J10_BRONCHNAS	genus.Faecalibacterium.id.2057	-0.00883675	0.0654212	0.895889
aKXyAu	finn-b-J10_BRONCHNAS	Unspecified chronic bronchitis || id:finn-b-J10_BRONCHNAS	genus.Blautia.id.1992	0.111548	0.069269	0.135619
AN8qjo	finn-b-J10_BRONCHNAS	Unspecified chronic bronchitis || id:finn-b-J10_BRONCHNAS	genus.Clostridiumsensustricto1.id.1873	0.0703968	0.0975636	0.502893
anDrA2	finn-b-J10_BRONCHNAS	Unspecified chronic bronchitis || id:finn-b-J10_BRONCHNAS	genus..Eubacteriumventriosumgroup.id.11341	-0.101636	0.118329	0.40594
ASQ2fp	finn-b-J10_BRONCHNAS	Unspecified chronic bronchitis || id:finn-b-J10_BRONCHNAS	genus.RuminococcaceaeNK4A214group.id.11358	-0.0803708	0.101292	0.44429
aToCrK	finn-b-J10_BRONCHNAS	Unspecified chronic bronchitis || id:finn-b-J10_BRONCHNAS	genus.Anaerotruncus.id.2054	-0.0212587	0.0767284	0.786868
axDRMS	finn-b-J10_BRONCHNAS	Unspecified chronic bronchitis || id:finn-b-J10_BRONCHNAS	family.Prevotellaceae.id.960	0.0353658	0.0741512	0.640763
AXpdwL	finn-b-J10_BRONCHNAS	Unspecified chronic bronchitis || id:finn-b-J10_BRONCHNAS	family.Verrucomicrobiaceae.id.4036	-0.0433777	0.0843459	0.619443
B5jn0Y	finn-b-J10_BRONCHNAS	Unspecified chronic bronchitis || id:finn-b-J10_BRONCHNAS	genus.Roseburia.id.2012	-0.00774215	0.0780319	0.922604
BiKMtW	finn-b-J10_BRONCHNAS	Unspecified chronic bronchitis || id:finn-b-J10_BRONCHNAS	genus.Sutterella.id.2896	-0.0651427	0.137706	0.64633
BLC7wV	finn-b-J10_BRONCHNAS	Unspecified chronic bronchitis || id:finn-b-J10_BRONCHNAS	genus.RuminococcaceaeUCG013.id.11370	0.0610039	0.0770627	0.446956
BLSFBU	finn-b-J10_BRONCHNAS	Unspecified chronic bronchitis || id:finn-b-J10_BRONCHNAS	family.Rikenellaceae.id.967	-0.0816657	0.0689338	0.254569
BPW89n	finn-b-J10_BRONCHNAS	Unspecified chronic bronchitis || id:finn-b-J10_BRONCHNAS	order.Verrucomicrobiales.id.4030	-0.0436585	0.0843526	0.617237
Bt0kEx	finn-b-J10_BRONCHNAS	Unspecified chronic bronchitis || id:finn-b-J10_BRONCHNAS	genus.LachnospiraceaeNK4A136group.id.11319	-0.0633326	0.0420655	0.156083
Bt1upE	finn-b-J10_BRONCHNAS	Unspecified chronic bronchitis || id:finn-b-J10_BRONCHNAS	family.Rhodospirillaceae.id.2717	-0.00866415	0.118318	0.94274
C1xV1V	finn-b-J10_BRONCHNAS	Unspecified chronic bronchitis || id:finn-b-J10_BRONCHNAS	order.Victivallales.id.2254	0.0422635	0.122776	0.742416
c62fwk	finn-b-J10_BRONCHNAS	Unspecified chronic bronchitis || id:finn-b-J10_BRONCHNAS	genus.Sellimonas.id.14369	0.0469132	0.151998	0.766575
cqFLTQ	finn-b-J10_BRONCHNAS	Unspecified chronic bronchitis || id:finn-b-J10_BRONCHNAS	genus.Coprococcus1.id.11301	0.0389786	0.075871	0.618588
CUtsMo	finn-b-J10_BRONCHNAS	Unspecified chronic bronchitis || id:finn-b-J10_BRONCHNAS	family.ClostridialesvadinBB60group.id.11286	0.0533565	0.0637641	0.417834
CYNr8c	finn-b-J10_BRONCHNAS	Unspecified chronic bronchitis || id:finn-b-J10_BRONCHNAS	order.Actinomycetales.id.420	-0.00564178	0.0900582	0.953989
d9u3Wa	finn-b-J10_BRONCHNAS	Unspecified chronic bronchitis || id:finn-b-J10_BRONCHNAS	family.Lactobacillaceae.id.1836	-0.0852077	0.083721	0.348063
dP6VTT	finn-b-J10_BRONCHNAS	Unspecified chronic bronchitis || id:finn-b-J10_BRONCHNAS	class.Alphaproteobacteria.id.2379	-0.240822	0.16174	0.196675
dSCeM7	finn-b-J10_BRONCHNAS	Unspecified chronic bronchitis || id:finn-b-J10_BRONCHNAS	order.Enterobacteriales.id.3468	0.107935	0.199515	0.611737
DwGyne	finn-b-J10_BRONCHNAS	Unspecified chronic bronchitis || id:finn-b-J10_BRONCHNAS	family.BacteroidalesS24.7group.id.11173	0.0536976	0.115489	0.658357
E1ZDX3	finn-b-J10_BRONCHNAS	Unspecified chronic bronchitis || id:finn-b-J10_BRONCHNAS	genus.Oxalobacter.id.2978	0.0952854	0.137274	0.505123
e5mJnF	finn-b-J10_BRONCHNAS	Unspecified chronic bronchitis || id:finn-b-J10_BRONCHNAS	genus.Dorea.id.1997	-0.127525	0.0778945	0.140234
ebP4zV	finn-b-J10_BRONCHNAS	Unspecified chronic bronchitis || id:finn-b-J10_BRONCHNAS	genus.Ruminococcus1.id.11373	0.0583362	0.075478	0.46181
FcqSNY	finn-b-J10_BRONCHNAS	Unspecified chronic bronchitis || id:finn-b-J10_BRONCHNAS	family.Clostridiaceae1.id.1869	-0.0081475	0.078691	0.920085
fE3r8h	finn-b-J10_BRONCHNAS	Unspecified chronic bronchitis || id:finn-b-J10_BRONCHNAS	phylum.Verrucomicrobia.id.3982	-0.0592354	0.0714888	0.426667
FFi1Rd	finn-b-J10_BRONCHNAS	Unspecified chronic bronchitis || id:finn-b-J10_BRONCHNAS	family.Actinomycetaceae.id.421	-0.0057915	0.0900566	0.952769
FlVBaS	finn-b-J10_BRONCHNAS	Unspecified chronic bronchitis || id:finn-b-J10_BRONCHNAS	order.Erysipelotrichales.id.2148	0.0621333	0.100567	0.549263
Fr2Ff4	finn-b-J10_BRONCHNAS	Unspecified chronic bronchitis || id:finn-b-J10_BRONCHNAS	class.Clostridia.id.1859	0.214633	0.110789	0.0846733
FRQYhm	finn-b-J10_BRONCHNAS	Unspecified chronic bronchitis || id:finn-b-J10_BRONCHNAS	class.Gammaproteobacteria.id.3303	-0.131763	0.115348	0.317058
FT7OrH	finn-b-J10_BRONCHNAS	Unspecified chronic bronchitis || id:finn-b-J10_BRONCHNAS	genus.Actinomyces.id.423	-0.0640842	0.0855421	0.487491
FXBXNG	finn-b-J10_BRONCHNAS	Unspecified chronic bronchitis || id:finn-b-J10_BRONCHNAS	family.FamilyXI.id.1936	-0.248362	0.164743	0.182388
gkAVOW	finn-b-J10_BRONCHNAS	Unspecified chronic bronchitis || id:finn-b-J10_BRONCHNAS	phylum.Lentisphaerae.id.2238	0.0556388	0.124993	0.669662
GNp2YQ	finn-b-J10_BRONCHNAS	Unspecified chronic bronchitis || id:finn-b-J10_BRONCHNAS	genus..Ruminococcusgauvreauiigroup.id.11342	-0.103335	0.0965732	0.309759
hUph1f	finn-b-J10_BRONCHNAS	Unspecified chronic bronchitis || id:finn-b-J10_BRONCHNAS	genus.RikenellaceaeRC9gutgroup.id.11191	-0.0210016	0.154621	0.894948
I2CEyx	finn-b-J10_BRONCHNAS	Unspecified chronic bronchitis || id:finn-b-J10_BRONCHNAS	genus.Tyzzerella3.id.11335	-0.089477	0.231562	0.706566
I5XXsr	finn-b-J10_BRONCHNAS	Unspecified chronic bronchitis || id:finn-b-J10_BRONCHNAS	genus.Prevotella9.id.11183	0.0450222	0.068722	0.523804
iAhkfC	finn-b-J10_BRONCHNAS	Unspecified chronic bronchitis || id:finn-b-J10_BRONCHNAS	genus.Erysipelatoclostridium.id.11381	-0.00587781	0.0792405	0.941999
IgBtIU	finn-b-J10_BRONCHNAS	Unspecified chronic bronchitis || id:finn-b-J10_BRONCHNAS	class.Bacilli.id.1673	-0.0205265	0.0597573	0.735696
II0qrp	finn-b-J10_BRONCHNAS	Unspecified chronic bronchitis || id:finn-b-J10_BRONCHNAS	phylum.Actinobacteria.id.400	-0.0242062	0.0857736	0.782225
iMGTCD	finn-b-J10_BRONCHNAS	Unspecified chronic bronchitis || id:finn-b-J10_BRONCHNAS	genus.Ruminiclostridium5.id.11355	-0.0842504	0.116417	0.487635
iwPbIH	finn-b-J10_BRONCHNAS	Unspecified chronic bronchitis || id:finn-b-J10_BRONCHNAS	genus.Ruminiclostridium6.id.11356	-0.00465628	0.0705773	0.948402
j0mByI	finn-b-J10_BRONCHNAS	Unspecified chronic bronchitis || id:finn-b-J10_BRONCHNAS	order.NB1n.id.3953	0.0412814	0.0952631	0.673142
j4g0ZV	finn-b-J10_BRONCHNAS	Unspecified chronic bronchitis || id:finn-b-J10_BRONCHNAS	genus.CandidatusSoleaferrea.id.11350	0.0328839	0.248435	0.897965
j87dXS	finn-b-J10_BRONCHNAS	Unspecified chronic bronchitis || id:finn-b-J10_BRONCHNAS	genus.Eisenbergiella.id.11304	-0.113698	0.175929	0.534233
jfZByg	finn-b-J10_BRONCHNAS	Unspecified chronic bronchitis || id:finn-b-J10_BRONCHNAS	order.Lactobacillales.id.1800	-0.00509847	0.0617656	0.93547
JHChB7	finn-b-J10_BRONCHNAS	Unspecified chronic bronchitis || id:finn-b-J10_BRONCHNAS	genus.Adlercreutzia.id.812	0.00195358	0.131268	0.988609
jHia6Z	finn-b-J10_BRONCHNAS	Unspecified chronic bronchitis || id:finn-b-J10_BRONCHNAS	order.Pasteurellales.id.3688	0.0124892	0.058555	0.834682
jJC3Fm	finn-b-J10_BRONCHNAS	Unspecified chronic bronchitis || id:finn-b-J10_BRONCHNAS	genus.Enterorhabdus.id.820	-0.0307471	0.123678	0.815908
jUcEpg	finn-b-J10_BRONCHNAS	Unspecified chronic bronchitis || id:finn-b-J10_BRONCHNAS	genus.Butyricimonas.id.945	-0.0651563	0.0934607	0.500177
kjA5PB	finn-b-J10_BRONCHNAS	Unspecified chronic bronchitis || id:finn-b-J10_BRONCHNAS	genus.RuminococcaceaeUCG010.id.11367	-0.0465192	0.114757	0.70595
kodRd1	finn-b-J10_BRONCHNAS	Unspecified chronic bronchitis || id:finn-b-J10_BRONCHNAS	family.Defluviitaleaceae.id.1924	-0.0672815	0.0993722	0.515388
LCZ8yH	finn-b-J10_BRONCHNAS	Unspecified chronic bronchitis || id:finn-b-J10_BRONCHNAS	genus.Prevotella7.id.11182	0.219445	0.190665	0.279416
lJcL8y	finn-b-J10_BRONCHNAS	Unspecified chronic bronchitis || id:finn-b-J10_BRONCHNAS	genus.RuminococcaceaeUCG003.id.11361	0.0612323	0.0847438	0.486506
LKYg6S	finn-b-J10_BRONCHNAS	Unspecified chronic bronchitis || id:finn-b-J10_BRONCHNAS	genus.Terrisporobacter.id.11348	0.089184	0.179972	0.654243
LRKdIa	finn-b-J10_BRONCHNAS	Unspecified chronic bronchitis || id:finn-b-J10_BRONCHNAS	family.Bifidobacteriaceae.id.433	-0.00423514	0.0750174	0.956091
m0ByAU	finn-b-J10_BRONCHNAS	Unspecified chronic bronchitis || id:finn-b-J10_BRONCHNAS	order.Desulfovibrionales.id.3156	-0.0777526	0.0609141	0.230649
m9LXEq	finn-b-J10_BRONCHNAS	Unspecified chronic bronchitis || id:finn-b-J10_BRONCHNAS	family.Enterobacteriaceae.id.3469	0.107935	0.199515	0.611737
MBOR7Y	finn-b-J10_BRONCHNAS	Unspecified chronic bronchitis || id:finn-b-J10_BRONCHNAS	family.Coriobacteriaceae.id.811	0.0846065	0.111676	0.464606
MpL626	finn-b-J10_BRONCHNAS	Unspecified chronic bronchitis || id:finn-b-J10_BRONCHNAS	genus.Lachnoclostridium.id.11308	0.04405	0.0852587	0.615619
Msb4zz	finn-b-J10_BRONCHNAS	Unspecified chronic bronchitis || id:finn-b-J10_BRONCHNAS	class.Melainabacteria.id.1589	0.0859053	0.09435	0.38917
MXS84H	finn-b-J10_BRONCHNAS	Unspecified chronic bronchitis || id:finn-b-J10_BRONCHNAS	class.Negativicutes.id.2164	0.112427	0.0853424	0.217102
mz9jd0	finn-b-J10_BRONCHNAS	Unspecified chronic bronchitis || id:finn-b-J10_BRONCHNAS	genus.Barnesiella.id.944	-0.172879	0.101443	0.11639
n3j0op	finn-b-J10_BRONCHNAS	Unspecified chronic bronchitis || id:finn-b-J10_BRONCHNAS	class.Deltaproteobacteria.id.3087	-0.114273	0.0619684	0.0922547
nFlAu5	finn-b-J10_BRONCHNAS	Unspecified chronic bronchitis || id:finn-b-J10_BRONCHNAS	family.Lachnospiraceae.id.1987	-0.0467278	0.0868774	0.599121
nIesEv	finn-b-J10_BRONCHNAS	Unspecified chronic bronchitis || id:finn-b-J10_BRONCHNAS	genus.Peptococcus.id.2037	0.0970646	0.104169	0.373392
NKNDGp	finn-b-J10_BRONCHNAS	Unspecified chronic bronchitis || id:finn-b-J10_BRONCHNAS	order.Methanobacteriales.id.120	0.0901571	0.132133	0.514303
nnD7ru	finn-b-J10_BRONCHNAS	Unspecified chronic bronchitis || id:finn-b-J10_BRONCHNAS	genus..Eubacteriumoxidoreducensgroup.id.11339	0.0945243	0.161517	0.599504
NqdTjG	finn-b-J10_BRONCHNAS	Unspecified chronic bronchitis || id:finn-b-J10_BRONCHNAS	genus.FamilyXIIIAD3011group.id.11293	-0.0010525	0.126831	0.993527
nQHoYD	finn-b-J10_BRONCHNAS	Unspecified chronic bronchitis || id:finn-b-J10_BRONCHNAS	class.Lentisphaeria.id.2250	0.0422635	0.122776	0.742416
nRNBx9	finn-b-J10_BRONCHNAS	Unspecified chronic bronchitis || id:finn-b-J10_BRONCHNAS	class.Mollicutes.id.3920	-0.137828	0.0895166	0.154656
O0n2Pz	finn-b-J10_BRONCHNAS	Unspecified chronic bronchitis || id:finn-b-J10_BRONCHNAS	family.Bacteroidaceae.id.917	0.0378083	0.168903	0.829269
obtxsV	finn-b-J10_BRONCHNAS	Unspecified chronic bronchitis || id:finn-b-J10_BRONCHNAS	family.Veillonellaceae.id.2172	-0.0210519	0.0455151	0.649569
oChqj7	finn-b-J10_BRONCHNAS	Unspecified chronic bronchitis || id:finn-b-J10_BRONCHNAS	phylum.Bacteroidetes.id.905	0.0215643	0.0694773	0.76334
oGD8An	finn-b-J10_BRONCHNAS	Unspecified chronic bronchitis || id:finn-b-J10_BRONCHNAS	order.Coriobacteriales.id.810	0.0846065	0.111676	0.464606
OhSZ6N	finn-b-J10_BRONCHNAS	Unspecified chronic bronchitis || id:finn-b-J10_BRONCHNAS	genus.RuminococcaceaeUCG002.id.11360	-0.094965	0.0638814	0.15272
olDlSu	finn-b-J10_BRONCHNAS	Unspecified chronic bronchitis || id:finn-b-J10_BRONCHNAS	genus..Eubacteriumnodatumgroup.id.11297	-0.153163	0.139625	0.30114
OtCSo3	finn-b-J10_BRONCHNAS	Unspecified chronic bronchitis || id:finn-b-J10_BRONCHNAS	genus.Alloprevotella.id.961	-0.370636	0.293821	0.275702
oU56W6	finn-b-J10_BRONCHNAS	Unspecified chronic bronchitis || id:finn-b-J10_BRONCHNAS	family.Peptostreptococcaceae.id.2042	-0.00623378	0.053851	0.909929
Oxkiqb	finn-b-J10_BRONCHNAS	Unspecified chronic bronchitis || id:finn-b-J10_BRONCHNAS	order.Clostridiales.id.1863	0.259079	0.105257	0.0335957
P9709V	finn-b-J10_BRONCHNAS	Unspecified chronic bronchitis || id:finn-b-J10_BRONCHNAS	genus..Eubacteriumhalliigroup.id.11338	-0.0485014	0.060222	0.434068
PcT6eJ	finn-b-J10_BRONCHNAS	Unspecified chronic bronchitis || id:finn-b-J10_BRONCHNAS	phylum.Cyanobacteria.id.1500	0.164392	0.128606	0.248377
pCXx5P	finn-b-J10_BRONCHNAS	Unspecified chronic bronchitis || id:finn-b-J10_BRONCHNAS	genus.Phascolarctobacterium.id.2168	-0.21474	0.13993	0.168749
PGlGHi	finn-b-J10_BRONCHNAS	Unspecified chronic bronchitis || id:finn-b-J10_BRONCHNAS	genus.LachnospiraceaeUCG008.id.11328	0.259591	0.167911	0.156507
pXAgfu	finn-b-J10_BRONCHNAS	Unspecified chronic bronchitis || id:finn-b-J10_BRONCHNAS	family.Acidaminococcaceae.id.2166	0.0345349	0.122846	0.789878
q1bO5E	finn-b-J10_BRONCHNAS	Unspecified chronic bronchitis || id:finn-b-J10_BRONCHNAS	genus.Lactobacillus.id.1837	-0.0660948	0.0761955	0.414447
Q3dvBY	finn-b-J10_BRONCHNAS	Unspecified chronic bronchitis || id:finn-b-J10_BRONCHNAS	genus.Methanobrevibacter.id.123	-0.145747	0.141835	0.362222
Q46NVk	finn-b-J10_BRONCHNAS	Unspecified chronic bronchitis || id:finn-b-J10_BRONCHNAS	genus.Intestinibacter.id.11345	0.0628178	0.0724053	0.401353
qE3Gq8	finn-b-J10_BRONCHNAS	Unspecified chronic bronchitis || id:finn-b-J10_BRONCHNAS	genus..Ruminococcustorquesgroup.id.14377	0.0215121	0.0912046	0.820289
qENAoR	finn-b-J10_BRONCHNAS	Unspecified chronic bronchitis || id:finn-b-J10_BRONCHNAS	genus.Victivallis.id.2256	-0.30489	0.190624	0.148393
QGrGNV	finn-b-J10_BRONCHNAS	Unspecified chronic bronchitis || id:finn-b-J10_BRONCHNAS	genus.Haemophilus.id.3698	-0.00239618	0.0773917	0.976164
qiWbrh	finn-b-J10_BRONCHNAS	Unspecified chronic bronchitis || id:finn-b-J10_BRONCHNAS	order.Selenomonadales.id.2165	0.112427	0.0853424	0.217102
QjakFr	finn-b-J10_BRONCHNAS	Unspecified chronic bronchitis || id:finn-b-J10_BRONCHNAS	genus.LachnospiraceaeFCS020group.id.11314	-0.0405348	0.062582	0.531762
Qyd7XB	finn-b-J10_BRONCHNAS	Unspecified chronic bronchitis || id:finn-b-J10_BRONCHNAS	genus..Eubacteriumxylanophilumgroup.id.14375	0.0855279	0.122698	0.508248
R6RQXL	finn-b-J10_BRONCHNAS	Unspecified chronic bronchitis || id:finn-b-J10_BRONCHNAS	genus..Ruminococcusgnavusgroup.id.14376	0.0155147	0.115093	0.895444
R7oLoV	finn-b-J10_BRONCHNAS	Unspecified chronic bronchitis || id:finn-b-J10_BRONCHNAS	genus.RuminococcaceaeUCG011.id.11368	0.00610102	0.136165	0.965716
RKlTkD	finn-b-J10_BRONCHNAS	Unspecified chronic bronchitis || id:finn-b-J10_BRONCHNAS	genus.Bifidobacterium.id.436	-0.0770354	0.072647	0.311688
rlb7o5	finn-b-J10_BRONCHNAS	Unspecified chronic bronchitis || id:finn-b-J10_BRONCHNAS	genus..Eubacteriumcoprostanoligenesgroup.id.11375	0.0525464	0.0913279	0.576628
RmoHnu	finn-b-J10_BRONCHNAS	Unspecified chronic bronchitis || id:finn-b-J10_BRONCHNAS	genus.Ruminiclostridium9.id.11357	0.318866	0.143589	0.0681332
rsbOlb	finn-b-J10_BRONCHNAS	Unspecified chronic bronchitis || id:finn-b-J10_BRONCHNAS	order.MollicutesRF9.id.11579	0.0165354	0.0713019	0.820869
Rv99Lm	finn-b-J10_BRONCHNAS	Unspecified chronic bronchitis || id:finn-b-J10_BRONCHNAS	genus..Eubacteriumbrachygroup.id.11296	0.109179	0.103625	0.322848
sF7W2L	finn-b-J10_BRONCHNAS	Unspecified chronic bronchitis || id:finn-b-J10_BRONCHNAS	genus.Howardella.id.2000	-0.0160681	0.118818	0.896234
sFxDb3	finn-b-J10_BRONCHNAS	Unspecified chronic bronchitis || id:finn-b-J10_BRONCHNAS	order.Burkholderiales.id.2874	-0.162659	0.0942146	0.122536
Sgv0J4	finn-b-J10_BRONCHNAS	Unspecified chronic bronchitis || id:finn-b-J10_BRONCHNAS	family.Victivallaceae.id.2255	-0.117238	0.118547	0.346007
SpO9Ka	finn-b-J10_BRONCHNAS	Unspecified chronic bronchitis || id:finn-b-J10_BRONCHNAS	family.Porphyromonadaceae.id.943	-0.290323	0.12371	0.0513283
staWrf	finn-b-J10_BRONCHNAS	Unspecified chronic bronchitis || id:finn-b-J10_BRONCHNAS	order.Rhodospirillales.id.2667	-0.010669	0.122972	0.932293
szt6bn	finn-b-J10_BRONCHNAS	Unspecified chronic bronchitis || id:finn-b-J10_BRONCHNAS	class.Coriobacteriia.id.809	0.0846065	0.111676	0.464606
T35lgz	finn-b-J10_BRONCHNAS	Unspecified chronic bronchitis || id:finn-b-J10_BRONCHNAS	family.Oxalobacteraceae.id.2966	-0.047149	0.0966167	0.634344
T8T6Lu	finn-b-J10_BRONCHNAS	Unspecified chronic bronchitis || id:finn-b-J10_BRONCHNAS	family.Peptococcaceae.id.2024	0.102581	0.0797292	0.239141
tbXTaX	finn-b-J10_BRONCHNAS	Unspecified chronic bronchitis || id:finn-b-J10_BRONCHNAS	genus.ChristensenellaceaeR.7group.id.11283	0.0923923	0.140031	0.530484
TGrzdF	finn-b-J10_BRONCHNAS	Unspecified chronic bronchitis || id:finn-b-J10_BRONCHNAS	genus..Eubacteriumfissicatenagroup.id.14373	0.213896	0.153782	0.206865
tkl5vG	finn-b-J10_BRONCHNAS	Unspecified chronic bronchitis || id:finn-b-J10_BRONCHNAS	genus.Slackia.id.825	0.254272	0.215248	0.302922
TlODZI	finn-b-J10_BRONCHNAS	Unspecified chronic bronchitis || id:finn-b-J10_BRONCHNAS	genus.RuminococcaceaeUCG004.id.11362	0.181592	0.185959	0.354324
TQSpiB	finn-b-J10_BRONCHNAS	Unspecified chronic bronchitis || id:finn-b-J10_BRONCHNAS	genus.LachnospiraceaeUCG004.id.11324	0.0504159	0.0956112	0.609483
tSliO9	finn-b-J10_BRONCHNAS	Unspecified chronic bronchitis || id:finn-b-J10_BRONCHNAS	order.Bacteroidales.id.913	-0.0249984	0.0623107	0.695964
TUj4LC	finn-b-J10_BRONCHNAS	Unspecified chronic bronchitis || id:finn-b-J10_BRONCHNAS	genus.LachnospiraceaeNC2004group.id.11316	-0.0216767	0.123466	0.865605
uCOF7P	finn-b-J10_BRONCHNAS	Unspecified chronic bronchitis || id:finn-b-J10_BRONCHNAS	order.Bacillales.id.1674	0.0691339	0.167168	0.691572
uHEy8Q	finn-b-J10_BRONCHNAS	Unspecified chronic bronchitis || id:finn-b-J10_BRONCHNAS	genus.Akkermansia.id.4037	-0.0435799	0.0843125	0.617698
uQYGEB	finn-b-J10_BRONCHNAS	Unspecified chronic bronchitis || id:finn-b-J10_BRONCHNAS	genus.Parabacteroides.id.954	0.357375	0.299272	0.318232
UsMxlz	finn-b-J10_BRONCHNAS	Unspecified chronic bronchitis || id:finn-b-J10_BRONCHNAS	class.Verrucomicrobiae.id.4029	-0.0436585	0.0843526	0.617237
UTPK2n	finn-b-J10_BRONCHNAS	Unspecified chronic bronchitis || id:finn-b-J10_BRONCHNAS	class.Bacteroidia.id.912	-0.0249984	0.0623107	0.695964
UYJxH8	finn-b-J10_BRONCHNAS	Unspecified chronic bronchitis || id:finn-b-J10_BRONCHNAS	genus.Butyrivibrio.id.1993	-0.154983	0.091883	0.115486
Vd8Fsi	finn-b-J10_BRONCHNAS	Unspecified chronic bronchitis || id:finn-b-J10_BRONCHNAS	genus.Bacteroides.id.918	0.0378083	0.168903	0.829269
vlyGOP	finn-b-J10_BRONCHNAS	Unspecified chronic bronchitis || id:finn-b-J10_BRONCHNAS	family.Ruminococcaceae.id.2050	-0.102997	0.101324	0.343226
W49loY	finn-b-J10_BRONCHNAS	Unspecified chronic bronchitis || id:finn-b-J10_BRONCHNAS	genus.Olsenella.id.822	-0.025806	0.0935896	0.789739
w5yhuV	finn-b-J10_BRONCHNAS	Unspecified chronic bronchitis || id:finn-b-J10_BRONCHNAS	genus.Romboutsia.id.11347	0.0569263	0.0808521	0.496018
WaNFee	finn-b-J10_BRONCHNAS	Unspecified chronic bronchitis || id:finn-b-J10_BRONCHNAS	genus.Desulfovibrio.id.3173	0.0205184	0.0896879	0.824783
WCt5pC	finn-b-J10_BRONCHNAS	Unspecified chronic bronchitis || id:finn-b-J10_BRONCHNAS	genus.Anaerofilum.id.2053	-0.0606417	0.184809	0.750317
WEMGli	finn-b-J10_BRONCHNAS	Unspecified chronic bronchitis || id:finn-b-J10_BRONCHNAS	family.Alcaligenaceae.id.2875	-0.115184	0.116798	0.349811
wFbL6J	finn-b-J10_BRONCHNAS	Unspecified chronic bronchitis || id:finn-b-J10_BRONCHNAS	genus.Marvinbryantia.id.2005	-0.090404	0.149471	0.562054
wIF1Yn	finn-b-J10_BRONCHNAS	Unspecified chronic bronchitis || id:finn-b-J10_BRONCHNAS	genus.LachnospiraceaeUCG001.id.11321	0.0717366	0.104424	0.506323
wJFco0	finn-b-J10_BRONCHNAS	Unspecified chronic bronchitis || id:finn-b-J10_BRONCHNAS	genus.Veillonella.id.2198	0.0111178	0.240477	0.965341
wn5rK2	finn-b-J10_BRONCHNAS	Unspecified chronic bronchitis || id:finn-b-J10_BRONCHNAS	genus.ErysipelotrichaceaeUCG003.id.11384	-0.0149952	0.0846691	0.861964
wQYhwp	finn-b-J10_BRONCHNAS	Unspecified chronic bronchitis || id:finn-b-J10_BRONCHNAS	genus.Odoribacter.id.952	0.326382	0.103088	0.0249252
WvdQyb	finn-b-J10_BRONCHNAS	Unspecified chronic bronchitis || id:finn-b-J10_BRONCHNAS	genus..Eubacteriumeligensgroup.id.14372	0.00329467	0.144751	0.982931
X4kHrP	finn-b-J10_BRONCHNAS	Unspecified chronic bronchitis || id:finn-b-J10_BRONCHNAS	class.Betaproteobacteria.id.2867	-0.160859	0.0977409	0.134219
xCukIr	finn-b-J10_BRONCHNAS	Unspecified chronic bronchitis || id:finn-b-J10_BRONCHNAS	genus.Dialister.id.2183	0.0572609	0.100097	0.581288
Xtktja	finn-b-J10_BRONCHNAS	Unspecified chronic bronchitis || id:finn-b-J10_BRONCHNAS	family.Pasteurellaceae.id.3689	0.0124892	0.058555	0.834682
XTu0EY	finn-b-J10_BRONCHNAS	Unspecified chronic bronchitis || id:finn-b-J10_BRONCHNAS	genus.Intestinimonas.id.2062	-0.0290746	0.0632034	0.652567
XVFzMF	finn-b-J10_BRONCHNAS	Unspecified chronic bronchitis || id:finn-b-J10_BRONCHNAS	genus.Holdemania.id.2157	0.0563233	0.07656	0.476062
y0FJ9U	finn-b-J10_BRONCHNAS	Unspecified chronic bronchitis || id:finn-b-J10_BRONCHNAS	genus.LachnospiraceaeND3007group.id.11317	-0.105713	1.17083	0.942676
Y7cF3n	finn-b-J10_BRONCHNAS	Unspecified chronic bronchitis || id:finn-b-J10_BRONCHNAS	family.Methanobacteriaceae.id.121	0.0901571	0.132133	0.514303
yakWtY	finn-b-J10_BRONCHNAS	Unspecified chronic bronchitis || id:finn-b-J10_BRONCHNAS	genus.Butyricicoccus.id.2055	-0.0608261	0.0894577	0.521896
yerlNC	finn-b-J10_BRONCHNAS	Unspecified chronic bronchitis || id:finn-b-J10_BRONCHNAS	genus.RuminococcaceaeUCG005.id.11363	-0.0874926	0.089318	0.346638
yfxJv6	finn-b-J10_BRONCHNAS	Unspecified chronic bronchitis || id:finn-b-J10_BRONCHNAS	family.Erysipelotrichaceae.id.2149	0.0621333	0.100567	0.549263
ygbSF7	finn-b-J10_BRONCHNAS	Unspecified chronic bronchitis || id:finn-b-J10_BRONCHNAS	genus.Fusicatenibacter.id.11305	-0.0384087	0.092561	0.683685
ylev3A	finn-b-J10_BRONCHNAS	Unspecified chronic bronchitis || id:finn-b-J10_BRONCHNAS	family.FamilyXIII.id.1957	-0.172733	0.107326	0.151559
yLt27i	finn-b-J10_BRONCHNAS	Unspecified chronic bronchitis || id:finn-b-J10_BRONCHNAS	genus.Senegalimassilia.id.11160	0.0645183	0.141357	0.679104
YXZeGZ	finn-b-J10_BRONCHNAS	Unspecified chronic bronchitis || id:finn-b-J10_BRONCHNAS	genus.Alistipes.id.968	0.0865459	0.130031	0.519392
YYHfMs	finn-b-J10_BRONCHNAS	Unspecified chronic bronchitis || id:finn-b-J10_BRONCHNAS	genus.Gordonibacter.id.821	0.0022978	0.122118	0.985358
zaZf8A	finn-b-J10_BRONCHNAS	Unspecified chronic bronchitis || id:finn-b-J10_BRONCHNAS	genus.Oscillospira.id.2064	-0.179842	0.142015	0.252325
ZJXDpG	finn-b-J10_BRONCHNAS	Unspecified chronic bronchitis || id:finn-b-J10_BRONCHNAS	class.Erysipelotrichia.id.2147	0.0621333	0.100567	0.549263
zkWLyI	finn-b-J10_BRONCHNAS	Unspecified chronic bronchitis || id:finn-b-J10_BRONCHNAS	genus.Allisonella.id.2174	0.0481518	0.187773	0.80618

## Sheet: heterogeneity
id.exposure	id.outcome	outcome	exposure	method	Q	Q_df	Q_pval
0aMbT3	finn-b-J10_BRONCHNAS	Unspecified chronic bronchitis || id:finn-b-J10_BRONCHNAS	genus.Eggerthella.id.819	MR Egger	12.749	8	0.120783
0aMbT3	finn-b-J10_BRONCHNAS	Unspecified chronic bronchitis || id:finn-b-J10_BRONCHNAS	genus.Eggerthella.id.819	Inverse variance weighted	13.4082	9	0.144988
0heWA4	finn-b-J10_BRONCHNAS	Unspecified chronic bronchitis || id:finn-b-J10_BRONCHNAS	genus.Lactococcus.id.1851	MR Egger	6.22585	7	0.51364
0heWA4	finn-b-J10_BRONCHNAS	Unspecified chronic bronchitis || id:finn-b-J10_BRONCHNAS	genus.Lactococcus.id.1851	Inverse variance weighted	10.2907	8	0.245214
0lsDJy	finn-b-J10_BRONCHNAS	Unspecified chronic bronchitis || id:finn-b-J10_BRONCHNAS	genus.DefluviitaleaceaeUCG011.id.11287	MR Egger	8.40598	7	0.298159
0lsDJy	finn-b-J10_BRONCHNAS	Unspecified chronic bronchitis || id:finn-b-J10_BRONCHNAS	genus.DefluviitaleaceaeUCG011.id.11287	Inverse variance weighted	8.88346	8	0.352223
0ngO8p	finn-b-J10_BRONCHNAS	Unspecified chronic bronchitis || id:finn-b-J10_BRONCHNAS	genus.Flavonifractor.id.2059	MR Egger	6.53673	3	0.0882253
0ngO8p	finn-b-J10_BRONCHNAS	Unspecified chronic bronchitis || id:finn-b-J10_BRONCHNAS	genus.Flavonifractor.id.2059	Inverse variance weighted	7.28309	4	0.121663
0rTnk2	finn-b-J10_BRONCHNAS	Unspecified chronic bronchitis || id:finn-b-J10_BRONCHNAS	genus.Lachnospira.id.2004	MR Egger	4.24743	4	0.373555
0rTnk2	finn-b-J10_BRONCHNAS	Unspecified chronic bronchitis || id:finn-b-J10_BRONCHNAS	genus.Lachnospira.id.2004	Inverse variance weighted	5.44499	5	0.364015
0rWmph	finn-b-J10_BRONCHNAS	Unspecified chronic bronchitis || id:finn-b-J10_BRONCHNAS	phylum.Firmicutes.id.1672	MR Egger	9.93057	12	0.622052
0rWmph	finn-b-J10_BRONCHNAS	Unspecified chronic bronchitis || id:finn-b-J10_BRONCHNAS	phylum.Firmicutes.id.1672	Inverse variance weighted	10.6034	13	0.644006
0Vfsi1	finn-b-J10_BRONCHNAS	Unspecified chronic bronchitis || id:finn-b-J10_BRONCHNAS	genus.Hungatella.id.11306	MR Egger	2.20381	3	0.531199
0Vfsi1	finn-b-J10_BRONCHNAS	Unspecified chronic bronchitis || id:finn-b-J10_BRONCHNAS	genus.Hungatella.id.11306	Inverse variance weighted	3.75041	4	0.440836
1rpkuI	finn-b-J10_BRONCHNAS	Unspecified chronic bronchitis || id:finn-b-J10_BRONCHNAS	genus.FamilyXIIIUCG001.id.11294	MR Egger	4.75683	6	0.575358
1rpkuI	finn-b-J10_BRONCHNAS	Unspecified chronic bronchitis || id:finn-b-J10_BRONCHNAS	genus.FamilyXIIIUCG001.id.11294	Inverse variance weighted	4.75791	7	0.689479
1uqUdL	finn-b-J10_BRONCHNAS	Unspecified chronic bronchitis || id:finn-b-J10_BRONCHNAS	genus.Escherichia.Shigella.id.3504	MR Egger	9.21742	8	0.324288
1uqUdL	finn-b-J10_BRONCHNAS	Unspecified chronic bronchitis || id:finn-b-J10_BRONCHNAS	genus.Escherichia.Shigella.id.3504	Inverse variance weighted	10.0289	9	0.348147
1zf0TZ	finn-b-J10_BRONCHNAS	Unspecified chronic bronchitis || id:finn-b-J10_BRONCHNAS	family.Streptococcaceae.id.1850	MR Egger	17.5907	11	0.0915779
1zf0TZ	finn-b-J10_BRONCHNAS	Unspecified chronic bronchitis || id:finn-b-J10_BRONCHNAS	family.Streptococcaceae.id.1850	Inverse variance weighted	18.0867	12	0.113085
20HL0T	finn-b-J10_BRONCHNAS	Unspecified chronic bronchitis || id:finn-b-J10_BRONCHNAS	genus.Holdemanella.id.11393	MR Egger	15.3478	9	0.0818159
20HL0T	finn-b-J10_BRONCHNAS	Unspecified chronic bronchitis || id:finn-b-J10_BRONCHNAS	genus.Holdemanella.id.11393	Inverse variance weighted	15.6704	10	0.109465
2GJP3o	finn-b-J10_BRONCHNAS	Unspecified chronic bronchitis || id:finn-b-J10_BRONCHNAS	genus.Ruminococcus2.id.11374	MR Egger	11.463	13	0.572087
2GJP3o	finn-b-J10_BRONCHNAS	Unspecified chronic bronchitis || id:finn-b-J10_BRONCHNAS	genus.Ruminococcus2.id.11374	Inverse variance weighted	13.2347	14	0.508133
2neTKK	finn-b-J10_BRONCHNAS	Unspecified chronic bronchitis || id:finn-b-J10_BRONCHNAS	phylum.Euryarchaeota.id.55	MR Egger	2.98389	10	0.981801
2neTKK	finn-b-J10_BRONCHNAS	Unspecified chronic bronchitis || id:finn-b-J10_BRONCHNAS	phylum.Euryarchaeota.id.55	Inverse variance weighted	6.81087	11	0.814186
2vslhf	finn-b-J10_BRONCHNAS	Unspecified chronic bronchitis || id:finn-b-J10_BRONCHNAS	genus.Coprococcus2.id.11302	MR Egger	4.82807	6	0.566046
2vslhf	finn-b-J10_BRONCHNAS	Unspecified chronic bronchitis || id:finn-b-J10_BRONCHNAS	genus.Coprococcus2.id.11302	Inverse variance weighted	4.94404	7	0.666793
31r1VV	finn-b-J10_BRONCHNAS	Unspecified chronic bronchitis || id:finn-b-J10_BRONCHNAS	family.Christensenellaceae.id.1866	MR Egger	6.1004	9	0.729829
31r1VV	finn-b-J10_BRONCHNAS	Unspecified chronic bronchitis || id:finn-b-J10_BRONCHNAS	family.Christensenellaceae.id.1866	Inverse variance weighted	6.28152	10	0.791082
37ZEpI	finn-b-J10_BRONCHNAS	Unspecified chronic bronchitis || id:finn-b-J10_BRONCHNAS	genus..Eubacteriumrectalegroup.id.14374	MR Egger	9.07987	6	0.169136
37ZEpI	finn-b-J10_BRONCHNAS	Unspecified chronic bronchitis || id:finn-b-J10_BRONCHNAS	genus..Eubacteriumrectalegroup.id.14374	Inverse variance weighted	9.1091	7	0.244917
3cOJ1f	finn-b-J10_BRONCHNAS	Unspecified chronic bronchitis || id:finn-b-J10_BRONCHNAS	class.Actinobacteria.id.419	MR Egger	15.3769	13	0.284417
3cOJ1f	finn-b-J10_BRONCHNAS	Unspecified chronic bronchitis || id:finn-b-J10_BRONCHNAS	class.Actinobacteria.id.419	Inverse variance weighted	17.06	14	0.252996
3Oo7Td	finn-b-J10_BRONCHNAS	Unspecified chronic bronchitis || id:finn-b-J10_BRONCHNAS	class.Methanobacteria.id.119	MR Egger	6.65217	8	0.574583
3Oo7Td	finn-b-J10_BRONCHNAS	Unspecified chronic bronchitis || id:finn-b-J10_BRONCHNAS	class.Methanobacteria.id.119	Inverse variance weighted	7.11773	9	0.624864
3tgfXE	finn-b-J10_BRONCHNAS	Unspecified chronic bronchitis || id:finn-b-J10_BRONCHNAS	genus.Subdoligranulum.id.2070	MR Egger	6.70082	9	0.668236
3tgfXE	finn-b-J10_BRONCHNAS	Unspecified chronic bronchitis || id:finn-b-J10_BRONCHNAS	genus.Subdoligranulum.id.2070	Inverse variance weighted	7.81966	10	0.646447
4zBtt2	finn-b-J10_BRONCHNAS	Unspecified chronic bronchitis || id:finn-b-J10_BRONCHNAS	genus.Bilophila.id.3170	MR Egger	11.2007	11	0.426606
4zBtt2	finn-b-J10_BRONCHNAS	Unspecified chronic bronchitis || id:finn-b-J10_BRONCHNAS	genus.Bilophila.id.3170	Inverse variance weighted	11.2815	12	0.504964
5IXuob	finn-b-J10_BRONCHNAS	Unspecified chronic bronchitis || id:finn-b-J10_BRONCHNAS	genus.RuminococcaceaeUCG014.id.11371	MR Egger	17.9792	9	0.0354153
5IXuob	finn-b-J10_BRONCHNAS	Unspecified chronic bronchitis || id:finn-b-J10_BRONCHNAS	genus.RuminococcaceaeUCG014.id.11371	Inverse variance weighted	20.567	10	0.0243238
5qEcKL	finn-b-J10_BRONCHNAS	Unspecified chronic bronchitis || id:finn-b-J10_BRONCHNAS	genus.Streptococcus.id.1853	MR Egger	27.3968	12	0.00677199
5qEcKL	finn-b-J10_BRONCHNAS	Unspecified chronic bronchitis || id:finn-b-J10_BRONCHNAS	genus.Streptococcus.id.1853	Inverse variance weighted	27.7087	13	0.00993499
5TN0Z7	finn-b-J10_BRONCHNAS	Unspecified chronic bronchitis || id:finn-b-J10_BRONCHNAS	genus.Oscillibacter.id.2063	MR Egger	22.1723	11	0.0230717
5TN0Z7	finn-b-J10_BRONCHNAS	Unspecified chronic bronchitis || id:finn-b-J10_BRONCHNAS	genus.Oscillibacter.id.2063	Inverse variance weighted	22.6314	12	0.0310231
5XtLwc	finn-b-J10_BRONCHNAS	Unspecified chronic bronchitis || id:finn-b-J10_BRONCHNAS	genus.Catenibacterium.id.2153	MR Egger	4.64914	2	0.0978255
5XtLwc	finn-b-J10_BRONCHNAS	Unspecified chronic bronchitis || id:finn-b-J10_BRONCHNAS	genus.Catenibacterium.id.2153	Inverse variance weighted	4.64949	3	0.199338
6gX3qe	finn-b-J10_BRONCHNAS	Unspecified chronic bronchitis || id:finn-b-J10_BRONCHNAS	phylum.Tenericutes.id.3919	MR Egger	3.52214	10	0.966341
6gX3qe	finn-b-J10_BRONCHNAS	Unspecified chronic bronchitis || id:finn-b-J10_BRONCHNAS	phylum.Tenericutes.id.3919	Inverse variance weighted	5.89281	11	0.88042
6jMcBB	finn-b-J10_BRONCHNAS	Unspecified chronic bronchitis || id:finn-b-J10_BRONCHNAS	family.Desulfovibrionaceae.id.3169	MR Egger	5.41922	8	0.711973
6jMcBB	finn-b-J10_BRONCHNAS	Unspecified chronic bronchitis || id:finn-b-J10_BRONCHNAS	family.Desulfovibrionaceae.id.3169	Inverse variance weighted	8.04113	9	0.530006
6mIWxZ	finn-b-J10_BRONCHNAS	Unspecified chronic bronchitis || id:finn-b-J10_BRONCHNAS	genus.Coprobacter.id.949	MR Egger	4.90008	8	0.7682
6mIWxZ	finn-b-J10_BRONCHNAS	Unspecified chronic bronchitis || id:finn-b-J10_BRONCHNAS	genus.Coprobacter.id.949	Inverse variance weighted	4.98435	9	0.83567
77YJKV	finn-b-J10_BRONCHNAS	Unspecified chronic bronchitis || id:finn-b-J10_BRONCHNAS	genus..Eubacteriumruminantiumgroup.id.11340	MR Egger	26.235	16	0.0508099
77YJKV	finn-b-J10_BRONCHNAS	Unspecified chronic bronchitis || id:finn-b-J10_BRONCHNAS	genus..Eubacteriumruminantiumgroup.id.11340	Inverse variance weighted	26.6419	17	0.0635324
7aTYpg	finn-b-J10_BRONCHNAS	Unspecified chronic bronchitis || id:finn-b-J10_BRONCHNAS	genus.Collinsella.id.815	MR Egger	6.09315	7	0.528916
7aTYpg	finn-b-J10_BRONCHNAS	Unspecified chronic bronchitis || id:finn-b-J10_BRONCHNAS	genus.Collinsella.id.815	Inverse variance weighted	7.78811	8	0.454437
7dqlOH	finn-b-J10_BRONCHNAS	Unspecified chronic bronchitis || id:finn-b-J10_BRONCHNAS	genus..Clostridiuminnocuumgroup.id.14397	MR Egger	4.83563	7	0.680014
7dqlOH	finn-b-J10_BRONCHNAS	Unspecified chronic bronchitis || id:finn-b-J10_BRONCHNAS	genus..Clostridiuminnocuumgroup.id.14397	Inverse variance weighted	6.02405	8	0.644538
7ioeKt	finn-b-J10_BRONCHNAS	Unspecified chronic bronchitis || id:finn-b-J10_BRONCHNAS	phylum.Proteobacteria.id.2375	MR Egger	3.48476	10	0.967613
7ioeKt	finn-b-J10_BRONCHNAS	Unspecified chronic bronchitis || id:finn-b-J10_BRONCHNAS	phylum.Proteobacteria.id.2375	Inverse variance weighted	4.35555	11	0.95834
80h8vf	finn-b-J10_BRONCHNAS	Unspecified chronic bronchitis || id:finn-b-J10_BRONCHNAS	genus.Anaerostipes.id.1991	MR Egger	5.76155	11	0.888791
80h8vf	finn-b-J10_BRONCHNAS	Unspecified chronic bronchitis || id:finn-b-J10_BRONCHNAS	genus.Anaerostipes.id.1991	Inverse variance weighted	7.07403	12	0.852683
8jKldu	finn-b-J10_BRONCHNAS	Unspecified chronic bronchitis || id:finn-b-J10_BRONCHNAS	genus.Coprococcus3.id.11303	MR Egger	6.87371	7	0.442147
8jKldu	finn-b-J10_BRONCHNAS	Unspecified chronic bronchitis || id:finn-b-J10_BRONCHNAS	genus.Coprococcus3.id.11303	Inverse variance weighted	9.98287	8	0.266231
8NULRM	finn-b-J10_BRONCHNAS	Unspecified chronic bronchitis || id:finn-b-J10_BRONCHNAS	genus.Paraprevotella.id.962	MR Egger	15.6363	11	0.155178
8NULRM	finn-b-J10_BRONCHNAS	Unspecified chronic bronchitis || id:finn-b-J10_BRONCHNAS	genus.Paraprevotella.id.962	Inverse variance weighted	15.6363	12	0.208466
9i4tiU	finn-b-J10_BRONCHNAS	Unspecified chronic bronchitis || id:finn-b-J10_BRONCHNAS	order.Gastranaerophilales.id.1591	MR Egger	8.23868	7	0.312019
9i4tiU	finn-b-J10_BRONCHNAS	Unspecified chronic bronchitis || id:finn-b-J10_BRONCHNAS	order.Gastranaerophilales.id.1591	Inverse variance weighted	11.9931	8	0.15151
9s731W	finn-b-J10_BRONCHNAS	Unspecified chronic bronchitis || id:finn-b-J10_BRONCHNAS	genus.RuminococcaceaeUCG009.id.11366	MR Egger	13.891	10	0.178023
9s731W	finn-b-J10_BRONCHNAS	Unspecified chronic bronchitis || id:finn-b-J10_BRONCHNAS	genus.RuminococcaceaeUCG009.id.11366	Inverse variance weighted	15.7918	11	0.149038
acLMuF	finn-b-J10_BRONCHNAS	Unspecified chronic bronchitis || id:finn-b-J10_BRONCHNAS	genus.Parasutterella.id.2892	MR Egger	10.9061	12	0.536986
acLMuF	finn-b-J10_BRONCHNAS	Unspecified chronic bronchitis || id:finn-b-J10_BRONCHNAS	genus.Parasutterella.id.2892	Inverse variance weighted	13.6587	13	0.398309
AdsBD9	finn-b-J10_BRONCHNAS	Unspecified chronic bronchitis || id:finn-b-J10_BRONCHNAS	genus.Turicibacter.id.2162	MR Egger	16.1931	8	0.0396983
AdsBD9	finn-b-J10_BRONCHNAS	Unspecified chronic bronchitis || id:finn-b-J10_BRONCHNAS	genus.Turicibacter.id.2162	Inverse variance weighted	16.3046	9	0.0607864
aGfu8V	finn-b-J10_BRONCHNAS	Unspecified chronic bronchitis || id:finn-b-J10_BRONCHNAS	order.Bifidobacteriales.id.432	MR Egger	9.09494	10	0.523118
aGfu8V	finn-b-J10_BRONCHNAS	Unspecified chronic bronchitis || id:finn-b-J10_BRONCHNAS	order.Bifidobacteriales.id.432	Inverse variance weighted	9.09813	11	0.612835
AK0l7A	finn-b-J10_BRONCHNAS	Unspecified chronic bronchitis || id:finn-b-J10_BRONCHNAS	genus.LachnospiraceaeUCG010.id.11330	MR Egger	2.67823	8	0.952901
AK0l7A	finn-b-J10_BRONCHNAS	Unspecified chronic bronchitis || id:finn-b-J10_BRONCHNAS	genus.LachnospiraceaeUCG010.id.11330	Inverse variance weighted	2.9105	9	0.967738
aKuChq	finn-b-J10_BRONCHNAS	Unspecified chronic bronchitis || id:finn-b-J10_BRONCHNAS	genus.Faecalibacterium.id.2057	MR Egger	1.87075	8	0.984721
aKuChq	finn-b-J10_BRONCHNAS	Unspecified chronic bronchitis || id:finn-b-J10_BRONCHNAS	genus.Faecalibacterium.id.2057	Inverse variance weighted	1.88899	9	0.993104
aKXyAu	finn-b-J10_BRONCHNAS	Unspecified chronic bronchitis || id:finn-b-J10_BRONCHNAS	genus.Blautia.id.1992	MR Egger	5.00137	11	0.9311
aKXyAu	finn-b-J10_BRONCHNAS	Unspecified chronic bronchitis || id:finn-b-J10_BRONCHNAS	genus.Blautia.id.1992	Inverse variance weighted	7.59461	12	0.815954
AN8qjo	finn-b-J10_BRONCHNAS	Unspecified chronic bronchitis || id:finn-b-J10_BRONCHNAS	genus.Clostridiumsensustricto1.id.1873	MR Egger	2.48451	5	0.778826
AN8qjo	finn-b-J10_BRONCHNAS	Unspecified chronic bronchitis || id:finn-b-J10_BRONCHNAS	genus.Clostridiumsensustricto1.id.1873	Inverse variance weighted	3.00514	6	0.808201
anDrA2	finn-b-J10_BRONCHNAS	Unspecified chronic bronchitis || id:finn-b-J10_BRONCHNAS	genus..Eubacteriumventriosumgroup.id.11341	MR Egger	16.2626	13	0.235239
anDrA2	finn-b-J10_BRONCHNAS	Unspecified chronic bronchitis || id:finn-b-J10_BRONCHNAS	genus..Eubacteriumventriosumgroup.id.11341	Inverse variance weighted	17.1855	14	0.246426
ASQ2fp	finn-b-J10_BRONCHNAS	Unspecified chronic bronchitis || id:finn-b-J10_BRONCHNAS	genus.RuminococcaceaeNK4A214group.id.11358	MR Egger	17.4419	11	0.0954677
ASQ2fp	finn-b-J10_BRONCHNAS	Unspecified chronic bronchitis || id:finn-b-J10_BRONCHNAS	genus.RuminococcaceaeNK4A214group.id.11358	Inverse variance weighted	18.4401	12	0.102965
aToCrK	finn-b-J10_BRONCHNAS	Unspecified chronic bronchitis || id:finn-b-J10_BRONCHNAS	genus.Anaerotruncus.id.2054	MR Egger	13.0196	11	0.292046
aToCrK	finn-b-J10_BRONCHNAS	Unspecified chronic bronchitis || id:finn-b-J10_BRONCHNAS	genus.Anaerotruncus.id.2054	Inverse variance weighted	13.1105	12	0.361063
axDRMS	finn-b-J10_BRONCHNAS	Unspecified chronic bronchitis || id:finn-b-J10_BRONCHNAS	family.Prevotellaceae.id.960	MR Egger	6.72597	14	0.94476
axDRMS	finn-b-J10_BRONCHNAS	Unspecified chronic bronchitis || id:finn-b-J10_BRONCHNAS	family.Prevotellaceae.id.960	Inverse variance weighted	6.95344	15	0.958929
AXpdwL	finn-b-J10_BRONCHNAS	Unspecified chronic bronchitis || id:finn-b-J10_BRONCHNAS	family.Verrucomicrobiaceae.id.4036	MR Egger	9.0221	9	0.435236
AXpdwL	finn-b-J10_BRONCHNAS	Unspecified chronic bronchitis || id:finn-b-J10_BRONCHNAS	family.Verrucomicrobiaceae.id.4036	Inverse variance weighted	9.28724	10	0.505078
B5jn0Y	finn-b-J10_BRONCHNAS	Unspecified chronic bronchitis || id:finn-b-J10_BRONCHNAS	genus.Roseburia.id.2012	MR Egger	2.84784	12	0.996526
B5jn0Y	finn-b-J10_BRONCHNAS	Unspecified chronic bronchitis || id:finn-b-J10_BRONCHNAS	genus.Roseburia.id.2012	Inverse variance weighted	2.85768	13	0.998401
BiKMtW	finn-b-J10_BRONCHNAS	Unspecified chronic bronchitis || id:finn-b-J10_BRONCHNAS	genus.Sutterella.id.2896	MR Egger	20.7506	10	0.0229015
BiKMtW	finn-b-J10_BRONCHNAS	Unspecified chronic bronchitis || id:finn-b-J10_BRONCHNAS	genus.Sutterella.id.2896	Inverse variance weighted	21.2149	11	0.0312113
BLC7wV	finn-b-J10_BRONCHNAS	Unspecified chronic bronchitis || id:finn-b-J10_BRONCHNAS	genus.RuminococcaceaeUCG013.id.11370	MR Egger	10.9381	10	0.362358
BLC7wV	finn-b-J10_BRONCHNAS	Unspecified chronic bronchitis || id:finn-b-J10_BRONCHNAS	genus.RuminococcaceaeUCG013.id.11370	Inverse variance weighted	11.6236	11	0.392592
BLSFBU	finn-b-J10_BRONCHNAS	Unspecified chronic bronchitis || id:finn-b-J10_BRONCHNAS	family.Rikenellaceae.id.967	MR Egger	7.18548	15	0.952297
BLSFBU	finn-b-J10_BRONCHNAS	Unspecified chronic bronchitis || id:finn-b-J10_BRONCHNAS	family.Rikenellaceae.id.967	Inverse variance weighted	8.58899	16	0.92937
BPW89n	finn-b-J10_BRONCHNAS	Unspecified chronic bronchitis || id:finn-b-J10_BRONCHNAS	order.Verrucomicrobiales.id.4030	MR Egger	9.01803	9	0.435611
BPW89n	finn-b-J10_BRONCHNAS	Unspecified chronic bronchitis || id:finn-b-J10_BRONCHNAS	order.Verrucomicrobiales.id.4030	Inverse variance weighted	9.28645	10	0.505151
Bt0kEx	finn-b-J10_BRONCHNAS	Unspecified chronic bronchitis || id:finn-b-J10_BRONCHNAS	genus.LachnospiraceaeNK4A136group.id.11319	MR Egger	8.96576	13	0.775524
Bt0kEx	finn-b-J10_BRONCHNAS	Unspecified chronic bronchitis || id:finn-b-J10_BRONCHNAS	genus.LachnospiraceaeNK4A136group.id.11319	Inverse variance weighted	11.2325	14	0.667681
Bt1upE	finn-b-J10_BRONCHNAS	Unspecified chronic bronchitis || id:finn-b-J10_BRONCHNAS	family.Rhodospirillaceae.id.2717	MR Egger	19.1938	13	0.117216
Bt1upE	finn-b-J10_BRONCHNAS	Unspecified chronic bronchitis || id:finn-b-J10_BRONCHNAS	family.Rhodospirillaceae.id.2717	Inverse variance weighted	19.2017	14	0.157384
C1xV1V	finn-b-J10_BRONCHNAS	Unspecified chronic bronchitis || id:finn-b-J10_BRONCHNAS	order.Victivallales.id.2254	MR Egger	2.49879	6	0.868603
C1xV1V	finn-b-J10_BRONCHNAS	Unspecified chronic bronchitis || id:finn-b-J10_BRONCHNAS	order.Victivallales.id.2254	Inverse variance weighted	2.61729	7	0.918009
c62fwk	finn-b-J10_BRONCHNAS	Unspecified chronic bronchitis || id:finn-b-J10_BRONCHNAS	genus.Sellimonas.id.14369	MR Egger	5.57627	7	0.590001
c62fwk	finn-b-J10_BRONCHNAS	Unspecified chronic bronchitis || id:finn-b-J10_BRONCHNAS	genus.Sellimonas.id.14369	Inverse variance weighted	5.67153	8	0.683971
cqFLTQ	finn-b-J10_BRONCHNAS	Unspecified chronic bronchitis || id:finn-b-J10_BRONCHNAS	genus.Coprococcus1.id.11301	MR Egger	14.3926	10	0.155826
cqFLTQ	finn-b-J10_BRONCHNAS	Unspecified chronic bronchitis || id:finn-b-J10_BRONCHNAS	genus.Coprococcus1.id.11301	Inverse variance weighted	14.7724	11	0.193153
CUtsMo	finn-b-J10_BRONCHNAS	Unspecified chronic bronchitis || id:finn-b-J10_BRONCHNAS	family.ClostridialesvadinBB60group.id.11286	MR Egger	7.01899	13	0.90117
CUtsMo	finn-b-J10_BRONCHNAS	Unspecified chronic bronchitis || id:finn-b-J10_BRONCHNAS	family.ClostridialesvadinBB60group.id.11286	Inverse variance weighted	7.71919	14	0.903437
CYNr8c	finn-b-J10_BRONCHNAS	Unspecified chronic bronchitis || id:finn-b-J10_BRONCHNAS	order.Actinomycetales.id.420	MR Egger	0.788968	3	0.852104
CYNr8c	finn-b-J10_BRONCHNAS	Unspecified chronic bronchitis || id:finn-b-J10_BRONCHNAS	order.Actinomycetales.id.420	Inverse variance weighted	0.792892	4	0.939398
d9u3Wa	finn-b-J10_BRONCHNAS	Unspecified chronic bronchitis || id:finn-b-J10_BRONCHNAS	family.Lactobacillaceae.id.1836	MR Egger	2.43671	6	0.875483
d9u3Wa	finn-b-J10_BRONCHNAS	Unspecified chronic bronchitis || id:finn-b-J10_BRONCHNAS	family.Lactobacillaceae.id.1836	Inverse variance weighted	3.47254	7	0.838125
dP6VTT	finn-b-J10_BRONCHNAS	Unspecified chronic bronchitis || id:finn-b-J10_BRONCHNAS	class.Alphaproteobacteria.id.2379	MR Egger	9.02025	5	0.108259
dP6VTT	finn-b-J10_BRONCHNAS	Unspecified chronic bronchitis || id:finn-b-J10_BRONCHNAS	class.Alphaproteobacteria.id.2379	Inverse variance weighted	13.0198	6	0.0427231
dSCeM7	finn-b-J10_BRONCHNAS	Unspecified chronic bronchitis || id:finn-b-J10_BRONCHNAS	order.Enterobacteriales.id.3468	MR Egger	3.54747	5	0.616217
dSCeM7	finn-b-J10_BRONCHNAS	Unspecified chronic bronchitis || id:finn-b-J10_BRONCHNAS	order.Enterobacteriales.id.3468	Inverse variance weighted	3.84014	6	0.698299
DwGyne	finn-b-J10_BRONCHNAS	Unspecified chronic bronchitis || id:finn-b-J10_BRONCHNAS	family.BacteroidalesS24.7group.id.11173	MR Egger	4.21946	6	0.647005
DwGyne	finn-b-J10_BRONCHNAS	Unspecified chronic bronchitis || id:finn-b-J10_BRONCHNAS	family.BacteroidalesS24.7group.id.11173	Inverse variance weighted	4.43564	7	0.728453
E1ZDX3	finn-b-J10_BRONCHNAS	Unspecified chronic bronchitis || id:finn-b-J10_BRONCHNAS	genus.Oxalobacter.id.2978	MR Egger	6.18252	9	0.721521
E1ZDX3	finn-b-J10_BRONCHNAS	Unspecified chronic bronchitis || id:finn-b-J10_BRONCHNAS	genus.Oxalobacter.id.2978	Inverse variance weighted	6.66433	10	0.756708
e5mJnF	finn-b-J10_BRONCHNAS	Unspecified chronic bronchitis || id:finn-b-J10_BRONCHNAS	genus.Dorea.id.1997	MR Egger	2.93097	8	0.938615
e5mJnF	finn-b-J10_BRONCHNAS	Unspecified chronic bronchitis || id:finn-b-J10_BRONCHNAS	genus.Dorea.id.1997	Inverse variance weighted	5.61124	9	0.778108
ebP4zV	finn-b-J10_BRONCHNAS	Unspecified chronic bronchitis || id:finn-b-J10_BRONCHNAS	genus.Ruminococcus1.id.11373	MR Egger	7.77977	8	0.455273
ebP4zV	finn-b-J10_BRONCHNAS	Unspecified chronic bronchitis || id:finn-b-J10_BRONCHNAS	genus.Ruminococcus1.id.11373	Inverse variance weighted	8.37713	9	0.496632
FcqSNY	finn-b-J10_BRONCHNAS	Unspecified chronic bronchitis || id:finn-b-J10_BRONCHNAS	family.Clostridiaceae1.id.1869	MR Egger	8.08934	8	0.424792
FcqSNY	finn-b-J10_BRONCHNAS	Unspecified chronic bronchitis || id:finn-b-J10_BRONCHNAS	family.Clostridiaceae1.id.1869	Inverse variance weighted	8.10018	9	0.524083
fE3r8h	finn-b-J10_BRONCHNAS	Unspecified chronic bronchitis || id:finn-b-J10_BRONCHNAS	phylum.Verrucomicrobia.id.3982	MR Egger	10.4327	10	0.403381
fE3r8h	finn-b-J10_BRONCHNAS	Unspecified chronic bronchitis || id:finn-b-J10_BRONCHNAS	phylum.Verrucomicrobia.id.3982	Inverse variance weighted	11.149	11	0.430864
FFi1Rd	finn-b-J10_BRONCHNAS	Unspecified chronic bronchitis || id:finn-b-J10_BRONCHNAS	family.Actinomycetaceae.id.421	MR Egger	0.787364	3	0.852487
FFi1Rd	finn-b-J10_BRONCHNAS	Unspecified chronic bronchitis || id:finn-b-J10_BRONCHNAS	family.Actinomycetaceae.id.421	Inverse variance weighted	0.791499	4	0.939584
FlVBaS	finn-b-J10_BRONCHNAS	Unspecified chronic bronchitis || id:finn-b-J10_BRONCHNAS	order.Erysipelotrichales.id.2148	MR Egger	8.89419	11	0.631658
FlVBaS	finn-b-J10_BRONCHNAS	Unspecified chronic bronchitis || id:finn-b-J10_BRONCHNAS	order.Erysipelotrichales.id.2148	Inverse variance weighted	9.27591	12	0.679201
Fr2Ff4	finn-b-J10_BRONCHNAS	Unspecified chronic bronchitis || id:finn-b-J10_BRONCHNAS	class.Clostridia.id.1859	MR Egger	3.90904	9	0.917296
Fr2Ff4	finn-b-J10_BRONCHNAS	Unspecified chronic bronchitis || id:finn-b-J10_BRONCHNAS	class.Clostridia.id.1859	Inverse variance weighted	7.66223	10	0.661791
FRQYhm	finn-b-J10_BRONCHNAS	Unspecified chronic bronchitis || id:finn-b-J10_BRONCHNAS	class.Gammaproteobacteria.id.3303	MR Egger	1.13634	4	0.888465
FRQYhm	finn-b-J10_BRONCHNAS	Unspecified chronic bronchitis || id:finn-b-J10_BRONCHNAS	class.Gammaproteobacteria.id.3303	Inverse variance weighted	2.4412	5	0.785323
FT7OrH	finn-b-J10_BRONCHNAS	Unspecified chronic bronchitis || id:finn-b-J10_BRONCHNAS	genus.Actinomyces.id.423	MR Egger	3.88124	5	0.566638
FT7OrH	finn-b-J10_BRONCHNAS	Unspecified chronic bronchitis || id:finn-b-J10_BRONCHNAS	genus.Actinomyces.id.423	Inverse variance weighted	4.44247	6	0.617025
FXBXNG	finn-b-J10_BRONCHNAS	Unspecified chronic bronchitis || id:finn-b-J10_BRONCHNAS	family.FamilyXI.id.1936	MR Egger	1.96682	6	0.922724
FXBXNG	finn-b-J10_BRONCHNAS	Unspecified chronic bronchitis || id:finn-b-J10_BRONCHNAS	family.FamilyXI.id.1936	Inverse variance weighted	4.2396	7	0.751803
gkAVOW	finn-b-J10_BRONCHNAS	Unspecified chronic bronchitis || id:finn-b-J10_BRONCHNAS	phylum.Lentisphaerae.id.2238	MR Egger	3.04005	7	0.881273
gkAVOW	finn-b-J10_BRONCHNAS	Unspecified chronic bronchitis || id:finn-b-J10_BRONCHNAS	phylum.Lentisphaerae.id.2238	Inverse variance weighted	3.2382	8	0.918532
GNp2YQ	finn-b-J10_BRONCHNAS	Unspecified chronic bronchitis || id:finn-b-J10_BRONCHNAS	genus..Ruminococcusgauvreauiigroup.id.11342	MR Egger	8.60163	10	0.57028
GNp2YQ	finn-b-J10_BRONCHNAS	Unspecified chronic bronchitis || id:finn-b-J10_BRONCHNAS	genus..Ruminococcusgauvreauiigroup.id.11342	Inverse variance weighted	9.74657	11	0.553318
hUph1f	finn-b-J10_BRONCHNAS	Unspecified chronic bronchitis || id:finn-b-J10_BRONCHNAS	genus.RikenellaceaeRC9gutgroup.id.11191	MR Egger	3.1898	9	0.956292
hUph1f	finn-b-J10_BRONCHNAS	Unspecified chronic bronchitis || id:finn-b-J10_BRONCHNAS	genus.RikenellaceaeRC9gutgroup.id.11191	Inverse variance weighted	3.20825	10	0.97609
I2CEyx	finn-b-J10_BRONCHNAS	Unspecified chronic bronchitis || id:finn-b-J10_BRONCHNAS	genus.Tyzzerella3.id.11335	MR Egger	21.1616	11	0.0317352
I2CEyx	finn-b-J10_BRONCHNAS	Unspecified chronic bronchitis || id:finn-b-J10_BRONCHNAS	genus.Tyzzerella3.id.11335	Inverse variance weighted	21.4488	12	0.0441821
I5XXsr	finn-b-J10_BRONCHNAS	Unspecified chronic bronchitis || id:finn-b-J10_BRONCHNAS	genus.Prevotella9.id.11183	MR Egger	12.7187	13	0.469765
I5XXsr	finn-b-J10_BRONCHNAS	Unspecified chronic bronchitis || id:finn-b-J10_BRONCHNAS	genus.Prevotella9.id.11183	Inverse variance weighted	13.1479	14	0.51491
iAhkfC	finn-b-J10_BRONCHNAS	Unspecified chronic bronchitis || id:finn-b-J10_BRONCHNAS	genus.Erysipelatoclostridium.id.11381	MR Egger	12.5779	13	0.480915
iAhkfC	finn-b-J10_BRONCHNAS	Unspecified chronic bronchitis || id:finn-b-J10_BRONCHNAS	genus.Erysipelatoclostridium.id.11381	Inverse variance weighted	12.5834	14	0.559554
IgBtIU	finn-b-J10_BRONCHNAS	Unspecified chronic bronchitis || id:finn-b-J10_BRONCHNAS	class.Bacilli.id.1673	MR Egger	15.7791	16	0.468481
IgBtIU	finn-b-J10_BRONCHNAS	Unspecified chronic bronchitis || id:finn-b-J10_BRONCHNAS	class.Bacilli.id.1673	Inverse variance weighted	15.8971	17	0.531141
II0qrp	finn-b-J10_BRONCHNAS	Unspecified chronic bronchitis || id:finn-b-J10_BRONCHNAS	phylum.Actinobacteria.id.400	MR Egger	11.7459	13	0.548586
II0qrp	finn-b-J10_BRONCHNAS	Unspecified chronic bronchitis || id:finn-b-J10_BRONCHNAS	phylum.Actinobacteria.id.400	Inverse variance weighted	11.8255	14	0.620315
iMGTCD	finn-b-J10_BRONCHNAS	Unspecified chronic bronchitis || id:finn-b-J10_BRONCHNAS	genus.Ruminiclostridium5.id.11355	MR Egger	11.2832	9	0.256794
iMGTCD	finn-b-J10_BRONCHNAS	Unspecified chronic bronchitis || id:finn-b-J10_BRONCHNAS	genus.Ruminiclostridium5.id.11355	Inverse variance weighted	11.9398	10	0.289104
iwPbIH	finn-b-J10_BRONCHNAS	Unspecified chronic bronchitis || id:finn-b-J10_BRONCHNAS	genus.Ruminiclostridium6.id.11356	MR Egger	15.1826	13	0.296094
iwPbIH	finn-b-J10_BRONCHNAS	Unspecified chronic bronchitis || id:finn-b-J10_BRONCHNAS	genus.Ruminiclostridium6.id.11356	Inverse variance weighted	15.1877	14	0.365448
j0mByI	finn-b-J10_BRONCHNAS	Unspecified chronic bronchitis || id:finn-b-J10_BRONCHNAS	order.NB1n.id.3953	MR Egger	8.56779	11	0.661718
j0mByI	finn-b-J10_BRONCHNAS	Unspecified chronic bronchitis || id:finn-b-J10_BRONCHNAS	order.NB1n.id.3953	Inverse variance weighted	8.75558	12	0.723653
j4g0ZV	finn-b-J10_BRONCHNAS	Unspecified chronic bronchitis || id:finn-b-J10_BRONCHNAS	genus.CandidatusSoleaferrea.id.11350	MR Egger	5.48301	8	0.704922
j4g0ZV	finn-b-J10_BRONCHNAS	Unspecified chronic bronchitis || id:finn-b-J10_BRONCHNAS	genus.CandidatusSoleaferrea.id.11350	Inverse variance weighted	5.50053	9	0.788678
j87dXS	finn-b-J10_BRONCHNAS	Unspecified chronic bronchitis || id:finn-b-J10_BRONCHNAS	genus.Eisenbergiella.id.11304	MR Egger	9.00825	9	0.436513
j87dXS	finn-b-J10_BRONCHNAS	Unspecified chronic bronchitis || id:finn-b-J10_BRONCHNAS	genus.Eisenbergiella.id.11304	Inverse variance weighted	9.4263	10	0.492179
jfZByg	finn-b-J10_BRONCHNAS	Unspecified chronic bronchitis || id:finn-b-J10_BRONCHNAS	order.Lactobacillales.id.1800	MR Egger	8.15662	13	0.833249
jfZByg	finn-b-J10_BRONCHNAS	Unspecified chronic bronchitis || id:finn-b-J10_BRONCHNAS	order.Lactobacillales.id.1800	Inverse variance weighted	8.16343	14	0.880639
JHChB7	finn-b-J10_BRONCHNAS	Unspecified chronic bronchitis || id:finn-b-J10_BRONCHNAS	genus.Adlercreutzia.id.812	MR Egger	1.41692	6	0.964821
JHChB7	finn-b-J10_BRONCHNAS	Unspecified chronic bronchitis || id:finn-b-J10_BRONCHNAS	genus.Adlercreutzia.id.812	Inverse variance weighted	1.41714	7	0.98504
jHia6Z	finn-b-J10_BRONCHNAS	Unspecified chronic bronchitis || id:finn-b-J10_BRONCHNAS	order.Pasteurellales.id.3688	MR Egger	11.0585	12	0.523909
jHia6Z	finn-b-J10_BRONCHNAS	Unspecified chronic bronchitis || id:finn-b-J10_BRONCHNAS	order.Pasteurellales.id.3688	Inverse variance weighted	11.104	13	0.602103
jJC3Fm	finn-b-J10_BRONCHNAS	Unspecified chronic bronchitis || id:finn-b-J10_BRONCHNAS	genus.Enterorhabdus.id.820	MR Egger	1.92052	4	0.750375
jJC3Fm	finn-b-J10_BRONCHNAS	Unspecified chronic bronchitis || id:finn-b-J10_BRONCHNAS	genus.Enterorhabdus.id.820	Inverse variance weighted	1.98232	5	0.851586
jUcEpg	finn-b-J10_BRONCHNAS	Unspecified chronic bronchitis || id:finn-b-J10_BRONCHNAS	genus.Butyricimonas.id.945	MR Egger	8.44759	11	0.672736
jUcEpg	finn-b-J10_BRONCHNAS	Unspecified chronic bronchitis || id:finn-b-J10_BRONCHNAS	genus.Butyricimonas.id.945	Inverse variance weighted	8.93361	12	0.70859
kjA5PB	finn-b-J10_BRONCHNAS	Unspecified chronic bronchitis || id:finn-b-J10_BRONCHNAS	genus.RuminococcaceaeUCG010.id.11367	MR Egger	7.67489	4	0.10424
kjA5PB	finn-b-J10_BRONCHNAS	Unspecified chronic bronchitis || id:finn-b-J10_BRONCHNAS	genus.RuminococcaceaeUCG010.id.11367	Inverse variance weighted	7.99018	5	0.156777
kodRd1	finn-b-J10_BRONCHNAS	Unspecified chronic bronchitis || id:finn-b-J10_BRONCHNAS	family.Defluviitaleaceae.id.1924	MR Egger	9.14129	9	0.424336
kodRd1	finn-b-J10_BRONCHNAS	Unspecified chronic bronchitis || id:finn-b-J10_BRONCHNAS	family.Defluviitaleaceae.id.1924	Inverse variance weighted	9.6069	10	0.475631
LCZ8yH	finn-b-J10_BRONCHNAS	Unspecified chronic bronchitis || id:finn-b-J10_BRONCHNAS	genus.Prevotella7.id.11182	MR Egger	14.5041	9	0.105489
LCZ8yH	finn-b-J10_BRONCHNAS	Unspecified chronic bronchitis || id:finn-b-J10_BRONCHNAS	genus.Prevotella7.id.11182	Inverse variance weighted	16.6389	10	0.0827462
lJcL8y	finn-b-J10_BRONCHNAS	Unspecified chronic bronchitis || id:finn-b-J10_BRONCHNAS	genus.RuminococcaceaeUCG003.id.11361	MR Egger	11.7128	10	0.304738
lJcL8y	finn-b-J10_BRONCHNAS	Unspecified chronic bronchitis || id:finn-b-J10_BRONCHNAS	genus.RuminococcaceaeUCG003.id.11361	Inverse variance weighted	12.3243	11	0.339766
LKYg6S	finn-b-J10_BRONCHNAS	Unspecified chronic bronchitis || id:finn-b-J10_BRONCHNAS	genus.Terrisporobacter.id.11348	MR Egger	7.53366	3	0.0566998
LKYg6S	finn-b-J10_BRONCHNAS	Unspecified chronic bronchitis || id:finn-b-J10_BRONCHNAS	genus.Terrisporobacter.id.11348	Inverse variance weighted	8.15032	4	0.0862243
LRKdIa	finn-b-J10_BRONCHNAS	Unspecified chronic bronchitis || id:finn-b-J10_BRONCHNAS	family.Bifidobacteriaceae.id.433	MR Egger	9.09494	10	0.523118
LRKdIa	finn-b-J10_BRONCHNAS	Unspecified chronic bronchitis || id:finn-b-J10_BRONCHNAS	family.Bifidobacteriaceae.id.433	Inverse variance weighted	9.09813	11	0.612835
m0ByAU	finn-b-J10_BRONCHNAS	Unspecified chronic bronchitis || id:finn-b-J10_BRONCHNAS	order.Desulfovibrionales.id.3156	MR Egger	6.78749	10	0.745343
m0ByAU	finn-b-J10_BRONCHNAS	Unspecified chronic bronchitis || id:finn-b-J10_BRONCHNAS	order.Desulfovibrionales.id.3156	Inverse variance weighted	8.41676	11	0.675556
m9LXEq	finn-b-J10_BRONCHNAS	Unspecified chronic bronchitis || id:finn-b-J10_BRONCHNAS	family.Enterobacteriaceae.id.3469	MR Egger	3.54747	5	0.616217
m9LXEq	finn-b-J10_BRONCHNAS	Unspecified chronic bronchitis || id:finn-b-J10_BRONCHNAS	family.Enterobacteriaceae.id.3469	Inverse variance weighted	3.84014	6	0.698299
MBOR7Y	finn-b-J10_BRONCHNAS	Unspecified chronic bronchitis || id:finn-b-J10_BRONCHNAS	family.Coriobacteriaceae.id.811	MR Egger	6.40881	11	0.844744
MBOR7Y	finn-b-J10_BRONCHNAS	Unspecified chronic bronchitis || id:finn-b-J10_BRONCHNAS	family.Coriobacteriaceae.id.811	Inverse variance weighted	6.98278	12	0.858749
MpL626	finn-b-J10_BRONCHNAS	Unspecified chronic bronchitis || id:finn-b-J10_BRONCHNAS	genus.Lachnoclostridium.id.11308	MR Egger	11.8825	11	0.372542
MpL626	finn-b-J10_BRONCHNAS	Unspecified chronic bronchitis || id:finn-b-J10_BRONCHNAS	genus.Lachnoclostridium.id.11308	Inverse variance weighted	12.1708	12	0.43206
Msb4zz	finn-b-J10_BRONCHNAS	Unspecified chronic bronchitis || id:finn-b-J10_BRONCHNAS	class.Melainabacteria.id.1589	MR Egger	10.7585	8	0.215763
Msb4zz	finn-b-J10_BRONCHNAS	Unspecified chronic bronchitis || id:finn-b-J10_BRONCHNAS	class.Melainabacteria.id.1589	Inverse variance weighted	11.8733	9	0.220544
MXS84H	finn-b-J10_BRONCHNAS	Unspecified chronic bronchitis || id:finn-b-J10_BRONCHNAS	class.Negativicutes.id.2164	MR Egger	10.6866	10	0.382451
MXS84H	finn-b-J10_BRONCHNAS	Unspecified chronic bronchitis || id:finn-b-J10_BRONCHNAS	class.Negativicutes.id.2164	Inverse variance weighted	12.5412	11	0.324366
mz9jd0	finn-b-J10_BRONCHNAS	Unspecified chronic bronchitis || id:finn-b-J10_BRONCHNAS	genus.Barnesiella.id.944	MR Egger	8.17048	11	0.697956
mz9jd0	finn-b-J10_BRONCHNAS	Unspecified chronic bronchitis || id:finn-b-J10_BRONCHNAS	genus.Barnesiella.id.944	Inverse variance weighted	11.0748	12	0.522519
n3j0op	finn-b-J10_BRONCHNAS	Unspecified chronic bronchitis || id:finn-b-J10_BRONCHNAS	class.Deltaproteobacteria.id.3087	MR Egger	8.3409	11	0.68248
n3j0op	finn-b-J10_BRONCHNAS	Unspecified chronic bronchitis || id:finn-b-J10_BRONCHNAS	class.Deltaproteobacteria.id.3087	Inverse variance weighted	11.7414	12	0.466662
nFlAu5	finn-b-J10_BRONCHNAS	Unspecified chronic bronchitis || id:finn-b-J10_BRONCHNAS	family.Lachnospiraceae.id.1987	MR Egger	20.1111	14	0.126678
nFlAu5	finn-b-J10_BRONCHNAS	Unspecified chronic bronchitis || id:finn-b-J10_BRONCHNAS	family.Lachnospiraceae.id.1987	Inverse variance weighted	20.5267	15	0.152646
nIesEv	finn-b-J10_BRONCHNAS	Unspecified chronic bronchitis || id:finn-b-J10_BRONCHNAS	genus.Peptococcus.id.2037	MR Egger	5.50759	10	0.8548
nIesEv	finn-b-J10_BRONCHNAS	Unspecified chronic bronchitis || id:finn-b-J10_BRONCHNAS	genus.Peptococcus.id.2037	Inverse variance weighted	6.37583	11	0.847149
NKNDGp	finn-b-J10_BRONCHNAS	Unspecified chronic bronchitis || id:finn-b-J10_BRONCHNAS	order.Methanobacteriales.id.120	MR Egger	6.65217	8	0.574583
NKNDGp	finn-b-J10_BRONCHNAS	Unspecified chronic bronchitis || id:finn-b-J10_BRONCHNAS	order.Methanobacteriales.id.120	Inverse variance weighted	7.11773	9	0.624864
nnD7ru	finn-b-J10_BRONCHNAS	Unspecified chronic bronchitis || id:finn-b-J10_BRONCHNAS	genus..Eubacteriumoxidoreducensgroup.id.11339	MR Egger	4.56098	3	0.206915
nnD7ru	finn-b-J10_BRONCHNAS	Unspecified chronic bronchitis || id:finn-b-J10_BRONCHNAS	genus..Eubacteriumoxidoreducensgroup.id.11339	Inverse variance weighted	5.08168	4	0.279019
NqdTjG	finn-b-J10_BRONCHNAS	Unspecified chronic bronchitis || id:finn-b-J10_BRONCHNAS	genus.FamilyXIIIAD3011group.id.11293	MR Egger	9.46613	11	0.578949
NqdTjG	finn-b-J10_BRONCHNAS	Unspecified chronic bronchitis || id:finn-b-J10_BRONCHNAS	genus.FamilyXIIIAD3011group.id.11293	Inverse variance weighted	9.4662	12	0.662679
nQHoYD	finn-b-J10_BRONCHNAS	Unspecified chronic bronchitis || id:finn-b-J10_BRONCHNAS	class.Lentisphaeria.id.2250	MR Egger	2.49879	6	0.868603
nQHoYD	finn-b-J10_BRONCHNAS	Unspecified chronic bronchitis || id:finn-b-J10_BRONCHNAS	class.Lentisphaeria.id.2250	Inverse variance weighted	2.61729	7	0.918009
nRNBx9	finn-b-J10_BRONCHNAS	Unspecified chronic bronchitis || id:finn-b-J10_BRONCHNAS	class.Mollicutes.id.3920	MR Egger	3.52214	10	0.966341
nRNBx9	finn-b-J10_BRONCHNAS	Unspecified chronic bronchitis || id:finn-b-J10_BRONCHNAS	class.Mollicutes.id.3920	Inverse variance weighted	5.89281	11	0.88042
O0n2Pz	finn-b-J10_BRONCHNAS	Unspecified chronic bronchitis || id:finn-b-J10_BRONCHNAS	family.Bacteroidaceae.id.917	MR Egger	9.77549	7	0.201657
O0n2Pz	finn-b-J10_BRONCHNAS	Unspecified chronic bronchitis || id:finn-b-J10_BRONCHNAS	family.Bacteroidaceae.id.917	Inverse variance weighted	9.84547	8	0.27604
obtxsV	finn-b-J10_BRONCHNAS	Unspecified chronic bronchitis || id:finn-b-J10_BRONCHNAS	family.Veillonellaceae.id.2172	MR Egger	21.8871	17	0.189102
obtxsV	finn-b-J10_BRONCHNAS	Unspecified chronic bronchitis || id:finn-b-J10_BRONCHNAS	family.Veillonellaceae.id.2172	Inverse variance weighted	22.1625	18	0.224851
oChqj7	finn-b-J10_BRONCHNAS	Unspecified chronic bronchitis || id:finn-b-J10_BRONCHNAS	phylum.Bacteroidetes.id.905	MR Egger	10.6117	9	0.303267
oChqj7	finn-b-J10_BRONCHNAS	Unspecified chronic bronchitis || id:finn-b-J10_BRONCHNAS	phylum.Bacteroidetes.id.905	Inverse variance weighted	10.7253	10	0.379318
oGD8An	finn-b-J10_BRONCHNAS	Unspecified chronic bronchitis || id:finn-b-J10_BRONCHNAS	order.Coriobacteriales.id.810	MR Egger	6.40881	11	0.844744
oGD8An	finn-b-J10_BRONCHNAS	Unspecified chronic bronchitis || id:finn-b-J10_BRONCHNAS	order.Coriobacteriales.id.810	Inverse variance weighted	6.98278	12	0.858749
OhSZ6N	finn-b-J10_BRONCHNAS	Unspecified chronic bronchitis || id:finn-b-J10_BRONCHNAS	genus.RuminococcaceaeUCG002.id.11360	MR Egger	31.3293	20	0.0509901
OhSZ6N	finn-b-J10_BRONCHNAS	Unspecified chronic bronchitis || id:finn-b-J10_BRONCHNAS	genus.RuminococcaceaeUCG002.id.11360	Inverse variance weighted	34.7911	21	0.0297614
olDlSu	finn-b-J10_BRONCHNAS	Unspecified chronic bronchitis || id:finn-b-J10_BRONCHNAS	genus..Eubacteriumnodatumgroup.id.11297	MR Egger	13.1642	9	0.155314
olDlSu	finn-b-J10_BRONCHNAS	Unspecified chronic bronchitis || id:finn-b-J10_BRONCHNAS	genus..Eubacteriumnodatumgroup.id.11297	Inverse variance weighted	14.9243	10	0.134845
OtCSo3	finn-b-J10_BRONCHNAS	Unspecified chronic bronchitis || id:finn-b-J10_BRONCHNAS	genus.Alloprevotella.id.961	MR Egger	2.30036	4	0.680703
OtCSo3	finn-b-J10_BRONCHNAS	Unspecified chronic bronchitis || id:finn-b-J10_BRONCHNAS	genus.Alloprevotella.id.961	Inverse variance weighted	3.89159	5	0.565128
oU56W6	finn-b-J10_BRONCHNAS	Unspecified chronic bronchitis || id:finn-b-J10_BRONCHNAS	family.Peptostreptococcaceae.id.2042	MR Egger	9.6414	11	0.562903
oU56W6	finn-b-J10_BRONCHNAS	Unspecified chronic bronchitis || id:finn-b-J10_BRONCHNAS	family.Peptostreptococcaceae.id.2042	Inverse variance weighted	9.6548	12	0.646216
Oxkiqb	finn-b-J10_BRONCHNAS	Unspecified chronic bronchitis || id:finn-b-J10_BRONCHNAS	order.Clostridiales.id.1863	MR Egger	5.1804	10	0.878806
Oxkiqb	finn-b-J10_BRONCHNAS	Unspecified chronic bronchitis || id:finn-b-J10_BRONCHNAS	order.Clostridiales.id.1863	Inverse variance weighted	11.2389	11	0.423471
P9709V	finn-b-J10_BRONCHNAS	Unspecified chronic bronchitis || id:finn-b-J10_BRONCHNAS	genus..Eubacteriumhalliigroup.id.11338	MR Egger	22.9293	14	0.0614303
P9709V	finn-b-J10_BRONCHNAS	Unspecified chronic bronchitis || id:finn-b-J10_BRONCHNAS	genus..Eubacteriumhalliigroup.id.11338	Inverse variance weighted	23.9916	15	0.0652361
PcT6eJ	finn-b-J10_BRONCHNAS	Unspecified chronic bronchitis || id:finn-b-J10_BRONCHNAS	phylum.Cyanobacteria.id.1500	MR Egger	6.71021	6	0.34848
PcT6eJ	finn-b-J10_BRONCHNAS	Unspecified chronic bronchitis || id:finn-b-J10_BRONCHNAS	phylum.Cyanobacteria.id.1500	Inverse variance weighted	8.53757	7	0.287582
pCXx5P	finn-b-J10_BRONCHNAS	Unspecified chronic bronchitis || id:finn-b-J10_BRONCHNAS	genus.Phascolarctobacterium.id.2168	MR Egger	0.88688	7	0.996453
pCXx5P	finn-b-J10_BRONCHNAS	Unspecified chronic bronchitis || id:finn-b-J10_BRONCHNAS	genus.Phascolarctobacterium.id.2168	Inverse variance weighted	3.24195	8	0.918269
PGlGHi	finn-b-J10_BRONCHNAS	Unspecified chronic bronchitis || id:finn-b-J10_BRONCHNAS	genus.LachnospiraceaeUCG008.id.11328	MR Egger	15.2736	9	0.0836904
PGlGHi	finn-b-J10_BRONCHNAS	Unspecified chronic bronchitis || id:finn-b-J10_BRONCHNAS	genus.LachnospiraceaeUCG008.id.11328	Inverse variance weighted	19.3297	10	0.0362689
pXAgfu	finn-b-J10_BRONCHNAS	Unspecified chronic bronchitis || id:finn-b-J10_BRONCHNAS	family.Acidaminococcaceae.id.2166	MR Egger	6.14331	5	0.292523
pXAgfu	finn-b-J10_BRONCHNAS	Unspecified chronic bronchitis || id:finn-b-J10_BRONCHNAS	family.Acidaminococcaceae.id.2166	Inverse variance weighted	6.24041	6	0.396805
q1bO5E	finn-b-J10_BRONCHNAS	Unspecified chronic bronchitis || id:finn-b-J10_BRONCHNAS	genus.Lactobacillus.id.1837	MR Egger	2.41933	7	0.933048
q1bO5E	finn-b-J10_BRONCHNAS	Unspecified chronic bronchitis || id:finn-b-J10_BRONCHNAS	genus.Lactobacillus.id.1837	Inverse variance weighted	3.17178	8	0.923119
Q3dvBY	finn-b-J10_BRONCHNAS	Unspecified chronic bronchitis || id:finn-b-J10_BRONCHNAS	genus.Methanobrevibacter.id.123	MR Egger	1.70321	4	0.790135
Q3dvBY	finn-b-J10_BRONCHNAS	Unspecified chronic bronchitis || id:finn-b-J10_BRONCHNAS	genus.Methanobrevibacter.id.123	Inverse variance weighted	2.75913	5	0.73706
Q46NVk	finn-b-J10_BRONCHNAS	Unspecified chronic bronchitis || id:finn-b-J10_BRONCHNAS	genus.Intestinibacter.id.11345	MR Egger	11.132	13	0.599758
Q46NVk	finn-b-J10_BRONCHNAS	Unspecified chronic bronchitis || id:finn-b-J10_BRONCHNAS	genus.Intestinibacter.id.11345	Inverse variance weighted	11.8847	14	0.615559
qE3Gq8	finn-b-J10_BRONCHNAS	Unspecified chronic bronchitis || id:finn-b-J10_BRONCHNAS	genus..Ruminococcustorquesgroup.id.14377	MR Egger	5.9766	7	0.542484
qE3Gq8	finn-b-J10_BRONCHNAS	Unspecified chronic bronchitis || id:finn-b-J10_BRONCHNAS	genus..Ruminococcustorquesgroup.id.14377	Inverse variance weighted	6.03224	8	0.643621
qENAoR	finn-b-J10_BRONCHNAS	Unspecified chronic bronchitis || id:finn-b-J10_BRONCHNAS	genus.Victivallis.id.2256	MR Egger	5.64231	8	0.687227
qENAoR	finn-b-J10_BRONCHNAS	Unspecified chronic bronchitis || id:finn-b-J10_BRONCHNAS	genus.Victivallis.id.2256	Inverse variance weighted	8.20048	9	0.514076
QGrGNV	finn-b-J10_BRONCHNAS	Unspecified chronic bronchitis || id:finn-b-J10_BRONCHNAS	genus.Haemophilus.id.3698	MR Egger	8.06366	7	0.327014
QGrGNV	finn-b-J10_BRONCHNAS	Unspecified chronic bronchitis || id:finn-b-J10_BRONCHNAS	genus.Haemophilus.id.3698	Inverse variance weighted	8.06477	8	0.427169
qiWbrh	finn-b-J10_BRONCHNAS	Unspecified chronic bronchitis || id:finn-b-J10_BRONCHNAS	order.Selenomonadales.id.2165	MR Egger	10.6866	10	0.382451
qiWbrh	finn-b-J10_BRONCHNAS	Unspecified chronic bronchitis || id:finn-b-J10_BRONCHNAS	order.Selenomonadales.id.2165	Inverse variance weighted	12.5412	11	0.324366
QjakFr	finn-b-J10_BRONCHNAS	Unspecified chronic bronchitis || id:finn-b-J10_BRONCHNAS	genus.LachnospiraceaeFCS020group.id.11314	MR Egger	8.36509	10	0.593222
QjakFr	finn-b-J10_BRONCHNAS	Unspecified chronic bronchitis || id:finn-b-J10_BRONCHNAS	genus.LachnospiraceaeFCS020group.id.11314	Inverse variance weighted	8.78462	11	0.641766
Qyd7XB	finn-b-J10_BRONCHNAS	Unspecified chronic bronchitis || id:finn-b-J10_BRONCHNAS	genus..Eubacteriumxylanophilumgroup.id.14375	MR Egger	14.2844	7	0.0463484
Qyd7XB	finn-b-J10_BRONCHNAS	Unspecified chronic bronchitis || id:finn-b-J10_BRONCHNAS	genus..Eubacteriumxylanophilumgroup.id.14375	Inverse variance weighted	15.2759	8	0.0539976
R6RQXL	finn-b-J10_BRONCHNAS	Unspecified chronic bronchitis || id:finn-b-J10_BRONCHNAS	genus..Ruminococcusgnavusgroup.id.14376	MR Egger	8.08529	10	0.620506
R6RQXL	finn-b-J10_BRONCHNAS	Unspecified chronic bronchitis || id:finn-b-J10_BRONCHNAS	genus..Ruminococcusgnavusgroup.id.14376	Inverse variance weighted	8.10346	11	0.704007
R7oLoV	finn-b-J10_BRONCHNAS	Unspecified chronic bronchitis || id:finn-b-J10_BRONCHNAS	genus.RuminococcaceaeUCG011.id.11368	MR Egger	2.64499	6	0.851901
R7oLoV	finn-b-J10_BRONCHNAS	Unspecified chronic bronchitis || id:finn-b-J10_BRONCHNAS	genus.RuminococcaceaeUCG011.id.11368	Inverse variance weighted	2.647	7	0.915628
RKlTkD	finn-b-J10_BRONCHNAS	Unspecified chronic bronchitis || id:finn-b-J10_BRONCHNAS	genus.Bifidobacterium.id.436	MR Egger	16.3602	11	0.128277
RKlTkD	finn-b-J10_BRONCHNAS	Unspecified chronic bronchitis || id:finn-b-J10_BRONCHNAS	genus.Bifidobacterium.id.436	Inverse variance weighted	18.0326	12	0.114704
rlb7o5	finn-b-J10_BRONCHNAS	Unspecified chronic bronchitis || id:finn-b-J10_BRONCHNAS	genus..Eubacteriumcoprostanoligenesgroup.id.11375	MR Egger	7.25385	11	0.778169
rlb7o5	finn-b-J10_BRONCHNAS	Unspecified chronic bronchitis || id:finn-b-J10_BRONCHNAS	genus..Eubacteriumcoprostanoligenesgroup.id.11375	Inverse variance weighted	7.58489	12	0.816671
RmoHnu	finn-b-J10_BRONCHNAS	Unspecified chronic bronchitis || id:finn-b-J10_BRONCHNAS	genus.Ruminiclostridium9.id.11357	MR Egger	2.40638	6	0.878794
RmoHnu	finn-b-J10_BRONCHNAS	Unspecified chronic bronchitis || id:finn-b-J10_BRONCHNAS	genus.Ruminiclostridium9.id.11357	Inverse variance weighted	7.33785	7	0.394571
rsbOlb	finn-b-J10_BRONCHNAS	Unspecified chronic bronchitis || id:finn-b-J10_BRONCHNAS	order.MollicutesRF9.id.11579	MR Egger	10.1504	11	0.516912
rsbOlb	finn-b-J10_BRONCHNAS	Unspecified chronic bronchitis || id:finn-b-J10_BRONCHNAS	order.MollicutesRF9.id.11579	Inverse variance weighted	10.2042	12	0.598054
Rv99Lm	finn-b-J10_BRONCHNAS	Unspecified chronic bronchitis || id:finn-b-J10_BRONCHNAS	genus..Eubacteriumbrachygroup.id.11296	MR Egger	4.6112	8	0.798208
Rv99Lm	finn-b-J10_BRONCHNAS	Unspecified chronic bronchitis || id:finn-b-J10_BRONCHNAS	genus..Eubacteriumbrachygroup.id.11296	Inverse variance weighted	5.72125	9	0.76746
sF7W2L	finn-b-J10_BRONCHNAS	Unspecified chronic bronchitis || id:finn-b-J10_BRONCHNAS	genus.Howardella.id.2000	MR Egger	2.92865	7	0.891523
sF7W2L	finn-b-J10_BRONCHNAS	Unspecified chronic bronchitis || id:finn-b-J10_BRONCHNAS	genus.Howardella.id.2000	Inverse variance weighted	2.94694	8	0.937643
sFxDb3	finn-b-J10_BRONCHNAS	Unspecified chronic bronchitis || id:finn-b-J10_BRONCHNAS	order.Burkholderiales.id.2874	MR Egger	9.20754	8	0.325092
sFxDb3	finn-b-J10_BRONCHNAS	Unspecified chronic bronchitis || id:finn-b-J10_BRONCHNAS	order.Burkholderiales.id.2874	Inverse variance weighted	12.6382	9	0.179673
Sgv0J4	finn-b-J10_BRONCHNAS	Unspecified chronic bronchitis || id:finn-b-J10_BRONCHNAS	family.Victivallaceae.id.2255	MR Egger	7.42519	10	0.684786
Sgv0J4	finn-b-J10_BRONCHNAS	Unspecified chronic bronchitis || id:finn-b-J10_BRONCHNAS	family.Victivallaceae.id.2255	Inverse variance weighted	8.40323	11	0.676792
SpO9Ka	finn-b-J10_BRONCHNAS	Unspecified chronic bronchitis || id:finn-b-J10_BRONCHNAS	family.Porphyromonadaceae.id.943	MR Egger	5.23944	7	0.630768
SpO9Ka	finn-b-J10_BRONCHNAS	Unspecified chronic bronchitis || id:finn-b-J10_BRONCHNAS	family.Porphyromonadaceae.id.943	Inverse variance weighted	10.7469	8	0.216454
staWrf	finn-b-J10_BRONCHNAS	Unspecified chronic bronchitis || id:finn-b-J10_BRONCHNAS	order.Rhodospirillales.id.2667	MR Egger	20.6385	12	0.0559311
staWrf	finn-b-J10_BRONCHNAS	Unspecified chronic bronchitis || id:finn-b-J10_BRONCHNAS	order.Rhodospirillales.id.2667	Inverse variance weighted	20.6515	13	0.0801145
szt6bn	finn-b-J10_BRONCHNAS	Unspecified chronic bronchitis || id:finn-b-J10_BRONCHNAS	class.Coriobacteriia.id.809	MR Egger	6.40881	11	0.844744
szt6bn	finn-b-J10_BRONCHNAS	Unspecified chronic bronchitis || id:finn-b-J10_BRONCHNAS	class.Coriobacteriia.id.809	Inverse variance weighted	6.98278	12	0.858749
T35lgz	finn-b-J10_BRONCHNAS	Unspecified chronic bronchitis || id:finn-b-J10_BRONCHNAS	family.Oxalobacteraceae.id.2966	MR Egger	9.97151	12	0.61846
T35lgz	finn-b-J10_BRONCHNAS	Unspecified chronic bronchitis || id:finn-b-J10_BRONCHNAS	family.Oxalobacteraceae.id.2966	Inverse variance weighted	10.2097	13	0.676707
T8T6Lu	finn-b-J10_BRONCHNAS	Unspecified chronic bronchitis || id:finn-b-J10_BRONCHNAS	family.Peptococcaceae.id.2024	MR Egger	4.75684	7	0.689609
T8T6Lu	finn-b-J10_BRONCHNAS	Unspecified chronic bronchitis || id:finn-b-J10_BRONCHNAS	family.Peptococcaceae.id.2024	Inverse variance weighted	6.41222	8	0.601159
tbXTaX	finn-b-J10_BRONCHNAS	Unspecified chronic bronchitis || id:finn-b-J10_BRONCHNAS	genus.ChristensenellaceaeR.7group.id.11283	MR Egger	10.9707	7	0.139903
tbXTaX	finn-b-J10_BRONCHNAS	Unspecified chronic bronchitis || id:finn-b-J10_BRONCHNAS	genus.ChristensenellaceaeR.7group.id.11283	Inverse variance weighted	11.6529	8	0.167373
TGrzdF	finn-b-J10_BRONCHNAS	Unspecified chronic bronchitis || id:finn-b-J10_BRONCHNAS	genus..Eubacteriumfissicatenagroup.id.14373	MR Egger	7.77949	7	0.352439
TGrzdF	finn-b-J10_BRONCHNAS	Unspecified chronic bronchitis || id:finn-b-J10_BRONCHNAS	genus..Eubacteriumfissicatenagroup.id.14373	Inverse variance weighted	9.92954	8	0.270006
tkl5vG	finn-b-J10_BRONCHNAS	Unspecified chronic bronchitis || id:finn-b-J10_BRONCHNAS	genus.Slackia.id.825	MR Egger	1.89339	4	0.75536
tkl5vG	finn-b-J10_BRONCHNAS	Unspecified chronic bronchitis || id:finn-b-J10_BRONCHNAS	genus.Slackia.id.825	Inverse variance weighted	3.28885	5	0.655549
TlODZI	finn-b-J10_BRONCHNAS	Unspecified chronic bronchitis || id:finn-b-J10_BRONCHNAS	genus.RuminococcaceaeUCG004.id.11362	MR Egger	16.5103	9	0.056961
TlODZI	finn-b-J10_BRONCHNAS	Unspecified chronic bronchitis || id:finn-b-J10_BRONCHNAS	genus.RuminococcaceaeUCG004.id.11362	Inverse variance weighted	18.2596	10	0.0507396
TQSpiB	finn-b-J10_BRONCHNAS	Unspecified chronic bronchitis || id:finn-b-J10_BRONCHNAS	genus.LachnospiraceaeUCG004.id.11324	MR Egger	7.14237	10	0.711939
TQSpiB	finn-b-J10_BRONCHNAS	Unspecified chronic bronchitis || id:finn-b-J10_BRONCHNAS	genus.LachnospiraceaeUCG004.id.11324	Inverse variance weighted	7.42042	11	0.764087
tSliO9	finn-b-J10_BRONCHNAS	Unspecified chronic bronchitis || id:finn-b-J10_BRONCHNAS	order.Bacteroidales.id.913	MR Egger	6.96222	11	0.802135
tSliO9	finn-b-J10_BRONCHNAS	Unspecified chronic bronchitis || id:finn-b-J10_BRONCHNAS	order.Bacteroidales.id.913	Inverse variance weighted	7.12317	12	0.849368
TUj4LC	finn-b-J10_BRONCHNAS	Unspecified chronic bronchitis || id:finn-b-J10_BRONCHNAS	genus.LachnospiraceaeNC2004group.id.11316	MR Egger	3.51052	7	0.83411
TUj4LC	finn-b-J10_BRONCHNAS	Unspecified chronic bronchitis || id:finn-b-J10_BRONCHNAS	genus.LachnospiraceaeNC2004group.id.11316	Inverse variance weighted	3.54134	8	0.895957
uCOF7P	finn-b-J10_BRONCHNAS	Unspecified chronic bronchitis || id:finn-b-J10_BRONCHNAS	order.Bacillales.id.1674	MR Egger	13.2639	7	0.0659347
uCOF7P	finn-b-J10_BRONCHNAS	Unspecified chronic bronchitis || id:finn-b-J10_BRONCHNAS	order.Bacillales.id.1674	Inverse variance weighted	13.5879	8	0.0931585
uHEy8Q	finn-b-J10_BRONCHNAS	Unspecified chronic bronchitis || id:finn-b-J10_BRONCHNAS	genus.Akkermansia.id.4037	MR Egger	9.01881	9	0.43554
uHEy8Q	finn-b-J10_BRONCHNAS	Unspecified chronic bronchitis || id:finn-b-J10_BRONCHNAS	genus.Akkermansia.id.4037	Inverse variance weighted	9.28654	10	0.505143
uQYGEB	finn-b-J10_BRONCHNAS	Unspecified chronic bronchitis || id:finn-b-J10_BRONCHNAS	genus.Parabacteroides.id.954	MR Egger	1.66423	3	0.644915
uQYGEB	finn-b-J10_BRONCHNAS	Unspecified chronic bronchitis || id:finn-b-J10_BRONCHNAS	genus.Parabacteroides.id.954	Inverse variance weighted	3.09023	4	0.542842
UsMxlz	finn-b-J10_BRONCHNAS	Unspecified chronic bronchitis || id:finn-b-J10_BRONCHNAS	class.Verrucomicrobiae.id.4029	MR Egger	9.01803	9	0.435611
UsMxlz	finn-b-J10_BRONCHNAS	Unspecified chronic bronchitis || id:finn-b-J10_BRONCHNAS	class.Verrucomicrobiae.id.4029	Inverse variance weighted	9.28645	10	0.505151
UTPK2n	finn-b-J10_BRONCHNAS	Unspecified chronic bronchitis || id:finn-b-J10_BRONCHNAS	class.Bacteroidia.id.912	MR Egger	6.96222	11	0.802135
UTPK2n	finn-b-J10_BRONCHNAS	Unspecified chronic bronchitis || id:finn-b-J10_BRONCHNAS	class.Bacteroidia.id.912	Inverse variance weighted	7.12317	12	0.849368
UYJxH8	finn-b-J10_BRONCHNAS	Unspecified chronic bronchitis || id:finn-b-J10_BRONCHNAS	genus.Butyrivibrio.id.1993	MR Egger	7.97769	13	0.845051
UYJxH8	finn-b-J10_BRONCHNAS	Unspecified chronic bronchitis || id:finn-b-J10_BRONCHNAS	genus.Butyrivibrio.id.1993	Inverse variance weighted	10.8228	14	0.699896
Vd8Fsi	finn-b-J10_BRONCHNAS	Unspecified chronic bronchitis || id:finn-b-J10_BRONCHNAS	genus.Bacteroides.id.918	MR Egger	9.77549	7	0.201657
Vd8Fsi	finn-b-J10_BRONCHNAS	Unspecified chronic bronchitis || id:finn-b-J10_BRONCHNAS	genus.Bacteroides.id.918	Inverse variance weighted	9.84547	8	0.27604
vlyGOP	finn-b-J10_BRONCHNAS	Unspecified chronic bronchitis || id:finn-b-J10_BRONCHNAS	family.Ruminococcaceae.id.2050	MR Egger	10.6359	7	0.155309
vlyGOP	finn-b-J10_BRONCHNAS	Unspecified chronic bronchitis || id:finn-b-J10_BRONCHNAS	family.Ruminococcaceae.id.2050	Inverse variance weighted	12.2059	8	0.142251
W49loY	finn-b-J10_BRONCHNAS	Unspecified chronic bronchitis || id:finn-b-J10_BRONCHNAS	genus.Olsenella.id.822	MR Egger	10.537	8	0.22934
W49loY	finn-b-J10_BRONCHNAS	Unspecified chronic bronchitis || id:finn-b-J10_BRONCHNAS	genus.Olsenella.id.822	Inverse variance weighted	10.6371	9	0.301405
w5yhuV	finn-b-J10_BRONCHNAS	Unspecified chronic bronchitis || id:finn-b-J10_BRONCHNAS	genus.Romboutsia.id.11347	MR Egger	12.2908	11	0.342189
w5yhuV	finn-b-J10_BRONCHNAS	Unspecified chronic bronchitis || id:finn-b-J10_BRONCHNAS	genus.Romboutsia.id.11347	Inverse variance weighted	12.8447	12	0.380432
WaNFee	finn-b-J10_BRONCHNAS	Unspecified chronic bronchitis || id:finn-b-J10_BRONCHNAS	genus.Desulfovibrio.id.3173	MR Egger	7.8784	8	0.445438
WaNFee	finn-b-J10_BRONCHNAS	Unspecified chronic bronchitis || id:finn-b-J10_BRONCHNAS	genus.Desulfovibrio.id.3173	Inverse variance weighted	7.93074	9	0.541141
WCt5pC	finn-b-J10_BRONCHNAS	Unspecified chronic bronchitis || id:finn-b-J10_BRONCHNAS	genus.Anaerofilum.id.2053	MR Egger	17.6334	9	0.0396726
WCt5pC	finn-b-J10_BRONCHNAS	Unspecified chronic bronchitis || id:finn-b-J10_BRONCHNAS	genus.Anaerofilum.id.2053	Inverse variance weighted	17.8444	10	0.057646
WEMGli	finn-b-J10_BRONCHNAS	Unspecified chronic bronchitis || id:finn-b-J10_BRONCHNAS	family.Alcaligenaceae.id.2875	MR Egger	5.71284	9	0.768279
WEMGli	finn-b-J10_BRONCHNAS	Unspecified chronic bronchitis || id:finn-b-J10_BRONCHNAS	family.Alcaligenaceae.id.2875	Inverse variance weighted	6.6854	10	0.754773
wFbL6J	finn-b-J10_BRONCHNAS	Unspecified chronic bronchitis || id:finn-b-J10_BRONCHNAS	genus.Marvinbryantia.id.2005	MR Egger	12.2974	8	0.138419
wFbL6J	finn-b-J10_BRONCHNAS	Unspecified chronic bronchitis || id:finn-b-J10_BRONCHNAS	genus.Marvinbryantia.id.2005	Inverse variance weighted	12.8597	9	0.169056
wIF1Yn	finn-b-J10_BRONCHNAS	Unspecified chronic bronchitis || id:finn-b-J10_BRONCHNAS	genus.LachnospiraceaeUCG001.id.11321	MR Egger	7.30125	11	0.77419
wIF1Yn	finn-b-J10_BRONCHNAS	Unspecified chronic bronchitis || id:finn-b-J10_BRONCHNAS	genus.LachnospiraceaeUCG001.id.11321	Inverse variance weighted	7.77318	12	0.802595
wJFco0	finn-b-J10_BRONCHNAS	Unspecified chronic bronchitis || id:finn-b-J10_BRONCHNAS	genus.Veillonella.id.2198	MR Egger	2.27697	4	0.684965
wJFco0	finn-b-J10_BRONCHNAS	Unspecified chronic bronchitis || id:finn-b-J10_BRONCHNAS	genus.Veillonella.id.2198	Inverse variance weighted	2.27911	5	0.80933
wn5rK2	finn-b-J10_BRONCHNAS	Unspecified chronic bronchitis || id:finn-b-J10_BRONCHNAS	genus.ErysipelotrichaceaeUCG003.id.11384	MR Egger	21.4033	14	0.0917341
wn5rK2	finn-b-J10_BRONCHNAS	Unspecified chronic bronchitis || id:finn-b-J10_BRONCHNAS	genus.ErysipelotrichaceaeUCG003.id.11384	Inverse variance weighted	21.4513	15	0.123019
wQYhwp	finn-b-J10_BRONCHNAS	Unspecified chronic bronchitis || id:finn-b-J10_BRONCHNAS	genus.Odoribacter.id.952	MR Egger	2.46999	5	0.781007
wQYhwp	finn-b-J10_BRONCHNAS	Unspecified chronic bronchitis || id:finn-b-J10_BRONCHNAS	genus.Odoribacter.id.952	Inverse variance weighted	12.4939	6	0.0518155
WvdQyb	finn-b-J10_BRONCHNAS	Unspecified chronic bronchitis || id:finn-b-J10_BRONCHNAS	genus..Eubacteriumeligensgroup.id.14372	MR Egger	4.06666	4	0.39706
WvdQyb	finn-b-J10_BRONCHNAS	Unspecified chronic bronchitis || id:finn-b-J10_BRONCHNAS	genus..Eubacteriumeligensgroup.id.14372	Inverse variance weighted	4.06719	5	0.539784
X4kHrP	finn-b-J10_BRONCHNAS	Unspecified chronic bronchitis || id:finn-b-J10_BRONCHNAS	class.Betaproteobacteria.id.2867	MR Egger	11.3838	9	0.250316
X4kHrP	finn-b-J10_BRONCHNAS	Unspecified chronic bronchitis || id:finn-b-J10_BRONCHNAS	class.Betaproteobacteria.id.2867	Inverse variance weighted	14.8098	10	0.139153
xCukIr	finn-b-J10_BRONCHNAS	Unspecified chronic bronchitis || id:finn-b-J10_BRONCHNAS	genus.Dialister.id.2183	MR Egger	3.14394	9	0.958314
xCukIr	finn-b-J10_BRONCHNAS	Unspecified chronic bronchitis || id:finn-b-J10_BRONCHNAS	genus.Dialister.id.2183	Inverse variance weighted	3.47119	10	0.968068
Xtktja	finn-b-J10_BRONCHNAS	Unspecified chronic bronchitis || id:finn-b-J10_BRONCHNAS	family.Pasteurellaceae.id.3689	MR Egger	11.0585	12	0.523909
Xtktja	finn-b-J10_BRONCHNAS	Unspecified chronic bronchitis || id:finn-b-J10_BRONCHNAS	family.Pasteurellaceae.id.3689	Inverse variance weighted	11.104	13	0.602103
XTu0EY	finn-b-J10_BRONCHNAS	Unspecified chronic bronchitis || id:finn-b-J10_BRONCHNAS	genus.Intestinimonas.id.2062	MR Egger	6.31489	14	0.95792
XTu0EY	finn-b-J10_BRONCHNAS	Unspecified chronic bronchitis || id:finn-b-J10_BRONCHNAS	genus.Intestinimonas.id.2062	Inverse variance weighted	6.5265	15	0.969484
XVFzMF	finn-b-J10_BRONCHNAS	Unspecified chronic bronchitis || id:finn-b-J10_BRONCHNAS	genus.Holdemania.id.2157	MR Egger	13.4871	12	0.33465
XVFzMF	finn-b-J10_BRONCHNAS	Unspecified chronic bronchitis || id:finn-b-J10_BRONCHNAS	genus.Holdemania.id.2157	Inverse variance weighted	14.0954	13	0.367159
y0FJ9U	finn-b-J10_BRONCHNAS	Unspecified chronic bronchitis || id:finn-b-J10_BRONCHNAS	genus.LachnospiraceaeND3007group.id.11317	MR Egger	2.50815	1	0.113259
y0FJ9U	finn-b-J10_BRONCHNAS	Unspecified chronic bronchitis || id:finn-b-J10_BRONCHNAS	genus.LachnospiraceaeND3007group.id.11317	Inverse variance weighted	2.5286	2	0.282437
Y7cF3n	finn-b-J10_BRONCHNAS	Unspecified chronic bronchitis || id:finn-b-J10_BRONCHNAS	family.Methanobacteriaceae.id.121	MR Egger	6.65217	8	0.574583
Y7cF3n	finn-b-J10_BRONCHNAS	Unspecified chronic bronchitis || id:finn-b-J10_BRONCHNAS	family.Methanobacteriaceae.id.121	Inverse variance weighted	7.11773	9	0.624864
yakWtY	finn-b-J10_BRONCHNAS	Unspecified chronic bronchitis || id:finn-b-J10_BRONCHNAS	genus.Butyricicoccus.id.2055	MR Egger	10.3503	6	0.110655
yakWtY	finn-b-J10_BRONCHNAS	Unspecified chronic bronchitis || id:finn-b-J10_BRONCHNAS	genus.Butyricicoccus.id.2055	Inverse variance weighted	11.1478	7	0.132301
yerlNC	finn-b-J10_BRONCHNAS	Unspecified chronic bronchitis || id:finn-b-J10_BRONCHNAS	genus.RuminococcaceaeUCG005.id.11363	MR Egger	20.1045	12	0.0651344
yerlNC	finn-b-J10_BRONCHNAS	Unspecified chronic bronchitis || id:finn-b-J10_BRONCHNAS	genus.RuminococcaceaeUCG005.id.11363	Inverse variance weighted	21.7121	13	0.0599859
yfxJv6	finn-b-J10_BRONCHNAS	Unspecified chronic bronchitis || id:finn-b-J10_BRONCHNAS	family.Erysipelotrichaceae.id.2149	MR Egger	8.89419	11	0.631658
yfxJv6	finn-b-J10_BRONCHNAS	Unspecified chronic bronchitis || id:finn-b-J10_BRONCHNAS	family.Erysipelotrichaceae.id.2149	Inverse variance weighted	9.27591	12	0.679201
ygbSF7	finn-b-J10_BRONCHNAS	Unspecified chronic bronchitis || id:finn-b-J10_BRONCHNAS	genus.Fusicatenibacter.id.11305	MR Egger	21.9082	16	0.14618
ygbSF7	finn-b-J10_BRONCHNAS	Unspecified chronic bronchitis || id:finn-b-J10_BRONCHNAS	genus.Fusicatenibacter.id.11305	Inverse variance weighted	22.144	17	0.179245
ylev3A	finn-b-J10_BRONCHNAS	Unspecified chronic bronchitis || id:finn-b-J10_BRONCHNAS	family.FamilyXIII.id.1957	MR Egger	4.42161	7	0.730135
ylev3A	finn-b-J10_BRONCHNAS	Unspecified chronic bronchitis || id:finn-b-J10_BRONCHNAS	family.FamilyXIII.id.1957	Inverse variance weighted	7.01186	8	0.535354
yLt27i	finn-b-J10_BRONCHNAS	Unspecified chronic bronchitis || id:finn-b-J10_BRONCHNAS	genus.Senegalimassilia.id.11160	MR Egger	2.33023	3	0.506754
yLt27i	finn-b-J10_BRONCHNAS	Unspecified chronic bronchitis || id:finn-b-J10_BRONCHNAS	genus.Senegalimassilia.id.11160	Inverse variance weighted	2.53855	4	0.637746
YXZeGZ	finn-b-J10_BRONCHNAS	Unspecified chronic bronchitis || id:finn-b-J10_BRONCHNAS	genus.Alistipes.id.968	MR Egger	14.7311	11	0.195141
YXZeGZ	finn-b-J10_BRONCHNAS	Unspecified chronic bronchitis || id:finn-b-J10_BRONCHNAS	genus.Alistipes.id.968	Inverse variance weighted	15.3244	12	0.224175
YYHfMs	finn-b-J10_BRONCHNAS	Unspecified chronic bronchitis || id:finn-b-J10_BRONCHNAS	genus.Gordonibacter.id.821	MR Egger	10.9409	10	0.362139
YYHfMs	finn-b-J10_BRONCHNAS	Unspecified chronic bronchitis || id:finn-b-J10_BRONCHNAS	genus.Gordonibacter.id.821	Inverse variance weighted	10.9413	11	0.448193
zaZf8A	finn-b-J10_BRONCHNAS	Unspecified chronic bronchitis || id:finn-b-J10_BRONCHNAS	genus.Oscillospira.id.2064	MR Egger	3.82853	6	0.699868
zaZf8A	finn-b-J10_BRONCHNAS	Unspecified chronic bronchitis || id:finn-b-J10_BRONCHNAS	genus.Oscillospira.id.2064	Inverse variance weighted	5.4322	7	0.607374
ZJXDpG	finn-b-J10_BRONCHNAS	Unspecified chronic bronchitis || id:finn-b-J10_BRONCHNAS	class.Erysipelotrichia.id.2147	MR Egger	8.89419	11	0.631658
ZJXDpG	finn-b-J10_BRONCHNAS	Unspecified chronic bronchitis || id:finn-b-J10_BRONCHNAS	class.Erysipelotrichia.id.2147	Inverse variance weighted	9.27591	12	0.679201
zkWLyI	finn-b-J10_BRONCHNAS	Unspecified chronic bronchitis || id:finn-b-J10_BRONCHNAS	genus.Allisonella.id.2174	MR Egger	2.31808	6	0.888246
zkWLyI	finn-b-J10_BRONCHNAS	Unspecified chronic bronchitis || id:finn-b-J10_BRONCHNAS	genus.Allisonella.id.2174	Inverse variance weighted	2.38384	7	0.935587

## Sheet: leaveone
exposure	outcome	id.exposure	id.outcome	under0.05	c_p	c_SNP
genus.Eggerthella.id.819	Unspecified chronic bronchitis || id:finn-b-J10_BRONCHNAS	0aMbT3	finn-b-J10_BRONCHNAS	0	0.812844335349644 0.663368038139366 0.863311267585548 0.643510746842812 0.836216339427313 0.587006011140168 0.884163019662873 0.793752770656643 0.850838816937125 0.301919396990701	rs112205261 rs13070736 rs1784446 rs2223081 rs2240838 rs3851328 rs4985746 rs6430926 rs67490567 rs76663501
genus.Lactococcus.id.1851	Unspecified chronic bronchitis || id:finn-b-J10_BRONCHNAS	0heWA4	finn-b-J10_BRONCHNAS	0	0.383123060523918 0.95944621648803 0.689606468134888 0.684263579104122 0.89844266452432 0.774560254437481 0.641672100405371 0.979846185680161 0.267368402764084	rs10417872 rs123059 rs12621813 rs17168302 rs2293361 rs4766997 rs55910161 rs6674304 rs7992246
genus.DefluviitaleaceaeUCG011.id.11287	Unspecified chronic bronchitis || id:finn-b-J10_BRONCHNAS	0lsDJy	finn-b-J10_BRONCHNAS	9	0.00216535989694682 0.00307056734427543 0.000595425999426448 0.00115845019498287 0.000101080464553683 0.000536000018225479 0.0033627850294047 0.000190029326020454 0.00490660098766532	rs112893842 rs1582238 rs2892880 rs4344384 rs4677103 rs55658617 rs72731813 rs9608282 rs9725395
genus.Flavonifractor.id.2059	Unspecified chronic bronchitis || id:finn-b-J10_BRONCHNAS	0ngO8p	finn-b-J10_BRONCHNAS	0	0.832153282746246 0.983915807035492 0.223010948365958 0.808620581100867 0.628671603329431	rs114873521 rs11811696 rs12030302 rs34066017 rs806808
genus.Lachnospira.id.2004	Unspecified chronic bronchitis || id:finn-b-J10_BRONCHNAS	0rTnk2	finn-b-J10_BRONCHNAS	0	0.064090650110029 0.25410489357901 0.209119256035727 0.215682811489161 0.0744003030835917 0.556340183554596	rs13157098 rs159484 rs2520509 rs4686798 rs4923324 rs56791201
phylum.Firmicutes.id.1672	Unspecified chronic bronchitis || id:finn-b-J10_BRONCHNAS	0rWmph	finn-b-J10_BRONCHNAS	0	0.0688323702355743 0.0591560559537625 0.0639803650001975 0.0714196439210551 0.0789914047572539 0.16542372785991 0.059966729084449 0.0928546119323201 0.126216564662643 0.203216915391207 0.0611888159141864 0.202986072413661 0.211410449802941 0.100894530721359	rs112334273 rs2273429 rs2332027 rs2547978 rs3792064 rs3852931 rs4750583 rs56199908 rs6814436 rs6815608 rs7247191 rs72738886 rs72771021 rs8085381
genus.Hungatella.id.11306	Unspecified chronic bronchitis || id:finn-b-J10_BRONCHNAS	0Vfsi1	finn-b-J10_BRONCHNAS	0	0.212846738332853 0.539833239257694 0.698152435587536 0.126431230586611 0.198049933151577	rs10044993 rs13128780 rs13249325 rs17092615 rs72759041
genus.FamilyXIIIUCG001.id.11294	Unspecified chronic bronchitis || id:finn-b-J10_BRONCHNAS	1rpkuI	finn-b-J10_BRONCHNAS	0	0.952915796095135 0.602899617597902 0.626149454407189 0.977091633663646 0.950369680443905 0.842753988049127 0.845208586535559 0.770857782694377	rs112362903 rs12049454 rs1426266 rs3842897 rs62414802 rs7119679 rs76463770 rs8076666
genus.Escherichia.Shigella.id.3504	Unspecified chronic bronchitis || id:finn-b-J10_BRONCHNAS	1uqUdL	finn-b-J10_BRONCHNAS	0	0.893811732512591 0.527248547683466 0.818726985895005 0.336838240037736 0.490691662489467 0.935092514567038 0.626464552173189 0.961904340691461 0.460337526234534 0.737226838941354	rs112767262 rs113127095 rs113513883 rs1154904 rs118526 rs2798105 rs4731451 rs57024273 rs592299 rs73208162
family.Streptococcaceae.id.1850	Unspecified chronic bronchitis || id:finn-b-J10_BRONCHNAS	1zf0TZ	finn-b-J10_BRONCHNAS	2	0.0707878568998086 0.0959539428702535 0.0633928431026732 0.0333972554621352 0.0558995486439794 0.0811352813916444 0.00763338484033583 0.0686430079827419 0.14613381968875 0.0836743957279574 0.202555916140389 0.0776931722117429 0.150731508623866	rs10028567 rs11110281 rs16950051 rs2370083 rs2952251 rs35344081 rs4968759 rs57646748 rs6806351 rs77968078 rs7916711 rs957755 rs9903102
genus.Holdemanella.id.11393	Unspecified chronic bronchitis || id:finn-b-J10_BRONCHNAS	20HL0T	finn-b-J10_BRONCHNAS	1	0.460522344075192 0.530668762759428 0.247489939143792 0.212542481706089 0.264965171210398 0.492293900737061 0.256949541704836 0.0420346789534227 0.281174528373534 0.399066012454467 0.396047955807172	rs12513188 rs17586763 rs1926302 rs34187114 rs35228298 rs4541991 rs607782 rs62113381 rs73011279 rs75764681 rs8113760
genus.Ruminococcus2.id.11374	Unspecified chronic bronchitis || id:finn-b-J10_BRONCHNAS	2GJP3o	finn-b-J10_BRONCHNAS	0	0.668967072157679 0.591560594226808 0.552727969553503 0.643276091338847 0.538964140353555 0.393886103322098 0.587316252322303 0.721500255677666 0.777299465449816 0.915613455003122 0.485726984056723 0.860911092171152 0.370227536292946 0.482525588604704 0.906731325377509	rs12406309 rs12986628 rs1819812 rs2368224 rs2846589 rs2997412 rs4400279 rs4799823 rs55707116 rs58681734 rs61791565 rs75140805 rs7635831 rs7693984 rs78120384
phylum.Euryarchaeota.id.55	Unspecified chronic bronchitis || id:finn-b-J10_BRONCHNAS	2neTKK	finn-b-J10_BRONCHNAS	0	0.673611730751726 0.706757271086655 0.390811600498304 0.611964413760049 0.267511065558412 0.510482406904532 0.565970625342142 0.64083127813202 0.532874384796815 0.717151417603018 0.329396751461972 0.442213016446884	rs10202904 rs11022995 rs34928225 rs45498998 rs56131665 rs6064552 rs6508769 rs7015093 rs76029318 rs7635189 rs77658038 rs894996
genus.Coprococcus2.id.11302	Unspecified chronic bronchitis || id:finn-b-J10_BRONCHNAS	2vslhf	finn-b-J10_BRONCHNAS	1	0.16251151822386 0.289341688639811 0.135453454507903 0.114291643138758 0.183280856573535 0.05085399228202 0.0427287404629032 0.0850888757968555	rs10070053 rs12634070 rs2482516 rs35890118 rs61823518 rs6677933 rs72680320 rs9426473
family.Christensenellaceae.id.1866	Unspecified chronic bronchitis || id:finn-b-J10_BRONCHNAS	31r1VV	finn-b-J10_BRONCHNAS	0	0.743317584951128 0.80628946641512 0.678301852417645 0.881131100994695 0.429870750744405 0.809789315926033 0.479453281707609 0.627571891604871 0.730043746974296 0.864426515189507 0.70214890185865	rs117186816 rs12380890 rs12657403 rs4076564 rs62573205 rs7211194 rs72706624 rs77867022 rs870002 rs892686 rs9608766
genus..Eubacteriumrectalegroup.id.14374	Unspecified chronic bronchitis || id:finn-b-J10_BRONCHNAS	37ZEpI	finn-b-J10_BRONCHNAS	0	0.162619858731114 0.209946135708053 0.170131805407778 0.274789696097495 0.202004806331116 0.526151451908957 0.278974408831525 0.646395633375794	rs10248854 rs10797540 rs143694765 rs2884897 rs314726 rs35398954 rs59427698 rs62547233
class.Actinobacteria.id.419	Unspecified chronic bronchitis || id:finn-b-J10_BRONCHNAS	3cOJ1f	finn-b-J10_BRONCHNAS	0	0.815421784966909 0.812609440712993 0.363767740914229 0.999241849731951 0.542300404517365 0.725660507553634 0.456315455578324 0.843355134623459 0.599112082185713 0.928525286304379 0.919690523131131 0.831139717336671 0.88760378960622 0.755909916032086 0.734391536812003	rs11655079 rs11745923 rs12049045 rs134366 rs1376754 rs1515761 rs182549 rs4945008 rs6660520 rs72767435 rs7322849 rs80083040 rs8047955 rs857444 rs961091
class.Methanobacteria.id.119	Unspecified chronic bronchitis || id:finn-b-J10_BRONCHNAS	3Oo7Td	finn-b-J10_BRONCHNAS	0	0.819539327727982 0.410214313171361 0.609074807890378 0.303251704295714 0.67822831717385 0.562255047295562 0.580245838550981 0.657562403058539 0.8027630450706 0.517315601523215	rs10202904 rs10424197 rs4257531 rs56131665 rs6508769 rs6776814 rs73068003 rs73457410 rs75208022 rs894996
genus.Subdoligranulum.id.2070	Unspecified chronic bronchitis || id:finn-b-J10_BRONCHNAS	3tgfXE	finn-b-J10_BRONCHNAS	0	0.775179595127056 0.982807496095474 0.827077522555085 0.895573359827313 0.999051266179979 0.97781457627335 0.629963517620522 0.87278016434355 0.831163668129763 0.938182431757051 0.495992944204625	rs10065321 rs10497836 rs1667315 rs2114677 rs2171249 rs35940633 rs3761728 rs4347804 rs6555306 rs75158211 rs76528319
genus.Bilophila.id.3170	Unspecified chronic bronchitis || id:finn-b-J10_BRONCHNAS	4zBtt2	finn-b-J10_BRONCHNAS	0	0.308715592940482 0.400127904675758 0.199753279435477 0.155408718708765 0.275101548169706 0.139933739051689 0.402555562947863 0.131631255014746 0.257850986507042 0.445626054186988 0.158232556896782 0.173944694181236 0.154391441532357	rs11069458 rs1241171 rs1571225 rs1969927 rs2728491 rs3827020 rs4798126 rs542415 rs60178956 rs6793291 rs72676854 rs7802841 rs9899990
genus.RuminococcaceaeUCG014.id.11371	Unspecified chronic bronchitis || id:finn-b-J10_BRONCHNAS	5IXuob	finn-b-J10_BRONCHNAS	1	0.414773566340014 0.344715466408733 0.369016813188187 0.508331891401194 0.0107937667325164 0.287874102624261 0.325256426564933 0.313494678664315 0.377671079687784 0.359027537710004 0.215425554427288	rs10495392 rs10791168 rs10941294 rs115777838 rs12638134 rs34402072 rs56105232 rs72809222 rs73186226 rs853612 rs995642
genus.Streptococcus.id.1853	Unspecified chronic bronchitis || id:finn-b-J10_BRONCHNAS	5qEcKL	finn-b-J10_BRONCHNAS	0	0.294520970184151 0.285019777483034 0.346538826704865 0.0626525417763508 0.301592909740322 0.22306604202143 0.272653970117957 0.209309430384473 0.131903703231827 0.279641399352568 0.495445753886259 0.355430123388999 0.609063763947891 0.479920486559981	rs10028567 rs10448310 rs11110281 rs11720390 rs11764382 rs17708276 rs1918540 rs2370083 rs4968759 rs57646748 rs6806351 rs71481756 rs7916711 rs9903102
genus.Oscillibacter.id.2063	Unspecified chronic bronchitis || id:finn-b-J10_BRONCHNAS	5TN0Z7	finn-b-J10_BRONCHNAS	0	0.720828894964292 0.639449230037022 0.997190668833744 0.818498309825699 0.453597709627073 0.870058522963505 0.775201926766238 0.605153985125665 0.942733397236183 0.276157461355721 0.84168170579618 0.694616656629463 0.994288627054068	rs11627628 rs11990279 rs12649930 rs133832 rs16866406 rs16934185 rs234108 rs36095275 rs4506202 rs61883564 rs75453768 rs761240 rs9393920
genus.Catenibacterium.id.2153	Unspecified chronic bronchitis || id:finn-b-J10_BRONCHNAS	5XtLwc	finn-b-J10_BRONCHNAS	0	0.673428682654137 0.357676370738894 0.506113470660254 0.934502065486639	rs12404911 rs212393 rs73128290 rs7742829
phylum.Tenericutes.id.3919	Unspecified chronic bronchitis || id:finn-b-J10_BRONCHNAS	6gX3qe	finn-b-J10_BRONCHNAS	1	0.201998126116797 0.210876790989371 0.204061139883214 0.192202370864082 0.228119538528299 0.251160652054541 0.212690060040057 0.152220526089102 0.14934483971148 0.175676462035941 0.0384082765417134 0.289727846726712	rs10108398 rs11890098 rs12566890 rs17214486 rs2464826 rs28537087 rs3768491 rs4885016 rs6043847 rs72901605 rs74603314 rs78169027
family.Desulfovibrionaceae.id.3169	Unspecified chronic bronchitis || id:finn-b-J10_BRONCHNAS	6jMcBB	finn-b-J10_BRONCHNAS	0	0.439727040300472 0.603893875194567 0.986132800322423 0.678294938610816 0.987148097357771 0.878982276100365 0.524196466987676 0.733891989335594 0.653481652140682 0.881286004342956	rs112381107 rs11599763 rs17791387 rs2692012 rs2838334 rs3935584 rs4506934 rs6058181 rs72647048 rs9928243
genus.Coprobacter.id.949	Unspecified chronic bronchitis || id:finn-b-J10_BRONCHNAS	6mIWxZ	finn-b-J10_BRONCHNAS	0	0.671691925731233 0.719066340141247 0.274281996892205 0.342753706391045 0.451131168902846 0.417254800381498 0.593945596669704 0.60085468994501 0.530534093856068 0.357290131462134	rs11532348 rs12684609 rs12996055 rs143662916 rs189356 rs213863 rs305411 rs3828477 rs72821405 rs74919520
genus..Eubacteriumruminantiumgroup.id.11340	Unspecified chronic bronchitis || id:finn-b-J10_BRONCHNAS	77YJKV	finn-b-J10_BRONCHNAS	0	0.751994108133434 0.649719906087602 0.53522506808127 0.396820235943214 0.761624891191375 0.584707775370707 0.746284420920307 0.685884611219952 0.743777328477831 0.639678752239715 0.61899668032498 0.578104829786385 0.429524417563505 0.305181917902567 0.282587923695125 0.774064461238887 0.5961223288783 0.358121515254563	rs10131724 rs10923018 rs11637981 rs13025464 rs139749 rs16891896 rs17519472 rs209813 rs2116427 rs2229917 rs2418654 rs2817174 rs57340348 rs606117 rs6676699 rs7000472 rs72836424 rs73139629
genus.Collinsella.id.815	Unspecified chronic bronchitis || id:finn-b-J10_BRONCHNAS	7aTYpg	finn-b-J10_BRONCHNAS	8	0.079718842535176 0.0105932164711938 0.0105548251567744 0.005677311720528 0.00201076373861894 0.014070300805752 0.00925669019005803 0.0139123054012172 0.0136403115957709	rs10890671 rs11597285 rs1496626 rs149807560 rs2103510 rs62448871 rs73052258 rs75672793 rs9541268
genus..Clostridiuminnocuumgroup.id.14397	Unspecified chronic bronchitis || id:finn-b-J10_BRONCHNAS	7dqlOH	finn-b-J10_BRONCHNAS	0	0.715799656082203 0.507436242467082 0.60978717934398 0.994849523669603 0.670577756721113 0.802711078362767 0.528918972567951 0.907113702299917 0.68092780009135	rs10074000 rs10506058 rs1942371 rs40656 rs4869133 rs61267978 rs6577484 rs6890185 rs77845139
phylum.Proteobacteria.id.2375	Unspecified chronic bronchitis || id:finn-b-J10_BRONCHNAS	7ioeKt	finn-b-J10_BRONCHNAS	0	0.263548743340073 0.364278211986453 0.395310641180431 0.400060796893562 0.248315979466485 0.183601032026059 0.301033849107582 0.258347814566834 0.257127561294321 0.307178214627569 0.615176729812114 0.308012925538795	rs10750258 rs11126162 rs11715072 rs12150865 rs12467198 rs2347697 rs2532663 rs3890996 rs4340090 rs6707783 rs72771021 rs922773
genus.Anaerostipes.id.1991	Unspecified chronic bronchitis || id:finn-b-J10_BRONCHNAS	80h8vf	finn-b-J10_BRONCHNAS	0	0.599601210305421 0.629246113848818 0.879567087396481 0.957200458535747 0.7030329020739 0.767821526497108 0.492356975811631 0.830527935821549 0.669613326359193 0.536987954331453 0.657014217903929 0.826599029057835 0.702095920769306	rs10502061 rs2014785 rs2396460 rs2804244 rs3900776 rs60983350 rs62157625 rs62215703 rs6474958 rs6726833 rs6854026 rs7193624 rs78735375
genus.Coprococcus3.id.11303	Unspecified chronic bronchitis || id:finn-b-J10_BRONCHNAS	8jKldu	finn-b-J10_BRONCHNAS	0	0.37037663902851 0.755398401009148 0.239742343713179 0.705891339977443 0.776733689269185 0.699493388215607 0.857319155781353 0.694858799483518 0.206223203192204	rs10810043 rs11077359 rs11080344 rs13247359 rs13394391 rs178271 rs4575475 rs7521171 rs8100692
genus.Paraprevotella.id.962	Unspecified chronic bronchitis || id:finn-b-J10_BRONCHNAS	8NULRM	finn-b-J10_BRONCHNAS	0	0.524603708372054 0.498011671540184 0.913608229690773 0.942909849689203 0.454147440006861 0.787540007258038 0.437744768565933 0.418776898652256 0.681379294423186 0.690274027619576 0.840742396142784 0.267717436822094 0.616942223010103	rs10842464 rs140997932 rs145020347 rs17109926 rs17785622 rs2081023 rs3008582 rs3801748 rs4756632 rs4767113 rs7240324 rs9602779 rs9900242
order.Gastranaerophilales.id.1591	Unspecified chronic bronchitis || id:finn-b-J10_BRONCHNAS	9i4tiU	finn-b-J10_BRONCHNAS	0	0.469189789755403 0.630019316352559 0.397720011258154 0.637526147237678 0.519914494836257 0.839758235491215 0.235912358278055 0.722113307533476 0.267289570251061	rs11150282 rs113884518 rs28678345 rs367480 rs4129395 rs789069 rs79790072 rs8028558 rs9864379
genus.RuminococcaceaeUCG009.id.11366	Unspecified chronic bronchitis || id:finn-b-J10_BRONCHNAS	9s731W	finn-b-J10_BRONCHNAS	0	0.503098999568679 0.537928528055458 0.687976463059138 0.858333073049078 0.522579189574814 0.735653665509445 0.583989739353167 0.593297096632688 0.905268371536858 0.963333686215813 0.925418197183164 0.60432611485935	rs113006825 rs12508214 rs138460696 rs1550196 rs2058609 rs2192926 rs4079028 rs4708333 rs6952765 rs758191 rs78410648 rs9558661
genus.Parasutterella.id.2892	Unspecified chronic bronchitis || id:finn-b-J10_BRONCHNAS	acLMuF	finn-b-J10_BRONCHNAS	0	0.988049128298669 0.715137284185557 0.843468874659941 0.944937728205288 0.949637560929708 0.504353435117617 0.893677767263643 0.61881952340731 0.810024743570751 0.987428988075094 0.569735890673932 0.9535588449577 0.929720567796705 0.994322017357213	rs10899911 rs11715853 rs2090816 rs35055552 rs55877868 rs62273907 rs6809952 rs6828768 rs7303158 rs7311004 rs7572229 rs78383039 rs8039785 rs823424
genus.Turicibacter.id.2162	Unspecified chronic bronchitis || id:finn-b-J10_BRONCHNAS	AdsBD9	finn-b-J10_BRONCHNAS	0	0.666897859237155 0.48341505867797 0.9629310574409 0.903569496199919 0.856284808981615 0.763960070621006 0.916873336702957 0.562596862503581 0.784820899789791 0.961932162116103	rs11054680 rs11666533 rs12603364 rs149744580 rs2834977 rs2952020 rs3734633 rs4869133 rs55756211 rs7199484
order.Bifidobacteriales.id.432	Unspecified chronic bronchitis || id:finn-b-J10_BRONCHNAS	aGfu8V	finn-b-J10_BRONCHNAS	0	0.430423237720476 0.332434321065636 0.45367512751336 0.596963358487959 0.351386876335669 0.489036747015651 0.436738681198198 0.55435836615029 0.345947902351407 0.136751858705192 0.695063327236497 0.371161510909967	rs10831953 rs12446429 rs13020688 rs182549 rs4957061 rs540489 rs55888705 rs6899771 rs7174549 rs7322849 rs73797465 rs857444
genus.LachnospiraceaeUCG010.id.11330	Unspecified chronic bronchitis || id:finn-b-J10_BRONCHNAS	AK0l7A	finn-b-J10_BRONCHNAS	0	0.169066668963778 0.214330702693521 0.160062901270794 0.233301465870708 0.406091458152688 0.280264111320171 0.258752704158946 0.230935800476997 0.37732572824038 0.208164207183565	rs10414815 rs11192447 rs12346653 rs17730011 rs2833528 rs336138 rs4576377 rs72894957 rs74315802 rs9981767
genus.Faecalibacterium.id.2057	Unspecified chronic bronchitis || id:finn-b-J10_BRONCHNAS	aKuChq	finn-b-J10_BRONCHNAS	0	0.699630555391417 0.739666380153851 0.648605773660678 0.48395041483601 0.614324901979028 0.69155268099696 0.541356596794163 0.540005016844355 0.801679401081394 0.650470561751142	rs10927394 rs114946999 rs11776390 rs1271565 rs12753492 rs2835874 rs6910935 rs75499067 rs79656633 rs9536330
genus.Blautia.id.1992	Unspecified chronic bronchitis || id:finn-b-J10_BRONCHNAS	aKXyAu	finn-b-J10_BRONCHNAS	0	0.278937068680888 0.172353401908223 0.120994731303948 0.186940036746056 0.109653175508665 0.118980057045101 0.0535441080663689 0.142183893424395 0.118822104431678 0.0785712466779722 0.0631848881624897 0.171577020257394 0.108582712675619	rs11149971 rs113271346 rs115043014 rs117001700 rs12453000 rs16892041 rs2788271 rs3005511 rs4926264 rs67794373 rs682885 rs72973581 rs7860714
genus.Clostridiumsensustricto1.id.1873	Unspecified chronic bronchitis || id:finn-b-J10_BRONCHNAS	AN8qjo	finn-b-J10_BRONCHNAS	0	0.211399804354091 0.572752855435565 0.312163706699845 0.339072120876697 0.423313176137934 0.265248838138358 0.324564020274116	rs11264403 rs115807074 rs116847295 rs12341505 rs2795528 rs2817172 rs550843
genus..Eubacteriumventriosumgroup.id.11341	Unspecified chronic bronchitis || id:finn-b-J10_BRONCHNAS	anDrA2	finn-b-J10_BRONCHNAS	0	0.907379387240659 0.842986468740508 0.893960511218763 0.955976350980325 0.72975762904559 0.637578636712711 0.771667925750449 0.998333623224527 0.968108690765208 0.949992222586654 0.87835142371936 0.955097787236081 0.474735188003796 0.979995132922914 0.880422001313927	rs11617697 rs12964517 rs13082419 rs16884680 rs35179274 rs3809430 rs57199565 rs66746423 rs6704822 rs72783037 rs73615400 rs73849225 rs78250280 rs876734 rs9316536
genus.RuminococcaceaeNK4A214group.id.11358	Unspecified chronic bronchitis || id:finn-b-J10_BRONCHNAS	ASQ2fp	finn-b-J10_BRONCHNAS	2	0.225675363666556 0.151802369057568 0.129502327281394 0.0375901471304635 0.216752216043142 0.176332126638681 0.234489733516483 0.242262707283936 0.208466113639076 0.106756467296822 0.0176207954314324 0.149442071943388 0.122818874442663	rs11241747 rs11586410 rs12642039 rs12731 rs13087692 rs136761 rs147475196 rs35559912 rs4814689 rs5994253 rs62027366 rs6681678 rs7573569
genus.Anaerotruncus.id.2054	Unspecified chronic bronchitis || id:finn-b-J10_BRONCHNAS	aToCrK	finn-b-J10_BRONCHNAS	0	0.821991007638299 0.917387051077733 0.993373435591467 0.849956152868455 0.688962220778714 0.860726933822778 0.983376414832431 0.971664946047743 0.852337998844009 0.576253004256644 0.63608080077286 0.835593764266268 0.908527333022056	rs10150232 rs11018566 rs115414803 rs1272208 rs1431492 rs17734739 rs34449434 rs4669806 rs6494922 rs6563550 rs7155595 rs8005030 rs9347879
family.Prevotellaceae.id.960	Unspecified chronic bronchitis || id:finn-b-J10_BRONCHNAS	axDRMS	finn-b-J10_BRONCHNAS	0	0.372080753248702 0.226444406310848 0.243902986856329 0.235486853270045 0.159542252709254 0.294317049709323 0.338035543765396 0.296972639162411 0.271256304199289 0.411996661625157 0.276408176977061 0.392753635329754 0.213764533774122 0.168628748277842 0.260076721479845 0.381381303334179	rs12057990 rs12118202 rs13069367 rs148376875 rs2206482 rs2278540 rs34660375 rs3758087 rs3860225 rs4493272 rs4685827 rs7252711 rs7975087 rs912860 rs9586501 rs9958960
family.Verrucomicrobiaceae.id.4036	Unspecified chronic bronchitis || id:finn-b-J10_BRONCHNAS	AXpdwL	finn-b-J10_BRONCHNAS	0	0.580934629949275 0.663628893458625 0.935177984833486 0.37688192405444 0.675942456920464 0.958737020485592 0.480995477087379 0.552917006390887 0.964733268481196 0.65509336387028 0.797713596722978	rs111862613 rs117107102 rs11729256 rs12908520 rs2602429 rs4242783 rs4936098 rs61779207 rs74542928 rs9349825 rs941682
genus.Roseburia.id.2012	Unspecified chronic bronchitis || id:finn-b-J10_BRONCHNAS	B5jn0Y	finn-b-J10_BRONCHNAS	0	0.470724684574898 0.48624866497985 0.402286808147081 0.421519602030611 0.416014560900001 0.373044677001903 0.421506661463864 0.357940073923304 0.473304499934319 0.430223355332738 0.36334351574988 0.559518408000981 0.636360524060261 0.332061587566337	rs12740451 rs147990086 rs16910295 rs2160994 rs2943022 rs302266 rs329182 rs55858165 rs57466170 rs6445851 rs6930661 rs75326254 rs78753150 rs9300744
genus.Sutterella.id.2896	Unspecified chronic bronchitis || id:finn-b-J10_BRONCHNAS	BiKMtW	finn-b-J10_BRONCHNAS	0	0.743756001994961 0.895740022243946 0.679012143890983 0.8220428250916 0.753326906896517 0.880068684666637 0.781359783805971 0.984019232991041 0.727926092882377 0.965955421900136 0.870325449053135 0.509675076484523	rs1145877 rs11591622 rs13173038 rs143438747 rs2050185 rs2321387 rs2613606 rs607327 rs62501473 rs7499539 rs7638039 rs9350083
genus.RuminococcaceaeUCG013.id.11370	Unspecified chronic bronchitis || id:finn-b-J10_BRONCHNAS	BLC7wV	finn-b-J10_BRONCHNAS	0	0.905537916710917 0.617827627780053 0.840002143887333 0.628749664460932 0.708942232531995 0.640751263738724 0.657493638720493 0.771267600536286 0.694685974121158 0.874840255278147 0.603181574830333 0.498258167175272	rs11581881 rs12189346 rs12336782 rs12485353 rs12781711 rs16918863 rs2730183 rs4385846 rs75088940 rs76973485 rs7784330 rs9313055
family.Rikenellaceae.id.967	Unspecified chronic bronchitis || id:finn-b-J10_BRONCHNAS	BLSFBU	finn-b-J10_BRONCHNAS	0	0.156521016624413 0.17854164916553 0.173151668391431 0.149754019555979 0.30301617206962 0.163851070072319 0.238058660429704 0.130399308248105 0.11106900131772 0.130404290198148 0.0910265169421711 0.169099393825088 0.194905350657692 0.246379437181587 0.162735413865732 0.217649621747652 0.313618786657371	rs10217435 rs10832801 rs1939881 rs2447496 rs2833282 rs35909684 rs36021379 rs4264350 rs59663348 rs62532512 rs6744030 rs6837275 rs74474130 rs77885767 rs9389714 rs9578457 rs9603208
order.Verrucomicrobiales.id.4030	Unspecified chronic bronchitis || id:finn-b-J10_BRONCHNAS	BPW89n	finn-b-J10_BRONCHNAS	0	0.580281854553163 0.662894511305702 0.934341815991976 0.376507402919767 0.675200744551307 0.958473526206442 0.480392820994808 0.55239026092527 0.964006853257042 0.654415737265752 0.796919361872955	rs111862613 rs117107102 rs11729256 rs12908520 rs2602429 rs4242783 rs4936098 rs61779207 rs74542928 rs9349825 rs941682
genus.LachnospiraceaeNK4A136group.id.11319	Unspecified chronic bronchitis || id:finn-b-J10_BRONCHNAS	Bt0kEx	finn-b-J10_BRONCHNAS	0	0.635074715132685 0.555411269808352 0.737971002331562 0.615159702689258 0.386302892462737 0.49107260159616 0.524639037892819 0.529240576449432 0.567151731925311 0.345533135337086 0.619884634670953 0.769149907226859 0.790021285539136 0.457086328893554 0.29526152381758	rs10952110 rs11263806 rs12611395 rs160061 rs28540839 rs2880566 rs4955932 rs59805249 rs68104925 rs7073658 rs73044693 rs7616165 rs76193507 rs7832116 rs954878
family.Rhodospirillaceae.id.2717	Unspecified chronic bronchitis || id:finn-b-J10_BRONCHNAS	Bt1upE	finn-b-J10_BRONCHNAS	0	0.360283298605373 0.27698258164153 0.101948997482576 0.208178675512191 0.170478301843657 0.0724184696278122 0.208712223485338 0.35482531197387 0.235908175554291 0.323239446225636 0.151760705101555 0.229155758496335 0.271032604652818 0.0743648962845102 0.195848386554586	rs1035406 rs11591293 rs13336560 rs1549633 rs1923415 rs3754624 rs4278423 rs55876211 rs61933850 rs6679026 rs7001029 rs72714493 rs74354280 rs76784716 rs9813022
order.Victivallales.id.2254	Unspecified chronic bronchitis || id:finn-b-J10_BRONCHNAS	C1xV1V	finn-b-J10_BRONCHNAS	0	0.457353047019045 0.58252192550955 0.731824952027717 0.685873696190623 0.834018951048888 0.6405194130063 0.55601389620287 0.331061248099254	rs1002941 rs11770843 rs17114848 rs2031282 rs2825714 rs62570196 rs72640280 rs77599476
genus.Sellimonas.id.14369	Unspecified chronic bronchitis || id:finn-b-J10_BRONCHNAS	c62fwk	finn-b-J10_BRONCHNAS	1	0.0303510157257267 0.165108465865383 0.211474542296734 0.11802325666145 0.110626206346018 0.0541150587193858 0.195078668221872 0.137414525208702 0.110699927537729	rs113379006 rs13417181 rs2016057 rs2187447 rs2371572 rs41816 rs4600608 rs553697 rs56203279
genus.Coprococcus1.id.11301	Unspecified chronic bronchitis || id:finn-b-J10_BRONCHNAS	cqFLTQ	finn-b-J10_BRONCHNAS	0	0.792658425904843 0.778377821800209 0.465533730949333 0.268146358467781 0.167093982279446 0.544276901031426 0.610094326892768 0.496094186224119 0.501337996536864 0.506188860584296 0.411059949541032 0.348303507217595	rs1010560 rs12794898 rs1519491 rs1576241 rs1762123 rs2907920 rs4277593 rs56405618 rs73031725 rs73167075 rs74101919 rs946513
family.ClostridialesvadinBB60group.id.11286	Unspecified chronic bronchitis || id:finn-b-J10_BRONCHNAS	CUtsMo	finn-b-J10_BRONCHNAS	0	0.393814666644449 0.319594062273509 0.499516951593146 0.624182852933203 0.400920798848459 0.41029782388037 0.279412881576755 0.427693645354924 0.526071053449226 0.603750145137357 0.484396590024455 0.299429135897037 0.445743222596648 0.644851616839916 0.450292144324961	rs10517600 rs10904722 rs118104867 rs13409132 rs17121075 rs2191834 rs28691777 rs34088226 rs55682560 rs6588624 rs66714985 rs7226487 rs7538034 rs7725895 rs989682
order.Actinomycetales.id.420	Unspecified chronic bronchitis || id:finn-b-J10_BRONCHNAS	CYNr8c	finn-b-J10_BRONCHNAS	0	0.603997844136281 0.357780727365929 0.551944401066265 0.383465578427274 0.367974676839004	rs2889192 rs34583783 rs35011108 rs4073240 rs58484246
family.Lactobacillaceae.id.1836	Unspecified chronic bronchitis || id:finn-b-J10_BRONCHNAS	d9u3Wa	finn-b-J10_BRONCHNAS	0	0.67078923544221 0.371057137572022 0.620100175073234 0.719908813614321 0.987112073545821 0.678787037945082 0.718571305681069 0.853832578689918	rs1530559 rs16861661 rs62314653 rs74599091 rs768253 rs77478751 rs921925 rs9345899
class.Alphaproteobacteria.id.2379	Unspecified chronic bronchitis || id:finn-b-J10_BRONCHNAS	dP6VTT	finn-b-J10_BRONCHNAS	0	0.282591550873754 0.603416534867001 0.869633545702295 0.613844260337464 0.234641603104074 0.858793818009293 0.547342286126254	rs140912403 rs34569731 rs55876211 rs62285697 rs76784716 rs7960664 rs9813022
order.Enterobacteriales.id.3468	Unspecified chronic bronchitis || id:finn-b-J10_BRONCHNAS	dSCeM7	finn-b-J10_BRONCHNAS	2	0.0639945629481037 0.0848906336193016 0.118338486160616 0.169515377637054 0.0486272192510044 0.0478458039275077 0.233481006805773	rs11026530 rs2374342 rs35673018 rs504442 rs62210023 rs78143293 rs79757635
family.BacteroidalesS24.7group.id.11173	Unspecified chronic bronchitis || id:finn-b-J10_BRONCHNAS	DwGyne	finn-b-J10_BRONCHNAS	0	0.982565210568013 0.750269639626779 0.588489629017897 0.577047685108261 0.349587837441889 0.677678887347926 0.603644906237161 0.572052466103834	rs10872669 rs12748533 rs17043785 rs61508842 rs689695 rs738193 rs78609301 rs941000
genus.Oxalobacter.id.2978	Unspecified chronic bronchitis || id:finn-b-J10_BRONCHNAS	E1ZDX3	finn-b-J10_BRONCHNAS	0	0.905754298038448 0.671132636094302 0.56538672212167 0.900705371646171 0.593361273611581 0.929616928872256 0.816122609757917 0.798374892741625 0.814358177268866 0.917416297444298 0.994290887104043	rs10464997 rs11108500 rs111966731 rs12002250 rs1569853 rs36057338 rs3862635 rs4428215 rs6000536 rs6993398 rs736744
genus.Dorea.id.1997	Unspecified chronic bronchitis || id:finn-b-J10_BRONCHNAS	e5mJnF	finn-b-J10_BRONCHNAS	0	0.537220633032996 0.290525181200605 0.218154495052167 0.145153495165 0.286046702284896 0.299906073590612 0.191857971462519 0.259432029898927 0.162791570989547 0.156048065635629	rs11150408 rs12537781 rs13279148 rs1899291 rs3005511 rs345219 rs3752849 rs4793307 rs62503162 rs73729431
genus.Ruminococcus1.id.11373	Unspecified chronic bronchitis || id:finn-b-J10_BRONCHNAS	ebP4zV	finn-b-J10_BRONCHNAS	0	0.265366236553186 0.331015489638801 0.392232210510177 0.852925129122483 0.260920665369932 0.603912887152423 0.504603432782777 0.575516743461889 0.761382890867742 0.355467465798228	rs10167839 rs11783695 rs17781867 rs3819978 rs6105066 rs6493760 rs7117576 rs7583465 rs78572139 rs78613526
family.Clostridiaceae1.id.1869	Unspecified chronic bronchitis || id:finn-b-J10_BRONCHNAS	FcqSNY	finn-b-J10_BRONCHNAS	0	0.682301095375353 0.972485102563667 0.66406300019186 0.484511978163184 0.760682311016613 0.864191627843713 0.646841679034768 0.870370824127404 0.984638391317152 0.513455019208025	rs10875374 rs12186080 rs12341505 rs2795528 rs2817172 rs4723021 rs550843 rs56188186 rs62397761 rs881532
phylum.Verrucomicrobia.id.3982	Unspecified chronic bronchitis || id:finn-b-J10_BRONCHNAS	fE3r8h	finn-b-J10_BRONCHNAS	0	0.766207538580384 0.449178746020206 0.643657286865099 0.503386361365191 0.238083836830237 0.465449994067235 0.336349856598756 0.623916281874888 0.369834465204536 0.696419839845736 0.374264338263214 0.454847792711648	rs11252894 rs117107102 rs11729256 rs12512971 rs12908520 rs2602429 rs3995795 rs45598138 rs61779207 rs74542928 rs76430504 rs9349825
family.Actinomycetaceae.id.421	Unspecified chronic bronchitis || id:finn-b-J10_BRONCHNAS	FFi1Rd	finn-b-J10_BRONCHNAS	0	0.603995417461653 0.357375866167237 0.551210389481063 0.383223908649479 0.36728578872395	rs2889192 rs34583783 rs35011108 rs4073240 rs58484246
order.Erysipelotrichales.id.2148	Unspecified chronic bronchitis || id:finn-b-J10_BRONCHNAS	FlVBaS	finn-b-J10_BRONCHNAS	0	0.119867056845165 0.349439615423794 0.255225242706195 0.465224227324678 0.284205855033653 0.427340123717589 0.369994780524366 0.477634080312719 0.266084036363877 0.35371373307359 0.139704380768682 0.328739231025177 0.246453971303276	rs1074800 rs10781552 rs17530232 rs1884466 rs2300774 rs290833 rs35161940 rs4078432 rs56970041 rs62504403 rs7234058 rs7826267 rs8003149
class.Clostridia.id.1859	Unspecified chronic bronchitis || id:finn-b-J10_BRONCHNAS	Fr2Ff4	finn-b-J10_BRONCHNAS	0	0.2495377849175 0.260922205793816 0.282101773760532 0.263784837889099 0.264747007121185 0.223150804983556 0.402123188571544 0.444830735730464 0.698743050234039 0.633803721794419 0.229657556031761	rs10774377 rs112334273 rs13105690 rs13179700 rs1842454 rs2273429 rs6797343 rs6814436 rs6815608 rs72738886 rs72915163
class.Gammaproteobacteria.id.3303	Unspecified chronic bronchitis || id:finn-b-J10_BRONCHNAS	FRQYhm	finn-b-J10_BRONCHNAS	0	0.399120012529219 0.255088160821109 0.302076276172372 0.202613121056074 0.0617732768713378 0.179696235423993	rs11181912 rs12404135 rs6706173 rs75101789 rs79795896 rs9494710
genus.Actinomyces.id.423	Unspecified chronic bronchitis || id:finn-b-J10_BRONCHNAS	FT7OrH	finn-b-J10_BRONCHNAS	0	0.768955228396071 0.629714861510141 0.337408259774715 0.577316073851307 0.53863476138999 0.896473287604178 0.721880099900466	rs2715439 rs34583783 rs35011108 rs4073240 rs4146653 rs71315246 rs7915461
family.FamilyXI.id.1936	Unspecified chronic bronchitis || id:finn-b-J10_BRONCHNAS	FXBXNG	finn-b-J10_BRONCHNAS	4	0.140937586437108 0.122765135953263 0.0319934781991227 0.0708791884878743 0.0383069735628892 0.0163400225610218 0.0642199152165461 0.0411305098299945	rs10759623 rs11547158 rs17379710 rs2155352 rs2156611 rs3733511 rs488164 rs697771
phylum.Lentisphaerae.id.2238	Unspecified chronic bronchitis || id:finn-b-J10_BRONCHNAS	gkAVOW	finn-b-J10_BRONCHNAS	0	0.643870021004676 0.785085704883835 0.927704100812934 0.884918520482915 0.964238720143404 0.574132271058453 0.840236044693384 0.756743441975759 0.507860493539487	rs1002941 rs11770843 rs17114848 rs2031282 rs2825714 rs60995569 rs62570196 rs72640280 rs77599476
genus..Ruminococcusgauvreauiigroup.id.11342	Unspecified chronic bronchitis || id:finn-b-J10_BRONCHNAS	GNp2YQ	finn-b-J10_BRONCHNAS	0	0.0789913015859887 0.190221832250227 0.270875241485307 0.161033962889569 0.422848438186602 0.169443949154792 0.258664764811086 0.361553052109155 0.182395264440428 0.40540860257806 0.293125240774597 0.133663487731879	rs10931481 rs12079579 rs12539819 rs1391597 rs2047242 rs2105937 rs2166943 rs289410 rs431418 rs71386687 rs73802842 rs9870933
genus.RikenellaceaeRC9gutgroup.id.11191	Unspecified chronic bronchitis || id:finn-b-J10_BRONCHNAS	hUph1f	finn-b-J10_BRONCHNAS	0	0.965945414309471 0.87532429064853 0.952476204100167 0.87423090950336 0.916241263396861 0.829797143665258 0.578309534073652 0.865981286145465 0.909913339392988 0.889426057079857 0.920518963458983	rs12501673 rs17032291 rs17582787 rs2074881 rs2900503 rs2998141 rs4270579 rs4717843 rs7712231 rs80309088 rs9887954
genus.Tyzzerella3.id.11335	Unspecified chronic bronchitis || id:finn-b-J10_BRONCHNAS	I2CEyx	finn-b-J10_BRONCHNAS	0	0.778415926849625 0.362143247167871 0.910188114031512 0.944772631786271 0.961633514742737 0.736912524622749 0.664918444086028 0.759076300838575 0.599743894342977 0.729330961224004 0.902888713260367 0.961383885398859 0.86552935384812	rs10898797 rs112102233 rs1232220 rs17706273 rs191093 rs4904512 rs55799124 rs67476743 rs6920448 rs7019909 rs7333521 rs75091807 rs7561370
genus.Prevotella9.id.11183	Unspecified chronic bronchitis || id:finn-b-J10_BRONCHNAS	I5XXsr	finn-b-J10_BRONCHNAS	0	0.892325371494494 0.50939322246981 0.977822933854369 0.814086023179969 0.871796960391166 0.676762084386085 0.877989720166317 0.540553166561143 0.606181022339531 0.682372064125909 0.67716472012683 0.685527357370919 0.789149236533826 0.879307836543307 0.536721610317515	rs111509883 rs11685699 rs117271932 rs12648235 rs1304512 rs2104588 rs2495052 rs2683313 rs4968431 rs7237249 rs72815774 rs746764 rs7976209 rs9428102 rs9613013
genus.Erysipelatoclostridium.id.11381	Unspecified chronic bronchitis || id:finn-b-J10_BRONCHNAS	iAhkfC	finn-b-J10_BRONCHNAS	3	0.201430031340223 0.0494558667692356 0.0933779142677125 0.0297755965473705 0.0816099648481529 0.116230554141309 0.135241135024218 0.114129522170498 0.0574329547873208 0.0817723296217945 0.0697076443599048 0.110036153232132 0.117272701628963 0.0234918273801749 0.0922433575994311	rs1434153 rs16936671 rs17804233 rs2901723 rs340991 rs3804326 rs45480394 rs4697572 rs58236560 rs61806970 rs622418 rs6474512 rs710230 rs7221249 rs9590927
class.Bacilli.id.1673	Unspecified chronic bronchitis || id:finn-b-J10_BRONCHNAS	IgBtIU	finn-b-J10_BRONCHNAS	0	0.230188824285106 0.154202665093 0.197802362873977 0.0944181884481609 0.133181663309803 0.102314838309632 0.161117667297943 0.099714244610128 0.208956004796731 0.261796209058784 0.30825182485861 0.262018496515778 0.3158044333635 0.269722638553107 0.257510027576526 0.166686467103439 0.22162484465269 0.21339760738794	rs11110282 rs11730038 rs12797734 rs13068444 rs1595463 rs28564647 rs2952251 rs34989881 rs35344081 rs4028634 rs4459992 rs57872228 rs694949 rs74663707 rs7666190 rs77558518 rs78938557 rs9581006
phylum.Actinobacteria.id.400	Unspecified chronic bronchitis || id:finn-b-J10_BRONCHNAS	II0qrp	finn-b-J10_BRONCHNAS	0	0.528372199233432 0.520824710825503 0.599620053541416 0.326038633903038 0.357339705734069 0.444063126610237 0.347203927892291 0.329562596787111 0.61070179878948 0.226766307651594 0.588306491617652 0.312117192846196 0.274382932120691 0.376086983183626 0.579443780726694	rs11766971 rs12528285 rs13192624 rs1397793 rs4429415 rs55888705 rs6496870 rs6743026 rs74037001 rs75211493 rs7570971 rs80124826 rs8047955 rs857444 rs9833771
genus.Ruminiclostridium5.id.11355	Unspecified chronic bronchitis || id:finn-b-J10_BRONCHNAS	iMGTCD	finn-b-J10_BRONCHNAS	0	0.505560239991385 0.423847854783052 0.323479436419286 0.487875143262311 0.786077354967739 0.839910094511445 0.458978254813928 0.751421305174382 0.254885169591686 0.633963669597063 0.360040526606048	rs10827477 rs113753996 rs1223978 rs1492620 rs2482038 rs2791343 rs2833828 rs4955951 rs6121460 rs79968837 rs8053158
genus.Ruminiclostridium6.id.11356	Unspecified chronic bronchitis || id:finn-b-J10_BRONCHNAS	iwPbIH	finn-b-J10_BRONCHNAS	0	0.845684330183079 0.5841816604601 0.817396071389486 0.82416623233531 0.461575613487846 0.726236579462231 0.805188160867598 0.950822753453424 0.994846295643324 0.936477060469466 0.766779219984687 0.656422202155106 0.826648043364037 0.884417282334474 0.791377097801558	rs10829821 rs116969552 rs11992182 rs2548459 rs35362464 rs61060922 rs663262 rs67479537 rs71414120 rs72991535 rs73176030 rs77193512 rs792058 rs79968172 rs9555756
order.NB1n.id.3953	Unspecified chronic bronchitis || id:finn-b-J10_BRONCHNAS	j0mByI	finn-b-J10_BRONCHNAS	0	0.695464050955183 0.720942827892048 0.962666492536092 0.525000730082491 0.545152036398762 0.603224099501295 0.72096613352384 0.850629442389519 0.354172573117575 0.538349315830104 0.456129720346173 0.532372386485126 0.538570007992868	rs11251024 rs11606187 rs13385922 rs166849 rs2172426 rs267959 rs4383094 rs60583455 rs60775321 rs72671304 rs7911787 rs8126061 rs9542068
genus.CandidatusSoleaferrea.id.11350	Unspecified chronic bronchitis || id:finn-b-J10_BRONCHNAS	j4g0ZV	finn-b-J10_BRONCHNAS	0	0.785844218993633 0.56088265352192 0.744261380214929 0.611997615212667 0.574554719717616 0.420243826380277 0.463656005819403 0.836914950682712 0.632806737333216 0.283029310332677	rs10090365 rs10108780 rs10809135 rs36155147 rs4294381 rs4678258 rs6489992 rs6494306 rs7400877 rs9973954
genus.Eisenbergiella.id.11304	Unspecified chronic bronchitis || id:finn-b-J10_BRONCHNAS	j87dXS	finn-b-J10_BRONCHNAS	0	0.112991077610623 0.42870396056734 0.25970398502777 0.173751624400034 0.11556121412492 0.233385332993716 0.18019426938719 0.129944705888926 0.356428089604084 0.154926919192463 0.456675725131965	rs11027642 rs11079158 rs11938607 rs12257723 rs12710729 rs13258851 rs1508033 rs1553971 rs2683098 rs3812426 rs4462860
order.Lactobacillales.id.1800	Unspecified chronic bronchitis || id:finn-b-J10_BRONCHNAS	jfZByg	finn-b-J10_BRONCHNAS	0	0.471194873237003 0.379304665180745 0.335968803251601 0.413277805393977 0.289895784711422 0.275840212284208 0.341846684396983 0.22003085532215 0.43672453152849 0.530446713093678 0.520176541764227 0.54021909275434 0.359127875484515 0.45163914351575 0.456150944977751	rs11110282 rs11627423 rs11730038 rs12797734 rs1595463 rs2370083 rs2952251 rs34989881 rs35344081 rs4028634 rs57872228 rs74663707 rs77558518 rs78938557 rs9581006
genus.Adlercreutzia.id.812	Unspecified chronic bronchitis || id:finn-b-J10_BRONCHNAS	JHChB7	finn-b-J10_BRONCHNAS	0	0.435295643203015 0.261620754911245 0.413928673484839 0.254261789004158 0.413093028240105 0.267118174910385 0.442458433266453 0.388233852917168	rs11604400 rs13231526 rs2717140 rs55719207 rs6664405 rs7680684 rs9490822 rs9915817
order.Pasteurellales.id.3688	Unspecified chronic bronchitis || id:finn-b-J10_BRONCHNAS	jHia6Z	finn-b-J10_BRONCHNAS	0	0.664944176499244 0.774824095966794 0.694895251694366 0.585583915131908 0.523985317237002 0.50621767551121 0.483656901830728 0.586905755947455 0.455415327993036 0.656086717626927 0.982424756112116 0.888001723068397 0.954495160074812 0.881313400386579	rs10965428 rs111582866 rs12050685 rs16970009 rs35510 rs4822728 rs6972479 rs72756943 rs73139353 rs76022354 rs78909003 rs9382510 rs9895850 rs9938097
genus.Enterorhabdus.id.820	Unspecified chronic bronchitis || id:finn-b-J10_BRONCHNAS	jJC3Fm	finn-b-J10_BRONCHNAS	0	0.471883096692308 0.865500705312117 0.556902182223735 0.568774589503684 0.312250473311746 0.588440700247083	rs10098492 rs114731706 rs2051957 rs3017103 rs73331712 rs77655283
genus.Butyricimonas.id.945	Unspecified chronic bronchitis || id:finn-b-J10_BRONCHNAS	jUcEpg	finn-b-J10_BRONCHNAS	0	0.457186715043682 0.365070840836556 0.164977832149051 0.301581584637648 0.127177194267584 0.122405486369353 0.39507806947382 0.173197940067539 0.323388802670855 0.301214672642402 0.23438907545829 0.204563206765787 0.335625347624308	rs11228830 rs113054641 rs12304031 rs12458763 rs1862649 rs2114713 rs62130338 rs62390301 rs7083431 rs71428626 rs72814525 rs78453362 rs9657374
genus.RuminococcaceaeUCG010.id.11367	Unspecified chronic bronchitis || id:finn-b-J10_BRONCHNAS	kjA5PB	finn-b-J10_BRONCHNAS	0	0.994642317071952 0.808166150085158 0.872892861697315 0.406255339087498 0.722755904302821 0.619306107015231	rs12597105 rs2820282 rs682403 rs6958419 rs73218807 rs7441445
family.Defluviitaleaceae.id.1924	Unspecified chronic bronchitis || id:finn-b-J10_BRONCHNAS	kodRd1	finn-b-J10_BRONCHNAS	11	0.000287304736156405 0.000429441077565626 7.28106688521189e-05 5.33180459844982e-05 0.000163091629249545 3.19130265035975e-05 0.000318715227993946 6.68507660976554e-05 0.00114278867123693 3.89690117842663e-05 0.000800873465988463	rs112893842 rs1582238 rs17051335 rs1908593 rs4344384 rs4677103 rs540220 rs55658617 rs72731813 rs9608282 rs9725395
genus.Prevotella7.id.11182	Unspecified chronic bronchitis || id:finn-b-J10_BRONCHNAS	LCZ8yH	finn-b-J10_BRONCHNAS	0	0.797348665153911 0.900147820553018 0.963415687426834 0.824696665347315 0.921852444590068 0.822781875829056 0.758520421139426 0.979757693624735 0.67218303933148 0.432323230537397 0.642758724965784	rs118038478 rs12124567 rs12195431 rs2240542 rs2918132 rs430270 rs57404562 rs79263163 rs9426434 rs9608249 rs9959718
genus.RuminococcaceaeUCG003.id.11361	Unspecified chronic bronchitis || id:finn-b-J10_BRONCHNAS	lJcL8y	finn-b-J10_BRONCHNAS	0	0.85042144934633 0.896019487978188 0.839767015457054 0.58862382966994 0.765012201560105 0.705973088986769 0.922853902835226 0.921708796939846 0.730641410335288 0.824075977872467 0.630317046184093 0.670582850654465	rs10490280 rs11243416 rs11613919 rs16959793 rs2523124 rs3013089 rs4452755 rs4532474 rs646327 rs6759615 rs73341549 rs78720113
genus.Terrisporobacter.id.11348	Unspecified chronic bronchitis || id:finn-b-J10_BRONCHNAS	LKYg6S	finn-b-J10_BRONCHNAS	0	0.939526248785831 0.897704256290887 0.616167922306479 0.64036531934779 0.308583488843625	rs1883097 rs2569953 rs2872237 rs58405430 rs7184125
family.Bifidobacteriaceae.id.433	Unspecified chronic bronchitis || id:finn-b-J10_BRONCHNAS	LRKdIa	finn-b-J10_BRONCHNAS	0	0.430423237720476 0.332434321065636 0.45367512751336 0.596963358487959 0.351386876335669 0.489036747015651 0.436738681198198 0.55435836615029 0.345947902351407 0.136751858705192 0.695063327236497 0.371161510909967	rs10831953 rs12446429 rs13020688 rs182549 rs4957061 rs540489 rs55888705 rs6899771 rs7174549 rs7322849 rs73797465 rs857444
order.Desulfovibrionales.id.3156	Unspecified chronic bronchitis || id:finn-b-J10_BRONCHNAS	m0ByAU	finn-b-J10_BRONCHNAS	0	0.611914488294652 0.760959527957513 0.870817348849029 0.827253857795229 0.836599248105808 0.844586368014868 0.969324305378345 0.677295644269073 0.892810120325146 0.817643818810731 0.809481037862102 0.745129516918907	rs112381107 rs11599763 rs17791387 rs186073 rs2692012 rs2838334 rs3935584 rs4506934 rs6058181 rs62020470 rs72647048 rs9928243
family.Enterobacteriaceae.id.3469	Unspecified chronic bronchitis || id:finn-b-J10_BRONCHNAS	m9LXEq	finn-b-J10_BRONCHNAS	2	0.0639945629481037 0.0848906336193016 0.118338486160616 0.169515377637054 0.0486272192510044 0.0478458039275077 0.233481006805773	rs11026530 rs2374342 rs35673018 rs504442 rs62210023 rs78143293 rs79757635
family.Coriobacteriaceae.id.811	Unspecified chronic bronchitis || id:finn-b-J10_BRONCHNAS	MBOR7Y	finn-b-J10_BRONCHNAS	0	0.405056288372553 0.480283742208278 0.43325443935706 0.71592990545605 0.600915393035958 0.722363696023476 0.530225178981979 0.520213979443963 0.442165689694358 0.820447681349418 0.584675330031363 0.614353305747957 0.354307281267983	rs11250875 rs11656361 rs12974142 rs13307134 rs1397793 rs1816223 rs240104 rs2442778 rs3025411 rs34739816 rs67561917 rs719099 rs8010111
genus.Lachnoclostridium.id.11308	Unspecified chronic bronchitis || id:finn-b-J10_BRONCHNAS	MpL626	finn-b-J10_BRONCHNAS	0	0.276121606252153 0.552634705232814 0.709339876995272 0.333220741127194 0.227086500575665 0.443636543356904 0.381162070579144 0.399422339660332 0.478017647665631 0.591931018171932 0.711317235988668 0.345019961845242 0.224413569259592	rs1031599 rs12566975 rs1528479 rs1997204 rs2385421 rs3821998 rs4738679 rs6112314 rs615997 rs62285313 rs72829893 rs78068103 rs789029
class.Melainabacteria.id.1589	Unspecified chronic bronchitis || id:finn-b-J10_BRONCHNAS	Msb4zz	finn-b-J10_BRONCHNAS	0	0.65124000451997 0.956989152512339 0.875150054693668 0.931239959062867 0.786849636380562 0.922035205342036 0.933925718662665 0.626097184915687 0.589215618777564 0.64246849662982	rs10148250 rs10738747 rs11150282 rs113884518 rs28678345 rs367480 rs4129395 rs789069 rs79790072 rs9864379
class.Negativicutes.id.2164	Unspecified chronic bronchitis || id:finn-b-J10_BRONCHNAS	MXS84H	finn-b-J10_BRONCHNAS	0	0.555989686634834 0.8574919994486 0.588155462254795 0.675035979056554 0.882425325541409 0.754282166672876 0.688303745210789 0.665375988144675 0.948526577559333 0.518128315282271 0.608056965391034 0.699135296041653	rs1135612 rs13086907 rs1643968 rs1649999 rs2834062 rs4463806 rs4722181 rs60274479 rs61249479 rs71405394 rs73232831 rs9423647
genus.Barnesiella.id.944	Unspecified chronic bronchitis || id:finn-b-J10_BRONCHNAS	mz9jd0	finn-b-J10_BRONCHNAS	0	0.813938203338737 0.760971370495208 0.683371186911789 0.720416254519435 0.941733132173222 0.719097594192746 0.911949872563703 0.979857022311962 0.878510083770563 0.854890295245641 0.734688310580209 0.843376501706303 0.66719718348919	rs11155559 rs113258194 rs12909713 rs13242616 rs199035 rs2276875 rs2428166 rs35177866 rs62251337 rs72684847 rs76181748 rs77455852 rs79795328
[truncated: 90 more rows]
