# Supplementary material for: Genetic association and bidirectional Mendelian randomization for causality between gut microbiota and six lung diseases
Source: Front Med (Lausanne). 2023 Dec 15;10:1279239. doi: 10.3389/fmed.2023.1279239 (PMC10756341; doi:10.3389/fmed.2023.1279239)
Supplement: Supplementary file 4 [file Table_4.XLSX]

## Sheet: main
id.exposure	id.outcome	outcome	exposure	method	nsnp	b	se	pval	p_BH	lo_ci	up_ci	or	or_lci95	or_uci95	estimate
0aMbT3	AxuyUN	outcome	genus.Eggerthella.id.819	MR Egger	9	-0.247746	0.362696	0.516526		-0.95863	0.463137	0.780558	0.383418	1.58905	0.781 (0.383-1.589)
0aMbT3	AxuyUN	outcome	genus.Eggerthella.id.819	Weighted median	9	-0.0766569	0.101932	0.452029		-0.276444	0.12313	0.926208	0.758476	1.13103	0.926 (0.758-1.131)
0aMbT3	AxuyUN	outcome	genus.Eggerthella.id.819	Inverse variance weighted (fixed effects)	9	-0.0839849	0.0805179	0.296921	0.859508	-0.2418	0.0738302	0.919445	0.785213	1.07662	0.919 (0.785-1.077)
0aMbT3	AxuyUN	outcome	genus.Eggerthella.id.819	Simple mode	9	-0.0684775	0.151917	0.664131		-0.366234	0.229279	0.933814	0.693341	1.25769	0.934 (0.693-1.258)
0aMbT3	AxuyUN	outcome	genus.Eggerthella.id.819	Weighted mode	9	-0.0725746	0.149197	0.639704		-0.365001	0.219852	0.929996	0.694196	1.24589	0.93 (0.694-1.246)
0heWA4	AxuyUN	outcome	genus.Lactococcus.id.1851	MR Egger	8	0.608139	0.359924	0.142058		-0.0973118	1.31359	1.83701	0.907273	3.7195	1.837 (0.907-3.72)
0heWA4	AxuyUN	outcome	genus.Lactococcus.id.1851	Weighted median	8	0.0565354	0.106654	0.596054		-0.152506	0.265577	1.05816	0.858553	1.30418	1.058 (0.859-1.304)
0heWA4	AxuyUN	outcome	genus.Lactococcus.id.1851	Inverse variance weighted (fixed effects)	8	0.0306536	0.0769148	0.690233	0.954002	-0.120099	0.181407	1.03113	0.886832	1.1989	1.031 (0.887-1.199)
0heWA4	AxuyUN	outcome	genus.Lactococcus.id.1851	Simple mode	8	0.0895521	0.152061	0.574417		-0.208487	0.387591	1.09368	0.811812	1.47343	1.094 (0.812-1.473)
0heWA4	AxuyUN	outcome	genus.Lactococcus.id.1851	Weighted mode	8	0.0605194	0.140301	0.679184		-0.214471	0.33551	1.06239	0.806968	1.39865	1.062 (0.807-1.399)
0lsDJy	AxuyUN	outcome	genus.DefluviitaleaceaeUCG011.id.11287	MR Egger	9	0.12544	0.380432	0.751252		-0.620207	0.871086	1.13365	0.537833	2.38951	1.134 (0.538-2.39)
0lsDJy	AxuyUN	outcome	genus.DefluviitaleaceaeUCG011.id.11287	Weighted median	9	-0.227364	0.13831	0.100202		-0.498452	0.0437236	0.796631	0.60747	1.04469	0.797 (0.607-1.045)
0lsDJy	AxuyUN	outcome	genus.DefluviitaleaceaeUCG011.id.11287	Inverse variance weighted (fixed effects)	9	-0.218765	0.105231	0.0376264	0.526357	-0.425019	-0.0125121	0.80351	0.653758	0.987566	0.804 (0.654-0.988)
0lsDJy	AxuyUN	outcome	genus.DefluviitaleaceaeUCG011.id.11287	Simple mode	9	-0.214884	0.210171	0.336501		-0.62682	0.197052	0.806635	0.534288	1.21781	0.807 (0.534-1.218)
0lsDJy	AxuyUN	outcome	genus.DefluviitaleaceaeUCG011.id.11287	Weighted mode	9	-0.278315	0.20105	0.203651		-0.672372	0.115742	0.757058	0.510496	1.12271	0.757 (0.51-1.123)
0ngO8p	AxuyUN	outcome	genus.Flavonifractor.id.2059	MR Egger	5	-0.6548	0.67268	0.40214		-1.97325	0.663653	0.519546	0.139004	1.94187	0.52 (0.139-1.942)
0ngO8p	AxuyUN	outcome	genus.Flavonifractor.id.2059	Weighted median	5	0.161194	0.203115	0.427422		-0.236911	0.559299	1.17491	0.789062	1.74945	1.175 (0.789-1.749)
0ngO8p	AxuyUN	outcome	genus.Flavonifractor.id.2059	Inverse variance weighted (fixed effects)	5	-0.0229556	0.150825	0.879029	0.970004	-0.318573	0.272661	0.977306	0.727186	1.31346	0.977 (0.727-1.313)
0ngO8p	AxuyUN	outcome	genus.Flavonifractor.id.2059	Simple mode	5	0.187835	0.248494	0.491786		-0.299213	0.674882	1.20663	0.741402	1.9638	1.207 (0.741-1.964)
0ngO8p	AxuyUN	outcome	genus.Flavonifractor.id.2059	Weighted mode	5	0.185022	0.241058	0.485559		-0.287451	0.657496	1.20325	0.750173	1.92995	1.203 (0.75-1.93)
0rTnk2	AxuyUN	outcome	genus.Lachnospira.id.2004	MR Egger	6	2.35696	1.09253	0.0971781		0.215602	4.49832	10.5588	1.24061	89.8658	10.559 (1.241-89.866)
0rTnk2	AxuyUN	outcome	genus.Lachnospira.id.2004	Weighted median	6	0.0100266	0.245702	0.967449		-0.47155	0.491603	1.01008	0.624035	1.63493	1.01 (0.624-1.635)
0rTnk2	AxuyUN	outcome	genus.Lachnospira.id.2004	Inverse variance weighted (fixed effects)	6	0.0424026	0.184801	0.818519	0.954002	-0.319807	0.404612	1.04331	0.726289	1.49872	1.043 (0.726-1.499)
0rTnk2	AxuyUN	outcome	genus.Lachnospira.id.2004	Simple mode	6	-0.0246694	0.396915	0.952849		-0.802623	0.753285	0.975632	0.448152	2.12396	0.976 (0.448-2.124)
0rTnk2	AxuyUN	outcome	genus.Lachnospira.id.2004	Weighted mode	6	-0.0362114	0.38981	0.929594		-0.800238	0.727816	0.964436	0.449222	2.07055	0.964 (0.449-2.071)
0Vfsi1	AxuyUN	outcome	genus.Hungatella.id.11306	MR Egger	5	-0.8429	0.887061	0.412104		-2.58154	0.89574	0.43046	0.0756574	2.44915	0.43 (0.076-2.449)
0Vfsi1	AxuyUN	outcome	genus.Hungatella.id.11306	Weighted median	5	0.0237806	0.139953	0.865074		-0.250527	0.298088	1.02407	0.778391	1.34728	1.024 (0.778-1.347)
0Vfsi1	AxuyUN	outcome	genus.Hungatella.id.11306	Inverse variance weighted (fixed effects)	5	-0.0284021	0.097487	0.770789	0.954002	-0.219477	0.162672	0.971997	0.802939	1.17665	0.972 (0.803-1.177)
0Vfsi1	AxuyUN	outcome	genus.Hungatella.id.11306	Simple mode	5	0.0743259	0.157935	0.662435		-0.235227	0.383879	1.07716	0.790391	1.46797	1.077 (0.79-1.468)
0Vfsi1	AxuyUN	outcome	genus.Hungatella.id.11306	Weighted mode	5	0.0311832	0.160762	0.85565		-0.28391	0.346276	1.03167	0.752834	1.41379	1.032 (0.753-1.414)
1rpkuI	AxuyUN	outcome	genus.FamilyXIIIUCG001.id.11294	MR Egger	8	-0.466511	0.46805	0.357388		-1.38389	0.450867	0.627187	0.250602	1.56967	0.627 (0.251-1.57)
1rpkuI	AxuyUN	outcome	genus.FamilyXIIIUCG001.id.11294	Weighted median	8	0.0910314	0.177641	0.608338		-0.257144	0.439207	1.0953	0.773257	1.55148	1.095 (0.773-1.551)
1rpkuI	AxuyUN	outcome	genus.FamilyXIIIUCG001.id.11294	Inverse variance weighted (fixed effects)	8	0.0727011	0.128478	0.571485	0.942889	-0.179115	0.324518	1.07541	0.836009	1.38336	1.075 (0.836-1.383)
1rpkuI	AxuyUN	outcome	genus.FamilyXIIIUCG001.id.11294	Simple mode	8	0.116048	0.305136	0.714989		-0.482019	0.714114	1.12305	0.617535	2.04238	1.123 (0.618-2.042)
1rpkuI	AxuyUN	outcome	genus.FamilyXIIIUCG001.id.11294	Weighted mode	8	0.104142	0.302144	0.740461		-0.48806	0.696344	1.10976	0.613816	2.0064	1.11 (0.614-2.006)
1uqUdL	AxuyUN	outcome	genus.Escherichia.Shigella.id.3504	MR Egger	10	0.182065	0.407756	0.667072		-0.617137	0.981266	1.19969	0.539487	2.66783	1.2 (0.539-2.668)
1uqUdL	AxuyUN	outcome	genus.Escherichia.Shigella.id.3504	Weighted median	10	-0.17896	0.163398	0.27341		-0.49922	0.141299	0.836139	0.607004	1.15177	0.836 (0.607-1.152)
1uqUdL	AxuyUN	outcome	genus.Escherichia.Shigella.id.3504	Inverse variance weighted (fixed effects)	10	-0.269354	0.12226	0.0275865	0.526357	-0.508984	-0.0297236	0.763873	0.601106	0.970714	0.764 (0.601-0.971)
1uqUdL	AxuyUN	outcome	genus.Escherichia.Shigella.id.3504	Simple mode	10	-0.114014	0.284923	0.698372		-0.672463	0.444435	0.892245	0.51045	1.55961	0.892 (0.51-1.56)
1uqUdL	AxuyUN	outcome	genus.Escherichia.Shigella.id.3504	Weighted mode	10	-0.14358	0.257077	0.590118		-0.647451	0.36029	0.866251	0.523378	1.43375	0.866 (0.523-1.434)
20HL0T	AxuyUN	outcome	genus.Holdemanella.id.11393	MR Egger	11	0.105379	0.225364	0.651189		-0.336335	0.547093	1.11113	0.714384	1.72822	1.111 (0.714-1.728)
20HL0T	AxuyUN	outcome	genus.Holdemanella.id.11393	Weighted median	11	-0.121492	0.104921	0.246889		-0.327138	0.0841533	0.885598	0.720984	1.0878	0.886 (0.721-1.088)
20HL0T	AxuyUN	outcome	genus.Holdemanella.id.11393	Inverse variance weighted (fixed effects)	11	-0.0457479	0.0788695	0.561884	0.942889	-0.200332	0.108836	0.955283	0.818459	1.11498	0.955 (0.818-1.115)
20HL0T	AxuyUN	outcome	genus.Holdemanella.id.11393	Simple mode	11	-0.191339	0.192892	0.344616		-0.569407	0.186729	0.825852	0.565861	1.2053	0.826 (0.566-1.205)
20HL0T	AxuyUN	outcome	genus.Holdemanella.id.11393	Weighted mode	11	-0.209526	0.204979	0.330785		-0.611285	0.192232	0.810968	0.542653	1.21195	0.811 (0.543-1.212)
2GJP3o	AxuyUN	outcome	genus.Ruminococcus2.id.11374	MR Egger	15	-0.0180357	0.27188	0.948119		-0.550921	0.51485	0.982126	0.576419	1.67339	0.982 (0.576-1.673)
2GJP3o	AxuyUN	outcome	genus.Ruminococcus2.id.11374	Weighted median	15	-0.0604522	0.130923	0.64427		-0.317062	0.196158	0.941339	0.728285	1.21672	0.941 (0.728-1.217)
2GJP3o	AxuyUN	outcome	genus.Ruminococcus2.id.11374	Inverse variance weighted (fixed effects)	15	-0.0872025	0.0928974	0.347886	0.859508	-0.269281	0.0948763	0.916491	0.763928	1.09952	0.916 (0.764-1.1)
2GJP3o	AxuyUN	outcome	genus.Ruminococcus2.id.11374	Simple mode	15	-0.143577	0.208393	0.5021		-0.552027	0.264873	0.866254	0.575782	1.30327	0.866 (0.576-1.303)
2GJP3o	AxuyUN	outcome	genus.Ruminococcus2.id.11374	Weighted mode	15	-0.031105	0.169313	0.856872		-0.362958	0.300748	0.969374	0.695616	1.35087	0.969 (0.696-1.351)
2vslhf	AxuyUN	outcome	genus.Coprococcus2.id.11302	MR Egger	8	-0.722114	1.21275	0.573309		-3.0991	1.65487	0.485724	0.0450899	5.2324	0.486 (0.045-5.232)
2vslhf	AxuyUN	outcome	genus.Coprococcus2.id.11302	Weighted median	8	-0.130914	0.172557	0.448048		-0.469126	0.207297	0.877293	0.625549	1.23035	0.877 (0.626-1.23)
2vslhf	AxuyUN	outcome	genus.Coprococcus2.id.11302	Inverse variance weighted (fixed effects)	8	0.0788383	0.128792	0.540448	0.942889	-0.173595	0.331271	1.08203	0.840638	1.39274	1.082 (0.841-1.393)
2vslhf	AxuyUN	outcome	genus.Coprococcus2.id.11302	Simple mode	8	-0.217646	0.29008	0.477533		-0.786202	0.350911	0.80441	0.455572	1.42036	0.804 (0.456-1.42)
2vslhf	AxuyUN	outcome	genus.Coprococcus2.id.11302	Weighted mode	8	-0.217646	0.285923	0.471396		-0.778055	0.342763	0.80441	0.459299	1.40884	0.804 (0.459-1.409)
37ZEpI	AxuyUN	outcome	genus..Eubacteriumrectalegroup.id.14374	MR Egger	8	0.0294667	0.737663	0.969432		-1.41635	1.47529	1.02991	0.242597	4.37229	1.03 (0.243-4.372)
37ZEpI	AxuyUN	outcome	genus..Eubacteriumrectalegroup.id.14374	Weighted median	8	-0.0508033	0.216609	0.814567		-0.475357	0.373751	0.950466	0.621663	1.45317	0.95 (0.622-1.453)
37ZEpI	AxuyUN	outcome	genus..Eubacteriumrectalegroup.id.14374	Inverse variance weighted (fixed effects)	8	-0.115052	0.150161	0.443562	0.863828	-0.409369	0.179264	0.891319	0.664069	1.19634	0.891 (0.664-1.196)
37ZEpI	AxuyUN	outcome	genus..Eubacteriumrectalegroup.id.14374	Simple mode	8	-0.195448	0.400916	0.640797		-0.981243	0.590346	0.822466	0.374845	1.80461	0.822 (0.375-1.805)
37ZEpI	AxuyUN	outcome	genus..Eubacteriumrectalegroup.id.14374	Weighted mode	8	-0.214701	0.411646	0.618062		-1.02153	0.592125	0.806783	0.360045	1.80783	0.807 (0.36-1.808)
3tgfXE	AxuyUN	outcome	genus.Subdoligranulum.id.2070	MR Egger	11	-0.109205	0.310098	0.732822		-0.716996	0.498587	0.896547	0.488217	1.64639	0.897 (0.488-1.646)
3tgfXE	AxuyUN	outcome	genus.Subdoligranulum.id.2070	Weighted median	11	-0.176572	0.163191	0.279256		-0.496426	0.143283	0.838139	0.608702	1.15406	0.838 (0.609-1.154)
3tgfXE	AxuyUN	outcome	genus.Subdoligranulum.id.2070	Inverse variance weighted (fixed effects)	11	-0.164279	0.120451	0.17261	0.768341	-0.400363	0.071805	0.848505	0.670077	1.07445	0.849 (0.67-1.074)
3tgfXE	AxuyUN	outcome	genus.Subdoligranulum.id.2070	Simple mode	11	-0.169196	0.235576	0.48906		-0.630924	0.292533	0.844344	0.5321	1.33982	0.844 (0.532-1.34)
3tgfXE	AxuyUN	outcome	genus.Subdoligranulum.id.2070	Weighted mode	11	-0.181856	0.225727	0.439183		-0.624281	0.260569	0.833721	0.535646	1.29767	0.834 (0.536-1.298)
4zBtt2	AxuyUN	outcome	genus.Bilophila.id.3170	MR Egger	13	0.532053	0.542166	0.347513		-0.530593	1.5947	1.70242	0.588256	4.92684	1.702 (0.588-4.927)
4zBtt2	AxuyUN	outcome	genus.Bilophila.id.3170	Weighted median	13	-0.112959	0.146527	0.440763		-0.400152	0.174235	0.893188	0.670218	1.19033	0.893 (0.67-1.19)
4zBtt2	AxuyUN	outcome	genus.Bilophila.id.3170	Inverse variance weighted (fixed effects)	13	-0.0261548	0.109863	0.811829	0.954002	-0.241486	0.189177	0.974184	0.78546	1.20825	0.974 (0.785-1.208)
4zBtt2	AxuyUN	outcome	genus.Bilophila.id.3170	Simple mode	13	-0.163202	0.222495	0.477335		-0.599292	0.272888	0.84942	0.5492	1.31375	0.849 (0.549-1.314)
4zBtt2	AxuyUN	outcome	genus.Bilophila.id.3170	Weighted mode	13	-0.154704	0.223226	0.501481		-0.592227	0.28282	0.856669	0.553094	1.32687	0.857 (0.553-1.327)
5IXuob	AxuyUN	outcome	genus.RuminococcaceaeUCG014.id.11371	MR Egger	10	0.363366	0.254838	0.191737		-0.136116	0.862849	1.43816	0.872741	2.3699	1.438 (0.873-2.37)
5IXuob	AxuyUN	outcome	genus.RuminococcaceaeUCG014.id.11371	Weighted median	10	0.210113	0.145487	0.14868		-0.0750405	0.495267	1.23382	0.927706	1.64094	1.234 (0.928-1.641)
5IXuob	AxuyUN	outcome	genus.RuminococcaceaeUCG014.id.11371	Inverse variance weighted (fixed effects)	10	0.0893024	0.110482	0.41892	0.859508	-0.127243	0.305847	1.09341	0.88052	1.35778	1.093 (0.881-1.358)
5IXuob	AxuyUN	outcome	genus.RuminococcaceaeUCG014.id.11371	Simple mode	10	0.217119	0.232518	0.374795		-0.238617	0.672855	1.24249	0.787717	1.95983	1.242 (0.788-1.96)
5IXuob	AxuyUN	outcome	genus.RuminococcaceaeUCG014.id.11371	Weighted mode	10	0.221284	0.169493	0.224086		-0.110922	0.55349	1.24768	0.895009	1.73931	1.248 (0.895-1.739)
5qEcKL	AxuyUN	outcome	genus.Streptococcus.id.1853	MR Egger	12	-0.123262	0.563137	0.831143		-1.22701	0.980487	0.884032	0.293168	2.66575	0.884 (0.293-2.666)
5qEcKL	AxuyUN	outcome	genus.Streptococcus.id.1853	Weighted median	12	-0.0629904	0.178242	0.723791		-0.412345	0.286365	0.938953	0.662096	1.33158	0.939 (0.662-1.332)
5qEcKL	AxuyUN	outcome	genus.Streptococcus.id.1853	Inverse variance weighted (fixed effects)	12	0.0111197	0.123688	0.928366	0.987705	-0.231309	0.253548	1.01118	0.793494	1.28859	1.011 (0.793-1.289)
5qEcKL	AxuyUN	outcome	genus.Streptococcus.id.1853	Simple mode	12	0.00658458	0.303785	0.983095		-0.588834	0.602003	1.00661	0.554974	1.82577	1.007 (0.555-1.826)
5qEcKL	AxuyUN	outcome	genus.Streptococcus.id.1853	Weighted mode	12	-0.0508821	0.269283	0.85357		-0.578677	0.476913	0.950391	0.560639	1.61109	0.95 (0.561-1.611)
5TN0Z7	AxuyUN	outcome	genus.Oscillibacter.id.2063	MR Egger	13	-0.257434	0.32189	0.44078		-0.888338	0.37347	0.773033	0.411339	1.45277	0.773 (0.411-1.453)
5TN0Z7	AxuyUN	outcome	genus.Oscillibacter.id.2063	Weighted median	13	0.158861	0.119735	0.184586		-0.0758203	0.393542	1.17217	0.926983	1.48222	1.172 (0.927-1.482)
5TN0Z7	AxuyUN	outcome	genus.Oscillibacter.id.2063	Inverse variance weighted (fixed effects)	13	0.0709011	0.0841727	0.399604	0.859508	-0.0940774	0.23588	1.07348	0.910212	1.26602	1.073 (0.91-1.266)
5TN0Z7	AxuyUN	outcome	genus.Oscillibacter.id.2063	Simple mode	13	0.218297	0.217417	0.335174		-0.207841	0.644435	1.24396	0.812336	1.90491	1.244 (0.812-1.905)
5TN0Z7	AxuyUN	outcome	genus.Oscillibacter.id.2063	Weighted mode	13	0.221475	0.200841	0.291764		-0.172172	0.615123	1.24792	0.841834	1.84988	1.248 (0.842-1.85)
5XtLwc	AxuyUN	outcome	genus.Catenibacterium.id.2153	MR Egger	4	0.900368	1.22585	0.539095		-1.5023	3.30304	2.46051	0.222618	27.1951	2.461 (0.223-27.195)
5XtLwc	AxuyUN	outcome	genus.Catenibacterium.id.2153	Weighted median	4	-0.0381973	0.1129	0.735116		-0.259481	0.183087	0.962523	0.771452	1.20092	0.963 (0.771-1.201)
5XtLwc	AxuyUN	outcome	genus.Catenibacterium.id.2153	Inverse variance weighted (fixed effects)	4	-0.0262086	0.0978455	0.78881	0.954002	-0.217986	0.165569	0.974132	0.804137	1.18006	0.974 (0.804-1.18)
5XtLwc	AxuyUN	outcome	genus.Catenibacterium.id.2153	Simple mode	4	-0.0600968	0.163247	0.737215		-0.380061	0.259867	0.941673	0.68382	1.29676	0.942 (0.684-1.297)
5XtLwc	AxuyUN	outcome	genus.Catenibacterium.id.2153	Weighted mode	4	-0.0642447	0.150498	0.698248		-0.35922	0.230731	0.937775	0.69822	1.25952	0.938 (0.698-1.26)
6mIWxZ	AxuyUN	outcome	genus.Coprobacter.id.949	MR Egger	11	-0.231206	0.387328	0.565268		-0.990368	0.527956	0.793576	0.37144	1.69546	0.794 (0.371-1.695)
6mIWxZ	AxuyUN	outcome	genus.Coprobacter.id.949	Weighted median	11	-0.137665	0.120211	0.25213		-0.373279	0.0979492	0.871391	0.688473	1.10291	0.871 (0.688-1.103)
6mIWxZ	AxuyUN	outcome	genus.Coprobacter.id.949	Inverse variance weighted (fixed effects)	11	-0.0042329	0.0824617	0.959061	0.99242	-0.165858	0.157392	0.995776	0.847167	1.17045	0.996 (0.847-1.17)
6mIWxZ	AxuyUN	outcome	genus.Coprobacter.id.949	Simple mode	11	-0.19568	0.192993	0.334523		-0.573946	0.182586	0.822275	0.563298	1.20032	0.822 (0.563-1.2)
6mIWxZ	AxuyUN	outcome	genus.Coprobacter.id.949	Weighted mode	11	-0.199197	0.186103	0.309612		-0.56396	0.165565	0.819388	0.568952	1.18006	0.819 (0.569-1.18)
77YJKV	AxuyUN	outcome	genus..Eubacteriumruminantiumgroup.id.11340	MR Egger	18	0.144692	0.243889	0.561294		-0.333331	0.622715	1.15568	0.716533	1.86398	1.156 (0.717-1.864)
77YJKV	AxuyUN	outcome	genus..Eubacteriumruminantiumgroup.id.11340	Weighted median	18	-0.0578052	0.0949925	0.54284		-0.243991	0.12838	0.943834	0.783495	1.13699	0.944 (0.783-1.137)
77YJKV	AxuyUN	outcome	genus..Eubacteriumruminantiumgroup.id.11340	Inverse variance weighted (fixed effects)	18	-0.0366842	0.0657298	0.576772	0.942889	-0.165515	0.0921463	0.963981	0.847457	1.09653	0.964 (0.847-1.097)
77YJKV	AxuyUN	outcome	genus..Eubacteriumruminantiumgroup.id.11340	Simple mode	18	-0.095131	0.164183	0.569906		-0.416931	0.226669	0.909254	0.659067	1.25441	0.909 (0.659-1.254)
77YJKV	AxuyUN	outcome	genus..Eubacteriumruminantiumgroup.id.11340	Weighted mode	18	-0.0679917	0.154191	0.664799		-0.370205	0.234222	0.934268	0.690592	1.26392	0.934 (0.691-1.264)
7aTYpg	AxuyUN	outcome	genus.Collinsella.id.815	MR Egger	9	-0.783423	0.534512	0.186161		-1.83107	0.264222	0.45684	0.160242	1.30242	0.457 (0.16-1.302)
7aTYpg	AxuyUN	outcome	genus.Collinsella.id.815	Weighted median	9	0.128204	0.18989	0.499583		-0.243981	0.500389	1.13678	0.783502	1.64936	1.137 (0.784-1.649)
7aTYpg	AxuyUN	outcome	genus.Collinsella.id.815	Inverse variance weighted (fixed effects)	9	0.040559	0.143165	0.776945	0.954002	-0.240045	0.321163	1.04139	0.786592	1.37873	1.041 (0.787-1.379)
7aTYpg	AxuyUN	outcome	genus.Collinsella.id.815	Simple mode	9	0.163346	0.279045	0.574432		-0.383582	0.710275	1.17744	0.681416	2.03455	1.177 (0.681-2.035)
7aTYpg	AxuyUN	outcome	genus.Collinsella.id.815	Weighted mode	9	0.172662	0.28317	0.558946		-0.382352	0.727676	1.18846	0.682255	2.07026	1.188 (0.682-2.07)
7dqlOH	AxuyUN	outcome	genus..Clostridiuminnocuumgroup.id.14397	MR Egger	8	0.533161	0.365082	0.194482		-0.182399	1.24872	1.70431	0.833269	3.48589	1.704 (0.833-3.486)
7dqlOH	AxuyUN	outcome	genus..Clostridiuminnocuumgroup.id.14397	Weighted median	8	0.0751553	0.0959293	0.433366		-0.112866	0.263177	1.07805	0.89327	1.30106	1.078 (0.893-1.301)
7dqlOH	AxuyUN	outcome	genus..Clostridiuminnocuumgroup.id.14397	Inverse variance weighted (fixed effects)	8	-0.000523526	0.0727143	0.994255	0.994255	-0.143044	0.141997	0.999477	0.866716	1.15257	0.999 (0.867-1.153)
7dqlOH	AxuyUN	outcome	genus..Clostridiuminnocuumgroup.id.14397	Simple mode	8	0.10684	0.143264	0.480101		-0.173957	0.387637	1.11276	0.840333	1.4735	1.113 (0.84-1.473)
7dqlOH	AxuyUN	outcome	genus..Clostridiuminnocuumgroup.id.14397	Weighted mode	8	0.10684	0.136413	0.459176		-0.160529	0.374209	1.11276	0.851693	1.45384	1.113 (0.852-1.454)
80h8vf	AxuyUN	outcome	genus.Anaerostipes.id.1991	MR Egger	13	-0.708899	0.60986	0.269674		-1.90422	0.486427	0.492186	0.148938	1.62649	0.492 (0.149-1.626)
80h8vf	AxuyUN	outcome	genus.Anaerostipes.id.1991	Weighted median	13	0.109938	0.177874	0.53653		-0.238695	0.458571	1.11621	0.787655	1.58181	1.116 (0.788-1.582)
80h8vf	AxuyUN	outcome	genus.Anaerostipes.id.1991	Inverse variance weighted (multiplicative random effects)	13	0.0168524	0.171543	0.921741	0.987705	-0.319371	0.353076	1.017	0.726606	1.42344	1.017 (0.727-1.423)
80h8vf	AxuyUN	outcome	genus.Anaerostipes.id.1991	Simple mode	13	0.144666	0.282775	0.618219		-0.409573	0.698905	1.15565	0.663934	2.01155	1.156 (0.664-2.012)
80h8vf	AxuyUN	outcome	genus.Anaerostipes.id.1991	Weighted mode	13	0.151456	0.257877	0.567876		-0.353983	0.656896	1.16353	0.701887	1.9288	1.164 (0.702-1.929)
8jKldu	AxuyUN	outcome	genus.Coprococcus3.id.11303	MR Egger	8	0.1051	0.870143	0.907805		-1.60038	1.81058	1.11082	0.201819	6.114	1.111 (0.202-6.114)
8jKldu	AxuyUN	outcome	genus.Coprococcus3.id.11303	Weighted median	8	0.247044	0.191837	0.197822		-0.128956	0.623045	1.28024	0.879012	1.8646	1.28 (0.879-1.865)
8jKldu	AxuyUN	outcome	genus.Coprococcus3.id.11303	Inverse variance weighted (fixed effects)	8	0.288017	0.155048	0.0632258	0.752387	-0.0158769	0.591911	1.33378	0.984249	1.80744	1.334 (0.984-1.807)
8jKldu	AxuyUN	outcome	genus.Coprococcus3.id.11303	Simple mode	8	0.108975	0.30007	0.727201		-0.479163	0.697112	1.11513	0.619302	2.00795	1.115 (0.619-2.008)
8jKldu	AxuyUN	outcome	genus.Coprococcus3.id.11303	Weighted mode	8	0.0958623	0.30162	0.759889		-0.495312	0.687037	1.10061	0.609381	1.98782	1.101 (0.609-1.988)
8NULRM	AxuyUN	outcome	genus.Paraprevotella.id.962	MR Egger	13	0.0987578	0.273515	0.724886		-0.437331	0.634846	1.1038	0.645758	1.88673	1.104 (0.646-1.887)
8NULRM	AxuyUN	outcome	genus.Paraprevotella.id.962	Weighted median	13	0.0494709	0.0958264	0.605676		-0.138349	0.237291	1.05071	0.870795	1.26781	1.051 (0.871-1.268)
8NULRM	AxuyUN	outcome	genus.Paraprevotella.id.962	Inverse variance weighted (fixed effects)	13	0.0712547	0.072396	0.325	0.859508	-0.0706415	0.213151	1.07385	0.931796	1.23757	1.074 (0.932-1.238)
8NULRM	AxuyUN	outcome	genus.Paraprevotella.id.962	Simple mode	13	0.0506325	0.162936	0.761321		-0.268722	0.369987	1.05194	0.764356	1.44772	1.052 (0.764-1.448)
8NULRM	AxuyUN	outcome	genus.Paraprevotella.id.962	Weighted mode	13	0.039996	0.158046	0.804501		-0.269774	0.349766	1.04081	0.763552	1.41874	1.041 (0.764-1.419)
9s731W	AxuyUN	outcome	genus.RuminococcaceaeUCG009.id.11366	MR Egger	11	0.0291321	0.341935	0.933969		-0.64106	0.699324	1.02956	0.526734	2.01239	1.03 (0.527-2.012)
9s731W	AxuyUN	outcome	genus.RuminococcaceaeUCG009.id.11366	Weighted median	11	-0.120311	0.113315	0.288353		-0.342409	0.101787	0.886644	0.710057	1.10715	0.887 (0.71-1.107)
9s731W	AxuyUN	outcome	genus.RuminococcaceaeUCG009.id.11366	Inverse variance weighted (fixed effects)	11	-0.0522915	0.0846415	0.536707	0.942889	-0.218189	0.113606	0.949052	0.803974	1.12031	0.949 (0.804-1.12)
9s731W	AxuyUN	outcome	genus.RuminococcaceaeUCG009.id.11366	Simple mode	11	-0.16599	0.208816	0.445122		-0.575268	0.243289	0.847055	0.562554	1.27544	0.847 (0.563-1.275)
9s731W	AxuyUN	outcome	genus.RuminococcaceaeUCG009.id.11366	Weighted mode	11	-0.187465	0.213217	0.399914		-0.60537	0.230439	0.829058	0.545873	1.25915	0.829 (0.546-1.259)
acLMuF	AxuyUN	outcome	genus.Parasutterella.id.2892	MR Egger	14	-0.117774	0.239111	0.631219		-0.586431	0.350883	0.888897	0.556309	1.42032	0.889 (0.556-1.42)
acLMuF	AxuyUN	outcome	genus.Parasutterella.id.2892	Weighted median	14	-0.0857545	0.119043	0.471299		-0.319078	0.147569	0.91782	0.726819	1.15901	0.918 (0.727-1.159)
acLMuF	AxuyUN	outcome	genus.Parasutterella.id.2892	Inverse variance weighted (fixed effects)	14	-0.0264444	0.0863013	0.759286	0.954002	-0.195595	0.142706	0.973902	0.822345	1.15339	0.974 (0.822-1.153)
acLMuF	AxuyUN	outcome	genus.Parasutterella.id.2892	Simple mode	14	-0.0617323	0.193733	0.755057		-0.44145	0.317985	0.940135	0.643103	1.37436	0.94 (0.643-1.374)
acLMuF	AxuyUN	outcome	genus.Parasutterella.id.2892	Weighted mode	14	-0.107488	0.155368	0.501218		-0.412009	0.197034	0.898088	0.662318	1.21779	0.898 (0.662-1.218)
AdsBD9	AxuyUN	outcome	genus.Turicibacter.id.2162	MR Egger	9	0.073784	0.511597	0.889389		-0.928945	1.07651	1.07657	0.39497	2.93443	1.077 (0.395-2.934)
AdsBD9	AxuyUN	outcome	genus.Turicibacter.id.2162	Weighted median	9	-0.0793891	0.147867	0.591341		-0.369209	0.210431	0.92368	0.691281	1.23421	0.924 (0.691-1.234)
AdsBD9	AxuyUN	outcome	genus.Turicibacter.id.2162	Inverse variance weighted (fixed effects)	9	0.0912775	0.103056	0.375776	0.859508	-0.110713	0.293268	1.09557	0.895196	1.3408	1.096 (0.895-1.341)
AdsBD9	AxuyUN	outcome	genus.Turicibacter.id.2162	Simple mode	9	0.422183	0.295436	0.19086		-0.156871	1.00124	1.52529	0.854814	2.72165	1.525 (0.855-2.722)
AdsBD9	AxuyUN	outcome	genus.Turicibacter.id.2162	Weighted mode	9	-0.195381	0.227072	0.414589		-0.640443	0.24968	0.822521	0.527059	1.28361	0.823 (0.527-1.284)
AK0l7A	AxuyUN	outcome	genus.LachnospiraceaeUCG010.id.11330	MR Egger	10	0.721981	0.380025	0.0939935		-0.0228688	1.46683	2.05851	0.977391	4.33547	2.059 (0.977-4.335)
AK0l7A	AxuyUN	outcome	genus.LachnospiraceaeUCG010.id.11330	Weighted median	10	0.140253	0.169952	0.409229		-0.192853	0.47336	1.15057	0.824603	1.60538	1.151 (0.825-1.605)
AK0l7A	AxuyUN	outcome	genus.LachnospiraceaeUCG010.id.11330	Inverse variance weighted (fixed effects)	10	0.123459	0.124316	0.320656	0.859508	-0.1202	0.367118	1.1314	0.886743	1.44357	1.131 (0.887-1.444)
AK0l7A	AxuyUN	outcome	genus.LachnospiraceaeUCG010.id.11330	Simple mode	10	0.133463	0.278982	0.643778		-0.413342	0.680268	1.14278	0.661436	1.97441	1.143 (0.661-1.974)
AK0l7A	AxuyUN	outcome	genus.LachnospiraceaeUCG010.id.11330	Weighted mode	10	0.13795	0.273934	0.626644		-0.39896	0.674861	1.14792	0.671018	1.96376	1.148 (0.671-1.964)
aKuChq	AxuyUN	outcome	genus.Faecalibacterium.id.2057	MR Egger	10	0.236709	0.209562	0.291399		-0.174033	0.64745	1.26707	0.840269	1.91066	1.267 (0.84-1.911)
aKuChq	AxuyUN	outcome	genus.Faecalibacterium.id.2057	Weighted median	10	-0.0181394	0.150233	0.903896		-0.312595	0.276316	0.982024	0.731546	1.31826	0.982 (0.732-1.318)
aKuChq	AxuyUN	outcome	genus.Faecalibacterium.id.2057	Inverse variance weighted (fixed effects)	10	-0.122908	0.107381	0.252378	0.834249	-0.333376	0.0875596	0.884345	0.716501	1.09151	0.884 (0.717-1.092)
aKuChq	AxuyUN	outcome	genus.Faecalibacterium.id.2057	Simple mode	10	0.00941459	0.239978	0.969563		-0.460943	0.479772	1.00946	0.630689	1.61571	1.009 (0.631-1.616)
aKuChq	AxuyUN	outcome	genus.Faecalibacterium.id.2057	Weighted mode	10	0.0209849	0.157318	0.896819		-0.287358	0.329328	1.02121	0.750243	1.39003	1.021 (0.75-1.39)
aKXyAu	AxuyUN	outcome	genus.Blautia.id.1992	MR Egger	12	-0.164471	0.334558	0.633609		-0.820204	0.491263	0.848342	0.440342	1.63438	0.848 (0.44-1.634)
aKXyAu	AxuyUN	outcome	genus.Blautia.id.1992	Weighted median	12	-0.110499	0.16888	0.512913		-0.441503	0.220505	0.895387	0.643069	1.24671	0.895 (0.643-1.247)
aKXyAu	AxuyUN	outcome	genus.Blautia.id.1992	Inverse variance weighted (fixed effects)	12	-0.0923071	0.129416	0.475685	0.870869	-0.345962	0.161348	0.911825	0.707539	1.17509	0.912 (0.708-1.175)
aKXyAu	AxuyUN	outcome	genus.Blautia.id.1992	Simple mode	12	-0.147869	0.274201	0.600444		-0.685302	0.389565	0.862544	0.503938	1.47634	0.863 (0.504-1.476)
aKXyAu	AxuyUN	outcome	genus.Blautia.id.1992	Weighted mode	12	-0.131377	0.280524	0.648693		-0.681204	0.41845	0.876887	0.506007	1.5196	0.877 (0.506-1.52)
AN8qjo	AxuyUN	outcome	genus.Clostridiumsensustricto1.id.1873	MR Egger	6	-0.512252	0.356812	0.224443		-1.2116	0.187101	0.599145	0.297719	1.20575	0.599 (0.298-1.206)
AN8qjo	AxuyUN	outcome	genus.Clostridiumsensustricto1.id.1873	Weighted median	6	-0.136691	0.163765	0.403897		-0.45767	0.184287	0.872239	0.632756	1.20236	0.872 (0.633-1.202)
AN8qjo	AxuyUN	outcome	genus.Clostridiumsensustricto1.id.1873	Inverse variance weighted (fixed effects)	6	-0.0261175	0.131398	0.842446	0.954772	-0.283658	0.231423	0.974221	0.753024	1.26039	0.974 (0.753-1.26)
AN8qjo	AxuyUN	outcome	genus.Clostridiumsensustricto1.id.1873	Simple mode	6	-0.186379	0.213794	0.423211		-0.605416	0.232658	0.829959	0.545847	1.26195	0.83 (0.546-1.262)
AN8qjo	AxuyUN	outcome	genus.Clostridiumsensustricto1.id.1873	Weighted mode	6	-0.186379	0.212914	0.421424		-0.60369	0.230932	0.829959	0.54679	1.25977	0.83 (0.547-1.26)
anDrA2	AxuyUN	outcome	genus..Eubacteriumventriosumgroup.id.11341	MR Egger	15	0.380176	0.471146	0.43423		-0.543271	1.30362	1.46254	0.580845	3.68261	1.463 (0.581-3.683)
anDrA2	AxuyUN	outcome	genus..Eubacteriumventriosumgroup.id.11341	Weighted median	15	0.0607532	0.141692	0.668092		-0.216964	0.33847	1.06264	0.804959	1.4028	1.063 (0.805-1.403)
anDrA2	AxuyUN	outcome	genus..Eubacteriumventriosumgroup.id.11341	Inverse variance weighted (fixed effects)	15	0.0400777	0.105434	0.703854	0.954002	-0.166572	0.246728	1.04089	0.846562	1.27983	1.041 (0.847-1.28)
anDrA2	AxuyUN	outcome	genus..Eubacteriumventriosumgroup.id.11341	Simple mode	15	0.0528286	0.239468	0.828582		-0.416528	0.522186	1.05425	0.659332	1.68571	1.054 (0.659-1.686)
anDrA2	AxuyUN	outcome	genus..Eubacteriumventriosumgroup.id.11341	Weighted mode	15	0.0528286	0.237155	0.82694		-0.411996	0.517653	1.05425	0.662327	1.67808	1.054 (0.662-1.678)
ASQ2fp	AxuyUN	outcome	genus.RuminococcaceaeNK4A214group.id.11358	MR Egger	13	-0.157105	0.374593	0.682996		-0.891307	0.577097	0.854614	0.41012	1.78086	0.855 (0.41-1.781)
ASQ2fp	AxuyUN	outcome	genus.RuminococcaceaeNK4A214group.id.11358	Weighted median	13	0.0763721	0.164898	0.643259		-0.246828	0.399572	1.07936	0.781275	1.49119	1.079 (0.781-1.491)
ASQ2fp	AxuyUN	outcome	genus.RuminococcaceaeNK4A214group.id.11358	Inverse variance weighted (fixed effects)	13	0.0853803	0.11108	0.44211	0.863828	-0.132337	0.303098	1.08913	0.876046	1.35405	1.089 (0.876-1.354)
ASQ2fp	AxuyUN	outcome	genus.RuminococcaceaeNK4A214group.id.11358	Simple mode	13	0.0941532	0.262031	0.725599		-0.419428	0.607734	1.09873	0.657423	1.83627	1.099 (0.657-1.836)
ASQ2fp	AxuyUN	outcome	genus.RuminococcaceaeNK4A214group.id.11358	Weighted mode	13	0.114768	0.232757	0.630857		-0.341437	0.570972	1.12161	0.710748	1.76999	1.122 (0.711-1.77)
aToCrK	AxuyUN	outcome	genus.Anaerotruncus.id.2054	MR Egger	13	-0.342007	0.343929	0.341394		-1.01611	0.332094	0.710343	0.362001	1.39388	0.71 (0.362-1.394)
aToCrK	AxuyUN	outcome	genus.Anaerotruncus.id.2054	Weighted median	13	-0.201891	0.151729	0.18332		-0.499281	0.0954982	0.817184	0.606967	1.10021	0.817 (0.607-1.1)
aToCrK	AxuyUN	outcome	genus.Anaerotruncus.id.2054	Inverse variance weighted (fixed effects)	13	-0.157961	0.118028	0.180786	0.768341	-0.389295	0.0733733	0.853883	0.677534	1.07613	0.854 (0.678-1.076)
aToCrK	AxuyUN	outcome	genus.Anaerotruncus.id.2054	Simple mode	13	-0.254163	0.267175	0.360222		-0.777827	0.269501	0.775565	0.459403	1.30931	0.776 (0.459-1.309)
aToCrK	AxuyUN	outcome	genus.Anaerotruncus.id.2054	Weighted mode	13	-0.188393	0.234703	0.437764		-0.648411	0.271624	0.828289	0.522876	1.31209	0.828 (0.523-1.312)
B5jn0Y	AxuyUN	outcome	genus.Roseburia.id.2012	MR Egger	14	0.289283	0.363681	0.441813		-0.423531	1.0021	1.33547	0.654731	2.72399	1.335 (0.655-2.724)
B5jn0Y	AxuyUN	outcome	genus.Roseburia.id.2012	Weighted median	14	0.175041	0.15121	0.247028		-0.121332	0.471413	1.19129	0.88574	1.60226	1.191 (0.886-1.602)
B5jn0Y	AxuyUN	outcome	genus.Roseburia.id.2012	Inverse variance weighted (fixed effects)	14	0.172062	0.118185	0.14543	0.758003	-0.0595814	0.403705	1.18775	0.942159	1.49736	1.188 (0.942-1.497)
B5jn0Y	AxuyUN	outcome	genus.Roseburia.id.2012	Simple mode	14	0.178798	0.251347	0.489431		-0.313843	0.671438	1.19578	0.730634	1.95705	1.196 (0.731-1.957)
B5jn0Y	AxuyUN	outcome	genus.Roseburia.id.2012	Weighted mode	14	0.198125	0.226546	0.39769		-0.245905	0.642154	1.21911	0.781997	1.90057	1.219 (0.782-1.901)
BiKMtW	AxuyUN	outcome	genus.Sutterella.id.2896	MR Egger	12	0.417139	0.496439	0.420397		-0.555881	1.39016	1.51761	0.573567	4.01549	1.518 (0.574-4.015)
BiKMtW	AxuyUN	outcome	genus.Sutterella.id.2896	Weighted median	12	0.106729	0.157207	0.497196		-0.201397	0.414855	1.11263	0.817588	1.51415	1.113 (0.818-1.514)
BiKMtW	AxuyUN	outcome	genus.Sutterella.id.2896	Inverse variance weighted (fixed effects)	12	-0.0393731	0.109592	0.719393	0.954002	-0.254173	0.175427	0.961392	0.775558	1.19175	0.961 (0.776-1.192)
BiKMtW	AxuyUN	outcome	genus.Sutterella.id.2896	Simple mode	12	0.189538	0.245624	0.456575		-0.291886	0.670962	1.20869	0.746854	1.95612	1.209 (0.747-1.956)
BiKMtW	AxuyUN	outcome	genus.Sutterella.id.2896	Weighted mode	12	0.197994	0.200516	0.344658		-0.195018	0.591006	1.21896	0.82282	1.8058	1.219 (0.823-1.806)
BLC7wV	AxuyUN	outcome	genus.RuminococcaceaeUCG013.id.11370	MR Egger	11	0.0796705	0.348584	0.824324		-0.603555	0.762896	1.08293	0.546864	2.14448	1.083 (0.547-2.144)
BLC7wV	AxuyUN	outcome	genus.RuminococcaceaeUCG013.id.11370	Weighted median	11	-0.169407	0.156182	0.278066		-0.475524	0.136711	0.844166	0.621559	1.1465	0.844 (0.622-1.146)
BLC7wV	AxuyUN	outcome	genus.RuminococcaceaeUCG013.id.11370	Inverse variance weighted (fixed effects)	11	-0.0450361	0.121464	0.710804	0.954002	-0.283106	0.193034	0.955963	0.75344	1.21292	0.956 (0.753-1.213)
BLC7wV	AxuyUN	outcome	genus.RuminococcaceaeUCG013.id.11370	Simple mode	11	-0.19316	0.259123	0.473165		-0.701041	0.314722	0.82435	0.496069	1.36988	0.824 (0.496-1.37)
BLC7wV	AxuyUN	outcome	genus.RuminococcaceaeUCG013.id.11370	Weighted mode	11	-0.187407	0.26433	0.494528		-0.705494	0.33068	0.829106	0.493865	1.39191	0.829 (0.494-1.392)
Bt0kEx	AxuyUN	outcome	genus.LachnospiraceaeNK4A136group.id.11319	MR Egger	15	0.234221	0.188446	0.235852		-0.135132	0.603575	1.26392	0.8736	1.82864	1.264 (0.874-1.829)
Bt0kEx	AxuyUN	outcome	genus.LachnospiraceaeNK4A136group.id.11319	Weighted median	15	0.254142	0.131602	0.0534645		-0.00379671	0.512081	1.28936	0.99621	1.66876	1.289 (0.996-1.669)
Bt0kEx	AxuyUN	outcome	genus.LachnospiraceaeNK4A136group.id.11319	Inverse variance weighted (fixed effects)	15	0.11546	0.0943507	0.221054	0.834249	-0.0694675	0.300387	1.12239	0.93289	1.35038	1.122 (0.933-1.35)
Bt0kEx	AxuyUN	outcome	genus.LachnospiraceaeNK4A136group.id.11319	Simple mode	15	0.265796	0.216469	0.239739		-0.158482	0.690075	1.30447	0.853438	1.99386	1.304 (0.853-1.994)
Bt0kEx	AxuyUN	outcome	genus.LachnospiraceaeNK4A136group.id.11319	Weighted mode	15	0.254244	0.159919	0.134196		-0.059198	0.567685	1.28949	0.94252	1.76418	1.289 (0.943-1.764)
c62fwk	AxuyUN	outcome	genus.Sellimonas.id.14369	MR Egger	9	0.272233	0.469069	0.57986		-0.647143	1.19161	1.31289	0.52354	3.29238	1.313 (0.524-3.292)
c62fwk	AxuyUN	outcome	genus.Sellimonas.id.14369	Weighted median	9	0.0135563	0.0853418	0.873789		-0.153714	0.180826	1.01365	0.857518	1.19821	1.014 (0.858-1.198)
c62fwk	AxuyUN	outcome	genus.Sellimonas.id.14369	Inverse variance weighted (fixed effects)	9	0.139879	0.0601025	0.0199472	0.486602	0.022078	0.25768	1.15013	1.02232	1.29392	1.15 (1.022-1.294)
c62fwk	AxuyUN	outcome	genus.Sellimonas.id.14369	Simple mode	9	-0.0276008	0.163314	0.869988		-0.347696	0.292494	0.972777	0.706314	1.33977	0.973 (0.706-1.34)
c62fwk	AxuyUN	outcome	genus.Sellimonas.id.14369	Weighted mode	9	-0.0328422	0.135159	0.814128		-0.297754	0.23207	0.967691	0.742484	1.26121	0.968 (0.742-1.261)
cqFLTQ	AxuyUN	outcome	genus.Coprococcus1.id.11301	MR Egger	12	-0.209934	0.30171	0.502395		-0.801286	0.381417	0.810637	0.448752	1.46436	0.811 (0.449-1.464)
cqFLTQ	AxuyUN	outcome	genus.Coprococcus1.id.11301	Weighted median	12	0.0477623	0.163801	0.770602		-0.273288	0.368812	1.04892	0.760874	1.44602	1.049 (0.761-1.446)
cqFLTQ	AxuyUN	outcome	genus.Coprococcus1.id.11301	Inverse variance weighted (fixed effects)	12	0.036601	0.113498	0.747089	0.954002	-0.185856	0.259058	1.03728	0.830393	1.29571	1.037 (0.83-1.296)
cqFLTQ	AxuyUN	outcome	genus.Coprococcus1.id.11301	Simple mode	12	0.163319	0.279803	0.571201		-0.385095	0.711734	1.17741	0.680386	2.03752	1.177 (0.68-2.038)
cqFLTQ	AxuyUN	outcome	genus.Coprococcus1.id.11301	Weighted mode	12	0.169025	0.299827	0.584239		-0.418636	0.756686	1.18415	0.657944	2.1312	1.184 (0.658-2.131)
E1ZDX3	AxuyUN	outcome	genus.Oxalobacter.id.2978	MR Egger	11	-0.328361	0.306835	0.312409		-0.929758	0.273036	0.720103	0.394649	1.31395	0.72 (0.395-1.314)
E1ZDX3	AxuyUN	outcome	genus.Oxalobacter.id.2978	Weighted median	11	-0.169781	0.0838632	0.0429193		-0.334153	-0.00540874	0.84385	0.715945	0.994606	0.844 (0.716-0.995)
E1ZDX3	AxuyUN	outcome	genus.Oxalobacter.id.2978	Inverse variance weighted (fixed effects)	11	-0.140318	0.0651903	0.0313631	0.526357	-0.268091	-0.0125449	0.869082	0.764838	0.987533	0.869 (0.765-0.988)
E1ZDX3	AxuyUN	outcome	genus.Oxalobacter.id.2978	Simple mode	11	-0.184067	0.134427	0.200882		-0.447544	0.0794113	0.83188	0.639196	1.08265	0.832 (0.639-1.083)
E1ZDX3	AxuyUN	outcome	genus.Oxalobacter.id.2978	Weighted mode	11	-0.193645	0.133939	0.178845		-0.456166	0.0688765	0.823951	0.633709	1.0713	0.824 (0.634-1.071)
e5mJnF	AxuyUN	outcome	genus.Dorea.id.1997	MR Egger	10	-0.492469	0.393365	0.245955		-1.26346	0.278527	0.611116	0.282673	1.32118	0.611 (0.283-1.321)
e5mJnF	AxuyUN	outcome	genus.Dorea.id.1997	Weighted median	10	-0.0283635	0.189011	0.880715		-0.398825	0.342098	0.972035	0.671108	1.4079	0.972 (0.671-1.408)
e5mJnF	AxuyUN	outcome	genus.Dorea.id.1997	Inverse variance weighted (fixed effects)	10	-0.115663	0.141434	0.413478	0.859508	-0.392873	0.161547	0.890776	0.675115	1.17533	0.891 (0.675-1.175)
e5mJnF	AxuyUN	outcome	genus.Dorea.id.1997	Simple mode	10	0.0599654	0.302821	0.847428		-0.533563	0.653494	1.0618	0.586511	1.92225	1.062 (0.587-1.922)
e5mJnF	AxuyUN	outcome	genus.Dorea.id.1997	Weighted mode	10	0.0498702	0.302651	0.87276		-0.543326	0.643066	1.05113	0.580813	1.9023	1.051 (0.581-1.902)
ebP4zV	AxuyUN	outcome	genus.Ruminococcus1.id.11373	MR Egger	10	-0.300976	0.321091	0.376007		-0.930313	0.328362	0.740096	0.39443	1.38869	0.74 (0.394-1.389)
ebP4zV	AxuyUN	outcome	genus.Ruminococcus1.id.11373	Weighted median	10	-0.144339	0.144783	0.318798		-0.428115	0.139436	0.865594	0.651737	1.14963	0.866 (0.652-1.15)
ebP4zV	AxuyUN	outcome	genus.Ruminococcus1.id.11373	Inverse variance weighted (fixed effects)	10	-0.113449	0.120828	0.347767	0.859508	-0.350272	0.123374	0.89275	0.704496	1.13131	0.893 (0.704-1.131)
ebP4zV	AxuyUN	outcome	genus.Ruminococcus1.id.11373	Simple mode	10	-0.0817883	0.229296	0.729542		-0.531209	0.367633	0.921467	0.587894	1.44431	0.921 (0.588-1.444)
ebP4zV	AxuyUN	outcome	genus.Ruminococcus1.id.11373	Weighted mode	10	-0.143604	0.213126	0.517369		-0.56133	0.274123	0.866231	0.57045	1.31538	0.866 (0.57-1.315)
FT7OrH	AxuyUN	outcome	genus.Actinomyces.id.423	MR Egger	7	0.229192	0.250777	0.402675		-0.26233	0.720714	1.25758	0.769257	2.0559	1.258 (0.769-2.056)
FT7OrH	AxuyUN	outcome	genus.Actinomyces.id.423	Weighted median	7	0.190915	0.133392	0.152363		-0.0705333	0.452364	1.21036	0.931897	1.57202	1.21 (0.932-1.572)
FT7OrH	AxuyUN	outcome	genus.Actinomyces.id.423	Inverse variance weighted (fixed effects)	7	0.1493	0.102731	0.146138	0.758003	-0.0520531	0.350653	1.16102	0.949278	1.41999	1.161 (0.949-1.42)
FT7OrH	AxuyUN	outcome	genus.Actinomyces.id.423	Simple mode	7	0.298016	0.196634	0.180404		-0.0873856	0.683418	1.34718	0.916324	1.98064	1.347 (0.916-1.981)
FT7OrH	AxuyUN	outcome	genus.Actinomyces.id.423	Weighted mode	7	0.247372	0.175614	0.208602		-0.0968308	0.591576	1.28066	0.90771	1.80683	1.281 (0.908-1.807)
GNp2YQ	AxuyUN	outcome	genus..Ruminococcusgauvreauiigroup.id.11342	MR Egger	11	0.85043	0.459995	0.0975398		-0.0511598	1.75202	2.34065	0.950127	5.76624	2.341 (0.95-5.766)
GNp2YQ	AxuyUN	outcome	genus..Ruminococcusgauvreauiigroup.id.11342	Weighted median	11	-0.2325	0.153835	0.130696		-0.534016	0.069016	0.79255	0.586246	1.07145	0.793 (0.586-1.071)
GNp2YQ	AxuyUN	outcome	genus..Ruminococcusgauvreauiigroup.id.11342	Inverse variance weighted (fixed effects)	11	-0.190545	0.112327	0.0898221	0.758003	-0.410707	0.0296166	0.826508	0.663181	1.03006	0.827 (0.663-1.03)
GNp2YQ	AxuyUN	outcome	genus..Ruminococcusgauvreauiigroup.id.11342	Simple mode	11	-0.258934	0.270361	0.360779		-0.788843	0.270974	0.771874	0.45437	1.31124	0.772 (0.454-1.311)
GNp2YQ	AxuyUN	outcome	genus..Ruminococcusgauvreauiigroup.id.11342	Weighted mode	11	-0.283779	0.264289	0.308162		-0.801785	0.234226	0.752933	0.448528	1.26393	0.753 (0.449-1.264)
hUph1f	AxuyUN	outcome	genus.RikenellaceaeRC9gutgroup.id.11191	MR Egger	11	-0.18188	0.462313	0.703172		-1.08801	0.724254	0.833702	0.336885	2.06319	0.834 (0.337-2.063)
hUph1f	AxuyUN	outcome	genus.RikenellaceaeRC9gutgroup.id.11191	Weighted median	11	0.0338724	0.085693	0.692639		-0.134086	0.201831	1.03445	0.874515	1.22364	1.034 (0.875-1.224)
hUph1f	AxuyUN	outcome	genus.RikenellaceaeRC9gutgroup.id.11191	Inverse variance weighted (fixed effects)	11	0.0180719	0.0592858	0.760498	0.954002	-0.0981282	0.134272	1.01824	0.906533	1.1437	1.018 (0.907-1.144)
hUph1f	AxuyUN	outcome	genus.RikenellaceaeRC9gutgroup.id.11191	Simple mode	11	0.092184	0.133561	0.50577		-0.169595	0.353963	1.09657	0.844006	1.4247	1.097 (0.844-1.425)
hUph1f	AxuyUN	outcome	genus.RikenellaceaeRC9gutgroup.id.11191	Weighted mode	11	0.078833	0.120858	0.528929		-0.158048	0.315714	1.08202	0.853809	1.37124	1.082 (0.854-1.371)
I2CEyx	AxuyUN	outcome	genus.Tyzzerella3.id.11335	MR Egger	12	0.28193	0.48132	0.57103		-0.661457	1.22532	1.32569	0.516099	3.40525	1.326 (0.516-3.405)
I2CEyx	AxuyUN	outcome	genus.Tyzzerella3.id.11335	Weighted median	12	0.0668152	0.102321	0.513757		-0.133733	0.267363	1.0691	0.874824	1.30652	1.069 (0.875-1.307)
I2CEyx	AxuyUN	outcome	genus.Tyzzerella3.id.11335	Inverse variance weighted (fixed effects)	12	0.0392941	0.07071	0.578411	0.942889	-0.0992976	0.177886	1.04008	0.905473	1.19469	1.04 (0.905-1.195)
I2CEyx	AxuyUN	outcome	genus.Tyzzerella3.id.11335	Simple mode	12	0.165303	0.166982	0.343477		-0.161982	0.492588	1.17975	0.850457	1.63655	1.18 (0.85-1.637)
I2CEyx	AxuyUN	outcome	genus.Tyzzerella3.id.11335	Weighted mode	12	0.201207	0.163472	0.244054		-0.119198	0.521611	1.22288	0.887632	1.68474	1.223 (0.888-1.685)
I5XXsr	AxuyUN	outcome	genus.Prevotella9.id.11183	MR Egger	15	-0.108077	0.271784	0.697334		-0.640773	0.424619	0.897558	0.526885	1.52901	0.898 (0.527-1.529)
I5XXsr	AxuyUN	outcome	genus.Prevotella9.id.11183	Weighted median	15	0.297209	0.110423	0.00711217		0.0807797	0.513639	1.3461	1.08413	1.67136	1.346 (1.084-1.671)
I5XXsr	AxuyUN	outcome	genus.Prevotella9.id.11183	Inverse variance weighted (fixed effects)	15	0.297885	0.0792921	0.000172101	0.02048	0.142472	0.453297	1.34701	1.15312	1.57349	1.347 (1.153-1.573)
I5XXsr	AxuyUN	outcome	genus.Prevotella9.id.11183	Simple mode	15	0.321343	0.181524	0.0984494		-0.0344446	0.677131	1.37898	0.966142	1.96822	1.379 (0.966-1.968)
I5XXsr	AxuyUN	outcome	genus.Prevotella9.id.11183	Weighted mode	15	0.312228	0.162554	0.075364		-0.0063777	0.630834	1.36647	0.993643	1.87918	1.366 (0.994-1.879)
iAhkfC	AxuyUN	outcome	genus.Erysipelatoclostridium.id.11381	MR Egger	15	0.0257857	0.327877	0.938513		-0.616854	0.668425	1.02612	0.53964	1.95116	1.026 (0.54-1.951)
iAhkfC	AxuyUN	outcome	genus.Erysipelatoclostridium.id.11381	Weighted median	15	0.0374144	0.11107	0.736227		-0.180284	0.255112	1.03812	0.835033	1.29061	1.038 (0.835-1.291)
iAhkfC	AxuyUN	outcome	genus.Erysipelatoclostridium.id.11381	Inverse variance weighted (fixed effects)	15	0.0248131	0.0836325	0.766701	0.954002	-0.139107	0.188733	1.02512	0.870135	1.20772	1.025 (0.87-1.208)
iAhkfC	AxuyUN	outcome	genus.Erysipelatoclostridium.id.11381	Simple mode	15	0.034021	0.181472	0.85398		-0.321665	0.389707	1.03461	0.724941	1.47655	1.035 (0.725-1.477)
iAhkfC	AxuyUN	outcome	genus.Erysipelatoclostridium.id.11381	Weighted mode	15	0.027663	0.175367	0.876911		-0.316056	0.371382	1.02805	0.729018	1.44974	1.028 (0.729-1.45)
iMGTCD	AxuyUN	outcome	genus.Ruminiclostridium5.id.11355	MR Egger	11	-0.814904	0.692674	0.269589		-2.17254	0.542736	0.442682	0.113887	1.72071	0.443 (0.114-1.721)
iMGTCD	AxuyUN	outcome	genus.Ruminiclostridium5.id.11355	Weighted median	11	0.0197103	0.180625	0.913105		-0.334314	0.373735	1.01991	0.715829	1.45315	1.02 (0.716-1.453)
iMGTCD	AxuyUN	outcome	genus.Ruminiclostridium5.id.11355	Inverse variance weighted (fixed effects)	11	0.0351593	0.131202	0.788717	0.954002	-0.221998	0.292316	1.03578	0.800917	1.33953	1.036 (0.801-1.34)
iMGTCD	AxuyUN	outcome	genus.Ruminiclostridium5.id.11355	Simple mode	11	-0.0201343	0.308121	0.949187		-0.624052	0.583783	0.980067	0.535769	1.79281	0.98 (0.536-1.793)
iMGTCD	AxuyUN	outcome	genus.Ruminiclostridium5.id.11355	Weighted mode	11	-0.0332144	0.315107	0.918137		-0.650824	0.584395	0.967331	0.521616	1.7939	0.967 (0.522-1.794)
iwPbIH	AxuyUN	outcome	genus.Ruminiclostridium6.id.11356	MR Egger	15	0.142771	0.251899	0.580519		-0.350951	0.636493	1.15347	0.704018	1.88984	1.153 (0.704-1.89)
iwPbIH	AxuyUN	outcome	genus.Ruminiclostridium6.id.11356	Weighted median	15	-0.114384	0.141991	0.420491		-0.392687	0.163919	0.891915	0.67524	1.17812	0.892 (0.675-1.178)
iwPbIH	AxuyUN	outcome	genus.Ruminiclostridium6.id.11356	Inverse variance weighted (fixed effects)	15	-0.102994	0.101446	0.309982	0.859508	-0.301828	0.09584	0.902132	0.739465	1.10058	0.902 (0.739-1.101)
iwPbIH	AxuyUN	outcome	genus.Ruminiclostridium6.id.11356	Simple mode	15	-0.312164	0.249938	0.232158		-0.802042	0.177714	0.731862	0.448412	1.19448	0.732 (0.448-1.194)
iwPbIH	AxuyUN	outcome	genus.Ruminiclostridium6.id.11356	Weighted mode	15	-0.184857	0.216556	0.407683		-0.609306	0.239593	0.831223	0.543728	1.27073	0.831 (0.544-1.271)
j4g0ZV	AxuyUN	outcome	genus.CandidatusSoleaferrea.id.11350	MR Egger	9	0.569337	0.88315	0.539687		-1.16164	2.30031	1.7671	0.312973	9.97729	1.767 (0.313-9.977)
j4g0ZV	AxuyUN	outcome	genus.CandidatusSoleaferrea.id.11350	Weighted median	9	0.193307	0.116235	0.0962977		-0.0345132	0.421127	1.21326	0.966076	1.52368	1.213 (0.966-1.524)
j4g0ZV	AxuyUN	outcome	genus.CandidatusSoleaferrea.id.11350	Inverse variance weighted (fixed effects)	9	0.144398	0.0864803	0.0949742	0.758003	-0.0251033	0.3139	1.15534	0.975209	1.36875	1.155 (0.975-1.369)
j4g0ZV	AxuyUN	outcome	genus.CandidatusSoleaferrea.id.11350	Simple mode	9	0.23063	0.185501	0.248963		-0.132952	0.594213	1.25939	0.875507	1.8116	1.259 (0.876-1.812)
j4g0ZV	AxuyUN	outcome	genus.CandidatusSoleaferrea.id.11350	Weighted mode	9	0.21397	0.174844	0.255853		-0.128724	0.556663	1.23859	0.879217	1.74484	1.239 (0.879-1.745)
j87dXS	AxuyUN	outcome	genus.Eisenbergiella.id.11304	MR Egger	11	0.367327	0.622836	0.569856		-0.853432	1.58809	1.44387	0.425951	4.89437	1.444 (0.426-4.894)
j87dXS	AxuyUN	outcome	genus.Eisenbergiella.id.11304	Weighted median	11	-0.0953823	0.10987	0.38532		-0.310728	0.119963	0.909025	0.732913	1.12746	0.909 (0.733-1.127)
j87dXS	AxuyUN	outcome	genus.Eisenbergiella.id.11304	Inverse variance weighted (fixed effects)	11	-0.087681	0.075389	0.24481	0.834249	-0.235443	0.0600814	0.916053	0.79022	1.06192	0.916 (0.79-1.062)
j87dXS	AxuyUN	outcome	genus.Eisenbergiella.id.11304	Simple mode	11	-0.030854	0.220593	0.891541		-0.463217	0.401509	0.969617	0.629256	1.49408	0.97 (0.629-1.494)
j87dXS	AxuyUN	outcome	genus.Eisenbergiella.id.11304	Weighted mode	11	0.0224611	0.201279	0.913355		-0.372047	0.416969	1.02272	0.689322	1.51736	1.023 (0.689-1.517)
JHChB7	AxuyUN	outcome	genus.Adlercreutzia.id.812	MR Egger	8	0.320626	0.491054	0.537998		-0.641841	1.28309	1.37799	0.526323	3.60778	1.378 (0.526-3.608)
JHChB7	AxuyUN	outcome	genus.Adlercreutzia.id.812	Weighted median	8	0.109394	0.133336	0.411968		-0.151945	0.370733	1.1156	0.859035	1.4488	1.116 (0.859-1.449)
JHChB7	AxuyUN	outcome	genus.Adlercreutzia.id.812	Inverse variance weighted (fixed effects)	8	0.048758	0.109805	0.657012	0.954002	-0.166459	0.263975	1.04997	0.846657	1.3021	1.05 (0.847-1.302)
JHChB7	AxuyUN	outcome	genus.Adlercreutzia.id.812	Simple mode	8	0.162346	0.200624	0.445028		-0.230877	0.555569	1.17627	0.793837	1.74293	1.176 (0.794-1.743)
JHChB7	AxuyUN	outcome	genus.Adlercreutzia.id.812	Weighted mode	8	0.154479	0.213099	0.492019		-0.263196	0.572154	1.16705	0.768591	1.77208	1.167 (0.769-1.772)
jJC3Fm	AxuyUN	outcome	genus.Enterorhabdus.id.820	MR Egger	6	0.051443	0.31711	0.878994		-0.570093	0.672979	1.05279	0.565473	1.96007	1.053 (0.565-1.96)
jJC3Fm	AxuyUN	outcome	genus.Enterorhabdus.id.820	Weighted median	6	-0.0247106	0.157912	0.875652		-0.334218	0.284797	0.975592	0.715898	1.32949	0.976 (0.716-1.329)
jJC3Fm	AxuyUN	outcome	genus.Enterorhabdus.id.820	Inverse variance weighted (fixed effects)	6	0.0181015	0.120245	0.88034	0.970004	-0.217579	0.253782	1.01827	0.804464	1.28889	1.018 (0.804-1.289)
jJC3Fm	AxuyUN	outcome	genus.Enterorhabdus.id.820	Simple mode	6	0.0346529	0.213887	0.877638		-0.384567	0.453872	1.03526	0.680746	1.5744	1.035 (0.681-1.574)
jJC3Fm	AxuyUN	outcome	genus.Enterorhabdus.id.820	Weighted mode	6	-0.0135765	0.18664	0.944832		-0.379391	0.352238	0.986515	0.684278	1.42225	0.987 (0.684-1.422)
jUcEpg	AxuyUN	outcome	genus.Butyricimonas.id.945	MR Egger	13	-0.0330573	0.362393	0.928958		-0.743347	0.677232	0.967483	0.47552	1.96842	0.967 (0.476-1.968)
jUcEpg	AxuyUN	outcome	genus.Butyricimonas.id.945	Weighted median	13	-0.0888402	0.138717	0.521885		-0.360725	0.183045	0.914992	0.697171	1.20087	0.915 (0.697-1.201)
jUcEpg	AxuyUN	outcome	genus.Butyricimonas.id.945	Inverse variance weighted (fixed effects)	13	-0.0900947	0.101852	0.376393	0.859508	-0.289725	0.109536	0.913845	0.748469	1.11576	0.914 (0.748-1.116)
jUcEpg	AxuyUN	outcome	genus.Butyricimonas.id.945	Simple mode	13	-0.267935	0.233411	0.273375		-0.725421	0.189551	0.764957	0.484121	1.20871	0.765 (0.484-1.209)
jUcEpg	AxuyUN	outcome	genus.Butyricimonas.id.945	Weighted mode	13	-0.267935	0.22231	0.251344		-0.703663	0.167793	0.764957	0.49477	1.18269	0.765 (0.495-1.183)
kjA5PB	AxuyUN	outcome	genus.RuminococcaceaeUCG010.id.11367	MR Egger	6	-0.360413	0.384403	0.401538		-1.11384	0.393018	0.697389	0.328295	1.48144	0.697 (0.328-1.481)
kjA5PB	AxuyUN	outcome	genus.RuminococcaceaeUCG010.id.11367	Weighted median	6	-0.109607	0.186312	0.55633		-0.474778	0.255563	0.896186	0.622023	1.29119	0.896 (0.622-1.291)
kjA5PB	AxuyUN	outcome	genus.RuminococcaceaeUCG010.id.11367	Inverse variance weighted (fixed effects)	6	-0.0508461	0.14078	0.71797	0.954002	-0.326775	0.225083	0.950425	0.721246	1.25243	0.95 (0.721-1.252)
kjA5PB	AxuyUN	outcome	genus.RuminococcaceaeUCG010.id.11367	Simple mode	6	-0.122646	0.255349	0.651285		-0.623131	0.377838	0.884576	0.536263	1.45913	0.885 (0.536-1.459)
kjA5PB	AxuyUN	outcome	genus.RuminococcaceaeUCG010.id.11367	Weighted mode	6	-0.17523	0.2378	0.494297		-0.641318	0.290858	0.839264	0.526598	1.33757	0.839 (0.527-1.338)
LCZ8yH	AxuyUN	outcome	genus.Prevotella7.id.11182	MR Egger	11	0.450661	0.357806	0.239527		-0.250638	1.15196	1.56935	0.778304	3.16439	1.569 (0.778-3.164)
LCZ8yH	AxuyUN	outcome	genus.Prevotella7.id.11182	Weighted median	11	0.0521622	0.0851556	0.540173		-0.114743	0.219067	1.05355	0.891595	1.24492	1.054 (0.892-1.245)
LCZ8yH	AxuyUN	outcome	genus.Prevotella7.id.11182	Inverse variance weighted (fixed effects)	11	0.0778619	0.0615958	0.206202	0.834249	-0.0428658	0.19859	1.08097	0.95804	1.21968	1.081 (0.958-1.22)
LCZ8yH	AxuyUN	outcome	genus.Prevotella7.id.11182	Simple mode	11	0.0215103	0.127545	0.869436		-0.228479	0.271499	1.02174	0.795743	1.31193	1.022 (0.796-1.312)
LCZ8yH	AxuyUN	outcome	genus.Prevotella7.id.11182	Weighted mode	11	0.0215103	0.134876	0.876464		-0.242846	0.285867	1.02174	0.784392	1.33091	1.022 (0.784-1.331)
lJcL8y	AxuyUN	outcome	genus.RuminococcaceaeUCG003.id.11361	MR Egger	12	0.215091	0.354288	0.557311		-0.479313	0.909495	1.23997	0.619209	2.48307	1.24 (0.619-2.483)
lJcL8y	AxuyUN	outcome	genus.RuminococcaceaeUCG003.id.11361	Weighted median	12	-0.0621037	0.150966	0.680797		-0.357997	0.233789	0.939785	0.699075	1.26338	0.94 (0.699-1.263)
lJcL8y	AxuyUN	outcome	genus.RuminococcaceaeUCG003.id.11361	Inverse variance weighted (fixed effects)	12	-0.156528	0.107803	0.146505	0.758003	-0.367821	0.054765	0.855108	0.692241	1.05629	0.855 (0.692-1.056)
lJcL8y	AxuyUN	outcome	genus.RuminococcaceaeUCG003.id.11361	Simple mode	12	0.0382169	0.263663	0.887375		-0.478562	0.554996	1.03896	0.619674	1.74193	1.039 (0.62-1.742)
lJcL8y	AxuyUN	outcome	genus.RuminococcaceaeUCG003.id.11361	Weighted mode	12	0.0478657	0.240063	0.845597		-0.422658	0.518389	1.04903	0.655303	1.67932	1.049 (0.655-1.679)
LKYg6S	AxuyUN	outcome	genus.Terrisporobacter.id.11348	MR Egger	5	-0.289284	0.383403	0.505365		-1.04075	0.462186	0.748799	0.353188	1.58754	0.749 (0.353-1.588)
LKYg6S	AxuyUN	outcome	genus.Terrisporobacter.id.11348	Weighted median	5	0.151468	0.166474	0.362897		-0.174821	0.477758	1.16354	0.839607	1.61245	1.164 (0.84-1.612)
LKYg6S	AxuyUN	outcome	genus.Terrisporobacter.id.11348	Inverse variance weighted (fixed effects)	5	0.126611	0.126813	0.318082	0.859508	-0.121942	0.375165	1.13498	0.885199	1.45523	1.135 (0.885-1.455)
LKYg6S	AxuyUN	outcome	genus.Terrisporobacter.id.11348	Simple mode	5	0.271319	0.247823	0.3351		-0.214415	0.757053	1.31169	0.807014	2.13198	1.312 (0.807-2.132)
LKYg6S	AxuyUN	outcome	genus.Terrisporobacter.id.11348	Weighted mode	5	-0.0844336	0.240278	0.743017		-0.555378	0.386511	0.919033	0.573855	1.47184	0.919 (0.574-1.472)
MpL626	AxuyUN	outcome	genus.Lachnoclostridium.id.11308	MR Egger	13	-0.132902	0.51301	0.80037		-1.1384	0.872598	0.875551	0.32033	2.39312	0.876 (0.32-2.393)
MpL626	AxuyUN	outcome	genus.Lachnoclostridium.id.11308	Weighted median	13	0.168342	0.174067	0.33349		-0.17283	0.509514	1.18334	0.841281	1.66448	1.183 (0.841-1.664)
MpL626	AxuyUN	outcome	genus.Lachnoclostridium.id.11308	Inverse variance weighted (fixed effects)	13	0.0384038	0.119767	0.748472	0.954002	-0.196339	0.273146	1.03915	0.821734	1.31409	1.039 (0.822-1.314)
MpL626	AxuyUN	outcome	genus.Lachnoclostridium.id.11308	Simple mode	13	0.348936	0.322257	0.30018		-0.282687	0.980559	1.41756	0.753756	2.66594	1.418 (0.754-2.666)
MpL626	AxuyUN	outcome	genus.Lachnoclostridium.id.11308	Weighted mode	13	0.302361	0.296876	0.328548		-0.279517	0.884238	1.35305	0.756149	2.42114	1.353 (0.756-2.421)
mz9jd0	AxuyUN	outcome	genus.Barnesiella.id.944	MR Egger	12	-0.510959	0.472263	0.304679		-1.43659	0.414676	0.59992	0.237736	1.51388	0.6 (0.238-1.514)
mz9jd0	AxuyUN	outcome	genus.Barnesiella.id.944	Weighted median	12	0.13978	0.14979	0.350729		-0.153808	0.433368	1.15002	0.857437	1.54244	1.15 (0.857-1.542)
mz9jd0	AxuyUN	outcome	genus.Barnesiella.id.944	Inverse variance weighted (fixed effects)	12	0.0849461	0.115001	0.460117	0.86911	-0.140456	0.310348	1.08866	0.868962	1.3639	1.089 (0.869-1.364)
mz9jd0	AxuyUN	outcome	genus.Barnesiella.id.944	Simple mode	12	0.229876	0.253866	0.384605		-0.267702	0.727454	1.25844	0.765136	2.0698	1.258 (0.765-2.07)
mz9jd0	AxuyUN	outcome	genus.Barnesiella.id.944	Weighted mode	12	0.233369	0.245004	0.3613		-0.246839	0.713576	1.26285	0.781266	2.04128	1.263 (0.781-2.041)
nIesEv	AxuyUN	outcome	genus.Peptococcus.id.2037	MR Egger	12	-0.151933	0.439991	0.737016		-1.01432	0.71045	0.859046	0.362651	2.03491	0.859 (0.363-2.035)
nIesEv	AxuyUN	outcome	genus.Peptococcus.id.2037	Weighted median	12	-0.110848	0.100858	0.271749		-0.30853	0.0868346	0.895075	0.734526	1.09072	0.895 (0.735-1.091)
nIesEv	AxuyUN	outcome	genus.Peptococcus.id.2037	Inverse variance weighted (multiplicative random effects)	12	0.0428096	0.109923	0.696942	0.954002	-0.172639	0.258258	1.04374	0.841441	1.29467	1.044 (0.841-1.295)
nIesEv	AxuyUN	outcome	genus.Peptococcus.id.2037	Simple mode	12	-0.165359	0.143794	0.274541		-0.447195	0.116476	0.847589	0.639419	1.12353	0.848 (0.639-1.124)
nIesEv	AxuyUN	outcome	genus.Peptococcus.id.2037	Weighted mode	12	-0.146486	0.138752	0.313722		-0.418439	0.125467	0.863738	0.658073	1.13368	0.864 (0.658-1.134)
nnD7ru	AxuyUN	outcome	genus..Eubacteriumoxidoreducensgroup.id.11339	MR Egger	5	0.0140138	0.402212	0.974394		-0.774321	0.802349	1.01411	0.461016	2.23078	1.014 (0.461-2.231)
nnD7ru	AxuyUN	outcome	genus..Eubacteriumoxidoreducensgroup.id.11339	Weighted median	5	0.0406014	0.131917	0.758251		-0.217957	0.299159	1.04144	0.80416	1.34872	1.041 (0.804-1.349)
nnD7ru	AxuyUN	outcome	genus..Eubacteriumoxidoreducensgroup.id.11339	Inverse variance weighted (fixed effects)	5	0.0294248	0.108485	0.786212	0.954002	-0.183207	0.242056	1.02986	0.832596	1.27387	1.03 (0.833-1.274)
nnD7ru	AxuyUN	outcome	genus..Eubacteriumoxidoreducensgroup.id.11339	Simple mode	5	0.116163	0.175291	0.543768		-0.227408	0.459734	1.12318	0.796595	1.58365	1.123 (0.797-1.584)
nnD7ru	AxuyUN	outcome	genus..Eubacteriumoxidoreducensgroup.id.11339	Weighted mode	5	0.114603	0.182858	0.564829		-0.2438	0.473005	1.12143	0.783645	1.60481	1.121 (0.784-1.605)
NqdTjG	AxuyUN	outcome	genus.FamilyXIIIAD3011group.id.11293	MR Egger	13	0.000775427	0.519922	0.998837		-1.01827	1.01982	1.00078	0.361219	2.7727	1.001 (0.361-2.773)
NqdTjG	AxuyUN	outcome	genus.FamilyXIIIAD3011group.id.11293	Weighted median	13	0.0375207	0.133956	0.779404		-0.225034	0.300075	1.03823	0.798489	1.34996	1.038 (0.798-1.35)
NqdTjG	AxuyUN	outcome	genus.FamilyXIIIAD3011group.id.11293	Inverse variance weighted (fixed effects)	13	0.0828493	0.109689	0.450062	0.863828	-0.132141	0.297839	1.08638	0.876218	1.34695	1.086 (0.876-1.347)
NqdTjG	AxuyUN	outcome	genus.FamilyXIIIAD3011group.id.11293	Simple mode	13	0.063058	0.204128	0.762685		-0.337034	0.46315	1.06509	0.713885	1.58907	1.065 (0.714-1.589)
NqdTjG	AxuyUN	outcome	genus.FamilyXIIIAD3011group.id.11293	Weighted mode	13	0.0417721	0.203517	0.840817		-0.357122	0.440666	1.04266	0.699687	1.55374	1.043 (0.7-1.554)
OhSZ6N	AxuyUN	outcome	genus.RuminococcaceaeUCG002.id.11360	MR Egger	20	0.51613	0.236549	0.0426148		0.052494	0.979767	1.67553	1.0539	2.66384	1.676 (1.054-2.664)
OhSZ6N	AxuyUN	outcome	genus.RuminococcaceaeUCG002.id.11360	Weighted median	20	0.0466864	0.129691	0.71886		-0.207508	0.30088	1.04779	0.812607	1.35105	1.048 (0.813-1.351)
OhSZ6N	AxuyUN	outcome	genus.RuminococcaceaeUCG002.id.11360	Inverse variance weighted (fixed effects)	20	0.0231447	0.0866624	0.789417	0.954002	-0.146714	0.193003	1.02341	0.863541	1.21289	1.023 (0.864-1.213)
OhSZ6N	AxuyUN	outcome	genus.RuminococcaceaeUCG002.id.11360	Simple mode	20	-0.145312	0.199738	0.475784		-0.536799	0.246176	0.864753	0.584617	1.27912	0.865 (0.585-1.279)
OhSZ6N	AxuyUN	outcome	genus.RuminococcaceaeUCG002.id.11360	Weighted mode	20	0.0567031	0.16826	0.739814		-0.273087	0.386493	1.05834	0.761027	1.47181	1.058 (0.761-1.472)
olDlSu	AxuyUN	outcome	genus..Eubacteriumnodatumgroup.id.11297	MR Egger	11	-0.111698	0.263948	0.682094		-0.629035	0.405639	0.894314	0.533106	1.50026	0.894 (0.533-1.5)
olDlSu	AxuyUN	outcome	genus..Eubacteriumnodatumgroup.id.11297	Weighted median	11	0.0038313	0.079204	0.961419		-0.151408	0.159071	1.00384	0.859497	1.17242	1.004 (0.859-1.172)
olDlSu	AxuyUN	outcome	genus..Eubacteriumnodatumgroup.id.11297	Inverse variance weighted (fixed effects)	11	-0.0536247	0.0592523	0.365453	0.859508	-0.169759	0.0625098	0.947788	0.843868	1.0645	0.948 (0.844-1.065)
olDlSu	AxuyUN	outcome	genus..Eubacteriumnodatumgroup.id.11297	Simple mode	11	0.029889	0.124569	0.815224		-0.214266	0.274044	1.03034	0.807134	1.31527	1.03 (0.807-1.315)
olDlSu	AxuyUN	outcome	genus..Eubacteriumnodatumgroup.id.11297	Weighted mode	11	0.0247114	0.117194	0.837232		-0.204989	0.254412	1.02502	0.814656	1.2897	1.025 (0.815-1.29)
OtCSo3	AxuyUN	outcome	genus.Alloprevotella.id.961	MR Egger	5	0.9936	0.761178	0.282865		-0.498309	2.48551	2.70094	0.607557	12.0072	2.701 (0.608-12.007)
OtCSo3	AxuyUN	outcome	genus.Alloprevotella.id.961	Weighted median	5	0.0946273	0.113943	0.406267		-0.1287	0.317955	1.09925	0.879237	1.37431	1.099 (0.879-1.374)
OtCSo3	AxuyUN	outcome	genus.Alloprevotella.id.961	Inverse variance weighted (fixed effects)	5	0.119828	0.0825141	0.146442	0.758003	-0.0418995	0.281556	1.1273	0.958966	1.32519	1.127 (0.959-1.325)
OtCSo3	AxuyUN	outcome	genus.Alloprevotella.id.961	Simple mode	5	-0.00277127	0.1707	0.987825		-0.337344	0.331802	0.997233	0.713663	1.39348	0.997 (0.714-1.393)
OtCSo3	AxuyUN	outcome	genus.Alloprevotella.id.961	Weighted mode	5	0.00727816	0.15592	0.965007		-0.298325	0.312881	1.0073	0.74206	1.36736	1.007 (0.742-1.367)
P9709V	AxuyUN	outcome	genus..Eubacteriumhalliigroup.id.11338	MR Egger	14	0.291273	0.225176	0.220172		-0.150073	0.732619	1.33813	0.860645	2.08052	1.338 (0.861-2.081)
P9709V	AxuyUN	outcome	genus..Eubacteriumhalliigroup.id.11338	Weighted median	14	0.0149062	0.147744	0.919636		-0.274672	0.304484	1.01502	0.759821	1.35593	1.015 (0.76-1.356)
P9709V	AxuyUN	outcome	genus..Eubacteriumhalliigroup.id.11338	Inverse variance weighted (fixed effects)	14	0.162602	0.100989	0.107375	0.758003	-0.0353354	0.36054	1.17657	0.965282	1.4341	1.177 (0.965-1.434)
P9709V	AxuyUN	outcome	genus..Eubacteriumhalliigroup.id.11338	Simple mode	14	-0.125486	0.276909	0.6579		-0.668228	0.417256	0.882068	0.512616	1.51779	0.882 (0.513-1.518)
P9709V	AxuyUN	outcome	genus..Eubacteriumhalliigroup.id.11338	Weighted mode	14	-0.0774309	0.25126	0.762835		-0.5699	0.415038	0.925491	0.565582	1.51443	0.925 (0.566-1.514)
pCXx5P	AxuyUN	outcome	genus.Phascolarctobacterium.id.2168	MR Egger	8	0.465662	0.573317	0.447681		-0.658038	1.58936	1.59307	0.517866	4.90063	1.593 (0.518-4.901)
pCXx5P	AxuyUN	outcome	genus.Phascolarctobacterium.id.2168	Weighted median	8	-0.0199727	0.157902	0.899346		-0.329461	0.289516	0.980225	0.719311	1.33578	0.98 (0.719-1.336)
pCXx5P	AxuyUN	outcome	genus.Phascolarctobacterium.id.2168	Inverse variance weighted (fixed effects)	8	0.0322257	0.123152	0.793572	0.954002	-0.209152	0.273604	1.03275	0.811272	1.31469	1.033 (0.811-1.315)
pCXx5P	AxuyUN	outcome	genus.Phascolarctobacterium.id.2168	Simple mode	8	-0.0189614	0.234589	0.937841		-0.478757	0.440834	0.981217	0.619553	1.554	0.981 (0.62-1.554)
pCXx5P	AxuyUN	outcome	genus.Phascolarctobacterium.id.2168	Weighted mode	8	-0.04947	0.230793	0.836386		-0.501824	0.402884	0.951734	0.605425	1.49613	0.952 (0.605-1.496)
PGlGHi	AxuyUN	outcome	genus.LachnospiraceaeUCG008.id.11328	MR Egger	10	-0.599702	0.57431	0.32691		-1.72535	0.525946	0.548975	0.178111	1.69206	0.549 (0.178-1.692)
PGlGHi	AxuyUN	outcome	genus.LachnospiraceaeUCG008.id.11328	Weighted median	10	0.0703405	0.118615	0.553173		-0.162146	0.302827	1.07287	0.850317	1.35368	1.073 (0.85-1.354)
PGlGHi	AxuyUN	outcome	genus.LachnospiraceaeUCG008.id.11328	Inverse variance weighted (multiplicative random effects)	10	0.0270607	0.114965	0.813912	0.954002	-0.19827	0.252392	1.02743	0.820148	1.2871	1.027 (0.82-1.287)
PGlGHi	AxuyUN	outcome	genus.LachnospiraceaeUCG008.id.11328	Simple mode	10	0.167042	0.226601	0.4798		-0.277097	0.61118	1.1818	0.757981	1.8426	1.182 (0.758-1.843)
PGlGHi	AxuyUN	outcome	genus.LachnospiraceaeUCG008.id.11328	Weighted mode	10	0.207189	0.225965	0.383103		-0.235702	0.650081	1.23022	0.790016	1.9157	1.23 (0.79-1.916)
q1bO5E	AxuyUN	outcome	genus.Lactobacillus.id.1837	MR Egger	8	-0.673419	0.228278	0.025613		-1.12084	-0.225995	0.509962	0.326005	0.797722	0.51 (0.326-0.798)
q1bO5E	AxuyUN	outcome	genus.Lactobacillus.id.1837	Weighted median	8	0.0581866	0.137652	0.672507		-0.21161	0.327984	1.05991	0.80928	1.38817	1.06 (0.809-1.388)
q1bO5E	AxuyUN	outcome	genus.Lactobacillus.id.1837	Inverse variance weighted (multiplicative random effects)	8	-0.0321383	0.131353	0.806711	0.954002	-0.28959	0.225314	0.968373	0.74857	1.25272	0.968 (0.749-1.253)
q1bO5E	AxuyUN	outcome	genus.Lactobacillus.id.1837	Simple mode	8	0.226915	0.250275	0.394723		-0.263624	0.717454	1.25472	0.768263	2.04921	1.255 (0.768-2.049)
q1bO5E	AxuyUN	outcome	genus.Lactobacillus.id.1837	Weighted mode	8	0.197264	0.311238	0.546353		-0.412763	0.807291	1.21807	0.661819	2.24183	1.218 (0.662-2.242)
Q3dvBY	AxuyUN	outcome	genus.Methanobrevibacter.id.123	MR Egger	6	0.276492	0.362008	0.487568		-0.433044	0.986028	1.3185	0.648532	2.68056	1.318 (0.649-2.681)
Q3dvBY	AxuyUN	outcome	genus.Methanobrevibacter.id.123	Weighted median	6	0.125266	0.121574	0.302836		-0.113018	0.36355	1.13345	0.893134	1.43843	1.133 (0.893-1.438)
Q3dvBY	AxuyUN	outcome	genus.Methanobrevibacter.id.123	Inverse variance weighted (fixed effects)	6	0.0861766	0.0885028	0.330198	0.859508	-0.087289	0.259642	1.09	0.916412	1.29647	1.09 (0.916-1.296)
Q3dvBY	AxuyUN	outcome	genus.Methanobrevibacter.id.123	Simple mode	6	0.178114	0.208383	0.431733		-0.230317	0.586544	1.19496	0.794282	1.79777	1.195 (0.794-1.798)
Q3dvBY	AxuyUN	outcome	genus.Methanobrevibacter.id.123	Weighted mode	6	0.218503	0.199888	0.324184		-0.173277	0.610282	1.24421	0.840905	1.84095	1.244 (0.841-1.841)
Q46NVk	AxuyUN	outcome	genus.Intestinibacter.id.11345	MR Egger	15	-0.375684	0.392304	0.355718		-1.1446	0.393231	0.686819	0.318351	1.48176	0.687 (0.318-1.482)
Q46NVk	AxuyUN	outcome	genus.Intestinibacter.id.11345	Weighted median	15	-0.0686176	0.135222	0.611845		-0.333653	0.196418	0.933684	0.716302	1.21704	0.934 (0.716-1.217)
Q46NVk	AxuyUN	outcome	genus.Intestinibacter.id.11345	Inverse variance weighted (fixed effects)	15	-0.0523089	0.0926418	0.572321	0.942889	-0.233887	0.129269	0.949036	0.791451	1.138	0.949 (0.791-1.138)
Q46NVk	AxuyUN	outcome	genus.Intestinibacter.id.11345	Simple mode	15	-0.0643871	0.240679	0.792967		-0.536117	0.407343	0.937642	0.585015	1.50282	0.938 (0.585-1.503)
Q46NVk	AxuyUN	outcome	genus.Intestinibacter.id.11345	Weighted mode	15	-0.0766903	0.263064	0.774923		-0.592296	0.438916	0.926177	0.553056	1.55102	0.926 (0.553-1.551)
qE3Gq8	AxuyUN	outcome	genus..Ruminococcustorquesgroup.id.14377	MR Egger	7	-0.499853	0.549653	0.404844		-1.57717	0.577468	0.60662	0.206558	1.78152	0.607 (0.207-1.782)
qE3Gq8	AxuyUN	outcome	genus..Ruminococcustorquesgroup.id.14377	Weighted median	7	0.00123547	0.229623	0.995707		-0.448826	0.451297	1.00124	0.638377	1.57035	1.001 (0.638-1.57)
qE3Gq8	AxuyUN	outcome	genus..Ruminococcustorquesgroup.id.14377	Inverse variance weighted (fixed effects)	7	-0.00496995	0.176412	0.977525	0.994255	-0.350737	0.340797	0.995042	0.704169	1.40607	0.995 (0.704-1.406)
qE3Gq8	AxuyUN	outcome	genus..Ruminococcustorquesgroup.id.14377	Simple mode	7	0.265411	0.382995	0.514233		-0.48526	1.01608	1.30397	0.615537	2.76235	1.304 (0.616-2.762)
qE3Gq8	AxuyUN	outcome	genus..Ruminococcustorquesgroup.id.14377	Weighted mode	7	0.288625	0.347084	0.437488		-0.39166	0.96891	1.33459	0.675934	2.63507	1.335 (0.676-2.635)
qENAoR	AxuyUN	outcome	genus.Victivallis.id.2256	MR Egger	10	-0.263009	0.691276	0.713501		-1.61791	1.09189	0.768735	0.198313	2.97991	0.769 (0.198-2.98)
qENAoR	AxuyUN	outcome	genus.Victivallis.id.2256	Weighted median	10	0.0217591	0.0933589	0.815707		-0.161224	0.204743	1.022	0.851101	1.22721	1.022 (0.851-1.227)
qENAoR	AxuyUN	outcome	genus.Victivallis.id.2256	Inverse variance weighted (fixed effects)	10	0.00398205	0.0633677	0.949894	0.991556	-0.120219	0.128183	1.00399	0.886727	1.13676	1.004 (0.887-1.137)
qENAoR	AxuyUN	outcome	genus.Victivallis.id.2256	Simple mode	10	0.0896341	0.161921	0.593358		-0.227731	0.406999	1.09377	0.796339	1.5023	1.094 (0.796-1.502)
qENAoR	AxuyUN	outcome	genus.Victivallis.id.2256	Weighted mode	10	0.0471366	0.159145	0.773809		-0.264788	0.359061	1.04827	0.767369	1.43198	1.048 (0.767-1.432)
QGrGNV	AxuyUN	outcome	genus.Haemophilus.id.3698	MR Egger	9	0.00803269	0.204555	0.969772		-0.392895	0.408961	1.00807	0.675099	1.50525	1.008 (0.675-1.505)
QGrGNV	AxuyUN	outcome	genus.Haemophilus.id.3698	Weighted median	9	-0.0959175	0.122999	0.435494		-0.336995	0.14516	0.908539	0.713912	1.15622	0.909 (0.714-1.156)
QGrGNV	AxuyUN	outcome	genus.Haemophilus.id.3698	Inverse variance weighted (fixed effects)	9	-0.114332	0.0915224	0.211584	0.834249	-0.293716	0.065052	0.891962	0.745488	1.06721	0.892 (0.745-1.067)
QGrGNV	AxuyUN	outcome	genus.Haemophilus.id.3698	Simple mode	9	-0.0998965	0.156287	0.540567		-0.406219	0.206426	0.904931	0.666164	1.22928	0.905 (0.666-1.229)
QGrGNV	AxuyUN	outcome	genus.Haemophilus.id.3698	Weighted mode	9	-0.0834859	0.141794	0.572252		-0.361402	0.19443	0.919904	0.696699	1.21462	0.92 (0.697-1.215)
QjakFr	AxuyUN	outcome	genus.LachnospiraceaeFCS020group.id.11314	MR Egger	12	0.210046	0.282623	0.474457		-0.343896	0.763988	1.23374	0.709003	2.14682	1.234 (0.709-2.147)
QjakFr	AxuyUN	outcome	genus.LachnospiraceaeFCS020group.id.11314	Weighted median	12	-0.153924	0.140337	0.272721		-0.428984	0.121136	0.857337	0.65117	1.12878	0.857 (0.651-1.129)
QjakFr	AxuyUN	outcome	genus.LachnospiraceaeFCS020group.id.11314	Inverse variance weighted (fixed effects)	12	-0.149444	0.106223	0.159461	0.768341	-0.357642	0.0587537	0.861187	0.699324	1.06051	0.861 (0.699-1.061)
QjakFr	AxuyUN	outcome	genus.LachnospiraceaeFCS020group.id.11314	Simple mode	12	-0.224331	0.227664	0.345624		-0.670553	0.22189	0.79905	0.511426	1.24843	0.799 (0.511-1.248)
QjakFr	AxuyUN	outcome	genus.LachnospiraceaeFCS020group.id.11314	Weighted mode	12	-0.204439	0.217717	0.367885		-0.631164	0.222285	0.815104	0.531972	1.24893	0.815 (0.532-1.249)
Qyd7XB	AxuyUN	outcome	genus..Eubacteriumxylanophilumgroup.id.14375	MR Egger	9	0.150658	0.346817	0.677073		-0.529104	0.83042	1.1626	0.589133	2.29428	1.163 (0.589-2.294)
Qyd7XB	AxuyUN	outcome	genus..Eubacteriumxylanophilumgroup.id.14375	Weighted median	9	-0.0885128	0.154345	0.566325		-0.39103	0.214004	0.915291	0.67636	1.23863	0.915 (0.676-1.239)
Qyd7XB	AxuyUN	outcome	genus..Eubacteriumxylanophilumgroup.id.14375	Inverse variance weighted (fixed effects)	9	-0.1763	0.115985	0.128504	0.758003	-0.40363	0.0510299	0.838366	0.667891	1.05235	0.838 (0.668-1.052)
Qyd7XB	AxuyUN	outcome	genus..Eubacteriumxylanophilumgroup.id.14375	Simple mode	9	-0.0750708	0.235012	0.75758		-0.535695	0.385553	0.927678	0.585263	1.47043	0.928 (0.585-1.47)
Qyd7XB	AxuyUN	outcome	genus..Eubacteriumxylanophilumgroup.id.14375	Weighted mode	9	-0.0491301	0.211766	0.822361		-0.464191	0.365931	0.952057	0.628643	1.44186	0.952 (0.629-1.442)
R6RQXL	AxuyUN	outcome	genus..Ruminococcusgnavusgroup.id.14376	MR Egger	11	0.669866	0.379646	0.111477		-0.0742388	1.41397	1.95398	0.92845	4.11226	1.954 (0.928-4.112)
R6RQXL	AxuyUN	outcome	genus..Ruminococcusgnavusgroup.id.14376	Weighted median	11	0.199175	0.113683	0.0797716		-0.0236447	0.421995	1.2204	0.976633	1.525	1.22 (0.977-1.525)
R6RQXL	AxuyUN	outcome	genus..Ruminococcusgnavusgroup.id.14376	Inverse variance weighted (fixed effects)	11	0.191701	0.0792622	0.0155816	0.486602	0.0363474	0.347055	1.21131	1.03702	1.41489	1.211 (1.037-1.415)
R6RQXL	AxuyUN	outcome	genus..Ruminococcusgnavusgroup.id.14376	Simple mode	11	0.178768	0.185926	0.358974		-0.185648	0.543183	1.19574	0.830566	1.72148	1.196 (0.831-1.721)
R6RQXL	AxuyUN	outcome	genus..Ruminococcusgnavusgroup.id.14376	Weighted mode	11	0.161692	0.17454	0.376061		-0.180407	0.503791	1.1755	0.83493	1.65498	1.175 (0.835-1.655)
R7oLoV	AxuyUN	outcome	genus.RuminococcaceaeUCG011.id.11368	MR Egger	8	-0.0862062	0.395211	0.83456		-0.860819	0.688407	0.917405	0.422816	1.99054	0.917 (0.423-1.991)
R7oLoV	AxuyUN	outcome	genus.RuminococcaceaeUCG011.id.11368	Weighted median	8	-0.03006	0.094523	0.750471		-0.215325	0.155205	0.970387	0.806279	1.1679	0.97 (0.806-1.168)
R7oLoV	AxuyUN	outcome	genus.RuminococcaceaeUCG011.id.11368	Inverse variance weighted (fixed effects)	8	-0.060673	0.0682786	0.374213	0.859508	-0.194499	0.073153	0.941131	0.823247	1.0759	0.941 (0.823-1.076)
R7oLoV	AxuyUN	outcome	genus.RuminococcaceaeUCG011.id.11368	Simple mode	8	-0.000683773	0.166565	0.996839		-0.32715	0.325783	0.999316	0.720975	1.38511	0.999 (0.721-1.385)
R7oLoV	AxuyUN	outcome	genus.RuminococcaceaeUCG011.id.11368	Weighted mode	8	0.036578	0.135768	0.795378		-0.229527	0.302683	1.03726	0.79491	1.35349	1.037 (0.795-1.353)
RKlTkD	AxuyUN	outcome	genus.Bifidobacterium.id.436	MR Egger	12	-0.0327704	0.243165	0.895471		-0.509375	0.443834	0.967761	0.600871	1.55867	0.968 (0.601-1.559)
RKlTkD	AxuyUN	outcome	genus.Bifidobacterium.id.436	Weighted median	12	-0.0428157	0.130866	0.743539		-0.299314	0.213682	0.958088	0.741327	1.23823	0.958 (0.741-1.238)
RKlTkD	AxuyUN	outcome	genus.Bifidobacterium.id.436	Inverse variance weighted (fixed effects)	12	-0.0677884	0.0977913	0.488187	0.880217	-0.259459	0.123883	0.934458	0.771468	1.13188	0.934 (0.771-1.132)
RKlTkD	AxuyUN	outcome	genus.Bifidobacterium.id.436	Simple mode	12	-0.256005	0.213515	0.255718		-0.674495	0.162485	0.774138	0.509414	1.17643	0.774 (0.509-1.176)
RKlTkD	AxuyUN	outcome	genus.Bifidobacterium.id.436	Weighted mode	12	0.0284549	0.165149	0.866332		-0.295237	0.352147	1.02886	0.744355	1.42212	1.029 (0.744-1.422)
rlb7o5	AxuyUN	outcome	genus..Eubacteriumcoprostanoligenesgroup.id.11375	MR Egger	12	-0.257885	0.499171	0.616648		-1.23626	0.72049	0.772684	0.290469	2.05544	0.773 (0.29-2.055)
rlb7o5	AxuyUN	outcome	genus..Eubacteriumcoprostanoligenesgroup.id.11375	Weighted median	12	0.115491	0.162791	0.478047		-0.203578	0.434561	1.12242	0.815806	1.54428	1.122 (0.816-1.544)
rlb7o5	AxuyUN	outcome	genus..Eubacteriumcoprostanoligenesgroup.id.11375	Inverse variance weighted (fixed effects)	12	0.0026842	0.129436	0.983455	0.994255	-0.251011	0.256379	1.00269	0.778014	1.29224	1.003 (0.778-1.292)
rlb7o5	AxuyUN	outcome	genus..Eubacteriumcoprostanoligenesgroup.id.11375	Simple mode	12	0.159689	0.254128	0.542581		-0.338401	0.65778	1.17315	0.712909	1.9305	1.173 (0.713-1.931)
rlb7o5	AxuyUN	outcome	genus..Eubacteriumcoprostanoligenesgroup.id.11375	Weighted mode	12	0.154415	0.243979	0.53973		-0.323783	0.632613	1.16698	0.723407	1.88252	1.167 (0.723-1.883)
RmoHnu	AxuyUN	outcome	genus.Ruminiclostridium9.id.11357	MR Egger	8	-2.01108	0.744141	0.0354551		-3.4696	-0.552568	0.133843	0.0311295	0.57547	0.134 (0.031-0.575)
RmoHnu	AxuyUN	outcome	genus.Ruminiclostridium9.id.11357	Weighted median	8	-0.265504	0.213877	0.214462		-0.684702	0.153694	0.766819	0.50424	1.16613	0.767 (0.504-1.166)
RmoHnu	AxuyUN	outcome	genus.Ruminiclostridium9.id.11357	Inverse variance weighted (fixed effects)	8	-0.212161	0.15552	0.172504	0.768341	-0.516981	0.0926586	0.808834	0.596318	1.09709	0.809 (0.596-1.097)
RmoHnu	AxuyUN	outcome	genus.Ruminiclostridium9.id.11357	Simple mode	8	-0.333912	0.345258	0.365694		-1.01062	0.342795	0.716117	0.363994	1.40888	0.716 (0.364-1.409)
RmoHnu	AxuyUN	outcome	genus.Ruminiclostridium9.id.11357	Weighted mode	8	-0.317326	0.347752	0.391844		-0.99892	0.364268	0.728093	0.368277	1.43946	0.728 (0.368-1.439)
Rv99Lm	AxuyUN	outcome	genus..Eubacteriumbrachygroup.id.11296	MR Egger	10	-0.116595	0.274368	0.682065		-0.654357	0.421167	0.889945	0.519776	1.52374	0.89 (0.52-1.524)
Rv99Lm	AxuyUN	outcome	genus..Eubacteriumbrachygroup.id.11296	Weighted median	10	0.0500065	0.088299	0.571169		-0.12306	0.223073	1.05128	0.884211	1.24991	1.051 (0.884-1.25)
Rv99Lm	AxuyUN	outcome	genus..Eubacteriumbrachygroup.id.11296	Inverse variance weighted (fixed effects)	10	0.102499	0.0682117	0.132927	0.758003	-0.031196	0.236194	1.10794	0.969286	1.26642	1.108 (0.969-1.266)
Rv99Lm	AxuyUN	outcome	genus..Eubacteriumbrachygroup.id.11296	Simple mode	10	-0.000435742	0.141446	0.997609		-0.277669	0.276798	0.999564	0.757547	1.3189	1 (0.758-1.319)
Rv99Lm	AxuyUN	outcome	genus..Eubacteriumbrachygroup.id.11296	Weighted mode	10	-0.00626738	0.144116	0.966262		-0.288735	0.2762	0.993752	0.749211	1.31811	0.994 (0.749-1.318)
sF7W2L	AxuyUN	outcome	genus.Howardella.id.2000	MR Egger	9	-0.370988	0.253972	0.187468		-0.868774	0.126798	0.690052	0.419466	1.13519	0.69 (0.419-1.135)
sF7W2L	AxuyUN	outcome	genus.Howardella.id.2000	Weighted median	9	-0.0832982	0.0878721	0.343156		-0.255527	0.0889311	0.920077	0.774508	1.09301	0.92 (0.775-1.093)
sF7W2L	AxuyUN	outcome	genus.Howardella.id.2000	Inverse variance weighted (fixed effects)	9	-0.105773	0.0638441	0.097573	0.758003	-0.230907	0.0193617	0.899629	0.793813	1.01955	0.9 (0.794-1.02)
sF7W2L	AxuyUN	outcome	genus.Howardella.id.2000	Simple mode	9	0.0312898	0.151772	0.841813		-0.266182	0.328762	1.03178	0.766299	1.38925	1.032 (0.766-1.389)
sF7W2L	AxuyUN	outcome	genus.Howardella.id.2000	Weighted mode	9	0.0224533	0.131989	0.869143		-0.236245	0.281151	1.02271	0.789587	1.32465	1.023 (0.79-1.325)
tbXTaX	AxuyUN	outcome	genus.ChristensenellaceaeR.7group.id.11283	MR Egger	8	0.735989	0.558816	0.235884		-0.35929	1.83127	2.08755	0.698172	6.2418	2.088 (0.698-6.242)
tbXTaX	AxuyUN	outcome	genus.ChristensenellaceaeR.7group.id.11283	Weighted median	8	0.253808	0.194936	0.192914		-0.128266	0.635882	1.28892	0.879619	1.88869	1.289 (0.88-1.889)
tbXTaX	AxuyUN	outcome	genus.ChristensenellaceaeR.7group.id.11283	Inverse variance weighted (fixed effects)	8	0.271337	0.158757	0.0874258	0.758003	-0.0398264	0.582501	1.31172	0.960956	1.79051	1.312 (0.961-1.791)
tbXTaX	AxuyUN	outcome	genus.ChristensenellaceaeR.7group.id.11283	Simple mode	8	0.146269	0.291828	0.631592		-0.425713	0.718252	1.15751	0.653304	2.05084	1.158 (0.653-2.051)
tbXTaX	AxuyUN	outcome	genus.ChristensenellaceaeR.7group.id.11283	Weighted mode	8	0.202403	0.299367	0.520681		-0.384357	0.789163	1.22434	0.680888	2.20155	1.224 (0.681-2.202)
TGrzdF	AxuyUN	outcome	genus..Eubacteriumfissicatenagroup.id.14373	MR Egger	9	0.536952	0.377537	0.197948		-0.203022	1.27692	1.71078	0.81626	3.5856	1.711 (0.816-3.586)
TGrzdF	AxuyUN	outcome	genus..Eubacteriumfissicatenagroup.id.14373	Weighted median	9	0.0972979	0.0943431	0.302391		-0.0876145	0.28221	1.10219	0.916114	1.32606	1.102 (0.916-1.326)
TGrzdF	AxuyUN	outcome	genus..Eubacteriumfissicatenagroup.id.14373	Inverse variance weighted (fixed effects)	9	0.0561328	0.0726875	0.439968	0.863828	-0.0863348	0.1986	1.05774	0.917287	1.21969	1.058 (0.917-1.22)
TGrzdF	AxuyUN	outcome	genus..Eubacteriumfissicatenagroup.id.14373	Simple mode	9	0.125221	0.150374	0.429155		-0.169512	0.419954	1.1334	0.844076	1.52189	1.133 (0.844-1.522)
TGrzdF	AxuyUN	outcome	genus..Eubacteriumfissicatenagroup.id.14373	Weighted mode	9	0.118625	0.145489	0.438467		-0.166533	0.403783	1.12595	0.846595	1.49748	1.126 (0.847-1.497)
tkl5vG	AxuyUN	outcome	genus.Slackia.id.825	MR Egger	6	0.77828	0.871797	0.422455		-0.930442	2.487	2.17772	0.394379	12.0252	2.178 (0.394-12.025)
tkl5vG	AxuyUN	outcome	genus.Slackia.id.825	Weighted median	6	0.0805735	0.143834	0.575355		-0.201342	0.362489	1.08391	0.817633	1.4369	1.084 (0.818-1.437)
tkl5vG	AxuyUN	outcome	genus.Slackia.id.825	Inverse variance weighted (fixed effects)	6	-0.0247756	0.111259	0.823781	0.954002	-0.242842	0.193291	0.975529	0.784395	1.21324	0.976 (0.784-1.213)
tkl5vG	AxuyUN	outcome	genus.Slackia.id.825	Simple mode	6	0.084555	0.19185	0.677808		-0.29147	0.46058	1.08823	0.747164	1.58499	1.088 (0.747-1.585)
tkl5vG	AxuyUN	outcome	genus.Slackia.id.825	Weighted mode	6	0.084555	0.172329	0.64444		-0.253209	0.422319	1.08823	0.776305	1.5255	1.088 (0.776-1.525)
TlODZI	AxuyUN	outcome	genus.RuminococcaceaeUCG004.id.11362	MR Egger	11	0.0155033	0.763034	0.984233		-1.48004	1.51105	1.01562	0.227628	4.53149	1.016 (0.228-4.531)
TlODZI	AxuyUN	outcome	genus.RuminococcaceaeUCG004.id.11362	Weighted median	11	0.0580439	0.143274	0.685385		-0.222773	0.338861	1.05976	0.800297	1.40335	1.06 (0.8-1.403)
TlODZI	AxuyUN	outcome	genus.RuminococcaceaeUCG004.id.11362	Inverse variance weighted (fixed effects)	11	0.0419868	0.0974166	0.666467	0.954002	-0.14895	0.232923	1.04288	0.861612	1.26228	1.043 (0.862-1.262)
TlODZI	AxuyUN	outcome	genus.RuminococcaceaeUCG004.id.11362	Simple mode	11	0.194843	0.24669	0.447951		-0.28867	0.678355	1.21512	0.74926	1.97063	1.215 (0.749-1.971)
TlODZI	AxuyUN	outcome	genus.RuminococcaceaeUCG004.id.11362	Weighted mode	11	0.114328	0.241144	0.645607		-0.358315	0.58697	1.12112	0.698853	1.79853	1.121 (0.699-1.799)
TQSpiB	AxuyUN	outcome	genus.LachnospiraceaeUCG004.id.11324	MR Egger	12	-0.0418449	0.674016	0.95172		-1.36292	1.27923	0.959019	0.255913	3.59386	0.959 (0.256-3.594)
TQSpiB	AxuyUN	outcome	genus.LachnospiraceaeUCG004.id.11324	Weighted median	12	-0.0850075	0.177241	0.631501		-0.4324	0.262385	0.918505	0.64895	1.30003	0.919 (0.649-1.3)
TQSpiB	AxuyUN	outcome	genus.LachnospiraceaeUCG004.id.11324	Inverse variance weighted (fixed effects)	12	-0.102389	0.11898	0.389485	0.859508	-0.335591	0.130813	0.902678	0.714916	1.13975	0.903 (0.715-1.14)
TQSpiB	AxuyUN	outcome	genus.LachnospiraceaeUCG004.id.11324	Simple mode	12	-0.216599	0.309501	0.498565		-0.823221	0.390023	0.805253	0.439015	1.47702	0.805 (0.439-1.477)
TQSpiB	AxuyUN	outcome	genus.LachnospiraceaeUCG004.id.11324	Weighted mode	12	-0.189144	0.293931	0.533087		-0.765249	0.386961	0.827667	0.465218	1.4725	0.828 (0.465-1.472)
TUj4LC	AxuyUN	outcome	genus.LachnospiraceaeNC2004group.id.11316	MR Egger	9	0.417239	0.424204	0.358088		-0.414201	1.24868	1.51777	0.660868	3.48574	1.518 (0.661-3.486)
TUj4LC	AxuyUN	outcome	genus.LachnospiraceaeNC2004group.id.11316	Weighted median	9	0.0515867	0.120592	0.668811		-0.184773	0.287946	1.05294	0.831293	1.33369	1.053 (0.831-1.334)
TUj4LC	AxuyUN	outcome	genus.LachnospiraceaeNC2004group.id.11316	Inverse variance weighted (fixed effects)	9	0.0298201	0.0877207	0.733899	0.954002	-0.142113	0.201753	1.03027	0.867524	1.22355	1.03 (0.868-1.224)
TUj4LC	AxuyUN	outcome	genus.LachnospiraceaeNC2004group.id.11316	Simple mode	9	0.0419798	0.180417	0.821851		-0.311637	0.395597	1.04287	0.732247	1.48527	1.043 (0.732-1.485)
TUj4LC	AxuyUN	outcome	genus.LachnospiraceaeNC2004group.id.11316	Weighted mode	9	0.0419798	0.167564	0.808492		-0.286445	0.370405	1.04287	0.750928	1.44832	1.043 (0.751-1.448)
uHEy8Q	AxuyUN	outcome	genus.Akkermansia.id.4037	MR Egger	11	0.140511	0.500381	0.785206		-0.840236	1.12126	1.15086	0.431609	3.06871	1.151 (0.432-3.069)
uHEy8Q	AxuyUN	outcome	genus.Akkermansia.id.4037	Weighted median	11	0.145758	0.149689	0.330186		-0.147632	0.439148	1.15692	0.862748	1.55139	1.157 (0.863-1.551)
uHEy8Q	AxuyUN	outcome	genus.Akkermansia.id.4037	Inverse variance weighted (fixed effects)	11	0.0948116	0.106041	0.371266	0.859508	-0.113029	0.302652	1.09945	0.893125	1.35344	1.099 (0.893-1.353)
uHEy8Q	AxuyUN	outcome	genus.Akkermansia.id.4037	Simple mode	11	0.227401	0.267357	0.41492		-0.296619	0.751421	1.25533	0.743327	2.12001	1.255 (0.743-2.12)
uHEy8Q	AxuyUN	outcome	genus.Akkermansia.id.4037	Weighted mode	11	0.166186	0.235484	0.496473		-0.295363	0.627735	1.18079	0.744261	1.87336	1.181 (0.744-1.873)
uQYGEB	AxuyUN	outcome	genus.Parabacteroides.id.954	MR Egger	5	-0.315174	2.03926	0.886986		-4.31212	3.68178	0.729662	0.0134051	39.7169	0.73 (0.013-39.717)
uQYGEB	AxuyUN	outcome	genus.Parabacteroides.id.954	Weighted median	5	0.19687	0.276345	0.476213		-0.344766	0.738506	1.21759	0.708386	2.09281	1.218 (0.708-2.093)
uQYGEB	AxuyUN	outcome	genus.Parabacteroides.id.954	Inverse variance weighted (multiplicative random effects)	5	0.092993	0.285885	0.744968	0.954002	-0.467341	0.653327	1.09745	0.626667	1.92192	1.097 (0.627-1.922)
uQYGEB	AxuyUN	outcome	genus.Parabacteroides.id.954	Simple mode	5	-0.0164768	0.379704	0.967467		-0.760697	0.727743	0.983658	0.467341	2.0704	0.984 (0.467-2.07)
uQYGEB	AxuyUN	outcome	genus.Parabacteroides.id.954	Weighted mode	5	0.09896	0.326677	0.777045		-0.541328	0.739248	1.10402	0.581975	2.09436	1.104 (0.582-2.094)
UYJxH8	AxuyUN	outcome	genus.Butyrivibrio.id.1993	MR Egger	15	-0.28023	0.212697	0.210417		-0.697117	0.136656	0.75561	0.498019	1.14643	0.756 (0.498-1.146)
UYJxH8	AxuyUN	outcome	genus.Butyrivibrio.id.1993	Weighted median	15	0.0713394	0.069023	0.301342		-0.0639457	0.206624	1.07395	0.938056	1.22952	1.074 (0.938-1.23)
UYJxH8	AxuyUN	outcome	genus.Butyrivibrio.id.1993	Inverse variance weighted (fixed effects)	15	0.101606	0.0494257	0.0398085	0.526357	0.00473154	0.19848	1.10695	1.00474	1.21955	1.107 (1.005-1.22)
UYJxH8	AxuyUN	outcome	genus.Butyrivibrio.id.1993	Simple mode	15	0.0878134	0.129292	0.508094		-0.165599	0.341226	1.09178	0.847386	1.40667	1.092 (0.847-1.407)
UYJxH8	AxuyUN	outcome	genus.Butyrivibrio.id.1993	Weighted mode	15	0.074793	0.116334	0.53067		-0.153222	0.302808	1.07766	0.857939	1.35366	1.078 (0.858-1.354)
Vd8Fsi	AxuyUN	outcome	genus.Bacteroides.id.918	MR Egger	8	-0.329197	0.785998	0.689922		-1.86975	1.21136	0.719501	0.154162	3.35805	0.72 (0.154-3.358)
Vd8Fsi	AxuyUN	outcome	genus.Bacteroides.id.918	Weighted median	8	-0.438417	0.188182	0.0198195		-0.807255	-0.06958	0.645057	0.446081	0.932786	0.645 (0.446-0.933)
Vd8Fsi	AxuyUN	outcome	genus.Bacteroides.id.918	Inverse variance weighted (fixed effects)	8	-0.344258	0.14851	0.0204454	0.486602	-0.635338	-0.0531773	0.708746	0.529756	0.948212	0.709 (0.53-0.948)
Vd8Fsi	AxuyUN	outcome	genus.Bacteroides.id.918	Simple mode	8	-0.573186	0.321788	0.118078		-1.20389	0.0575186	0.563727	0.300025	1.0592	0.564 (0.3-1.059)
Vd8Fsi	AxuyUN	outcome	genus.Bacteroides.id.918	Weighted mode	8	-0.55574	0.306182	0.112378		-1.15586	0.0443766	0.573648	0.314788	1.04538	0.574 (0.315-1.045)
W49loY	AxuyUN	outcome	genus.Olsenella.id.822	MR Egger	10	-0.372274	0.199329	0.0987659		-0.762959	0.0184118	0.689166	0.466285	1.01858	0.689 (0.466-1.019)
W49loY	AxuyUN	outcome	genus.Olsenella.id.822	Weighted median	10	-0.0618425	0.0854714	0.469345		-0.229366	0.105682	0.940031	0.795037	1.11147	0.94 (0.795-1.111)
W49loY	AxuyUN	outcome	genus.Olsenella.id.822	Inverse variance weighted (fixed effects)	10	0.0196292	0.0622212	0.752401	0.954002	-0.102324	0.141583	1.01982	0.902737	1.1521	1.02 (0.903-1.152)
W49loY	AxuyUN	outcome	genus.Olsenella.id.822	Simple mode	10	0.145648	0.156508	0.376343		-0.161108	0.452404	1.15679	0.8512	1.57209	1.157 (0.851-1.572)
W49loY	AxuyUN	outcome	genus.Olsenella.id.822	Weighted mode	10	-0.127302	0.127783	0.345165		-0.377757	0.123153	0.880468	0.685397	1.13106	0.88 (0.685-1.131)
w5yhuV	AxuyUN	outcome	genus.Romboutsia.id.11347	MR Egger	13	0.0796589	0.310043	0.801976		-0.528025	0.687343	1.08292	0.589769	1.98842	1.083 (0.59-1.988)
w5yhuV	AxuyUN	outcome	genus.Romboutsia.id.11347	Weighted median	13	-0.0520606	0.147225	0.72363		-0.340622	0.236501	0.949271	0.711328	1.26681	0.949 (0.711-1.267)
w5yhuV	AxuyUN	outcome	genus.Romboutsia.id.11347	Inverse variance weighted (fixed effects)	13	0.00961056	0.106922	0.928379	0.987705	-0.199956	0.219177	1.00966	0.818767	1.24505	1.01 (0.819-1.245)
w5yhuV	AxuyUN	outcome	genus.Romboutsia.id.11347	Simple mode	13	-0.217944	0.271625	0.43794		-0.750329	0.31444	0.80417	0.472211	1.36949	0.804 (0.472-1.369)
w5yhuV	AxuyUN	outcome	genus.Romboutsia.id.11347	Weighted mode	13	-0.24739	0.270776	0.378899		-0.77811	0.28333	0.780836	0.459273	1.32754	0.781 (0.459-1.328)
WaNFee	AxuyUN	outcome	genus.Desulfovibrio.id.3173	MR Egger	10	0.0590773	0.304234	0.850872		-0.537221	0.655376	1.06086	0.58437	1.92587	1.061 (0.584-1.926)
WaNFee	AxuyUN	outcome	genus.Desulfovibrio.id.3173	Weighted median	10	0.0677335	0.135853	0.618075		-0.198538	0.334005	1.07008	0.819929	1.39655	1.07 (0.82-1.397)
WaNFee	AxuyUN	outcome	genus.Desulfovibrio.id.3173	Inverse variance weighted (fixed effects)	10	-0.00157813	0.102722	0.987743	0.994255	-0.202914	0.199758	0.998423	0.816348	1.22111	0.998 (0.816-1.221)
WaNFee	AxuyUN	outcome	genus.Desulfovibrio.id.3173	Simple mode	10	0.0855486	0.209374	0.692391		-0.324825	0.495923	1.08931	0.722654	1.64201	1.089 (0.723-1.642)
WaNFee	AxuyUN	outcome	genus.Desulfovibrio.id.3173	Weighted mode	10	0.105871	0.196619	0.60332		-0.279501	0.491244	1.11168	0.756161	1.63435	1.112 (0.756-1.634)
WCt5pC	AxuyUN	outcome	genus.Anaerofilum.id.2053	MR Egger	10	0.538451	0.904983	0.568297		-1.23532	2.31222	1.71335	0.290743	10.0968	1.713 (0.291-10.097)
WCt5pC	AxuyUN	outcome	genus.Anaerofilum.id.2053	Weighted median	10	0.0214477	0.105641	0.839116		-0.185609	0.228504	1.02168	0.830599	1.25672	1.022 (0.831-1.257)
WCt5pC	AxuyUN	outcome	genus.Anaerofilum.id.2053	Inverse variance weighted (multiplicative random effects)	10	-0.22033	0.163604	0.178066	0.768341	-0.540994	0.100333	0.802254	0.58217	1.10554	0.802 (0.582-1.106)
WCt5pC	AxuyUN	outcome	genus.Anaerofilum.id.2053	Simple mode	10	0.0562725	0.133657	0.683616		-0.205696	0.318241	1.05789	0.814081	1.37471	1.058 (0.814-1.375)
WCt5pC	AxuyUN	outcome	genus.Anaerofilum.id.2053	Weighted mode	10	0.0757842	0.138842	0.59845		-0.196347	0.347915	1.07873	0.821727	1.41611	1.079 (0.822-1.416)
wFbL6J	AxuyUN	outcome	genus.Marvinbryantia.id.2005	MR Egger	10	0.114996	0.465389	0.811056		-0.797165	1.02716	1.12187	0.450604	2.79312	1.122 (0.451-2.793)
wFbL6J	AxuyUN	outcome	genus.Marvinbryantia.id.2005	Weighted median	10	-0.151123	0.150262	0.314546		-0.445637	0.143391	0.859742	0.640416	1.15418	0.86 (0.64-1.154)
wFbL6J	AxuyUN	outcome	genus.Marvinbryantia.id.2005	Inverse variance weighted (fixed effects)	10	-0.143847	0.118635	0.225314	0.834249	-0.376372	0.0886775	0.86602	0.686347	1.09273	0.866 (0.686-1.093)
wFbL6J	AxuyUN	outcome	genus.Marvinbryantia.id.2005	Simple mode	10	-0.121966	0.213615	0.581999		-0.540652	0.29672	0.885178	0.582368	1.34544	0.885 (0.582-1.345)
wFbL6J	AxuyUN	outcome	genus.Marvinbryantia.id.2005	Weighted mode	10	-0.179469	0.206465	0.407296		-0.58414	0.225202	0.835714	0.557585	1.25258	0.836 (0.558-1.253)
wIF1Yn	AxuyUN	outcome	genus.LachnospiraceaeUCG001.id.11321	MR Egger	13	0.0566642	0.380451	0.884297		-0.689019	0.802348	1.0583	0.502068	2.23077	1.058 (0.502-2.231)
wIF1Yn	AxuyUN	outcome	genus.LachnospiraceaeUCG001.id.11321	Weighted median	13	0.157043	0.115242	0.17297		-0.0688315	0.382917	1.17005	0.933484	1.46656	1.17 (0.933-1.467)
wIF1Yn	AxuyUN	outcome	genus.LachnospiraceaeUCG001.id.11321	Inverse variance weighted (fixed effects)	13	0.130964	0.0878157	0.135869	0.758003	-0.0411545	0.303083	1.13993	0.959681	1.35403	1.14 (0.96-1.354)
wIF1Yn	AxuyUN	outcome	genus.LachnospiraceaeUCG001.id.11321	Simple mode	13	0.161379	0.215408	0.468183		-0.260821	0.583579	1.17513	0.770419	1.79244	1.175 (0.77-1.792)
wIF1Yn	AxuyUN	outcome	genus.LachnospiraceaeUCG001.id.11321	Weighted mode	13	0.155553	0.192969	0.435868		-0.222667	0.533772	1.1683	0.800382	1.70535	1.168 (0.8-1.705)
wJFco0	AxuyUN	outcome	genus.Veillonella.id.2198	MR Egger	5	-4.08976	3.32523	0.306383		-10.6072	2.4277	0.0167433	2.47369e-05	11.3328	0.017 (0-11.333)
wJFco0	AxuyUN	outcome	genus.Veillonella.id.2198	Weighted median	5	0.226625	0.186568	0.224479		-0.139049	0.592298	1.25436	0.870186	1.80814	1.254 (0.87-1.808)
wJFco0	AxuyUN	outcome	genus.Veillonella.id.2198	Inverse variance weighted (fixed effects)	5	0.213239	0.143546	0.137409	0.758003	-0.0681109	0.494589	1.23768	0.934157	1.63982	1.238 (0.934-1.64)
wJFco0	AxuyUN	outcome	genus.Veillonella.id.2198	Simple mode	5	0.342535	0.270848	0.274653		-0.188327	0.873396	1.40851	0.828344	2.39503	1.409 (0.828-2.395)
wJFco0	AxuyUN	outcome	genus.Veillonella.id.2198	Weighted mode	5	0.296905	0.266687	0.327964		-0.225801	0.819611	1.34569	0.797877	2.26962	1.346 (0.798-2.27)
wn5rK2	AxuyUN	outcome	genus.ErysipelotrichaceaeUCG003.id.11384	MR Egger	16	0.277751	0.275974	0.331285		-0.263159	0.818661	1.32016	0.76862	2.26746	1.32 (0.769-2.267)
wn5rK2	AxuyUN	outcome	genus.ErysipelotrichaceaeUCG003.id.11384	Weighted median	16	-0.0922093	0.132592	0.486781		-0.352089	0.16767	0.911914	0.703218	1.18255	0.912 (0.703-1.183)
wn5rK2	AxuyUN	outcome	genus.ErysipelotrichaceaeUCG003.id.11384	Inverse variance weighted (fixed effects)	16	-0.00721205	0.0954083	0.939744	0.989642	-0.194212	0.179788	0.992814	0.823483	1.19696	0.993 (0.823-1.197)
wn5rK2	AxuyUN	outcome	genus.ErysipelotrichaceaeUCG003.id.11384	Simple mode	16	-0.0949767	0.239137	0.69684		-0.563685	0.373731	0.909394	0.569108	1.45315	0.909 (0.569-1.453)
wn5rK2	AxuyUN	outcome	genus.ErysipelotrichaceaeUCG003.id.11384	Weighted mode	16	-0.0782339	0.206039	0.709487		-0.482071	0.325603	0.924748	0.617504	1.38487	0.925 (0.618-1.385)
wQYhwp	AxuyUN	outcome	genus.Odoribacter.id.952	MR Egger	7	-0.393774	0.460881	0.431907		-1.2971	0.509552	0.674506	0.273323	1.66454	0.675 (0.273-1.665)
wQYhwp	AxuyUN	outcome	genus.Odoribacter.id.952	Weighted median	7	-0.00897158	0.189599	0.962259		-0.380587	0.362643	0.991069	0.68346	1.43712	0.991 (0.683-1.437)
wQYhwp	AxuyUN	outcome	genus.Odoribacter.id.952	Inverse variance weighted (fixed effects)	7	-0.0308075	0.147173	0.834192	0.954509	-0.319267	0.257652	0.969662	0.726681	1.29389	0.97 (0.727-1.294)
wQYhwp	AxuyUN	outcome	genus.Odoribacter.id.952	Simple mode	7	0.119392	0.317012	0.719419		-0.501953	0.740736	1.12681	0.605348	2.09748	1.127 (0.605-2.097)
wQYhwp	AxuyUN	outcome	genus.Odoribacter.id.952	Weighted mode	7	-0.0714405	0.324693	0.833147		-0.707839	0.564958	0.931052	0.492708	1.75937	0.931 (0.493-1.759)
WvdQyb	AxuyUN	outcome	genus..Eubacteriumeligensgroup.id.14372	MR Egger	6	-0.0802764	0.608308	0.901382		-1.27256	1.11201	0.922861	0.280114	3.04046	0.923 (0.28-3.04)
WvdQyb	AxuyUN	outcome	genus..Eubacteriumeligensgroup.id.14372	Weighted median	6	-0.214132	0.201968	0.289042		-0.60999	0.181726	0.807242	0.543356	1.19929	0.807 (0.543-1.199)
WvdQyb	AxuyUN	outcome	genus..Eubacteriumeligensgroup.id.14372	Inverse variance weighted (fixed effects)	6	-0.177678	0.162494	0.274198	0.859508	-0.496166	0.140809	0.837212	0.608861	1.15121	0.837 (0.609-1.151)
WvdQyb	AxuyUN	outcome	genus..Eubacteriumeligensgroup.id.14372	Simple mode	6	-0.238844	0.265612	0.409748		-0.759443	0.281755	0.787538	0.467927	1.32545	0.788 (0.468-1.325)
WvdQyb	AxuyUN	outcome	genus..Eubacteriumeligensgroup.id.14372	Weighted mode	6	-0.243898	0.245873	0.36676		-0.725809	0.238012	0.783567	0.483933	1.26872	0.784 (0.484-1.269)
xCukIr	AxuyUN	outcome	genus.Dialister.id.2183	MR Egger	11	-0.179438	0.45293	0.701207		-1.06718	0.708304	0.83574	0.343977	2.03054	0.836 (0.344-2.031)
xCukIr	AxuyUN	outcome	genus.Dialister.id.2183	Weighted median	11	0.0693054	0.144495	0.631486		-0.213906	0.352517	1.07176	0.807424	1.42264	1.072 (0.807-1.423)
xCukIr	AxuyUN	outcome	genus.Dialister.id.2183	Inverse variance weighted (fixed effects)	11	0.0920556	0.110344	0.404135	0.859508	-0.124219	0.30833	1.09643	0.883186	1.36115	1.096 (0.883-1.361)
xCukIr	AxuyUN	outcome	genus.Dialister.id.2183	Simple mode	11	-0.0618456	0.229577	0.793107		-0.511817	0.388126	0.940028	0.599405	1.47422	0.94 (0.599-1.474)
xCukIr	AxuyUN	outcome	genus.Dialister.id.2183	Weighted mode	11	-0.075616	0.237328	0.756574		-0.540778	0.389546	0.927172	0.582295	1.47631	0.927 (0.582-1.476)
XTu0EY	AxuyUN	outcome	genus.Intestinimonas.id.2062	MR Egger	16	0.339858	0.340637	0.335352		-0.327791	1.00751	1.40475	0.720514	2.73876	1.405 (0.721-2.739)
XTu0EY	AxuyUN	outcome	genus.Intestinimonas.id.2062	Weighted median	16	0.170927	0.137787	0.214786		-0.099136	0.440989	1.1864	0.90562	1.55424	1.186 (0.906-1.554)
XTu0EY	AxuyUN	outcome	genus.Intestinimonas.id.2062	Inverse variance weighted (multiplicative random effects)	16	0.0108346	0.122643	0.929604	0.987705	-0.229545	0.251215	1.01089	0.794895	1.28559	1.011 (0.795-1.286)
XTu0EY	AxuyUN	outcome	genus.Intestinimonas.id.2062	Simple mode	16	0.213508	0.248638	0.404013		-0.273822	0.700838	1.23801	0.760468	2.01544	1.238 (0.76-2.015)
XTu0EY	AxuyUN	outcome	genus.Intestinimonas.id.2062	Weighted mode	16	0.253055	0.239029	0.306497		-0.215442	0.721553	1.28795	0.806185	2.05763	1.288 (0.806-2.058)
XVFzMF	AxuyUN	outcome	genus.Holdemania.id.2157	MR Egger	14	0.365459	0.2496	0.168846		-0.123758	0.854675	1.44118	0.883594	2.35061	1.441 (0.884-2.351)
XVFzMF	AxuyUN	outcome	genus.Holdemania.id.2157	Weighted median	14	-0.0157216	0.110938	0.887305		-0.233161	0.201717	0.984401	0.792026	1.2235	0.984 (0.792-1.224)
XVFzMF	AxuyUN	outcome	genus.Holdemania.id.2157	Inverse variance weighted (fixed effects)	14	0.0289107	0.0846541	0.732715	0.954002	-0.137011	0.194833	1.02933	0.87196	1.21511	1.029 (0.872-1.215)
XVFzMF	AxuyUN	outcome	genus.Holdemania.id.2157	Simple mode	14	-0.155435	0.204095	0.459903		-0.555462	0.244591	0.856042	0.573807	1.2771	0.856 (0.574-1.277)
XVFzMF	AxuyUN	outcome	genus.Holdemania.id.2157	Weighted mode	14	-0.145585	0.206383	0.493002		-0.550096	0.258926	0.864517	0.576895	1.29554	0.865 (0.577-1.296)
y0FJ9U	AxuyUN	outcome	genus.LachnospiraceaeND3007group.id.11317	MR Egger	3	-4.7735	6.21598	0.583088		-16.9568	7.40982	0.00845076	4.32263e-08	1652.13	0.008 (0-1652.127)
y0FJ9U	AxuyUN	outcome	genus.LachnospiraceaeND3007group.id.11317	Weighted median	3	0.125758	0.355359	0.723422		-0.570746	0.822262	1.13401	0.565104	2.27564	1.134 (0.565-2.276)
y0FJ9U	AxuyUN	outcome	genus.LachnospiraceaeND3007group.id.11317	Inverse variance weighted (fixed effects)	3	0.286998	0.248533	0.248185	0.834249	-0.200126	0.774122	1.33242	0.818628	2.16869	1.332 (0.819-2.169)
y0FJ9U	AxuyUN	outcome	genus.LachnospiraceaeND3007group.id.11317	Simple mode	3	-0.00309144	0.421827	0.994818		-0.829872	0.823689	0.996913	0.436105	2.27889	0.997 (0.436-2.279)
y0FJ9U	AxuyUN	outcome	genus.LachnospiraceaeND3007group.id.11317	Weighted mode	3	0.0179888	0.4214	0.969829		-0.807955	0.843932	1.01815	0.445769	2.32549	1.018 (0.446-2.325)
yakWtY	AxuyUN	outcome	genus.Butyricicoccus.id.2055	MR Egger	8	-0.0948821	0.264575	0.73216		-0.61345	0.423685	0.90948	0.54148	1.52758	0.909 (0.541-1.528)
yakWtY	AxuyUN	outcome	genus.Butyricicoccus.id.2055	Weighted median	8	0.137235	0.186942	0.462884		-0.22917	0.50364	1.1471	0.795193	1.65473	1.147 (0.795-1.655)
yakWtY	AxuyUN	outcome	genus.Butyricicoccus.id.2055	Inverse variance weighted (fixed effects)	8	0.130384	0.134739	0.333206	0.859508	-0.133705	0.394472	1.13927	0.874848	1.4836	1.139 (0.875-1.484)
yakWtY	AxuyUN	outcome	genus.Butyricicoccus.id.2055	Simple mode	8	0.0445189	0.26751	0.872532		-0.479801	0.568839	1.04552	0.618906	1.76622	1.046 (0.619-1.766)
yakWtY	AxuyUN	outcome	genus.Butyricicoccus.id.2055	Weighted mode	8	0.107353	0.232033	0.657644		-0.347432	0.562138	1.11333	0.7065	1.75442	1.113 (0.707-1.754)
yerlNC	AxuyUN	outcome	genus.RuminococcaceaeUCG005.id.11363	MR Egger	14	-0.0666605	0.271367	0.810106		-0.598539	0.465218	0.935513	0.549614	1.59236	0.936 (0.55-1.592)
yerlNC	AxuyUN	outcome	genus.RuminococcaceaeUCG005.id.11363	Weighted median	14	0.132709	0.141103	0.346954		-0.143853	0.409271	1.14192	0.866015	1.50572	1.142 (0.866-1.506)
yerlNC	AxuyUN	outcome	genus.RuminococcaceaeUCG005.id.11363	Inverse variance weighted (fixed effects)	14	0.0812885	0.0998877	0.41576	0.859508	-0.114491	0.277068	1.08468	0.89182	1.31926	1.085 (0.892-1.319)
yerlNC	AxuyUN	outcome	genus.RuminococcaceaeUCG005.id.11363	Simple mode	14	0.392222	0.277213	0.18061		-0.151116	0.935559	1.48027	0.859748	2.54864	1.48 (0.86-2.549)
yerlNC	AxuyUN	outcome	genus.RuminococcaceaeUCG005.id.11363	Weighted mode	14	0.388008	0.2694	0.173439		-0.140016	0.916032	1.47404	0.869344	2.49935	1.474 (0.869-2.499)
ygbSF7	AxuyUN	outcome	genus.Fusicatenibacter.id.11305	MR Egger	18	-0.238668	0.55037	0.670333		-1.31739	0.840057	0.787676	0.267833	2.3165	0.788 (0.268-2.316)
ygbSF7	AxuyUN	outcome	genus.Fusicatenibacter.id.11305	Weighted median	18	-0.0935493	0.159865	0.558429		-0.406885	0.219786	0.910693	0.665721	1.24581	0.911 (0.666-1.246)
ygbSF7	AxuyUN	outcome	genus.Fusicatenibacter.id.11305	Inverse variance weighted (multiplicative random effects)	18	0.0316125	0.143578	0.825733	0.954002	-0.249799	0.313024	1.03212	0.778957	1.36755	1.032 (0.779-1.368)
ygbSF7	AxuyUN	outcome	genus.Fusicatenibacter.id.11305	Simple mode	18	-0.167534	0.294545	0.576938		-0.744843	0.409775	0.845748	0.474809	1.50648	0.846 (0.475-1.506)
ygbSF7	AxuyUN	outcome	genus.Fusicatenibacter.id.11305	Weighted mode	18	-0.167534	0.247637	0.507806		-0.652903	0.317835	0.845748	0.520533	1.37415	0.846 (0.521-1.374)
yLt27i	AxuyUN	outcome	genus.Senegalimassilia.id.11160	MR Egger	5	-0.245534	0.666492	0.737038		-1.55186	1.06079	0.782287	0.211854	2.88865	0.782 (0.212-2.889)
yLt27i	AxuyUN	outcome	genus.Senegalimassilia.id.11160	Weighted median	5	-0.0977382	0.172572	0.571148		-0.43598	0.240503	0.906886	0.646631	1.27189	0.907 (0.647-1.272)
yLt27i	AxuyUN	outcome	genus.Senegalimassilia.id.11160	Inverse variance weighted (fixed effects)	5	-0.0249124	0.134488	0.853041	0.95766	-0.288509	0.238684	0.975395	0.74938	1.26958	0.975 (0.749-1.27)
yLt27i	AxuyUN	outcome	genus.Senegalimassilia.id.11160	Simple mode	5	-0.105918	0.245129	0.68795		-0.58637	0.374535	0.899499	0.556343	1.45432	0.899 (0.556-1.454)
yLt27i	AxuyUN	outcome	genus.Senegalimassilia.id.11160	Weighted mode	5	-0.109392	0.243886	0.676992		-0.587409	0.368626	0.896379	0.555765	1.44575	0.896 (0.556-1.446)
YXZeGZ	AxuyUN	outcome	genus.Alistipes.id.968	MR Egger	12	-0.328912	0.656159	0.627031		-1.61498	0.957159	0.719706	0.198894	2.60429	0.72 (0.199-2.604)
YXZeGZ	AxuyUN	outcome	genus.Alistipes.id.968	Weighted median	12	-0.120548	0.178108	0.498517		-0.46964	0.228544	0.886434	0.625227	1.25677	0.886 (0.625-1.257)
YXZeGZ	AxuyUN	outcome	genus.Alistipes.id.968	Inverse variance weighted (fixed effects)	12	-0.0996083	0.137706	0.469472	0.870869	-0.369513	0.170296	0.905192	0.691071	1.18566	0.905 (0.691-1.186)
YXZeGZ	AxuyUN	outcome	genus.Alistipes.id.968	Simple mode	12	-0.103401	0.29727	0.734529		-0.686049	0.479248	0.901766	0.503562	1.61486	0.902 (0.504-1.615)
YXZeGZ	AxuyUN	outcome	genus.Alistipes.id.968	Weighted mode	12	-0.108305	0.29151	0.717299		-0.679665	0.463054	0.897354	0.506787	1.58892	0.897 (0.507-1.589)
YYHfMs	AxuyUN	outcome	genus.Gordonibacter.id.821	MR Egger	11	-0.400211	0.276709	0.181997		-0.942562	0.142139	0.670178	0.389629	1.15274	0.67 (0.39-1.153)
YYHfMs	AxuyUN	outcome	genus.Gordonibacter.id.821	Weighted median	11	0.0350488	0.0863084	0.684678		-0.134116	0.204213	1.03567	0.874489	1.22656	1.036 (0.874-1.227)
YYHfMs	AxuyUN	outcome	genus.Gordonibacter.id.821	Inverse variance weighted (fixed effects)	11	0.0658485	0.0615987	0.285073	0.859508	-0.0548849	0.186582	1.06806	0.946594	1.20512	1.068 (0.947-1.205)
YYHfMs	AxuyUN	outcome	genus.Gordonibacter.id.821	Simple mode	11	-0.00306139	0.151562	0.984282		-0.300123	0.294	0.996943	0.740727	1.34178	0.997 (0.741-1.342)
YYHfMs	AxuyUN	outcome	genus.Gordonibacter.id.821	Weighted mode	11	0.00300782	0.161352	0.985494		-0.313242	0.319258	1.00301	0.731073	1.37611	1.003 (0.731-1.376)
zaZf8A	AxuyUN	outcome	genus.Oscillospira.id.2064	MR Egger	8	-0.334534	0.489308	0.519689		-1.29358	0.624511	0.715672	0.274288	1.86733	0.716 (0.274-1.867)
zaZf8A	AxuyUN	outcome	genus.Oscillospira.id.2064	Weighted median	8	0.279373	0.151871	0.0658352		-0.0182937	0.57704	1.3223	0.981873	1.78076	1.322 (0.982-1.781)
zaZf8A	AxuyUN	outcome	genus.Oscillospira.id.2064	Inverse variance weighted (fixed effects)	8	0.137829	0.115988	0.234716	0.834249	-0.0895083	0.365166	1.14778	0.914381	1.44075	1.148 (0.914-1.441)
zaZf8A	AxuyUN	outcome	genus.Oscillospira.id.2064	Simple mode	8	0.322261	0.246848	0.232989		-0.161561	0.806082	1.38024	0.850815	2.23912	1.38 (0.851-2.239)
zaZf8A	AxuyUN	outcome	genus.Oscillospira.id.2064	Weighted mode	8	0.319312	0.25031	0.242773		-0.171296	0.80992	1.37618	0.842572	2.24773	1.376 (0.843-2.248)
zkWLyI	AxuyUN	outcome	genus.Allisonella.id.2174	MR Egger	8	0.0974844	0.439173	0.831697		-0.763294	0.958263	1.10239	0.466128	2.60716	1.102 (0.466-2.607)
zkWLyI	AxuyUN	outcome	genus.Allisonella.id.2174	Weighted median	8	-0.174156	0.0852561	0.041078		-0.341258	-0.00705423	0.840166	0.710875	0.992971	0.84 (0.711-0.993)
zkWLyI	AxuyUN	outcome	genus.Allisonella.id.2174	Inverse variance weighted (fixed effects)	8	-0.166203	0.0648877	0.010425	0.486602	-0.293383	-0.0390236	0.846874	0.745736	0.961728	0.847 (0.746-0.962)
zkWLyI	AxuyUN	outcome	genus.Allisonella.id.2174	Simple mode	8	-0.186572	0.118041	0.157987		-0.417932	0.0447874	0.829799	0.658407	1.04581	0.83 (0.658-1.046)
zkWLyI	AxuyUN	outcome	genus.Allisonella.id.2174	Weighted mode	8	-0.174762	0.113816	0.168542		-0.397841	0.0483168	0.839657	0.671769	1.0495	0.84 (0.672-1.05)
1zf0TZ	AxuyUN	outcome	family.Streptococcaceae.id.1850	MR Egger	11	-0.504839	0.643011	0.452556		-1.76514	0.755463	0.603603	0.171163	2.1286	0.604 (0.171-2.129)
1zf0TZ	AxuyUN	outcome	family.Streptococcaceae.id.1850	Weighted median	11	-0.0387016	0.182791	0.832321		-0.396973	0.31957	0.962038	0.672352	1.37654	0.962 (0.672-1.377)
1zf0TZ	AxuyUN	outcome	family.Streptococcaceae.id.1850	Inverse variance weighted (fixed effects)	11	-0.00687945	0.128619	0.957344	0.957344	-0.258973	0.245214	0.993144	0.771844	1.27789	0.993 (0.772-1.278)
1zf0TZ	AxuyUN	outcome	family.Streptococcaceae.id.1850	Simple mode	11	-0.0193984	0.306751	0.950823		-0.62063	0.581833	0.980789	0.537606	1.78932	0.981 (0.538-1.789)
1zf0TZ	AxuyUN	outcome	family.Streptococcaceae.id.1850	Weighted mode	11	-0.0998074	0.277254	0.726345		-0.643226	0.443611	0.905012	0.525594	1.55832	0.905 (0.526-1.558)
31r1VV	AxuyUN	outcome	family.Christensenellaceae.id.1866	MR Egger	11	-0.227378	0.194179	0.27168		-0.607969	0.153213	0.79662	0.544455	1.16557	0.797 (0.544-1.166)
31r1VV	AxuyUN	outcome	family.Christensenellaceae.id.1866	Weighted median	11	-0.0644181	0.139183	0.643486		-0.337217	0.208381	0.937613	0.713754	1.23168	0.938 (0.714-1.232)
31r1VV	AxuyUN	outcome	family.Christensenellaceae.id.1866	Inverse variance weighted (fixed effects)	11	-0.117224	0.10029	0.242466	0.84857	-0.313793	0.0793451	0.889386	0.73067	1.08258	0.889 (0.731-1.083)
31r1VV	AxuyUN	outcome	family.Christensenellaceae.id.1866	Simple mode	11	-0.0180871	0.195569	0.92814		-0.401402	0.365228	0.982076	0.669381	1.44084	0.982 (0.669-1.441)
31r1VV	AxuyUN	outcome	family.Christensenellaceae.id.1866	Weighted mode	11	-0.0315082	0.166576	0.853758		-0.357997	0.294981	0.968983	0.699075	1.3431	0.969 (0.699-1.343)
6jMcBB	AxuyUN	outcome	family.Desulfovibrionaceae.id.3169	MR Egger	9	-0.408866	0.563204	0.491414		-1.51275	0.695014	0.664403	0.220304	2.00374	0.664 (0.22-2.004)
6jMcBB	AxuyUN	outcome	family.Desulfovibrionaceae.id.3169	Weighted median	9	-0.0691458	0.183075	0.70566		-0.427972	0.289681	0.933191	0.651829	1.336	0.933 (0.652-1.336)
6jMcBB	AxuyUN	outcome	family.Desulfovibrionaceae.id.3169	Inverse variance weighted (fixed effects)	9	-0.0382446	0.137086	0.780259	0.957344	-0.306934	0.230444	0.962477	0.735699	1.25916	0.962 (0.736-1.259)
6jMcBB	AxuyUN	outcome	family.Desulfovibrionaceae.id.3169	Simple mode	9	-0.101875	0.269909	0.715661		-0.630896	0.427146	0.903142	0.532115	1.53288	0.903 (0.532-1.533)
6jMcBB	AxuyUN	outcome	family.Desulfovibrionaceae.id.3169	Weighted mode	9	-0.110706	0.263358	0.685283		-0.626888	0.405475	0.895201	0.534252	1.50002	0.895 (0.534-1.5)
axDRMS	AxuyUN	outcome	family.Prevotellaceae.id.960	MR Egger	16	0.16582	0.361927	0.653869		-0.543557	0.875198	1.18036	0.580679	2.39935	1.18 (0.581-2.399)
axDRMS	AxuyUN	outcome	family.Prevotellaceae.id.960	Weighted median	16	0.211912	0.128404	0.0988697		-0.0397592	0.463584	1.23604	0.961021	1.58976	1.236 (0.961-1.59)
axDRMS	AxuyUN	outcome	family.Prevotellaceae.id.960	Inverse variance weighted (fixed effects)	16	0.0635058	0.0990974	0.521625	0.87973	-0.130725	0.257737	1.06557	0.877459	1.294	1.066 (0.877-1.294)
axDRMS	AxuyUN	outcome	family.Prevotellaceae.id.960	Simple mode	16	0.235601	0.215375	0.291249		-0.186533	0.657736	1.26567	0.829831	1.93042	1.266 (0.83-1.93)
axDRMS	AxuyUN	outcome	family.Prevotellaceae.id.960	Weighted mode	16	0.244028	0.19917	0.239381		-0.146344	0.634401	1.27638	0.86386	1.88589	1.276 (0.864-1.886)
AXpdwL	AxuyUN	outcome	family.Verrucomicrobiaceae.id.4036	MR Egger	11	0.141115	0.500682	0.784435		-0.840221	1.12245	1.15156	0.431615	3.07238	1.152 (0.432-3.072)
AXpdwL	AxuyUN	outcome	family.Verrucomicrobiaceae.id.4036	Weighted median	11	0.14607	0.153726	0.34201		-0.155232	0.447373	1.15728	0.856216	1.5642	1.157 (0.856-1.564)
AXpdwL	AxuyUN	outcome	family.Verrucomicrobiaceae.id.4036	Inverse variance weighted (fixed effects)	11	0.094891	0.106081	0.371045	0.84857	-0.113027	0.302809	1.09954	0.893126	1.35366	1.1 (0.893-1.354)
AXpdwL	AxuyUN	outcome	family.Verrucomicrobiaceae.id.4036	Simple mode	11	0.229044	0.263331	0.404807		-0.287085	0.745173	1.2574	0.750448	2.10681	1.257 (0.75-2.107)
AXpdwL	AxuyUN	outcome	family.Verrucomicrobiaceae.id.4036	Weighted mode	11	0.167665	0.250186	0.517929		-0.322699	0.65803	1.18254	0.724192	1.93098	1.183 (0.724-1.931)
BLSFBU	AxuyUN	outcome	family.Rikenellaceae.id.967	MR Egger	16	0.33732	0.408045	0.422288		-0.462448	1.13709	1.40119	0.62974	3.11768	1.401 (0.63-3.118)
BLSFBU	AxuyUN	outcome	family.Rikenellaceae.id.967	Weighted median	16	0.0139324	0.154911	0.928337		-0.289694	0.317559	1.01403	0.748493	1.37377	1.014 (0.748-1.374)
BLSFBU	AxuyUN	outcome	family.Rikenellaceae.id.967	Inverse variance weighted (fixed effects)	16	0.007005	0.105788	0.947205	0.957344	-0.20034	0.21435	1.00703	0.818452	1.23906	1.007 (0.818-1.239)
BLSFBU	AxuyUN	outcome	family.Rikenellaceae.id.967	Simple mode	16	0.0160312	0.312491	0.959762		-0.596451	0.628514	1.01616	0.550763	1.87482	1.016 (0.551-1.875)
BLSFBU	AxuyUN	outcome	family.Rikenellaceae.id.967	Weighted mode	16	0.0361248	0.291812	0.903122		-0.535827	0.608077	1.03679	0.585185	1.8369	1.037 (0.585-1.837)
Bt1upE	AxuyUN	outcome	family.Rhodospirillaceae.id.2717	MR Egger	14	-0.46552	0.327162	0.180238		-1.10676	0.175718	0.627808	0.330629	1.1921	0.628 (0.331-1.192)
Bt1upE	AxuyUN	outcome	family.Rhodospirillaceae.id.2717	Weighted median	14	-0.0394444	0.110537	0.721208		-0.256096	0.177207	0.961323	0.774068	1.19388	0.961 (0.774-1.194)
Bt1upE	AxuyUN	outcome	family.Rhodospirillaceae.id.2717	Inverse variance weighted (fixed effects)	14	-0.0369615	0.0795866	0.642348	0.87973	-0.192951	0.119028	0.963713	0.824522	1.1264	0.964 (0.825-1.126)
Bt1upE	AxuyUN	outcome	family.Rhodospirillaceae.id.2717	Simple mode	14	0.0242935	0.206375	0.908092		-0.380201	0.428788	1.02459	0.683724	1.5354	1.025 (0.684-1.535)
Bt1upE	AxuyUN	outcome	family.Rhodospirillaceae.id.2717	Weighted mode	14	0.0438907	0.189626	0.820561		-0.327776	0.415558	1.04487	0.720524	1.51522	1.045 (0.721-1.515)
CUtsMo	AxuyUN	outcome	family.ClostridialesvadinBB60group.id.11286	MR Egger	15	0.392816	0.231201	0.113104		-0.0603383	0.845971	1.48115	0.941446	2.33024	1.481 (0.941-2.33)
CUtsMo	AxuyUN	outcome	family.ClostridialesvadinBB60group.id.11286	Weighted median	15	0.15375	0.111286	0.167103		-0.0643707	0.37187	1.1662	0.937657	1.45045	1.166 (0.938-1.45)
CUtsMo	AxuyUN	outcome	family.ClostridialesvadinBB60group.id.11286	Inverse variance weighted (fixed effects)	15	0.105174	0.0846921	0.214296	0.84857	-0.0608226	0.27117	1.1109	0.94099	1.3115	1.111 (0.941-1.311)
CUtsMo	AxuyUN	outcome	family.ClostridialesvadinBB60group.id.11286	Simple mode	15	0.153206	0.169047	0.380115		-0.178126	0.484537	1.16556	0.836837	1.62342	1.166 (0.837-1.623)
CUtsMo	AxuyUN	outcome	family.ClostridialesvadinBB60group.id.11286	Weighted mode	15	0.186387	0.17468	0.304019		-0.155986	0.528761	1.20489	0.855571	1.69683	1.205 (0.856-1.697)
d9u3Wa	AxuyUN	outcome	family.Lactobacillaceae.id.1836	MR Egger	8	-0.714177	0.24317	0.0260508		-1.19079	-0.237564	0.489595	0.303981	0.788546	0.49 (0.304-0.789)
d9u3Wa	AxuyUN	outcome	family.Lactobacillaceae.id.1836	Weighted median	8	-0.0804259	0.149294	0.590089		-0.373043	0.212191	0.922723	0.688636	1.23638	0.923 (0.689-1.236)
d9u3Wa	AxuyUN	outcome	family.Lactobacillaceae.id.1836	Inverse variance weighted (multiplicative random effects)	8	-0.0874636	0.137129	0.52359	0.87973	-0.356236	0.181309	0.916252	0.700308	1.19878	0.916 (0.7-1.199)
d9u3Wa	AxuyUN	outcome	family.Lactobacillaceae.id.1836	Simple mode	8	0.232034	0.331489	0.506532		-0.417685	0.881754	1.26116	0.65857	2.41513	1.261 (0.659-2.415)
d9u3Wa	AxuyUN	outcome	family.Lactobacillaceae.id.1836	Weighted mode	8	-0.365347	0.216754	0.135751		-0.790184	0.0594903	0.693956	0.453761	1.0613	0.694 (0.454-1.061)
DwGyne	AxuyUN	outcome	family.BacteroidalesS24.7group.id.11173	MR Egger	8	0.312915	0.39306	0.456307		-0.457483	1.08331	1.36741	0.632875	2.95445	1.367 (0.633-2.954)
DwGyne	AxuyUN	outcome	family.BacteroidalesS24.7group.id.11173	Weighted median	8	0.0508323	0.124665	0.683457		-0.193512	0.295176	1.05215	0.82406	1.34336	1.052 (0.824-1.343)
DwGyne	AxuyUN	outcome	family.BacteroidalesS24.7group.id.11173	Inverse variance weighted (fixed effects)	8	-0.0107373	0.0984723	0.913172	0.957344	-0.203743	0.182268	0.98932	0.815672	1.19994	0.989 (0.816-1.2)
DwGyne	AxuyUN	outcome	family.BacteroidalesS24.7group.id.11173	Simple mode	8	0.0563556	0.190084	0.775469		-0.316209	0.428921	1.05797	0.728907	1.5356	1.058 (0.729-1.536)
DwGyne	AxuyUN	outcome	family.BacteroidalesS24.7group.id.11173	Weighted mode	8	0.0784954	0.174055	0.665642		-0.262652	0.419643	1.08166	0.769009	1.52142	1.082 (0.769-1.521)
FcqSNY	AxuyUN	outcome	family.Clostridiaceae1.id.1869	MR Egger	10	-0.313986	0.354021	0.401001		-1.00787	0.379895	0.730529	0.364997	1.46213	0.731 (0.365-1.462)
FcqSNY	AxuyUN	outcome	family.Clostridiaceae1.id.1869	Weighted median	10	0.0150878	0.162403	0.92598		-0.303222	0.333397	1.0152	0.738435	1.3957	1.015 (0.738-1.396)
FcqSNY	AxuyUN	outcome	family.Clostridiaceae1.id.1869	Inverse variance weighted (fixed effects)	10	0.0999945	0.121352	0.409936	0.84857	-0.137855	0.337844	1.10516	0.871225	1.40192	1.105 (0.871-1.402)
FcqSNY	AxuyUN	outcome	family.Clostridiaceae1.id.1869	Simple mode	10	-0.0884971	0.279918	0.759096		-0.637137	0.460143	0.915306	0.528804	1.5843	0.915 (0.529-1.584)
FcqSNY	AxuyUN	outcome	family.Clostridiaceae1.id.1869	Weighted mode	10	-0.153839	0.235303	0.529593		-0.615033	0.307354	0.85741	0.540623	1.35982	0.857 (0.541-1.36)
FFi1Rd	AxuyUN	outcome	family.Actinomycetaceae.id.421	MR Egger	4	0.0564518	0.327657	0.879067		-0.585756	0.69866	1.05808	0.556685	2.01106	1.058 (0.557-2.011)
FFi1Rd	AxuyUN	outcome	family.Actinomycetaceae.id.421	Weighted median	4	0.122564	0.166641	0.462034		-0.204051	0.44918	1.13039	0.815421	1.56703	1.13 (0.815-1.567)
FFi1Rd	AxuyUN	outcome	family.Actinomycetaceae.id.421	Inverse variance weighted (fixed effects)	4	0.105302	0.133491	0.430212	0.84857	-0.156341	0.366945	1.11105	0.855267	1.44332	1.111 (0.855-1.443)
FFi1Rd	AxuyUN	outcome	family.Actinomycetaceae.id.421	Simple mode	4	-4.95107e-05	0.228663	0.999841		-0.448228	0.448129	0.99995	0.638759	1.56538	1 (0.639-1.565)
FFi1Rd	AxuyUN	outcome	family.Actinomycetaceae.id.421	Weighted mode	4	0.154705	0.173117	0.437358		-0.184605	0.494014	1.16731	0.831433	1.63888	1.167 (0.831-1.639)
FXBXNG	AxuyUN	outcome	family.FamilyXI.id.1936	MR Egger	8	0.0263317	0.41461	0.951424		-0.786304	0.838968	1.02668	0.455525	2.31398	1.027 (0.456-2.314)
FXBXNG	AxuyUN	outcome	family.FamilyXI.id.1936	Weighted median	8	-0.0376064	0.0813057	0.643701		-0.196966	0.121753	0.963092	0.821219	1.12947	0.963 (0.821-1.129)
FXBXNG	AxuyUN	outcome	family.FamilyXI.id.1936	Inverse variance weighted (fixed effects)	8	-0.0511162	0.0651005	0.432343	0.84857	-0.178713	0.0764808	0.950168	0.836346	1.07948	0.95 (0.836-1.079)
FXBXNG	AxuyUN	outcome	family.FamilyXI.id.1936	Simple mode	8	-0.135922	0.128254	0.324435		-0.387301	0.115457	0.872911	0.678887	1.12239	0.873 (0.679-1.122)
FXBXNG	AxuyUN	outcome	family.FamilyXI.id.1936	Weighted mode	8	-0.00319109	0.132609	0.981473		-0.263105	0.256723	0.996814	0.768661	1.29269	0.997 (0.769-1.293)
kodRd1	AxuyUN	outcome	family.Defluviitaleaceae.id.1924	MR Egger	11	-0.144079	0.321213	0.664364		-0.773657	0.485499	0.86582	0.461323	1.62499	0.866 (0.461-1.625)
kodRd1	AxuyUN	outcome	family.Defluviitaleaceae.id.1924	Weighted median	11	-0.12786	0.123917	0.302155		-0.370738	0.115017	0.879976	0.690225	1.12189	0.88 (0.69-1.122)
kodRd1	AxuyUN	outcome	family.Defluviitaleaceae.id.1924	Inverse variance weighted (fixed effects)	11	-0.158879	0.0939665	0.0908733	0.726986	-0.343054	0.0252949	0.853099	0.7096	1.02562	0.853 (0.71-1.026)
kodRd1	AxuyUN	outcome	family.Defluviitaleaceae.id.1924	Simple mode	11	-0.0283718	0.193749	0.886487		-0.408119	0.351375	0.972027	0.6649	1.42102	0.972 (0.665-1.421)
kodRd1	AxuyUN	outcome	family.Defluviitaleaceae.id.1924	Weighted mode	11	-0.0460912	0.207034	0.828307		-0.451877	0.359695	0.954955	0.636432	1.43289	0.955 (0.636-1.433)
LRKdIa	AxuyUN	outcome	family.Bifidobacteriaceae.id.433	MR Egger	11	-0.32812	0.414363	0.448806		-1.14027	0.484031	0.720277	0.319732	1.6226	0.72 (0.32-1.623)
LRKdIa	AxuyUN	outcome	family.Bifidobacteriaceae.id.433	Weighted median	11	0.0840103	0.149094	0.573113		-0.208213	0.376234	1.08764	0.812034	1.45679	1.088 (0.812-1.457)
LRKdIa	AxuyUN	outcome	family.Bifidobacteriaceae.id.433	Inverse variance weighted (fixed effects)	11	0.0610565	0.106836	0.567661	0.87973	-0.148341	0.270454	1.06296	0.862137	1.31056	1.063 (0.862-1.311)
LRKdIa	AxuyUN	outcome	family.Bifidobacteriaceae.id.433	Simple mode	11	-0.133256	0.2213	0.560477		-0.567003	0.300491	0.875241	0.567223	1.35052	0.875 (0.567-1.351)
LRKdIa	AxuyUN	outcome	family.Bifidobacteriaceae.id.433	Weighted mode	11	0.0190758	0.16184	0.908506		-0.298131	0.336282	1.01926	0.742204	1.39973	1.019 (0.742-1.4)
m9LXEq	AxuyUN	outcome	family.Enterobacteriaceae.id.3469	MR Egger	7	-0.180374	0.910341	0.850741		-1.96464	1.60389	0.834958	0.140206	4.97236	0.835 (0.14-4.972)
m9LXEq	AxuyUN	outcome	family.Enterobacteriaceae.id.3469	Weighted median	7	-0.0483329	0.196076	0.805295		-0.432643	0.335977	0.952817	0.648792	1.39931	0.953 (0.649-1.399)
m9LXEq	AxuyUN	outcome	family.Enterobacteriaceae.id.3469	Inverse variance weighted (fixed effects)	7	-0.0394188	0.152125	0.795542	0.957344	-0.337584	0.258747	0.961348	0.713492	1.29531	0.961 (0.713-1.295)
m9LXEq	AxuyUN	outcome	family.Enterobacteriaceae.id.3469	Simple mode	7	-0.0580305	0.26532	0.834119		-0.578057	0.461996	0.943621	0.560987	1.58724	0.944 (0.561-1.587)
m9LXEq	AxuyUN	outcome	family.Enterobacteriaceae.id.3469	Weighted mode	7	-0.0553255	0.282397	0.851144		-0.608824	0.498173	0.946177	0.54399	1.64571	0.946 (0.544-1.646)
MBOR7Y	AxuyUN	outcome	family.Coriobacteriaceae.id.811	MR Egger	14	0.740108	0.574646	0.22205		-0.386198	1.86641	2.09616	0.679636	6.46508	2.096 (0.68-6.465)
MBOR7Y	AxuyUN	outcome	family.Coriobacteriaceae.id.811	Weighted median	14	-0.0396061	0.166276	0.81173		-0.365508	0.286296	0.961168	0.693844	1.33149	0.961 (0.694-1.331)
MBOR7Y	AxuyUN	outcome	family.Coriobacteriaceae.id.811	Inverse variance weighted (fixed effects)	14	0.0607586	0.117228	0.604253	0.87973	-0.169008	0.290525	1.06264	0.844502	1.33713	1.063 (0.845-1.337)
MBOR7Y	AxuyUN	outcome	family.Coriobacteriaceae.id.811	Simple mode	14	-0.0329439	0.321204	0.919874		-0.662503	0.596615	0.967593	0.515559	1.81596	0.968 (0.516-1.816)
MBOR7Y	AxuyUN	outcome	family.Coriobacteriaceae.id.811	Weighted mode	14	-0.0660467	0.2861	0.821024		-0.626803	0.49471	0.936087	0.534297	1.64002	0.936 (0.534-1.64)
nFlAu5	AxuyUN	outcome	family.Lachnospiraceae.id.1987	MR Egger	16	0.732073	0.404649	0.0919452		-0.0610394	1.52519	2.07939	0.940786	4.596	2.079 (0.941-4.596)
nFlAu5	AxuyUN	outcome	family.Lachnospiraceae.id.1987	Weighted median	16	0.0427562	0.171026	0.802589		-0.292455	0.377968	1.04368	0.746429	1.45932	1.044 (0.746-1.459)
nFlAu5	AxuyUN	outcome	family.Lachnospiraceae.id.1987	Inverse variance weighted (fixed effects)	16	0.0159292	0.115895	0.890679	0.957344	-0.211225	0.243083	1.01606	0.809592	1.27518	1.016 (0.81-1.275)
nFlAu5	AxuyUN	outcome	family.Lachnospiraceae.id.1987	Simple mode	16	0.0366096	0.304307	0.905838		-0.559833	0.633052	1.03729	0.571305	1.88335	1.037 (0.571-1.883)
nFlAu5	AxuyUN	outcome	family.Lachnospiraceae.id.1987	Weighted mode	16	0.0297847	0.300199	0.92228		-0.558606	0.618175	1.03023	0.572006	1.85554	1.03 (0.572-1.856)
O0n2Pz	AxuyUN	outcome	family.Bacteroidaceae.id.917	MR Egger	8	-0.329197	0.785998	0.689922		-1.86975	1.21136	0.719501	0.154162	3.35805	0.72 (0.154-3.358)
O0n2Pz	AxuyUN	outcome	family.Bacteroidaceae.id.917	Weighted median	8	-0.438417	0.198972	0.0275661		-0.828403	-0.0484313	0.645057	0.436746	0.952723	0.645 (0.437-0.953)
O0n2Pz	AxuyUN	outcome	family.Bacteroidaceae.id.917	Inverse variance weighted (fixed effects)	8	-0.344258	0.14851	0.0204454	0.654254	-0.635338	-0.0531773	0.708746	0.529756	0.948212	0.709 (0.53-0.948)
O0n2Pz	AxuyUN	outcome	family.Bacteroidaceae.id.917	Simple mode	8	-0.573186	0.301559	0.0990979		-1.16424	0.0178698	0.563727	0.31216	1.01803	0.564 (0.312-1.018)
O0n2Pz	AxuyUN	outcome	family.Bacteroidaceae.id.917	Weighted mode	8	-0.55574	0.29751	0.103987		-1.13886	0.0273794	0.573648	0.320184	1.02776	0.574 (0.32-1.028)
obtxsV	AxuyUN	outcome	family.Veillonellaceae.id.2172	MR Egger	18	0.14756	0.17318	0.406754		-0.191873	0.486992	1.159	0.825412	1.62741	1.159 (0.825-1.627)
obtxsV	AxuyUN	outcome	family.Veillonellaceae.id.2172	Weighted median	18	0.115846	0.1227	0.345095		-0.124645	0.356338	1.12282	0.88281	1.42809	1.123 (0.883-1.428)
obtxsV	AxuyUN	outcome	family.Veillonellaceae.id.2172	Inverse variance weighted (fixed effects)	18	0.0651466	0.0863925	0.450803	0.84857	-0.104183	0.234476	1.06732	0.901061	1.26425	1.067 (0.901-1.264)
obtxsV	AxuyUN	outcome	family.Veillonellaceae.id.2172	Simple mode	18	0.0673584	0.179328	0.711849		-0.284125	0.418841	1.06968	0.752673	1.5202	1.07 (0.753-1.52)
obtxsV	AxuyUN	outcome	family.Veillonellaceae.id.2172	Weighted mode	18	0.115313	0.144108	0.434642		-0.167138	0.397765	1.12223	0.846083	1.48849	1.122 (0.846-1.488)
oU56W6	AxuyUN	outcome	family.Peptostreptococcaceae.id.2042	MR Egger	13	-0.126119	0.315227	0.696752		-0.743964	0.491727	0.88151	0.475226	1.63514	0.882 (0.475-1.635)
oU56W6	AxuyUN	outcome	family.Peptostreptococcaceae.id.2042	Weighted median	13	-0.0455312	0.135315	0.736507		-0.310749	0.219686	0.95549	0.732898	1.24569	0.955 (0.733-1.246)
oU56W6	AxuyUN	outcome	family.Peptostreptococcaceae.id.2042	Inverse variance weighted (multiplicative random effects)	13	0.0199488	0.133638	0.881337	0.957344	-0.241982	0.281879	1.02015	0.78507	1.32562	1.02 (0.785-1.326)
oU56W6	AxuyUN	outcome	family.Peptostreptococcaceae.id.2042	Simple mode	13	-0.309273	0.197519	0.143374		-0.69641	0.0778633	0.73398	0.498371	1.08097	0.734 (0.498-1.081)
oU56W6	AxuyUN	outcome	family.Peptostreptococcaceae.id.2042	Weighted mode	13	-0.0977969	0.172048	0.580226		-0.435011	0.239417	0.906833	0.647258	1.27051	0.907 (0.647-1.271)
pXAgfu	AxuyUN	outcome	family.Acidaminococcaceae.id.2166	MR Egger	7	0.153424	0.370792	0.696189		-0.573329	0.880177	1.16582	0.563646	2.41133	1.166 (0.564-2.411)
pXAgfu	AxuyUN	outcome	family.Acidaminococcaceae.id.2166	Weighted median	7	-0.00722616	0.164286	0.964916		-0.329227	0.314774	0.9928	0.71948	1.36995	0.993 (0.719-1.37)
pXAgfu	AxuyUN	outcome	family.Acidaminococcaceae.id.2166	Inverse variance weighted (fixed effects)	7	-0.0539497	0.122559	0.659797	0.87973	-0.294166	0.186266	0.94748	0.745153	1.20474	0.947 (0.745-1.205)
pXAgfu	AxuyUN	outcome	family.Acidaminococcaceae.id.2166	Simple mode	7	0.0230229	0.267674	0.934256		-0.501618	0.547664	1.02329	0.60555	1.72921	1.023 (0.606-1.729)
pXAgfu	AxuyUN	outcome	family.Acidaminococcaceae.id.2166	Weighted mode	7	0.0406701	0.22968	0.865277		-0.409502	0.490843	1.04151	0.663981	1.63369	1.042 (0.664-1.634)
Sgv0J4	AxuyUN	outcome	family.Victivallaceae.id.2255	MR Egger	11	-0.39669	0.28075	0.191302		-0.94696	0.153579	0.672542	0.387919	1.166	0.673 (0.388-1.166)
Sgv0J4	AxuyUN	outcome	family.Victivallaceae.id.2255	Weighted median	11	0.0949956	0.0827245	0.25083		-0.0671444	0.257136	1.09965	0.93506	1.29322	1.1 (0.935-1.293)
Sgv0J4	AxuyUN	outcome	family.Victivallaceae.id.2255	Inverse variance weighted (fixed effects)	11	0.115932	0.0604136	0.0549874	0.726986	-0.00247843	0.234343	1.12292	0.997525	1.26408	1.123 (0.998-1.264)
Sgv0J4	AxuyUN	outcome	family.Victivallaceae.id.2255	Simple mode	11	0.0688687	0.147725	0.651066		-0.220673	0.358411	1.0713	0.801979	1.43105	1.071 (0.802-1.431)
Sgv0J4	AxuyUN	outcome	family.Victivallaceae.id.2255	Weighted mode	11	0.0663766	0.131358	0.624291		-0.191086	0.323839	1.06863	0.826062	1.38242	1.069 (0.826-1.382)
SpO9Ka	AxuyUN	outcome	family.Porphyromonadaceae.id.943	MR Egger	9	0.0920591	0.699653	0.89902		-1.27926	1.46338	1.09643	0.278243	4.32054	1.096 (0.278-4.321)
SpO9Ka	AxuyUN	outcome	family.Porphyromonadaceae.id.943	Weighted median	9	0.255694	0.200381	0.20194		-0.137052	0.64844	1.29136	0.871925	1.91256	1.291 (0.872-1.913)
SpO9Ka	AxuyUN	outcome	family.Porphyromonadaceae.id.943	Inverse variance weighted (fixed effects)	9	0.189727	0.157946	0.229669	0.84857	-0.119848	0.499302	1.20892	0.887055	1.64757	1.209 (0.887-1.648)
SpO9Ka	AxuyUN	outcome	family.Porphyromonadaceae.id.943	Simple mode	9	0.327203	0.301705	0.309736		-0.264138	0.918544	1.38708	0.767867	2.50564	1.387 (0.768-2.506)
SpO9Ka	AxuyUN	outcome	family.Porphyromonadaceae.id.943	Weighted mode	9	0.327203	0.292482	0.295728		-0.246063	0.900468	1.38708	0.781873	2.46076	1.387 (0.782-2.461)
T35lgz	AxuyUN	outcome	family.Oxalobacteraceae.id.2966	MR Egger	14	-0.234323	0.237733	0.343759		-0.70028	0.231634	0.791106	0.496446	1.26066	0.791 (0.496-1.261)
T35lgz	AxuyUN	outcome	family.Oxalobacteraceae.id.2966	Weighted median	14	-0.0588693	0.0817311	0.471352		-0.219062	0.101324	0.94283	0.803272	1.10663	0.943 (0.803-1.107)
T35lgz	AxuyUN	outcome	family.Oxalobacteraceae.id.2966	Inverse variance weighted (fixed effects)	14	-0.0467299	0.0614501	0.446984	0.84857	-0.167172	0.0737123	0.954345	0.846054	1.0765	0.954 (0.846-1.076)
T35lgz	AxuyUN	outcome	family.Oxalobacteraceae.id.2966	Simple mode	14	0.0315523	0.144537	0.830586		-0.25174	0.314845	1.03206	0.777447	1.37005	1.032 (0.777-1.37)
T35lgz	AxuyUN	outcome	family.Oxalobacteraceae.id.2966	Weighted mode	14	0.0315523	0.133482	0.816822		-0.230072	0.293176	1.03206	0.794477	1.34068	1.032 (0.794-1.341)
T8T6Lu	AxuyUN	outcome	family.Peptococcaceae.id.2024	MR Egger	9	-0.0867238	0.295059	0.777343		-0.66504	0.491592	0.91693	0.514253	1.63492	0.917 (0.514-1.635)
T8T6Lu	AxuyUN	outcome	family.Peptococcaceae.id.2024	Weighted median	9	-0.114328	0.13906	0.41099		-0.386886	0.158229	0.891965	0.679169	1.17143	0.892 (0.679-1.171)
T8T6Lu	AxuyUN	outcome	family.Peptococcaceae.id.2024	Inverse variance weighted (fixed effects)	9	-0.091267	0.105965	0.389075	0.84857	-0.298958	0.116424	0.912774	0.741591	1.12347	0.913 (0.742-1.123)
T8T6Lu	AxuyUN	outcome	family.Peptococcaceae.id.2024	Simple mode	9	-0.311719	0.244808	0.238655		-0.791542	0.168105	0.732187	0.453145	1.18306	0.732 (0.453-1.183)
T8T6Lu	AxuyUN	outcome	family.Peptococcaceae.id.2024	Weighted mode	9	-0.234753	0.230339	0.337953		-0.686218	0.216711	0.790766	0.503477	1.24199	0.791 (0.503-1.242)
vlyGOP	AxuyUN	outcome	family.Ruminococcaceae.id.2050	MR Egger	10	-0.451974	0.264508	0.125877		-0.97041	0.0664621	0.636371	0.378928	1.06872	0.636 (0.379-1.069)
vlyGOP	AxuyUN	outcome	family.Ruminococcaceae.id.2050	Weighted median	10	-0.072827	0.167918	0.664502		-0.401946	0.256292	0.929762	0.669017	1.29213	0.93 (0.669-1.292)
vlyGOP	AxuyUN	outcome	family.Ruminococcaceae.id.2050	Inverse variance weighted (fixed effects)	10	-0.0250217	0.12239	0.838007	0.957344	-0.264906	0.214862	0.975289	0.767278	1.23969	0.975 (0.767-1.24)
vlyGOP	AxuyUN	outcome	family.Ruminococcaceae.id.2050	Simple mode	10	-0.0856198	0.269004	0.757531		-0.612868	0.441629	0.917943	0.541795	1.55524	0.918 (0.542-1.555)
vlyGOP	AxuyUN	outcome	family.Ruminococcaceae.id.2050	Weighted mode	10	-0.182453	0.231632	0.451126		-0.636451	0.271545	0.833224	0.529167	1.31199	0.833 (0.529-1.312)
WEMGli	AxuyUN	outcome	family.Alcaligenaceae.id.2875	MR Egger	11	0.160686	0.786682	0.842696		-1.38121	1.70258	1.17432	0.251274	5.48811	1.174 (0.251-5.488)
WEMGli	AxuyUN	outcome	family.Alcaligenaceae.id.2875	Weighted median	11	-0.417027	0.20304	0.0399836		-0.814986	-0.0190692	0.659003	0.442646	0.981111	0.659 (0.443-0.981)
WEMGli	AxuyUN	outcome	family.Alcaligenaceae.id.2875	Inverse variance weighted (fixed effects)	11	-0.22949	0.132743	0.0838396	0.726986	-0.489667	0.0306863	0.794939	0.612831	1.03116	0.795 (0.613-1.031)
WEMGli	AxuyUN	outcome	family.Alcaligenaceae.id.2875	Simple mode	11	-0.607033	0.415541	0.17476		-1.42149	0.207428	0.544966	0.241353	1.23051	0.545 (0.241-1.231)
WEMGli	AxuyUN	outcome	family.Alcaligenaceae.id.2875	Weighted mode	11	-0.594156	0.418322	0.185929		-1.41407	0.225754	0.552028	0.243152	1.25327	0.552 (0.243-1.253)
Xtktja	AxuyUN	outcome	family.Pasteurellaceae.id.3689	MR Egger	13	-0.0974483	0.16551	0.567906		-0.421849	0.226952	0.907149	0.655833	1.25477	0.907 (0.656-1.255)
Xtktja	AxuyUN	outcome	family.Pasteurellaceae.id.3689	Weighted median	13	-0.10777	0.0980361	0.271641		-0.299921	0.0843805	0.897834	0.740877	1.08804	0.898 (0.741-1.088)
Xtktja	AxuyUN	outcome	family.Pasteurellaceae.id.3689	Inverse variance weighted (fixed effects)	13	-0.102069	0.0772297	0.18629	0.84857	-0.25344	0.0493008	0.902967	0.776126	1.05054	0.903 (0.776-1.051)
Xtktja	AxuyUN	outcome	family.Pasteurellaceae.id.3689	Simple mode	13	-0.116255	0.141841	0.428415		-0.394264	0.161753	0.890248	0.674176	1.17557	0.89 (0.674-1.176)
Xtktja	AxuyUN	outcome	family.Pasteurellaceae.id.3689	Weighted mode	13	-0.103304	0.127251	0.43271		-0.352716	0.146109	0.901853	0.702777	1.15732	0.902 (0.703-1.157)
Y7cF3n	AxuyUN	outcome	family.Methanobacteriaceae.id.121	MR Egger	9	0.429157	0.277557	0.165978		-0.114856	0.973169	1.53596	0.891495	2.64632	1.536 (0.891-2.646)
Y7cF3n	AxuyUN	outcome	family.Methanobacteriaceae.id.121	Weighted median	9	-0.00328942	0.098159	0.973267		-0.195681	0.189102	0.996716	0.822274	1.20816	0.997 (0.822-1.208)
Y7cF3n	AxuyUN	outcome	family.Methanobacteriaceae.id.121	Inverse variance weighted (fixed effects)	9	0.0348228	0.0705167	0.62143	0.87973	-0.10339	0.173035	1.03544	0.901775	1.18891	1.035 (0.902-1.189)
Y7cF3n	AxuyUN	outcome	family.Methanobacteriaceae.id.121	Simple mode	9	-0.0501563	0.163624	0.767024		-0.370858	0.270546	0.951081	0.690142	1.31068	0.951 (0.69-1.311)
Y7cF3n	AxuyUN	outcome	family.Methanobacteriaceae.id.121	Weighted mode	9	-0.064264	0.140079	0.658607		-0.338819	0.210291	0.937757	0.712611	1.23404	0.938 (0.713-1.234)
yfxJv6	AxuyUN	outcome	family.Erysipelotrichaceae.id.2149	MR Egger	13	0.201082	0.62516	0.753748		-1.02423	1.4264	1.22273	0.359072	4.16367	1.223 (0.359-4.164)
yfxJv6	AxuyUN	outcome	family.Erysipelotrichaceae.id.2149	Weighted median	13	0.0924687	0.18591	0.618918		-0.271915	0.456852	1.09688	0.761919	1.5791	1.097 (0.762-1.579)
yfxJv6	AxuyUN	outcome	family.Erysipelotrichaceae.id.2149	Inverse variance weighted (fixed effects)	13	-0.100991	0.12694	0.426275	0.84857	-0.349795	0.147812	0.903941	0.704833	1.15929	0.904 (0.705-1.159)
yfxJv6	AxuyUN	outcome	family.Erysipelotrichaceae.id.2149	Simple mode	13	0.217162	0.337035	0.531485		-0.443427	0.877751	1.24255	0.641833	2.40548	1.243 (0.642-2.405)
yfxJv6	AxuyUN	outcome	family.Erysipelotrichaceae.id.2149	Weighted mode	13	0.217162	0.300176	0.483268		-0.371182	0.805506	1.24255	0.689918	2.23783	1.243 (0.69-2.238)
ylev3A	AxuyUN	outcome	family.FamilyXIII.id.1957	MR Egger	7	1.2112	0.6961	0.142347		-0.153151	2.57556	3.35753	0.858001	13.1387	3.358 (0.858-13.139)
ylev3A	AxuyUN	outcome	family.FamilyXIII.id.1957	Weighted median	7	0.266839	0.241637	0.269463		-0.206769	0.740448	1.30583	0.813208	2.09687	1.306 (0.813-2.097)
ylev3A	AxuyUN	outcome	family.FamilyXIII.id.1957	Inverse variance weighted (fixed effects)	7	0.141531	0.166299	0.394736	0.84857	-0.184416	0.467477	1.15204	0.83159	1.59596	1.152 (0.832-1.596)
ylev3A	AxuyUN	outcome	family.FamilyXIII.id.1957	Simple mode	7	0.46484	0.363953	0.248727		-0.248508	1.17819	1.59176	0.779964	3.24848	1.592 (0.78-3.248)
ylev3A	AxuyUN	outcome	family.FamilyXIII.id.1957	Weighted mode	7	0.431005	0.356326	0.271932		-0.267395	1.1294	1.5388	0.765371	3.09381	1.539 (0.765-3.094)
9i4tiU	AxuyUN	outcome	order.Gastranaerophilales.id.1591	MR Egger	9	0.0333526	0.275319	0.906983		-0.506272	0.572977	1.03391	0.602738	1.77354	1.034 (0.603-1.774)
9i4tiU	AxuyUN	outcome	order.Gastranaerophilales.id.1591	Weighted median	9	-0.256244	0.123801	0.03847		-0.498894	-0.0135947	0.773953	0.607202	0.986497	0.774 (0.607-0.986)
9i4tiU	AxuyUN	outcome	order.Gastranaerophilales.id.1591	Inverse variance weighted (fixed effects)	9	-0.238983	0.0855805	0.00523044	0.104609	-0.40672	-0.0712448	0.787429	0.66583	0.931234	0.787 (0.666-0.931)
9i4tiU	AxuyUN	outcome	order.Gastranaerophilales.id.1591	Simple mode	9	-0.125762	0.204882	0.556378		-0.527331	0.275807	0.881825	0.590178	1.31759	0.882 (0.59-1.318)
9i4tiU	AxuyUN	outcome	order.Gastranaerophilales.id.1591	Weighted mode	9	-0.237778	0.202739	0.274601		-0.635146	0.15959	0.788378	0.529858	1.17303	0.788 (0.53-1.173)
aGfu8V	AxuyUN	outcome	order.Bifidobacteriales.id.432	MR Egger	11	-0.32812	0.414363	0.448806		-1.14027	0.484031	0.720277	0.319732	1.6226	0.72 (0.32-1.623)
aGfu8V	AxuyUN	outcome	order.Bifidobacteriales.id.432	Weighted median	11	0.0840103	0.145815	0.564519		-0.201788	0.369808	1.08764	0.817268	1.44746	1.088 (0.817-1.447)
aGfu8V	AxuyUN	outcome	order.Bifidobacteriales.id.432	Inverse variance weighted (fixed effects)	11	0.0610565	0.106836	0.567661	0.866923	-0.148341	0.270454	1.06296	0.862137	1.31056	1.063 (0.862-1.311)
aGfu8V	AxuyUN	outcome	order.Bifidobacteriales.id.432	Simple mode	11	-0.133256	0.223681	0.564587		-0.571671	0.305159	0.875241	0.564581	1.35684	0.875 (0.565-1.357)
aGfu8V	AxuyUN	outcome	order.Bifidobacteriales.id.432	Weighted mode	11	0.0190758	0.168812	0.912267		-0.311795	0.349947	1.01926	0.732131	1.41899	1.019 (0.732-1.419)
BPW89n	AxuyUN	outcome	order.Verrucomicrobiales.id.4030	MR Egger	11	0.143	0.500654	0.781629		-0.838283	1.12428	1.15373	0.432453	3.07801	1.154 (0.432-3.078)
BPW89n	AxuyUN	outcome	order.Verrucomicrobiales.id.4030	Weighted median	11	0.146302	0.148377	0.324125		-0.144516	0.43712	1.15755	0.865441	1.54824	1.158 (0.865-1.548)
BPW89n	AxuyUN	outcome	order.Verrucomicrobiales.id.4030	Inverse variance weighted (fixed effects)	11	0.0950299	0.106055	0.370228	0.866923	-0.112837	0.302897	1.09969	0.893296	1.35377	1.1 (0.893-1.354)
BPW89n	AxuyUN	outcome	order.Verrucomicrobiales.id.4030	Simple mode	11	0.228775	0.263332	0.405341		-0.287356	0.744906	1.25706	0.750245	2.10624	1.257 (0.75-2.106)
BPW89n	AxuyUN	outcome	order.Verrucomicrobiales.id.4030	Weighted mode	11	0.167414	0.246075	0.511735		-0.314893	0.64972	1.18224	0.729867	1.91501	1.182 (0.73-1.915)
C1xV1V	AxuyUN	outcome	order.Victivallales.id.2254	MR Egger	8	-0.306205	0.288125	0.328785		-0.870929	0.258519	0.736235	0.418562	1.29501	0.736 (0.419-1.295)
C1xV1V	AxuyUN	outcome	order.Victivallales.id.2254	Weighted median	8	0.0600801	0.103318	0.5609		-0.142424	0.262584	1.06192	0.867254	1.30029	1.062 (0.867-1.3)
C1xV1V	AxuyUN	outcome	order.Victivallales.id.2254	Inverse variance weighted (fixed effects)	8	0.0180529	0.0809742	0.823577	0.866923	-0.140657	0.176762	1.01822	0.868788	1.19335	1.018 (0.869-1.193)
C1xV1V	AxuyUN	outcome	order.Victivallales.id.2254	Simple mode	8	0.0842234	0.189919	0.670809		-0.288018	0.456465	1.08787	0.749748	1.57848	1.088 (0.75-1.578)
C1xV1V	AxuyUN	outcome	order.Victivallales.id.2254	Weighted mode	8	0.0921692	0.174504	0.6137		-0.249859	0.434197	1.09655	0.778911	1.54372	1.097 (0.779-1.544)
CYNr8c	AxuyUN	outcome	order.Actinomycetales.id.420	MR Egger	4	0.0577846	0.328306	0.876496		-0.585695	0.701264	1.05949	0.556719	2.0163	1.059 (0.557-2.016)
CYNr8c	AxuyUN	outcome	order.Actinomycetales.id.420	Weighted median	4	0.123462	0.165818	0.456534		-0.201541	0.448466	1.13141	0.81747	1.56591	1.131 (0.817-1.566)
CYNr8c	AxuyUN	outcome	order.Actinomycetales.id.420	Inverse variance weighted (fixed effects)	4	0.105649	0.133584	0.429013	0.866923	-0.156175	0.367472	1.11143	0.85541	1.44408	1.111 (0.855-1.444)
CYNr8c	AxuyUN	outcome	order.Actinomycetales.id.420	Simple mode	4	0.00319528	0.236502	0.990069		-0.460348	0.466738	1.0032	0.631064	1.59478	1.003 (0.631-1.595)
CYNr8c	AxuyUN	outcome	order.Actinomycetales.id.420	Weighted mode	4	0.153912	0.18164	0.459048		-0.202102	0.509926	1.16639	0.817011	1.66517	1.166 (0.817-1.665)
dSCeM7	AxuyUN	outcome	order.Enterobacteriales.id.3468	MR Egger	7	-0.180374	0.910341	0.850741		-1.96464	1.60389	0.834958	0.140206	4.97236	0.835 (0.14-4.972)
dSCeM7	AxuyUN	outcome	order.Enterobacteriales.id.3468	Weighted median	7	-0.0483329	0.196553	0.805757		-0.433576	0.33691	0.952817	0.648187	1.40061	0.953 (0.648-1.401)
dSCeM7	AxuyUN	outcome	order.Enterobacteriales.id.3468	Inverse variance weighted (fixed effects)	7	-0.0394188	0.152125	0.795542	0.866923	-0.337584	0.258747	0.961348	0.713492	1.29531	0.961 (0.713-1.295)
dSCeM7	AxuyUN	outcome	order.Enterobacteriales.id.3468	Simple mode	7	-0.0580305	0.295789	0.850938		-0.637776	0.521715	0.943621	0.528466	1.68492	0.944 (0.528-1.685)
dSCeM7	AxuyUN	outcome	order.Enterobacteriales.id.3468	Weighted mode	7	-0.0553255	0.281573	0.850715		-0.607209	0.496558	0.946177	0.54487	1.64306	0.946 (0.545-1.643)
FlVBaS	AxuyUN	outcome	order.Erysipelotrichales.id.2148	MR Egger	13	0.201082	0.62516	0.753748		-1.02423	1.4264	1.22273	0.359072	4.16367	1.223 (0.359-4.164)
FlVBaS	AxuyUN	outcome	order.Erysipelotrichales.id.2148	Weighted median	13	0.0924687	0.177661	0.602729		-0.255746	0.440684	1.09688	0.774339	1.55377	1.097 (0.774-1.554)
FlVBaS	AxuyUN	outcome	order.Erysipelotrichales.id.2148	Inverse variance weighted (fixed effects)	13	-0.100991	0.12694	0.426275	0.866923	-0.349795	0.147812	0.903941	0.704833	1.15929	0.904 (0.705-1.159)
FlVBaS	AxuyUN	outcome	order.Erysipelotrichales.id.2148	Simple mode	13	0.217162	0.331478	0.524743		-0.432535	0.866859	1.24255	0.648862	2.37942	1.243 (0.649-2.379)
FlVBaS	AxuyUN	outcome	order.Erysipelotrichales.id.2148	Weighted mode	13	0.217162	0.312793	0.500735		-0.395912	0.830235	1.24255	0.673066	2.29386	1.243 (0.673-2.294)
j0mByI	AxuyUN	outcome	order.NB1n.id.3953	MR Egger	12	-0.123053	0.342438	0.726809		-0.794233	0.548126	0.884217	0.451928	1.73001	0.884 (0.452-1.73)
j0mByI	AxuyUN	outcome	order.NB1n.id.3953	Weighted median	12	-0.147928	0.0958302	0.122674		-0.335755	0.0398991	0.862493	0.714798	1.04071	0.862 (0.715-1.041)
j0mByI	AxuyUN	outcome	order.NB1n.id.3953	Inverse variance weighted (fixed effects)	12	0.00910793	0.0676382	0.892883	0.892883	-0.123463	0.141679	1.00915	0.883854	1.15221	1.009 (0.884-1.152)
j0mByI	AxuyUN	outcome	order.NB1n.id.3953	Simple mode	12	-0.196944	0.168418	0.266967		-0.527044	0.133156	0.821236	0.590347	1.14243	0.821 (0.59-1.142)
j0mByI	AxuyUN	outcome	order.NB1n.id.3953	Weighted mode	12	-0.196944	0.149959	0.215809		-0.490863	0.096975	0.821236	0.612098	1.10183	0.821 (0.612-1.102)
jfZByg	AxuyUN	outcome	order.Lactobacillales.id.1800	MR Egger	15	-0.127593	0.329093	0.704504		-0.772615	0.517429	0.880212	0.461804	1.67771	0.88 (0.462-1.678)
jfZByg	AxuyUN	outcome	order.Lactobacillales.id.1800	Weighted median	15	0.123039	0.159609	0.440779		-0.189795	0.435873	1.13093	0.827129	1.54631	1.131 (0.827-1.546)
jfZByg	AxuyUN	outcome	order.Lactobacillales.id.1800	Inverse variance weighted (fixed effects)	15	0.101076	0.109152	0.35444	0.866923	-0.112862	0.315013	1.10636	0.893274	1.37028	1.106 (0.893-1.37)
jfZByg	AxuyUN	outcome	order.Lactobacillales.id.1800	Simple mode	15	0.188393	0.259691	0.480127		-0.320601	0.697386	1.20731	0.725713	2.0085	1.207 (0.726-2.008)
jfZByg	AxuyUN	outcome	order.Lactobacillales.id.1800	Weighted mode	15	0.153752	0.22706	0.50935		-0.291285	0.59879	1.1662	0.747302	1.81992	1.166 (0.747-1.82)
jHia6Z	AxuyUN	outcome	order.Pasteurellales.id.3688	MR Egger	13	-0.0974483	0.16551	0.567906		-0.421849	0.226952	0.907149	0.655833	1.25477	0.907 (0.656-1.255)
jHia6Z	AxuyUN	outcome	order.Pasteurellales.id.3688	Weighted median	13	-0.10777	0.0997966	0.280187		-0.303372	0.087831	0.897834	0.738325	1.0918	0.898 (0.738-1.092)
jHia6Z	AxuyUN	outcome	order.Pasteurellales.id.3688	Inverse variance weighted (fixed effects)	13	-0.102069	0.0772297	0.18629	0.866923	-0.25344	0.0493008	0.902967	0.776126	1.05054	0.903 (0.776-1.051)
jHia6Z	AxuyUN	outcome	order.Pasteurellales.id.3688	Simple mode	13	-0.116255	0.145179	0.438832		-0.400806	0.168296	0.890248	0.66978	1.18329	0.89 (0.67-1.183)
jHia6Z	AxuyUN	outcome	order.Pasteurellales.id.3688	Weighted mode	13	-0.103304	0.128789	0.438085		-0.355731	0.149124	0.901853	0.700661	1.16082	0.902 (0.701-1.161)
m0ByAU	AxuyUN	outcome	order.Desulfovibrionales.id.3156	MR Egger	11	-0.355626	0.539983	0.526648		-1.41399	0.70274	0.700734	0.243171	2.01928	0.701 (0.243-2.019)
m0ByAU	AxuyUN	outcome	order.Desulfovibrionales.id.3156	Weighted median	11	-0.0678184	0.167314	0.685231		-0.395755	0.260118	0.93443	0.673172	1.29708	0.934 (0.673-1.297)
m0ByAU	AxuyUN	outcome	order.Desulfovibrionales.id.3156	Inverse variance weighted (fixed effects)	11	-0.0286786	0.126336	0.820421	0.866923	-0.276296	0.218939	0.971729	0.758588	1.24476	0.972 (0.759-1.245)
m0ByAU	AxuyUN	outcome	order.Desulfovibrionales.id.3156	Simple mode	11	-0.0832194	0.254007	0.74995		-0.581073	0.414635	0.920149	0.559298	1.51382	0.92 (0.559-1.514)
m0ByAU	AxuyUN	outcome	order.Desulfovibrionales.id.3156	Weighted mode	11	-0.0962671	0.237051	0.693221		-0.560887	0.368353	0.908221	0.570703	1.44535	0.908 (0.571-1.445)
NKNDGp	AxuyUN	outcome	order.Methanobacteriales.id.120	MR Egger	9	0.429157	0.277557	0.165978		-0.114856	0.973169	1.53596	0.891495	2.64632	1.536 (0.891-2.646)
NKNDGp	AxuyUN	outcome	order.Methanobacteriales.id.120	Weighted median	9	-0.00328942	0.0954548	0.97251		-0.190381	0.183802	0.996716	0.826644	1.20178	0.997 (0.827-1.202)
NKNDGp	AxuyUN	outcome	order.Methanobacteriales.id.120	Inverse variance weighted (fixed effects)	9	0.0348228	0.0705167	0.62143	0.866923	-0.10339	0.173035	1.03544	0.901775	1.18891	1.035 (0.902-1.189)
NKNDGp	AxuyUN	outcome	order.Methanobacteriales.id.120	Simple mode	9	-0.0501563	0.159532	0.761262		-0.362839	0.262526	0.951081	0.695699	1.30021	0.951 (0.696-1.3)
NKNDGp	AxuyUN	outcome	order.Methanobacteriales.id.120	Weighted mode	9	-0.064264	0.132596	0.640909		-0.324153	0.195625	0.937757	0.72314	1.21607	0.938 (0.723-1.216)
oGD8An	AxuyUN	outcome	order.Coriobacteriales.id.810	MR Egger	14	0.740108	0.574646	0.22205		-0.386198	1.86641	2.09616	0.679636	6.46508	2.096 (0.68-6.465)
oGD8An	AxuyUN	outcome	order.Coriobacteriales.id.810	Weighted median	14	-0.0396061	0.167085	0.812624		-0.367093	0.287881	0.961168	0.692745	1.3336	0.961 (0.693-1.334)
oGD8An	AxuyUN	outcome	order.Coriobacteriales.id.810	Inverse variance weighted (fixed effects)	14	0.0607586	0.117228	0.604253	0.866923	-0.169008	0.290525	1.06264	0.844502	1.33713	1.063 (0.845-1.337)
oGD8An	AxuyUN	outcome	order.Coriobacteriales.id.810	Simple mode	14	-0.0329439	0.323376	0.920411		-0.666761	0.600873	0.967593	0.513369	1.82371	0.968 (0.513-1.824)
oGD8An	AxuyUN	outcome	order.Coriobacteriales.id.810	Weighted mode	14	-0.0660467	0.294757	0.826185		-0.643771	0.511677	0.936087	0.525308	1.66809	0.936 (0.525-1.668)
Oxkiqb	AxuyUN	outcome	order.Clostridiales.id.1863	MR Egger	11	0.596863	0.745264	0.443832		-0.863855	2.05758	1.81641	0.421534	7.82701	1.816 (0.422-7.827)
Oxkiqb	AxuyUN	outcome	order.Clostridiales.id.1863	Weighted median	11	0.0665436	0.189354	0.725271		-0.304591	0.437678	1.06881	0.737425	1.54911	1.069 (0.737-1.549)
Oxkiqb	AxuyUN	outcome	order.Clostridiales.id.1863	Inverse variance weighted (fixed effects)	11	0.0806705	0.130765	0.537291	0.866923	-0.175628	0.336969	1.08401	0.83893	1.4007	1.084 (0.839-1.401)
Oxkiqb	AxuyUN	outcome	order.Clostridiales.id.1863	Simple mode	11	-0.193242	0.338699	0.580903		-0.857091	0.470607	0.824283	0.424395	1.60097	0.824 (0.424-1.601)
Oxkiqb	AxuyUN	outcome	order.Clostridiales.id.1863	Weighted mode	11	0.354898	0.291102	0.250763		-0.215662	0.925458	1.42603	0.806007	2.52302	1.426 (0.806-2.523)
qiWbrh	AxuyUN	outcome	order.Selenomonadales.id.2165	MR Egger	12	-0.154324	0.47835	0.753628		-1.09189	0.783241	0.856994	0.335582	2.18855	0.857 (0.336-2.189)
qiWbrh	AxuyUN	outcome	order.Selenomonadales.id.2165	Weighted median	12	0.151136	0.167916	0.368082		-0.177979	0.480251	1.16315	0.83696	1.61648	1.163 (0.837-1.616)
qiWbrh	AxuyUN	outcome	order.Selenomonadales.id.2165	Inverse variance weighted (fixed effects)	12	0.125614	0.126905	0.322261	0.866923	-0.123121	0.374349	1.13384	0.884157	1.45404	1.134 (0.884-1.454)
qiWbrh	AxuyUN	outcome	order.Selenomonadales.id.2165	Simple mode	12	0.172682	0.255402	0.512929		-0.327905	0.67327	1.18849	0.720432	1.96064	1.188 (0.72-1.961)
qiWbrh	AxuyUN	outcome	order.Selenomonadales.id.2165	Weighted mode	12	0.15498	0.248797	0.546037		-0.332663	0.642622	1.16763	0.717012	1.90146	1.168 (0.717-1.901)
rsbOlb	AxuyUN	outcome	order.MollicutesRF9.id.11579	MR Egger	12	-0.136554	0.459894	0.7726		-1.03795	0.764839	0.872359	0.354181	2.14865	0.872 (0.354-2.149)
rsbOlb	AxuyUN	outcome	order.MollicutesRF9.id.11579	Weighted median	12	0.0104177	0.147226	0.943589		-0.278146	0.298981	1.01047	0.757186	1.34848	1.01 (0.757-1.348)
rsbOlb	AxuyUN	outcome	order.MollicutesRF9.id.11579	Inverse variance weighted (multiplicative random effects)	12	-0.0462474	0.143414	0.747093	0.866923	-0.327339	0.234844	0.954806	0.72084	1.26471	0.955 (0.721-1.265)
rsbOlb	AxuyUN	outcome	order.MollicutesRF9.id.11579	Simple mode	12	0.118668	0.29484	0.695039		-0.459218	0.696555	1.126	0.631777	2.00683	1.126 (0.632-2.007)
rsbOlb	AxuyUN	outcome	order.MollicutesRF9.id.11579	Weighted mode	12	-0.00127441	0.224194	0.995566		-0.440695	0.438146	0.998726	0.643589	1.54983	0.999 (0.644-1.55)
sFxDb3	AxuyUN	outcome	order.Burkholderiales.id.2874	MR Egger	10	0.836168	0.591218	0.194987		-0.32262	1.99496	2.30751	0.724249	7.35188	2.308 (0.724-7.352)
sFxDb3	AxuyUN	outcome	order.Burkholderiales.id.2874	Weighted median	10	-0.182807	0.204541	0.37146		-0.583706	0.218093	0.832929	0.557827	1.2437	0.833 (0.558-1.244)
sFxDb3	AxuyUN	outcome	order.Burkholderiales.id.2874	Inverse variance weighted (multiplicative random effects)	10	-0.0600284	0.202843	0.767279	0.866923	-0.4576	0.337543	0.941738	0.632801	1.4015	0.942 (0.633-1.401)
sFxDb3	AxuyUN	outcome	order.Burkholderiales.id.2874	Simple mode	10	-0.486214	0.409806	0.265819		-1.28943	0.317005	0.61495	0.275427	1.37301	0.615 (0.275-1.373)
sFxDb3	AxuyUN	outcome	order.Burkholderiales.id.2874	Weighted mode	10	-0.430732	0.391962	0.300331		-1.19898	0.337513	0.650033	0.301502	1.40146	0.65 (0.302-1.401)
staWrf	AxuyUN	outcome	order.Rhodospirillales.id.2667	MR Egger	13	-0.60217	0.378412	0.139847		-1.34386	0.139517	0.547622	0.260838	1.14972	0.548 (0.261-1.15)
staWrf	AxuyUN	outcome	order.Rhodospirillales.id.2667	Weighted median	13	-0.0745294	0.121318	0.538997		-0.312313	0.163254	0.92818	0.731753	1.17734	0.928 (0.732-1.177)
staWrf	AxuyUN	outcome	order.Rhodospirillales.id.2667	Inverse variance weighted (fixed effects)	13	-0.0860786	0.0814227	0.290429	0.866923	-0.245667	0.0735099	0.917522	0.782183	1.07628	0.918 (0.782-1.076)
staWrf	AxuyUN	outcome	order.Rhodospirillales.id.2667	Simple mode	13	0.0409491	0.225932	0.8592		-0.401878	0.483776	1.0418	0.669063	1.62219	1.042 (0.669-1.622)
staWrf	AxuyUN	outcome	order.Rhodospirillales.id.2667	Weighted mode	13	-0.0385343	0.21832	0.862842		-0.466441	0.389373	0.962199	0.62723	1.47605	0.962 (0.627-1.476)
tSliO9	AxuyUN	outcome	order.Bacteroidales.id.913	MR Egger	12	-0.204542	0.302318	0.514018		-0.797084	0.388001	0.815021	0.450641	1.47403	0.815 (0.451-1.474)
tSliO9	AxuyUN	outcome	order.Bacteroidales.id.913	Weighted median	12	-0.18037	0.169079	0.286072		-0.511766	0.151025	0.834961	0.599436	1.16303	0.835 (0.599-1.163)
tSliO9	AxuyUN	outcome	order.Bacteroidales.id.913	Inverse variance weighted (fixed effects)	12	-0.119097	0.128456	0.353853	0.866923	-0.370871	0.132677	0.887722	0.690133	1.14188	0.888 (0.69-1.142)
tSliO9	AxuyUN	outcome	order.Bacteroidales.id.913	Simple mode	12	-0.25612	0.310456	0.426911		-0.864614	0.352374	0.774049	0.421214	1.42244	0.774 (0.421-1.422)
tSliO9	AxuyUN	outcome	order.Bacteroidales.id.913	Weighted mode	12	-0.216559	0.295713	0.479282		-0.796155	0.363038	0.805285	0.45106	1.43769	0.805 (0.451-1.438)
uCOF7P	AxuyUN	outcome	order.Bacillales.id.1674	MR Egger	8	-0.544447	0.293835	0.113334		-1.12036	0.0314701	0.580163	0.326161	1.03197	0.58 (0.326-1.032)
uCOF7P	AxuyUN	outcome	order.Bacillales.id.1674	Weighted median	8	-0.144715	0.0933338	0.121018		-0.32765	0.0382188	0.865269	0.720616	1.03896	0.865 (0.721-1.039)
uCOF7P	AxuyUN	outcome	order.Bacillales.id.1674	Inverse variance weighted (fixed effects)	8	-0.0510248	0.0664256	0.442399	0.866923	-0.181219	0.0791694	0.950255	0.834253	1.08239	0.95 (0.834-1.082)
uCOF7P	AxuyUN	outcome	order.Bacillales.id.1674	Simple mode	8	-0.165721	0.155461	0.321805		-0.470424	0.138982	0.847282	0.624737	1.1491	0.847 (0.625-1.149)
uCOF7P	AxuyUN	outcome	order.Bacillales.id.1674	Weighted mode	8	-0.15662	0.135395	0.285317		-0.421994	0.108755	0.855029	0.655738	1.11489	0.855 (0.656-1.115)
3cOJ1f	AxuyUN	outcome	class.Actinobacteria.id.419	MR Egger	14	0.484961	0.283138	0.112442		-0.0699903	1.03991	1.62411	0.932403	2.82897	1.624 (0.932-2.829)
3cOJ1f	AxuyUN	outcome	class.Actinobacteria.id.419	Weighted median	14	0.0979536	0.138257	0.478642		-0.173031	0.368938	1.10291	0.841112	1.4462	1.103 (0.841-1.446)
3cOJ1f	AxuyUN	outcome	class.Actinobacteria.id.419	Inverse variance weighted (fixed effects)	14	0.0255442	0.100311	0.798993	0.892664	-0.171065	0.222153	1.02587	0.842767	1.24876	1.026 (0.843-1.249)
3cOJ1f	AxuyUN	outcome	class.Actinobacteria.id.419	Simple mode	14	0.0721384	0.233539	0.762298		-0.385598	0.529875	1.0748	0.680044	1.69872	1.075 (0.68-1.699)
3cOJ1f	AxuyUN	outcome	class.Actinobacteria.id.419	Weighted mode	14	0.105183	0.180408	0.569851		-0.248418	0.458784	1.11091	0.780034	1.58215	1.111 (0.78-1.582)
3Oo7Td	AxuyUN	outcome	class.Methanobacteria.id.119	MR Egger	9	0.429157	0.277557	0.165978		-0.114856	0.973169	1.53596	0.891495	2.64632	1.536 (0.891-2.646)
3Oo7Td	AxuyUN	outcome	class.Methanobacteria.id.119	Weighted median	9	-0.00328942	0.101377	0.974115		-0.201989	0.19541	0.996716	0.817104	1.21581	0.997 (0.817-1.216)
3Oo7Td	AxuyUN	outcome	class.Methanobacteria.id.119	Inverse variance weighted (fixed effects)	9	0.0348228	0.0705167	0.62143	0.892664	-0.10339	0.173035	1.03544	0.901775	1.18891	1.035 (0.902-1.189)
3Oo7Td	AxuyUN	outcome	class.Methanobacteria.id.119	Simple mode	9	-0.0501563	0.159928	0.761833		-0.363615	0.263303	0.951081	0.695159	1.30122	0.951 (0.695-1.301)
3Oo7Td	AxuyUN	outcome	class.Methanobacteria.id.119	Weighted mode	9	-0.064264	0.139012	0.656185		-0.336727	0.208199	0.937757	0.714104	1.23146	0.938 (0.714-1.231)
dP6VTT	AxuyUN	outcome	class.Alphaproteobacteria.id.2379	MR Egger	6	0.0662278	0.442391	0.888243		-0.800858	0.933313	1.06847	0.448944	2.54292	1.068 (0.449-2.543)
dP6VTT	AxuyUN	outcome	class.Alphaproteobacteria.id.2379	Weighted median	6	0.18694	0.156489	0.232249		-0.119779	0.493658	1.20555	0.887117	1.6383	1.206 (0.887-1.638)
dP6VTT	AxuyUN	outcome	class.Alphaproteobacteria.id.2379	Inverse variance weighted (fixed effects)	6	0.223872	0.126382	0.0764972	0.611977	-0.023838	0.471581	1.25091	0.976444	1.60253	1.251 (0.976-1.603)
dP6VTT	AxuyUN	outcome	class.Alphaproteobacteria.id.2379	Simple mode	6	0.193497	0.207499	0.393871		-0.2132	0.600195	1.21349	0.807994	1.82247	1.213 (0.808-1.822)
dP6VTT	AxuyUN	outcome	class.Alphaproteobacteria.id.2379	Weighted mode	6	0.187123	0.200222	0.392907		-0.205311	0.579558	1.20578	0.814394	1.78525	1.206 (0.814-1.785)
Fr2Ff4	AxuyUN	outcome	class.Clostridia.id.1859	MR Egger	10	1.12266	0.575366	0.0868307		-0.0050617	2.25037	3.07301	0.994951	9.49129	3.073 (0.995-9.491)
Fr2Ff4	AxuyUN	outcome	class.Clostridia.id.1859	Weighted median	10	0.0867153	0.183101	0.63579		-0.272162	0.445593	1.09059	0.761731	1.56142	1.091 (0.762-1.561)
Fr2Ff4	AxuyUN	outcome	class.Clostridia.id.1859	Inverse variance weighted (fixed effects)	10	0.148133	0.134569	0.270985	0.756542	-0.115622	0.411887	1.15967	0.890812	1.50966	1.16 (0.891-1.51)
Fr2Ff4	AxuyUN	outcome	class.Clostridia.id.1859	Simple mode	10	-0.21317	0.352443	0.560227		-0.903958	0.477618	0.808019	0.404964	1.61223	0.808 (0.405-1.612)
Fr2Ff4	AxuyUN	outcome	class.Clostridia.id.1859	Weighted mode	10	-0.174233	0.307407	0.584718		-0.776751	0.428285	0.840101	0.459898	1.53462	0.84 (0.46-1.535)
FRQYhm	AxuyUN	outcome	class.Gammaproteobacteria.id.3303	MR Egger	7	-0.0114185	0.524967	0.983488		-1.04035	1.01752	0.988646	0.35333	2.76632	0.989 (0.353-2.766)
FRQYhm	AxuyUN	outcome	class.Gammaproteobacteria.id.3303	Weighted median	7	0.158384	0.211678	0.45432		-0.256505	0.573273	1.17162	0.773751	1.77406	1.172 (0.774-1.774)
FRQYhm	AxuyUN	outcome	class.Gammaproteobacteria.id.3303	Inverse variance weighted (fixed effects)	7	0.14257	0.161812	0.378271	0.756542	-0.174581	0.459722	1.15323	0.839809	1.58363	1.153 (0.84-1.584)
FRQYhm	AxuyUN	outcome	class.Gammaproteobacteria.id.3303	Simple mode	7	0.389065	0.302909	0.246353		-0.204638	0.982767	1.4756	0.814943	2.67184	1.476 (0.815-2.672)
FRQYhm	AxuyUN	outcome	class.Gammaproteobacteria.id.3303	Weighted mode	7	0.340532	0.289092	0.283421		-0.226087	0.907151	1.4057	0.797648	2.47726	1.406 (0.798-2.477)
IgBtIU	AxuyUN	outcome	class.Bacilli.id.1673	MR Egger	18	-0.221735	0.289978	0.455604		-0.790092	0.346622	0.801128	0.453803	1.41428	0.801 (0.454-1.414)
IgBtIU	AxuyUN	outcome	class.Bacilli.id.1673	Weighted median	18	0.115377	0.145463	0.427678		-0.169731	0.400486	1.1223	0.843892	1.49255	1.122 (0.844-1.493)
IgBtIU	AxuyUN	outcome	class.Bacilli.id.1673	Inverse variance weighted (fixed effects)	18	0.0889078	0.0985453	0.36695	0.756542	-0.104241	0.282057	1.09298	0.901008	1.32585	1.093 (0.901-1.326)
IgBtIU	AxuyUN	outcome	class.Bacilli.id.1673	Simple mode	18	0.128579	0.268062	0.637581		-0.396822	0.653981	1.13721	0.672453	1.92318	1.137 (0.672-1.923)
IgBtIU	AxuyUN	outcome	class.Bacilli.id.1673	Weighted mode	18	0.128579	0.228943	0.581704		-0.32015	0.577308	1.13721	0.72604	1.78124	1.137 (0.726-1.781)
Msb4zz	AxuyUN	outcome	class.Melainabacteria.id.1589	MR Egger	10	-0.103775	0.272863	0.713609		-0.638585	0.431036	0.901429	0.528039	1.53885	0.901 (0.528-1.539)
Msb4zz	AxuyUN	outcome	class.Melainabacteria.id.1589	Weighted median	10	-0.16119	0.118348	0.173198		-0.393151	0.0707722	0.851131	0.674927	1.07334	0.851 (0.675-1.073)
Msb4zz	AxuyUN	outcome	class.Melainabacteria.id.1589	Inverse variance weighted (fixed effects)	10	-0.187419	0.0815062	0.02148	0.343679	-0.347171	-0.0276665	0.829097	0.706685	0.972713	0.829 (0.707-0.973)
Msb4zz	AxuyUN	outcome	class.Melainabacteria.id.1589	Simple mode	10	-0.0679284	0.1867	0.72438		-0.43386	0.298003	0.934327	0.648003	1.34717	0.934 (0.648-1.347)
Msb4zz	AxuyUN	outcome	class.Melainabacteria.id.1589	Weighted mode	10	-0.102967	0.18095	0.58325		-0.457628	0.251694	0.902157	0.632783	1.2862	0.902 (0.633-1.286)
MXS84H	AxuyUN	outcome	class.Negativicutes.id.2164	MR Egger	12	-0.154324	0.47835	0.753628		-1.09189	0.783241	0.856994	0.335582	2.18855	0.857 (0.336-2.189)
MXS84H	AxuyUN	outcome	class.Negativicutes.id.2164	Weighted median	12	0.151136	0.167931	0.368126		-0.178009	0.480281	1.16315	0.836935	1.61653	1.163 (0.837-1.617)
MXS84H	AxuyUN	outcome	class.Negativicutes.id.2164	Inverse variance weighted (fixed effects)	12	0.125614	0.126905	0.322261	0.756542	-0.123121	0.374349	1.13384	0.884157	1.45404	1.134 (0.884-1.454)
MXS84H	AxuyUN	outcome	class.Negativicutes.id.2164	Simple mode	12	0.172682	0.266086	0.529672		-0.348846	0.694211	1.18849	0.705502	2.00213	1.188 (0.706-2.002)
MXS84H	AxuyUN	outcome	class.Negativicutes.id.2164	Weighted mode	12	0.15498	0.2515	0.550287		-0.33796	0.64792	1.16763	0.713224	1.91156	1.168 (0.713-1.912)
n3j0op	AxuyUN	outcome	class.Deltaproteobacteria.id.3087	MR Egger	12	-0.209543	0.551567	0.71196		-1.29061	0.871529	0.810955	0.275102	2.39056	0.811 (0.275-2.391)
n3j0op	AxuyUN	outcome	class.Deltaproteobacteria.id.3087	Weighted median	12	-0.0271217	0.160617	0.865907		-0.34193	0.287687	0.973243	0.710398	1.33334	0.973 (0.71-1.333)
n3j0op	AxuyUN	outcome	class.Deltaproteobacteria.id.3087	Inverse variance weighted (fixed effects)	12	-0.0216915	0.121864	0.858725	0.892664	-0.260545	0.217162	0.978542	0.770632	1.24255	0.979 (0.771-1.243)
n3j0op	AxuyUN	outcome	class.Deltaproteobacteria.id.3087	Simple mode	12	0.160249	0.259926	0.550099		-0.349206	0.669705	1.1738	0.705248	1.95366	1.174 (0.705-1.954)
n3j0op	AxuyUN	outcome	class.Deltaproteobacteria.id.3087	Weighted mode	12	-0.0371912	0.25274	0.885674		-0.532561	0.458179	0.963492	0.587099	1.58119	0.963 (0.587-1.581)
nQHoYD	AxuyUN	outcome	class.Lentisphaeria.id.2250	MR Egger	8	-0.306205	0.288125	0.328785		-0.870929	0.258519	0.736235	0.418562	1.29501	0.736 (0.419-1.295)
nQHoYD	AxuyUN	outcome	class.Lentisphaeria.id.2250	Weighted median	8	0.0600801	0.104063	0.563708		-0.143884	0.264044	1.06192	0.865988	1.30219	1.062 (0.866-1.302)
nQHoYD	AxuyUN	outcome	class.Lentisphaeria.id.2250	Inverse variance weighted (fixed effects)	8	0.0180529	0.0809742	0.823577	0.892664	-0.140657	0.176762	1.01822	0.868788	1.19335	1.018 (0.869-1.193)
nQHoYD	AxuyUN	outcome	class.Lentisphaeria.id.2250	Simple mode	8	0.0842234	0.172218	0.639755		-0.253323	0.42177	1.08787	0.776217	1.52466	1.088 (0.776-1.525)
nQHoYD	AxuyUN	outcome	class.Lentisphaeria.id.2250	Weighted mode	8	0.0921692	0.168616	0.60162		-0.238318	0.422657	1.09655	0.787952	1.52601	1.097 (0.788-1.526)
nRNBx9	AxuyUN	outcome	class.Mollicutes.id.3920	MR Egger	12	-0.20471	0.427566	0.642391		-1.04274	0.633319	0.814883	0.352488	1.88385	0.815 (0.352-1.884)
nRNBx9	AxuyUN	outcome	class.Mollicutes.id.3920	Weighted median	12	0.0527043	0.144028	0.714416		-0.22959	0.334998	1.05412	0.79486	1.39794	1.054 (0.795-1.398)
nRNBx9	AxuyUN	outcome	class.Mollicutes.id.3920	Inverse variance weighted (fixed effects)	12	0.0299021	0.100497	0.766052	0.892664	-0.167071	0.226876	1.03035	0.846139	1.25467	1.03 (0.846-1.255)
nRNBx9	AxuyUN	outcome	class.Mollicutes.id.3920	Simple mode	12	0.0794726	0.261561	0.76692		-0.433186	0.592131	1.08272	0.64844	1.80784	1.083 (0.648-1.808)
nRNBx9	AxuyUN	outcome	class.Mollicutes.id.3920	Weighted mode	12	0.0412348	0.23797	0.865581		-0.425187	0.507656	1.0421	0.653648	1.66139	1.042 (0.654-1.661)
szt6bn	AxuyUN	outcome	class.Coriobacteriia.id.809	MR Egger	14	0.740108	0.574646	0.22205		-0.386198	1.86641	2.09616	0.679636	6.46508	2.096 (0.68-6.465)
szt6bn	AxuyUN	outcome	class.Coriobacteriia.id.809	Weighted median	14	-0.0396061	0.169967	0.815744		-0.372742	0.293529	0.961168	0.688843	1.34115	0.961 (0.689-1.341)
szt6bn	AxuyUN	outcome	class.Coriobacteriia.id.809	Inverse variance weighted (fixed effects)	14	0.0607586	0.117228	0.604253	0.892664	-0.169008	0.290525	1.06264	0.844502	1.33713	1.063 (0.845-1.337)
szt6bn	AxuyUN	outcome	class.Coriobacteriia.id.809	Simple mode	14	-0.0329439	0.332719	0.922638		-0.685073	0.619185	0.967593	0.504054	1.85741	0.968 (0.504-1.857)
szt6bn	AxuyUN	outcome	class.Coriobacteriia.id.809	Weighted mode	14	-0.0660467	0.283397	0.819349		-0.621504	0.489411	0.936087	0.537136	1.63136	0.936 (0.537-1.631)
UsMxlz	AxuyUN	outcome	class.Verrucomicrobiae.id.4029	MR Egger	11	0.143	0.500654	0.781629		-0.838283	1.12428	1.15373	0.432453	3.07801	1.154 (0.432-3.078)
UsMxlz	AxuyUN	outcome	class.Verrucomicrobiae.id.4029	Weighted median	11	0.146302	0.15137	0.333783		-0.150382	0.442986	1.15755	0.860379	1.55735	1.158 (0.86-1.557)
UsMxlz	AxuyUN	outcome	class.Verrucomicrobiae.id.4029	Inverse variance weighted (fixed effects)	11	0.0950299	0.106055	0.370228	0.756542	-0.112837	0.302897	1.09969	0.893296	1.35377	1.1 (0.893-1.354)
UsMxlz	AxuyUN	outcome	class.Verrucomicrobiae.id.4029	Simple mode	11	0.228775	0.29692	0.458824		-0.353189	0.810739	1.25706	0.702445	2.24957	1.257 (0.702-2.25)
UsMxlz	AxuyUN	outcome	class.Verrucomicrobiae.id.4029	Weighted mode	11	0.167414	0.253243	0.5235		-0.328943	0.66377	1.18224	0.719684	1.9421	1.182 (0.72-1.942)
UTPK2n	AxuyUN	outcome	class.Bacteroidia.id.912	MR Egger	12	-0.204542	0.302318	0.514018		-0.797084	0.388001	0.815021	0.450641	1.47403	0.815 (0.451-1.474)
UTPK2n	AxuyUN	outcome	class.Bacteroidia.id.912	Weighted median	12	-0.18037	0.173633	0.298896		-0.520691	0.15995	0.834961	0.59411	1.17345	0.835 (0.594-1.173)
UTPK2n	AxuyUN	outcome	class.Bacteroidia.id.912	Inverse variance weighted (fixed effects)	12	-0.119097	0.128456	0.353853	0.756542	-0.370871	0.132677	0.887722	0.690133	1.14188	0.888 (0.69-1.142)
UTPK2n	AxuyUN	outcome	class.Bacteroidia.id.912	Simple mode	12	-0.25612	0.29334	0.401258		-0.831067	0.318827	0.774049	0.435584	1.37551	0.774 (0.436-1.376)
UTPK2n	AxuyUN	outcome	class.Bacteroidia.id.912	Weighted mode	12	-0.216559	0.292697	0.474872		-0.790246	0.357128	0.805285	0.453733	1.42922	0.805 (0.454-1.429)
X4kHrP	AxuyUN	outcome	class.Betaproteobacteria.id.2867	MR Egger	10	0.840799	0.583496	0.187563		-0.302853	1.98445	2.31822	0.738708	7.27505	2.318 (0.739-7.275)
X4kHrP	AxuyUN	outcome	class.Betaproteobacteria.id.2867	Weighted median	10	-0.105497	0.207682	0.611472		-0.512553	0.301559	0.899878	0.598965	1.35197	0.9 (0.599-1.352)
X4kHrP	AxuyUN	outcome	class.Betaproteobacteria.id.2867	Inverse variance weighted (multiplicative random effects)	10	-0.0268042	0.198646	0.892664	0.892664	-0.41615	0.362542	0.973552	0.659581	1.43698	0.974 (0.66-1.437)
X4kHrP	AxuyUN	outcome	class.Betaproteobacteria.id.2867	Simple mode	10	-0.36845	0.433953	0.417862		-1.219	0.482098	0.691806	0.295526	1.61947	0.692 (0.296-1.619)
X4kHrP	AxuyUN	outcome	class.Betaproteobacteria.id.2867	Weighted mode	10	-0.314419	0.394494	0.445955		-1.08763	0.458788	0.730213	0.337015	1.58216	0.73 (0.337-1.582)
ZJXDpG	AxuyUN	outcome	class.Erysipelotrichia.id.2147	MR Egger	13	0.201082	0.62516	0.753748		-1.02423	1.4264	1.22273	0.359072	4.16367	1.223 (0.359-4.164)
ZJXDpG	AxuyUN	outcome	class.Erysipelotrichia.id.2147	Weighted median	13	0.0924687	0.179009	0.605465		-0.25839	0.443327	1.09688	0.772294	1.55788	1.097 (0.772-1.558)
ZJXDpG	AxuyUN	outcome	class.Erysipelotrichia.id.2147	Inverse variance weighted (fixed effects)	13	-0.100991	0.12694	0.426275	0.757822	-0.349795	0.147812	0.903941	0.704833	1.15929	0.904 (0.705-1.159)
ZJXDpG	AxuyUN	outcome	class.Erysipelotrichia.id.2147	Simple mode	13	0.217162	0.336112	0.530377		-0.441617	0.875941	1.24255	0.642996	2.40113	1.243 (0.643-2.401)
ZJXDpG	AxuyUN	outcome	class.Erysipelotrichia.id.2147	Weighted mode	13	0.217162	0.284588	0.460157		-0.34063	0.774954	1.24255	0.711322	2.17049	1.243 (0.711-2.17)
0rWmph	AxuyUN	outcome	phylum.Firmicutes.id.1672	MR Egger	14	-0.550697	0.31742	0.10834		-1.17284	0.0714456	0.576548	0.309487	1.07406	0.577 (0.309-1.074)
0rWmph	AxuyUN	outcome	phylum.Firmicutes.id.1672	Weighted median	14	-0.0720158	0.168418	0.668942		-0.402116	0.258084	0.930516	0.668903	1.29445	0.931 (0.669-1.294)
0rWmph	AxuyUN	outcome	phylum.Firmicutes.id.1672	Inverse variance weighted (fixed effects)	14	0.0813483	0.109672	0.458245	0.824841	-0.133609	0.296306	1.08475	0.874932	1.34488	1.085 (0.875-1.345)
0rWmph	AxuyUN	outcome	phylum.Firmicutes.id.1672	Simple mode	14	0.53805	0.384615	0.185237		-0.215795	1.29189	1.71266	0.8059	3.63968	1.713 (0.806-3.64)
0rWmph	AxuyUN	outcome	phylum.Firmicutes.id.1672	Weighted mode	14	-0.356374	0.310126	0.271209		-0.964222	0.251474	0.700211	0.38128	1.28592	0.7 (0.381-1.286)
2neTKK	AxuyUN	outcome	phylum.Euryarchaeota.id.55	MR Egger	11	0.351891	0.274706	0.232225		-0.186533	0.890315	1.42175	0.829831	2.4359	1.422 (0.83-2.436)
2neTKK	AxuyUN	outcome	phylum.Euryarchaeota.id.55	Weighted median	11	0.0373119	0.0871795	0.668659		-0.13356	0.208184	1.03802	0.874975	1.23144	1.038 (0.875-1.231)
2neTKK	AxuyUN	outcome	phylum.Euryarchaeota.id.55	Inverse variance weighted (fixed effects)	11	0.0602066	0.0617957	0.329915	0.824841	-0.060913	0.181326	1.06206	0.940905	1.19881	1.062 (0.941-1.199)
2neTKK	AxuyUN	outcome	phylum.Euryarchaeota.id.55	Simple mode	11	-0.0240959	0.135762	0.86267		-0.290189	0.241997	0.976192	0.748122	1.27379	0.976 (0.748-1.274)
2neTKK	AxuyUN	outcome	phylum.Euryarchaeota.id.55	Weighted mode	11	-0.00254858	0.135896	0.985406		-0.268904	0.263807	0.997455	0.764217	1.30188	0.997 (0.764-1.302)
6gX3qe	AxuyUN	outcome	phylum.Tenericutes.id.3919	MR Egger	12	-0.20471	0.427566	0.642391		-1.04274	0.633319	0.814883	0.352488	1.88385	0.815 (0.352-1.884)
6gX3qe	AxuyUN	outcome	phylum.Tenericutes.id.3919	Weighted median	12	0.0527043	0.145152	0.716531		-0.231793	0.337201	1.05412	0.793111	1.40102	1.054 (0.793-1.401)
6gX3qe	AxuyUN	outcome	phylum.Tenericutes.id.3919	Inverse variance weighted (fixed effects)	12	0.0299021	0.100497	0.766052	0.861808	-0.167071	0.226876	1.03035	0.846139	1.25467	1.03 (0.846-1.255)
6gX3qe	AxuyUN	outcome	phylum.Tenericutes.id.3919	Simple mode	12	0.0794726	0.249502	0.756052		-0.40955	0.568496	1.08272	0.663949	1.76561	1.083 (0.664-1.766)
6gX3qe	AxuyUN	outcome	phylum.Tenericutes.id.3919	Weighted mode	12	0.0412348	0.222302	0.856221		-0.394478	0.476948	1.0421	0.674032	1.61115	1.042 (0.674-1.611)
7ioeKt	AxuyUN	outcome	phylum.Proteobacteria.id.2375	MR Egger	12	0.211314	0.38807	0.598012		-0.549303	0.971931	1.2353	0.577352	2.64304	1.235 (0.577-2.643)
7ioeKt	AxuyUN	outcome	phylum.Proteobacteria.id.2375	Weighted median	12	-0.0961617	0.16921	0.569832		-0.427813	0.235489	0.908317	0.651933	1.26553	0.908 (0.652-1.266)
7ioeKt	AxuyUN	outcome	phylum.Proteobacteria.id.2375	Inverse variance weighted (fixed effects)	12	-0.0913807	0.12131	0.451279	0.824841	-0.329148	0.146386	0.91267	0.719537	1.15764	0.913 (0.72-1.158)
7ioeKt	AxuyUN	outcome	phylum.Proteobacteria.id.2375	Simple mode	12	-0.140624	0.24719	0.580861		-0.625116	0.343869	0.868816	0.535199	1.41039	0.869 (0.535-1.41)
7ioeKt	AxuyUN	outcome	phylum.Proteobacteria.id.2375	Weighted mode	12	-0.118761	0.247081	0.640178		-0.603039	0.365517	0.88802	0.547147	1.44126	0.888 (0.547-1.441)
fE3r8h	AxuyUN	outcome	phylum.Verrucomicrobia.id.3982	MR Egger	12	-0.282899	0.264525	0.309997		-0.801367	0.235569	0.753596	0.448715	1.26563	0.754 (0.449-1.266)
fE3r8h	AxuyUN	outcome	phylum.Verrucomicrobia.id.3982	Weighted median	12	0.105532	0.143208	0.461174		-0.175156	0.38622	1.1113	0.839326	1.47141	1.111 (0.839-1.471)
fE3r8h	AxuyUN	outcome	phylum.Verrucomicrobia.id.3982	Inverse variance weighted (fixed effects)	12	0.158482	0.100665	0.115408	0.824841	-0.0388222	0.355786	1.17173	0.961922	1.4273	1.172 (0.962-1.427)
fE3r8h	AxuyUN	outcome	phylum.Verrucomicrobia.id.3982	Simple mode	12	0.0664281	0.253961	0.798487		-0.431335	0.564191	1.06868	0.649641	1.75803	1.069 (0.65-1.758)
fE3r8h	AxuyUN	outcome	phylum.Verrucomicrobia.id.3982	Weighted mode	12	-0.0578169	0.204897	0.783048		-0.459416	0.343782	0.943823	0.631653	1.41027	0.944 (0.632-1.41)
gkAVOW	AxuyUN	outcome	phylum.Lentisphaerae.id.2238	MR Egger	9	-0.31228	0.288842	0.315466		-0.87841	0.25385	0.731777	0.415443	1.28898	0.732 (0.415-1.289)
gkAVOW	AxuyUN	outcome	phylum.Lentisphaerae.id.2238	Weighted median	9	-0.00955855	0.103827	0.926649		-0.21306	0.193943	0.990487	0.808108	1.21403	0.99 (0.808-1.214)
gkAVOW	AxuyUN	outcome	phylum.Lentisphaerae.id.2238	Inverse variance weighted (fixed effects)	9	0.0120188	0.0757903	0.874	0.874	-0.13653	0.160568	1.01209	0.87238	1.17418	1.012 (0.872-1.174)
gkAVOW	AxuyUN	outcome	phylum.Lentisphaerae.id.2238	Simple mode	9	0.0123331	0.15495	0.938515		-0.291369	0.316035	1.01241	0.74724	1.37168	1.012 (0.747-1.372)
gkAVOW	AxuyUN	outcome	phylum.Lentisphaerae.id.2238	Weighted mode	9	0.0334607	0.157362	0.836929		-0.274968	0.34189	1.03403	0.759596	1.40761	1.034 (0.76-1.408)
II0qrp	AxuyUN	outcome	phylum.Actinobacteria.id.400	MR Egger	14	-0.378645	0.477649	0.443328		-1.31484	0.557547	0.684789	0.268518	1.74638	0.685 (0.269-1.746)
II0qrp	AxuyUN	outcome	phylum.Actinobacteria.id.400	Weighted median	14	0.0551169	0.157131	0.725761		-0.25286	0.363094	1.05666	0.776576	1.43777	1.057 (0.777-1.438)
II0qrp	AxuyUN	outcome	phylum.Actinobacteria.id.400	Inverse variance weighted (fixed effects)	14	0.0531422	0.115062	0.644182	0.828235	-0.172378	0.278663	1.05458	0.841661	1.32136	1.055 (0.842-1.321)
II0qrp	AxuyUN	outcome	phylum.Actinobacteria.id.400	Simple mode	14	0.0971007	0.265267	0.720217		-0.422823	0.617024	1.10197	0.655195	1.8534	1.102 (0.655-1.853)
II0qrp	AxuyUN	outcome	phylum.Actinobacteria.id.400	Weighted mode	14	0.0695408	0.211566	0.74762		-0.345128	0.484209	1.07202	0.70813	1.62289	1.072 (0.708-1.623)
oChqj7	AxuyUN	outcome	phylum.Bacteroidetes.id.905	MR Egger	10	-0.0408915	0.30162	0.895508		-0.632066	0.550283	0.959933	0.531493	1.73374	0.96 (0.531-1.734)
oChqj7	AxuyUN	outcome	phylum.Bacteroidetes.id.905	Weighted median	10	-0.185192	0.186662	0.321137		-0.551051	0.180666	0.830944	0.576344	1.19802	0.831 (0.576-1.198)
oChqj7	AxuyUN	outcome	phylum.Bacteroidetes.id.905	Inverse variance weighted (fixed effects)	10	-0.165769	0.136671	0.225165	0.824841	-0.433644	0.102106	0.847242	0.648143	1.1075	0.847 (0.648-1.108)
oChqj7	AxuyUN	outcome	phylum.Bacteroidetes.id.905	Simple mode	10	-0.0898452	0.303265	0.773754		-0.684244	0.504553	0.914073	0.504472	1.65625	0.914 (0.504-1.656)
oChqj7	AxuyUN	outcome	phylum.Bacteroidetes.id.905	Weighted mode	10	-0.027203	0.304613	0.930796		-0.624244	0.569838	0.973164	0.535666	1.76798	0.973 (0.536-1.768)
PcT6eJ	AxuyUN	outcome	phylum.Cyanobacteria.id.1500	MR Egger	8	-0.0107605	0.347035	0.97627		-0.690949	0.669428	0.989297	0.5011	1.95312	0.989 (0.501-1.953)
PcT6eJ	AxuyUN	outcome	phylum.Cyanobacteria.id.1500	Weighted median	8	0.0140392	0.13327	0.916103		-0.247171	0.275249	1.01414	0.781007	1.31686	1.014 (0.781-1.317)
PcT6eJ	AxuyUN	outcome	phylum.Cyanobacteria.id.1500	Inverse variance weighted (fixed effects)	8	-0.0576488	0.0973974	0.553922	0.828235	-0.248548	0.13325	0.943981	0.779933	1.14254	0.944 (0.78-1.143)
PcT6eJ	AxuyUN	outcome	phylum.Cyanobacteria.id.1500	Simple mode	8	0.028516	0.20013	0.890709		-0.363738	0.42077	1.02893	0.695073	1.52313	1.029 (0.695-1.523)
PcT6eJ	AxuyUN	outcome	phylum.Cyanobacteria.id.1500	Weighted mode	8	0.026188	0.201957	0.900474		-0.369649	0.422025	1.02653	0.690977	1.52505	1.027 (0.691-1.525)

## Sheet: Sig
id.exposure	id.outcome	outcome	exposure	method	nsnp	b	se	pval	p_BH	lo_ci	up_ci	or	or_lci95	or_uci95	estimate
0lsDJy	AxuyUN	outcome	genus.DefluviitaleaceaeUCG011.id.11287	MR Egger	9	0.12544	0.380432	0.751252		-0.620207	0.871086	1.13365	0.537833	2.38951	1.13 (0.54-2.39)
0lsDJy	AxuyUN	outcome	genus.DefluviitaleaceaeUCG011.id.11287	Weighted median	9	-0.227364	0.13831	0.100202		-0.498452	0.0437236	0.796631	0.60747	1.04469	0.8 (0.61-1.04)
0lsDJy	AxuyUN	outcome	genus.DefluviitaleaceaeUCG011.id.11287	Inverse variance weighted (fixed effects)	9	-0.218765	0.105231	0.0376264	0.526357	-0.425019	-0.0125121	0.80351	0.653758	0.987566	0.8 (0.65-0.99)
0lsDJy	AxuyUN	outcome	genus.DefluviitaleaceaeUCG011.id.11287	Simple mode	9	-0.214884	0.210171	0.336501		-0.62682	0.197052	0.806635	0.534288	1.21781	0.81 (0.53-1.22)
0lsDJy	AxuyUN	outcome	genus.DefluviitaleaceaeUCG011.id.11287	Weighted mode	9	-0.278315	0.20105	0.203651		-0.672372	0.115742	0.757058	0.510496	1.12271	0.76 (0.51-1.12)
1uqUdL	AxuyUN	outcome	genus.Escherichia.Shigella.id.3504	MR Egger	10	0.182065	0.407756	0.667072		-0.617137	0.981266	1.19969	0.539487	2.66783	1.2 (0.54-2.67)
1uqUdL	AxuyUN	outcome	genus.Escherichia.Shigella.id.3504	Weighted median	10	-0.17896	0.163398	0.27341		-0.49922	0.141299	0.836139	0.607004	1.15177	0.84 (0.61-1.15)
1uqUdL	AxuyUN	outcome	genus.Escherichia.Shigella.id.3504	Inverse variance weighted (fixed effects)	10	-0.269354	0.12226	0.0275865	0.526357	-0.508984	-0.0297236	0.763873	0.601106	0.970714	0.76 (0.6-0.97)
1uqUdL	AxuyUN	outcome	genus.Escherichia.Shigella.id.3504	Simple mode	10	-0.114014	0.284923	0.698372		-0.672463	0.444435	0.892245	0.51045	1.55961	0.89 (0.51-1.56)
1uqUdL	AxuyUN	outcome	genus.Escherichia.Shigella.id.3504	Weighted mode	10	-0.14358	0.257077	0.590118		-0.647451	0.36029	0.866251	0.523378	1.43375	0.87 (0.52-1.43)
c62fwk	AxuyUN	outcome	genus.Sellimonas.id.14369	MR Egger	9	0.272233	0.469069	0.57986		-0.647143	1.19161	1.31289	0.52354	3.29238	1.31 (0.52-3.29)
c62fwk	AxuyUN	outcome	genus.Sellimonas.id.14369	Weighted median	9	0.0135563	0.0853418	0.873789		-0.153714	0.180826	1.01365	0.857518	1.19821	1.01 (0.86-1.2)
c62fwk	AxuyUN	outcome	genus.Sellimonas.id.14369	Inverse variance weighted (fixed effects)	9	0.139879	0.0601025	0.0199472	0.486602	0.022078	0.25768	1.15013	1.02232	1.29392	1.15 (1.02-1.29)
c62fwk	AxuyUN	outcome	genus.Sellimonas.id.14369	Simple mode	9	-0.0276008	0.163314	0.869988		-0.347696	0.292494	0.972777	0.706314	1.33977	0.97 (0.71-1.34)
c62fwk	AxuyUN	outcome	genus.Sellimonas.id.14369	Weighted mode	9	-0.0328422	0.135159	0.814128		-0.297754	0.23207	0.967691	0.742484	1.26121	0.97 (0.74-1.26)
E1ZDX3	AxuyUN	outcome	genus.Oxalobacter.id.2978	MR Egger	11	-0.328361	0.306835	0.312409		-0.929758	0.273036	0.720103	0.394649	1.31395	0.72 (0.39-1.31)
E1ZDX3	AxuyUN	outcome	genus.Oxalobacter.id.2978	Weighted median	11	-0.169781	0.0838632	0.0429193		-0.334153	-0.00540874	0.84385	0.715945	0.994606	0.84 (0.72-0.99)
E1ZDX3	AxuyUN	outcome	genus.Oxalobacter.id.2978	Inverse variance weighted (fixed effects)	11	-0.140318	0.0651903	0.0313631	0.526357	-0.268091	-0.0125449	0.869082	0.764838	0.987533	0.87 (0.76-0.99)
E1ZDX3	AxuyUN	outcome	genus.Oxalobacter.id.2978	Simple mode	11	-0.184067	0.134427	0.200882		-0.447544	0.0794113	0.83188	0.639196	1.08265	0.83 (0.64-1.08)
E1ZDX3	AxuyUN	outcome	genus.Oxalobacter.id.2978	Weighted mode	11	-0.193645	0.133939	0.178845		-0.456166	0.0688765	0.823951	0.633709	1.0713	0.82 (0.63-1.07)
I5XXsr	AxuyUN	outcome	genus.Prevotella9.id.11183	MR Egger	15	-0.108077	0.271784	0.697334		-0.640773	0.424619	0.897558	0.526885	1.52901	0.9 (0.53-1.53)
I5XXsr	AxuyUN	outcome	genus.Prevotella9.id.11183	Weighted median	15	0.297209	0.110423	0.00711217		0.0807797	0.513639	1.3461	1.08413	1.67136	1.35 (1.08-1.67)
I5XXsr	AxuyUN	outcome	genus.Prevotella9.id.11183	Inverse variance weighted (fixed effects)	15	0.297885	0.0792921	0.000172101	0.02048	0.142472	0.453297	1.34701	1.15312	1.57349	1.35 (1.15-1.57)
I5XXsr	AxuyUN	outcome	genus.Prevotella9.id.11183	Simple mode	15	0.321343	0.181524	0.0984494		-0.0344446	0.677131	1.37898	0.966142	1.96822	1.38 (0.97-1.97)
I5XXsr	AxuyUN	outcome	genus.Prevotella9.id.11183	Weighted mode	15	0.312228	0.162554	0.075364		-0.0063777	0.630834	1.36647	0.993643	1.87918	1.37 (0.99-1.88)
R6RQXL	AxuyUN	outcome	genus..Ruminococcusgnavusgroup.id.14376	MR Egger	11	0.669866	0.379646	0.111477		-0.0742388	1.41397	1.95398	0.92845	4.11226	1.95 (0.93-4.11)
R6RQXL	AxuyUN	outcome	genus..Ruminococcusgnavusgroup.id.14376	Weighted median	11	0.199175	0.113683	0.0797716		-0.0236447	0.421995	1.2204	0.976633	1.525	1.22 (0.98-1.53)
R6RQXL	AxuyUN	outcome	genus..Ruminococcusgnavusgroup.id.14376	Inverse variance weighted (fixed effects)	11	0.191701	0.0792622	0.0155816	0.486602	0.0363474	0.347055	1.21131	1.03702	1.41489	1.21 (1.04-1.41)
R6RQXL	AxuyUN	outcome	genus..Ruminococcusgnavusgroup.id.14376	Simple mode	11	0.178768	0.185926	0.358974		-0.185648	0.543183	1.19574	0.830566	1.72148	1.2 (0.83-1.72)
R6RQXL	AxuyUN	outcome	genus..Ruminococcusgnavusgroup.id.14376	Weighted mode	11	0.161692	0.17454	0.376061		-0.180407	0.503791	1.1755	0.83493	1.65498	1.18 (0.83-1.65)
UYJxH8	AxuyUN	outcome	genus.Butyrivibrio.id.1993	MR Egger	15	-0.28023	0.212697	0.210417		-0.697117	0.136656	0.75561	0.498019	1.14643	0.76 (0.5-1.15)
UYJxH8	AxuyUN	outcome	genus.Butyrivibrio.id.1993	Weighted median	15	0.0713394	0.069023	0.301342		-0.0639457	0.206624	1.07395	0.938056	1.22952	1.07 (0.94-1.23)
UYJxH8	AxuyUN	outcome	genus.Butyrivibrio.id.1993	Inverse variance weighted (fixed effects)	15	0.101606	0.0494257	0.0398085	0.526357	0.00473154	0.19848	1.10695	1.00474	1.21955	1.11 (1-1.22)
UYJxH8	AxuyUN	outcome	genus.Butyrivibrio.id.1993	Simple mode	15	0.0878134	0.129292	0.508094		-0.165599	0.341226	1.09178	0.847386	1.40667	1.09 (0.85-1.41)
UYJxH8	AxuyUN	outcome	genus.Butyrivibrio.id.1993	Weighted mode	15	0.074793	0.116334	0.53067		-0.153222	0.302808	1.07766	0.857939	1.35366	1.08 (0.86-1.35)
Vd8Fsi	AxuyUN	outcome	genus.Bacteroides.id.918	MR Egger	8	-0.329197	0.785998	0.689922		-1.86975	1.21136	0.719501	0.154162	3.35805	0.72 (0.15-3.36)
Vd8Fsi	AxuyUN	outcome	genus.Bacteroides.id.918	Weighted median	8	-0.438417	0.188182	0.0198195		-0.807255	-0.06958	0.645057	0.446081	0.932786	0.65 (0.45-0.93)
Vd8Fsi	AxuyUN	outcome	genus.Bacteroides.id.918	Inverse variance weighted (fixed effects)	8	-0.344258	0.14851	0.0204454	0.486602	-0.635338	-0.0531773	0.708746	0.529756	0.948212	0.71 (0.53-0.95)
Vd8Fsi	AxuyUN	outcome	genus.Bacteroides.id.918	Simple mode	8	-0.573186	0.321788	0.118078		-1.20389	0.0575186	0.563727	0.300025	1.0592	0.56 (0.3-1.06)
Vd8Fsi	AxuyUN	outcome	genus.Bacteroides.id.918	Weighted mode	8	-0.55574	0.306182	0.112378		-1.15586	0.0443766	0.573648	0.314788	1.04538	0.57 (0.31-1.05)
zkWLyI	AxuyUN	outcome	genus.Allisonella.id.2174	MR Egger	8	0.0974844	0.439173	0.831697		-0.763294	0.958263	1.10239	0.466128	2.60716	1.1 (0.47-2.61)
zkWLyI	AxuyUN	outcome	genus.Allisonella.id.2174	Weighted median	8	-0.174156	0.0852561	0.041078		-0.341258	-0.00705423	0.840166	0.710875	0.992971	0.84 (0.71-0.99)
zkWLyI	AxuyUN	outcome	genus.Allisonella.id.2174	Inverse variance weighted (fixed effects)	8	-0.166203	0.0648877	0.010425	0.486602	-0.293383	-0.0390236	0.846874	0.745736	0.961728	0.85 (0.75-0.96)
zkWLyI	AxuyUN	outcome	genus.Allisonella.id.2174	Simple mode	8	-0.186572	0.118041	0.157987		-0.417932	0.0447874	0.829799	0.658407	1.04581	0.83 (0.66-1.05)
zkWLyI	AxuyUN	outcome	genus.Allisonella.id.2174	Weighted mode	8	-0.174762	0.113816	0.168542		-0.397841	0.0483168	0.839657	0.671769	1.0495	0.84 (0.67-1.05)
O0n2Pz	AxuyUN	outcome	family.Bacteroidaceae.id.917	MR Egger	8	-0.329197	0.785998	0.689922		-1.86975	1.21136	0.719501	0.154162	3.35805	0.72 (0.15-3.36)
O0n2Pz	AxuyUN	outcome	family.Bacteroidaceae.id.917	Weighted median	8	-0.438417	0.198972	0.0275661		-0.828403	-0.0484313	0.645057	0.436746	0.952723	0.65 (0.44-0.95)
O0n2Pz	AxuyUN	outcome	family.Bacteroidaceae.id.917	Inverse variance weighted (fixed effects)	8	-0.344258	0.14851	0.0204454	0.654254	-0.635338	-0.0531773	0.708746	0.529756	0.948212	0.71 (0.53-0.95)
O0n2Pz	AxuyUN	outcome	family.Bacteroidaceae.id.917	Simple mode	8	-0.573186	0.301559	0.0990979		-1.16424	0.0178698	0.563727	0.31216	1.01803	0.56 (0.31-1.02)
O0n2Pz	AxuyUN	outcome	family.Bacteroidaceae.id.917	Weighted mode	8	-0.55574	0.29751	0.103987		-1.13886	0.0273794	0.573648	0.320184	1.02776	0.57 (0.32-1.03)
9i4tiU	AxuyUN	outcome	order.Gastranaerophilales.id.1591	MR Egger	9	0.0333526	0.275319	0.906983		-0.506272	0.572977	1.03391	0.602738	1.77354	1.03 (0.6-1.77)
9i4tiU	AxuyUN	outcome	order.Gastranaerophilales.id.1591	Weighted median	9	-0.256244	0.123801	0.03847		-0.498894	-0.0135947	0.773953	0.607202	0.986497	0.77 (0.61-0.99)
9i4tiU	AxuyUN	outcome	order.Gastranaerophilales.id.1591	Inverse variance weighted (fixed effects)	9	-0.238983	0.0855805	0.00523044	0.104609	-0.40672	-0.0712448	0.787429	0.66583	0.931234	0.79 (0.67-0.93)
9i4tiU	AxuyUN	outcome	order.Gastranaerophilales.id.1591	Simple mode	9	-0.125762	0.204882	0.556378		-0.527331	0.275807	0.881825	0.590178	1.31759	0.88 (0.59-1.32)
9i4tiU	AxuyUN	outcome	order.Gastranaerophilales.id.1591	Weighted mode	9	-0.237778	0.202739	0.274601		-0.635146	0.15959	0.788378	0.529858	1.17303	0.79 (0.53-1.17)
Msb4zz	AxuyUN	outcome	class.Melainabacteria.id.1589	MR Egger	10	-0.103775	0.272863	0.713609		-0.638585	0.431036	0.901429	0.528039	1.53885	0.9 (0.53-1.54)
Msb4zz	AxuyUN	outcome	class.Melainabacteria.id.1589	Weighted median	10	-0.16119	0.118348	0.173198		-0.393151	0.0707722	0.851131	0.674927	1.07334	0.85 (0.67-1.07)
Msb4zz	AxuyUN	outcome	class.Melainabacteria.id.1589	Inverse variance weighted (fixed effects)	10	-0.187419	0.0815062	0.02148	0.343679	-0.347171	-0.0276665	0.829097	0.706685	0.972713	0.83 (0.71-0.97)
Msb4zz	AxuyUN	outcome	class.Melainabacteria.id.1589	Simple mode	10	-0.0679284	0.1867	0.72438		-0.43386	0.298003	0.934327	0.648003	1.34717	0.93 (0.65-1.35)
Msb4zz	AxuyUN	outcome	class.Melainabacteria.id.1589	Weighted mode	10	-0.102967	0.18095	0.58325		-0.457628	0.251694	0.902157	0.632783	1.2862	0.9 (0.63-1.29)

## Sheet: MRPRESSO
Exposure	MR Analysis	Causal Estimate	Sd	T-stat	P-value	Outlier	globalP
class.Actinobacteria.id.419	Raw	0.0255442030117913	0.106546	0.239748	0.814265
class.Actinobacteria.id.419	Outlier-corrected						0.365
class.Alphaproteobacteria.id.2379	Raw	0.223871644071711	0.0750924	2.98128	0.0307545
class.Alphaproteobacteria.id.2379	Outlier-corrected						0.888
class.Bacilli.id.1673	Raw	0.0889077604411342	0.106071	0.838195	0.413552
class.Bacilli.id.1673	Outlier-corrected						0.279
class.Bacteroidia.id.912	Raw	-0.119096992597877	0.124139	-0.959382	0.357979
class.Bacteroidia.id.912	Outlier-corrected						0.507
class.Betaproteobacteria.id.2867	Raw	-0.0268041825705373	0.198646	-0.134934	0.895633
class.Betaproteobacteria.id.2867	Outlier-corrected	-0.198913246801358	0.174897	-1.13732	0.28832	rs75242906	0.025
class.Clostridia.id.1859	Raw	0.148132839562059	0.139231	1.06393	0.31507
class.Clostridia.id.1859	Outlier-corrected						0.391
class.Coriobacteriia.id.809	Raw	0.0607585827611105	0.143234	0.424192	0.678361
class.Coriobacteriia.id.809	Outlier-corrected						0.108
class.Deltaproteobacteria.id.3087	Raw	-0.0216914759512655	0.102505	-0.211614	0.836278
class.Deltaproteobacteria.id.3087	Outlier-corrected						0.753
class.Erysipelotrichia.id.2147	Raw	-0.100991485524724	0.139894	-0.721914	0.484178
class.Erysipelotrichia.id.2147	Outlier-corrected						0.264
class.Gammaproteobacteria.id.3303	Raw	0.142570405580326	0.121532	1.17311	0.28521
class.Gammaproteobacteria.id.3303	Outlier-corrected						0.781
class.Lentisphaeria.id.2250	Raw	0.0180529157537092	0.0745739	0.242081	0.815657
class.Lentisphaeria.id.2250	Outlier-corrected						0.572
class.Melainabacteria.id.1589	Raw	-0.187418608789995	0.0852785	-2.19772	0.0555464
class.Melainabacteria.id.1589	Outlier-corrected						0.432
class.Methanobacteria.id.119	Raw	0.0348228291400211	0.0736277	0.472958	0.648878
class.Methanobacteria.id.119	Outlier-corrected						0.391
class.Mollicutes.id.3920	Raw	0.0299021037835597	0.121006	0.247112	0.809373
class.Mollicutes.id.3920	Outlier-corrected						0.144
class.Negativicutes.id.2164	Raw	0.125613860456895	0.134484	0.934043	0.370332
class.Negativicutes.id.2164	Outlier-corrected						0.357
class.Verrucomicrobiae.id.4029	Raw	0.0950299187277557	0.140364	0.677023	0.513747
class.Verrucomicrobiae.id.4029	Outlier-corrected						0.078
family.Acidaminococcaceae.id.2166	Raw	-0.0539496731809494	0.113346	-0.475973	0.650929
family.Acidaminococcaceae.id.2166	Outlier-corrected						0.516
family.Actinomycetaceae.id.421	Raw	0.105301900612163	0.123819	0.850449	0.457566
family.Actinomycetaceae.id.421	Outlier-corrected						0.57
family.Alcaligenaceae.id.2875	Raw	-0.229490120136127	0.165083	-1.39015	0.194648
family.Alcaligenaceae.id.2875	Outlier-corrected						0.118
family.Bacteroidaceae.id.917	Raw	-0.344257616542935	0.121973	-2.8224	0.0256845
family.Bacteroidaceae.id.917	Outlier-corrected						0.68
family.BacteroidalesS24.7group.id.11173	Raw	-0.0107373293241543	0.076795	-0.139818	0.892742
family.BacteroidalesS24.7group.id.11173	Outlier-corrected						0.747
family.Bifidobacteriaceae.id.433	Raw	0.0610565062399474	0.126867	0.481262	0.640687
family.Bifidobacteriaceae.id.433	Outlier-corrected						0.192
family.Christensenellaceae.id.1866	Raw	-0.117223919097734	0.0928698	-1.26224	0.235505
family.Christensenellaceae.id.1866	Outlier-corrected						0.609
family.Clostridiaceae1.id.1869	Raw	0.0999944922462492	0.113795	0.878722	0.402402
family.Clostridiaceae1.id.1869	Outlier-corrected						0.54
family.ClostridialesvadinBB60group.id.11286	Raw	0.105173890035446	0.0601864	1.74747	0.102444
family.ClostridialesvadinBB60group.id.11286	Outlier-corrected						0.943
family.Coriobacteriaceae.id.811	Raw	0.0607585827611105	0.143234	0.424192	0.678361
family.Coriobacteriaceae.id.811	Outlier-corrected						0.113
family.Defluviitaleaceae.id.1924	Raw	-0.158879342694327	0.0812873	-1.95454	0.0791501
family.Defluviitaleaceae.id.1924	Outlier-corrected						0.712
family.Desulfovibrionaceae.id.3169	Raw	-0.0382446213721332	0.12212	-0.313174	0.762158
family.Desulfovibrionaceae.id.3169	Outlier-corrected						0.618
family.Enterobacteriaceae.id.3469	Raw	-0.0394187521739686	0.110603	-0.356399	0.73374
family.Enterobacteriaceae.id.3469	Outlier-corrected						0.782
family.Erysipelotrichaceae.id.2149	Raw	-0.100991485524724	0.139894	-0.721914	0.484178
family.Erysipelotrichaceae.id.2149	Outlier-corrected						0.284
family.FamilyXI.id.1936	Raw	-0.051116212646959	0.0493351	-1.0361	0.334615
family.FamilyXI.id.1936	Outlier-corrected						0.765
family.FamilyXIII.id.1957	Raw	0.141530751052665	0.208411	0.679093	0.522398
family.FamilyXIII.id.1957	Outlier-corrected						0.157
family.Lachnospiraceae.id.1987	Raw	0.0159292310031859	0.122365	0.130178	0.898155
family.Lachnospiraceae.id.1987	Outlier-corrected						0.341
family.Lactobacillaceae.id.1836	Raw	-0.0874635742830064	0.137129	-0.637821	0.543882
family.Lactobacillaceae.id.1836	Outlier-corrected					NA	0.031
family.Methanobacteriaceae.id.121	Raw	0.0348228291400211	0.0736277	0.472958	0.648878
family.Methanobacteriaceae.id.121	Outlier-corrected						0.404
family.Oxalobacteraceae.id.2966	Raw	-0.0467298654209934	0.0607181	-0.76962	0.455283
family.Oxalobacteraceae.id.2966	Outlier-corrected						0.487
family.Pasteurellaceae.id.3689	Raw	-0.102069464015829	0.0399217	-2.55674	0.0251517
family.Pasteurellaceae.id.3689	Outlier-corrected						0.996
family.Peptococcaceae.id.2024	Raw	-0.0912670306871913	0.0962298	-0.948428	0.370677
family.Peptococcaceae.id.2024	Outlier-corrected						0.6
family.Peptostreptococcaceae.id.2042	Raw	0.0199487881009194	0.133638	0.149275	0.883816
family.Peptostreptococcaceae.id.2042	Outlier-corrected						0.059
family.Porphyromonadaceae.id.943	Raw	0.189726809898081	0.0774839	2.4486	0.0400242
family.Porphyromonadaceae.id.943	Outlier-corrected						0.976
family.Prevotellaceae.id.960	Raw	0.0635057517054835	0.0826466	0.768401	0.454177
family.Prevotellaceae.id.960	Outlier-corrected						0.809
family.Rhodospirillaceae.id.2717	Raw	-0.0369615112298755	0.0828777	-0.445977	0.662952
family.Rhodospirillaceae.id.2717	Outlier-corrected						0.342
family.Rikenellaceae.id.967	Raw	0.0070049987699793	0.13188	0.0531164	0.95834
family.Rikenellaceae.id.967	Outlier-corrected						0.077
family.Ruminococcaceae.id.2050	Raw	-0.0250217276814769	0.103079	-0.242743	0.813646
family.Ruminococcaceae.id.2050	Outlier-corrected						0.684
family.Streptococcaceae.id.1850	Raw	-0.00687945163535585	0.152711	-0.0450488	0.964955
family.Streptococcaceae.id.1850	Outlier-corrected						0.181
family.Veillonellaceae.id.2172	Raw	0.0651466169788887	0.0710579	0.91681	0.372066
family.Veillonellaceae.id.2172	Outlier-corrected						0.84
family.Verrucomicrobiaceae.id.4036	Raw	0.0948909656668416	0.14041	0.675814	0.514483
family.Verrucomicrobiaceae.id.4036	Outlier-corrected						0.086
family.Victivallaceae.id.2255	Raw	0.115932199257359	0.0647387	1.79077	0.103597
family.Victivallaceae.id.2255	Outlier-corrected						0.359
genus..Clostridiuminnocuumgroup.id.14397	Raw	-0.0005235262732066	0.0653139	-0.00801554	0.993828
genus..Clostridiuminnocuumgroup.id.14397	Outlier-corrected						0.589
genus..Eubacteriumbrachygroup.id.11296	Raw	0.102499049024432	0.0512564	1.99973	0.0765859
genus..Eubacteriumbrachygroup.id.11296	Outlier-corrected						0.848
genus..Eubacteriumcoprostanoligenesgroup.id.11375	Raw	0.00268420355064447	0.12643	0.0212307	0.983442
genus..Eubacteriumcoprostanoligenesgroup.id.11375	Outlier-corrected						0.5
genus..Eubacteriumeligensgroup.id.14372	Raw	-0.177678231948994	0.0567411	-3.13139	0.0259169
genus..Eubacteriumeligensgroup.id.14372	Outlier-corrected						0.986
genus..Eubacteriumfissicatenagroup.id.14373	Raw	0.0561327817056395	0.0434916	1.29066	0.23287
genus..Eubacteriumfissicatenagroup.id.14373	Outlier-corrected						0.941
genus..Eubacteriumhalliigroup.id.11338	Raw	0.162602108810085	0.105837	1.53634	0.14843
genus..Eubacteriumhalliigroup.id.11338	Outlier-corrected						0.351
genus..Eubacteriumnodatumgroup.id.11297	Raw	-0.0536247035846135	0.0541265	-0.99073	0.345184
genus..Eubacteriumnodatumgroup.id.11297	Outlier-corrected						0.591
genus..Eubacteriumoxidoreducensgroup.id.11339	Raw	0.0294248231495752	0.0585572	0.502497	0.641722
genus..Eubacteriumoxidoreducensgroup.id.11339	Outlier-corrected						0.871
genus..Eubacteriumrectalegroup.id.14374	Raw	-0.115052457613559	0.187333	-0.614161	0.558533
genus..Eubacteriumrectalegroup.id.14374	Outlier-corrected						0.133
genus..Eubacteriumruminantiumgroup.id.11340	Raw	-0.0366841794299847	0.0720386	-0.509229	0.617137
genus..Eubacteriumruminantiumgroup.id.11340	Outlier-corrected						0.259
genus..Eubacteriumventriosumgroup.id.11341	Raw	0.0400777105684717	0.097776	0.409893	0.688088
genus..Eubacteriumventriosumgroup.id.11341	Outlier-corrected						0.606
genus..Eubacteriumxylanophilumgroup.id.14375	Raw	-0.176300102371736	0.0841911	-2.09405	0.0695789
genus..Eubacteriumxylanophilumgroup.id.14375	Outlier-corrected						0.831
genus..Ruminococcusgauvreauiigroup.id.11342	Raw	-0.190545100212651	0.122491	-1.55558	0.150862
genus..Ruminococcusgauvreauiigroup.id.11342	Outlier-corrected						0.273
genus..Ruminococcusgnavusgroup.id.14376	Raw	0.191701285629131	0.0784685	2.44303	0.0346685
genus..Ruminococcusgnavusgroup.id.14376	Outlier-corrected						0.508
genus..Ruminococcustorquesgroup.id.14377	Raw	-0.00496995224270596	0.177949	-0.0279291	0.978625
genus..Ruminococcustorquesgroup.id.14377	Outlier-corrected						0.43
genus.Actinomyces.id.423	Raw	0.14929987238954	0.0911872	1.63729	0.152685
genus.Actinomyces.id.423	Outlier-corrected						0.633
genus.Adlercreutzia.id.812	Raw	0.0487580322167811	0.0637731	0.764555	0.469521
genus.Adlercreutzia.id.812	Outlier-corrected						0.942
genus.Akkermansia.id.4037	Raw	0.094811614849224	0.14036	0.675488	0.514682
genus.Akkermansia.id.4037	Outlier-corrected						0.064
genus.Alistipes.id.968	Raw	-0.0996082892613344	0.120685	-0.825355	0.426708
genus.Alistipes.id.968	Outlier-corrected						0.678
genus.Allisonella.id.2174	Raw	-0.166203417138637	0.0615652	-2.69963	0.0306554
genus.Allisonella.id.2174	Outlier-corrected						0.577
genus.Alloprevotella.id.961	Raw	0.119828010981418	0.0912751	1.31282	0.259496
genus.Alloprevotella.id.961	Outlier-corrected						0.373
genus.Anaerofilum.id.2053	Raw	-0.220330434571705	0.163604	-1.34673	0.210997
genus.Anaerofilum.id.2053	Outlier-corrected	-0.0748877206588283	0.0880712	-0.850309	0.419872	rs10794359	<0.001
genus.Anaerostipes.id.1991	Raw	0.0168524384820954	0.171543	0.0982405	0.923363
genus.Anaerostipes.id.1991	Outlier-corrected	-0.108471151270916	0.145675	-0.744612	0.472115	rs62157625	0.016
genus.Anaerotruncus.id.2054	Raw	-0.15796085436987	0.0717805	-2.20061	0.0480841
genus.Anaerotruncus.id.2054	Outlier-corrected						0.984
genus.Bacteroides.id.918	Raw	-0.344257616542935	0.121973	-2.8224	0.0256845
genus.Bacteroides.id.918	Outlier-corrected						0.736
genus.Barnesiella.id.944	Raw	0.0849460599733172	0.0847895	1.00185	0.337947
genus.Barnesiella.id.944	Outlier-corrected						0.87
genus.Bifidobacterium.id.436	Raw	-0.0677884424366689	0.066053	-1.02627	0.326802
genus.Bifidobacterium.id.436	Outlier-corrected						0.914
genus.Bilophila.id.3170	Raw	-0.0261548004852639	0.0983275	-0.265997	0.794757
genus.Bilophila.id.3170	Outlier-corrected						0.666
genus.Blautia.id.1992	Raw	-0.0923071359136942	0.0773967	-1.19265	0.258099
genus.Blautia.id.1992	Outlier-corrected						0.967
genus.Butyricicoccus.id.2055	Raw	0.130383823499206	0.129398	1.00762	0.34719
genus.Butyricicoccus.id.2055	Outlier-corrected						0.545
genus.Butyricimonas.id.945	Raw	-0.090094697466921	0.0836931	-1.07649	0.302875
genus.Butyricimonas.id.945	Outlier-corrected						0.793
genus.Butyrivibrio.id.1993	Raw	0.101605860589229	0.0504061	2.01575	0.0634382
genus.Butyrivibrio.id.1993	Outlier-corrected						0.397
genus.CandidatusSoleaferrea.id.11350	Raw	0.144398140448215	0.0771862	1.87078	0.0982895
genus.CandidatusSoleaferrea.id.11350	Outlier-corrected						0.634
genus.Catenibacterium.id.2153	Raw	-0.0262085859620121	0.0556364	-0.471069	0.669729
genus.Catenibacterium.id.2153	Outlier-corrected						0.823
genus.ChristensenellaceaeR.7group.id.11283	Raw	0.271337281247302	0.0922165	2.94239	0.0216395
genus.ChristensenellaceaeR.7group.id.11283	Outlier-corrected						0.943
genus.Clostridiumsensustricto1.id.1873	Raw	-0.0261175378719258	0.134411	-0.194311	0.85358
genus.Clostridiumsensustricto1.id.1873	Outlier-corrected						0.443
genus.Collinsella.id.815	Raw	0.0405590182309168	0.14487	0.279968	0.786605
genus.Collinsella.id.815	Outlier-corrected						0.437
genus.Coprobacter.id.949	Raw	-0.00423290010236886	0.0957622	-0.0442022	0.965613
genus.Coprobacter.id.949	Outlier-corrected						0.222
genus.Coprococcus1.id.11301	Raw	0.0366009998664338	0.118084	0.309958	0.762386
genus.Coprococcus1.id.11301	Outlier-corrected						0.373
genus.Coprococcus2.id.11302	Raw	0.078838291273392	0.147389	0.534899	0.609283
genus.Coprococcus2.id.11302	Outlier-corrected						0.254
genus.Coprococcus3.id.11303	Raw	0.288017273227045	0.0971353	2.96512	0.0209524
genus.Coprococcus3.id.11303	Outlier-corrected						0.904
genus.DefluviitaleaceaeUCG011.id.11287	Raw	-0.218765393125054	0.0810712	-2.69844	0.0271397
genus.DefluviitaleaceaeUCG011.id.11287	Outlier-corrected						0.785
genus.Desulfovibrio.id.3173	Raw	-0.00157812688822373	0.0722578	-0.0218402	0.983052
genus.Desulfovibrio.id.3173	Outlier-corrected						0.872
genus.Dialister.id.2183	Raw	0.0920556030455493	0.0685299	1.34329	0.208867
genus.Dialister.id.2183	Outlier-corrected						0.947
genus.Dorea.id.1997	Raw	-0.115662762144473	0.114156	-1.0132	0.337429
genus.Dorea.id.1997	Outlier-corrected						0.751
genus.Eggerthella.id.819	Raw	-0.0839848510113011	0.058329	-1.43985	0.18787
genus.Eggerthella.id.819	Outlier-corrected						0.856
genus.Eisenbergiella.id.11304	Raw	-0.0876810325307187	0.0822503	-1.06603	0.311472
genus.Eisenbergiella.id.11304	Outlier-corrected						0.291
genus.Enterorhabdus.id.820	Raw	0.0181014940662975	0.0739509	0.244777	0.816357
genus.Enterorhabdus.id.820	Outlier-corrected						0.868
genus.Erysipelatoclostridium.id.11381	Raw	0.0248131428234996	0.0609432	0.407152	0.690053
genus.Erysipelatoclostridium.id.11381	Outlier-corrected						0.927
genus.ErysipelotrichaceaeUCG003.id.11384	Raw	-0.00721205096880991	0.101656	-0.0709454	0.944378
genus.ErysipelotrichaceaeUCG003.id.11384	Outlier-corrected						0.319
genus.Escherichia.Shigella.id.3504	Raw	-0.269353753471041	0.13354	-2.01702	0.0744793
genus.Escherichia.Shigella.id.3504	Outlier-corrected						0.305
genus.Faecalibacterium.id.2057	Raw	-0.122908070146843	0.122654	-1.00207	0.342488
genus.Faecalibacterium.id.2057	Outlier-corrected						0.282
genus.FamilyXIIIAD3011group.id.11293	Raw	0.0828492584462506	0.0680969	1.21664	0.24713
genus.FamilyXIIIAD3011group.id.11293	Outlier-corrected						0.967
genus.FamilyXIIIUCG001.id.11294	Raw	0.0727010968600248	0.157086	0.46281	0.657544
genus.FamilyXIIIUCG001.id.11294	Outlier-corrected						0.201
genus.Flavonifractor.id.2059	Raw	-0.0229555957700287	0.167388	-0.13714	0.897546
genus.Flavonifractor.id.2059	Outlier-corrected						0.328
genus.Fusicatenibacter.id.11305	Raw	0.0316125488944649	0.143578	0.220178	0.828355
genus.Fusicatenibacter.id.11305	Outlier-corrected					NA	0.011
genus.Gordonibacter.id.821	Raw	0.065848484177569	0.0715919	0.919776	0.379343
genus.Gordonibacter.id.821	Outlier-corrected						0.205
genus.Haemophilus.id.3698	Raw	-0.114331933669178	0.0544384	-2.10021	0.0689155
genus.Haemophilus.id.3698	Outlier-corrected						0.955
genus.Holdemanella.id.11393	Raw	-0.0457479229486544	0.0716274	-0.638693	0.537375
genus.Holdemanella.id.11393	Outlier-corrected						0.562
genus.Holdemania.id.2157	Raw	0.028910716617364	0.0691274	0.418224	0.68261
genus.Holdemania.id.2157	Outlier-corrected						0.776
genus.Howardella.id.2000	Raw	-0.105772786680687	0.0591037	-1.78961	0.111305
genus.Howardella.id.2000	Outlier-corrected						0.531
genus.Hungatella.id.11306	Raw	-0.0284021147429007	0.143848	-0.197446	0.853106
genus.Hungatella.id.11306	Outlier-corrected						0.135
genus.Intestinibacter.id.11345	Raw	-0.0523089388042147	0.119596	-0.437381	0.668507
genus.Intestinibacter.id.11345	Outlier-corrected						0.055
genus.Intestinimonas.id.2062	Raw	0.0108345727860717	0.122643	0.0883425	0.930773
genus.Intestinimonas.id.2062	Outlier-corrected	0.0850100302760387	0.116083	0.732324	0.476053	rs62240188	0.019
genus.Lachnoclostridium.id.11308	Raw	0.0384037910292434	0.145249	0.264399	0.795959
genus.Lachnoclostridium.id.11308	Outlier-corrected						0.132
genus.Lachnospira.id.2004	Raw	0.0424026337738457	0.2119	0.200107	0.849281
genus.Lachnospira.id.2004	Outlier-corrected						0.26
genus.LachnospiraceaeFCS020group.id.11314	Raw	-0.149443967050903	0.0892485	-1.67447	0.122201
genus.LachnospiraceaeFCS020group.id.11314	Outlier-corrected						0.748
genus.LachnospiraceaeNC2004group.id.11316	Raw	0.0298200505129816	0.103607	0.287818	0.780801
genus.LachnospiraceaeNC2004group.id.11316	Outlier-corrected						0.232
genus.LachnospiraceaeND3007group.id.11317	dat<4SNP	dat<4SNP
genus.LachnospiraceaeND3007group.id.11317
genus.LachnospiraceaeNK4A136group.id.11319	Raw	0.115459757924583	0.0779294	1.48159	0.160603
genus.LachnospiraceaeNK4A136group.id.11319	Outlier-corrected						0.808
genus.LachnospiraceaeUCG001.id.11321	Raw	0.13096424910229	0.0773901	1.69226	0.116376
genus.LachnospiraceaeUCG001.id.11321	Outlier-corrected						0.694
genus.LachnospiraceaeUCG004.id.11324	Raw	-0.10238889462437	0.154668	-0.661991	0.521604
genus.LachnospiraceaeUCG004.id.11324	Outlier-corrected						0.085
genus.LachnospiraceaeUCG008.id.11328	Raw	0.0270606542946546	0.114965	0.235382	0.819181
genus.LachnospiraceaeUCG008.id.11328	Outlier-corrected						0.053
genus.LachnospiraceaeUCG010.id.11330	Raw	0.123459400585159	0.116494	1.05979	0.316852
genus.LachnospiraceaeUCG010.id.11330	Outlier-corrected						0.518
genus.Lactobacillus.id.1837	Raw	-0.0321382670646338	0.131353	-0.244671	0.813728
genus.Lactobacillus.id.1837	Outlier-corrected	0.114946895948927	0.127737	0.899869	0.402859	rs77478751	0.035
genus.Lactococcus.id.1851	Raw	0.0306535693618103	0.0875398	0.350167	0.736513
genus.Lactococcus.id.1851	Outlier-corrected						0.294
genus.Marvinbryantia.id.2005	Raw	-0.143847334479005	0.0568011	-2.53248	0.0321047
genus.Marvinbryantia.id.2005	Outlier-corrected						0.994
genus.Methanobrevibacter.id.123	Raw	0.0861765603243858	0.089524	0.962609	0.379954
genus.Methanobrevibacter.id.123	Outlier-corrected						0.415
genus.Odoribacter.id.952	Raw	-0.0308074542440995	0.136586	-0.225554	0.829035
genus.Odoribacter.id.952	Outlier-corrected						0.514
genus.Olsenella.id.822	Raw	0.0196292443804372	0.0657363	0.298606	0.77202
genus.Olsenella.id.822	Outlier-corrected						0.381
genus.Oscillibacter.id.2063	Raw	0.070901086154303	0.0816024	0.868861	0.401967
genus.Oscillibacter.id.2063	Outlier-corrected						0.512
genus.Oscillospira.id.2064	Raw	0.137828713381578	0.103278	1.33454	0.223801
genus.Oscillospira.id.2064	Outlier-corrected						0.594
genus.Oxalobacter.id.2978	Raw	-0.140317970812085	0.043954	-3.19238	0.00961521
genus.Oxalobacter.id.2978	Outlier-corrected						0.919
genus.Parabacteroides.id.954	Raw	0.0929929759717221	0.285885	0.325282	0.761271
genus.Parabacteroides.id.954	Outlier-corrected						0.095
genus.Paraprevotella.id.962	Raw	0.071254665534627	0.0685418	1.03958	0.319029
genus.Paraprevotella.id.962	Outlier-corrected						0.565
genus.Parasutterella.id.2892	Raw	-0.0264443504688212	0.0680902	-0.388373	0.704026
genus.Parasutterella.id.2892	Outlier-corrected						0.843
genus.Peptococcus.id.2037	Raw	0.0428095931396323	0.109923	0.389452	0.704376
genus.Peptococcus.id.2037	Outlier-corrected	-0.0292008211235053	0.0687443	-0.424775	0.679996	rs72850165	0.003
genus.Phascolarctobacterium.id.2168	Raw	0.0322257475488291	0.0786198	0.409894	0.694138
genus.Phascolarctobacterium.id.2168	Outlier-corrected						0.89
genus.Prevotella7.id.11182	Raw	0.0778619440975392	0.0594866	1.3089	0.219848
genus.Prevotella7.id.11182	Outlier-corrected						0.521
genus.Prevotella9.id.11183	Raw	0.297884536891733	0.0983564	3.02862	0.00902451
genus.Prevotella9.id.11183	Outlier-corrected						0.111
genus.RikenellaceaeRC9gutgroup.id.11191	Raw	0.0180719179557096	0.0711212	0.2541	0.804567
genus.RikenellaceaeRC9gutgroup.id.11191	Outlier-corrected						0.205
genus.Romboutsia.id.11347	Raw	0.00961055564204129	0.0967826	0.0993004	0.922539
genus.Romboutsia.id.11347	Outlier-corrected						0.647
genus.Roseburia.id.2012	Raw	0.172061693158858	0.0599649	2.86937	0.0131589
genus.Roseburia.id.2012	Outlier-corrected						0.997
genus.Ruminiclostridium5.id.11355	Raw	0.0351592728203699	0.170778	0.205877	0.841018
genus.Ruminiclostridium5.id.11355	Outlier-corrected						0.085
genus.Ruminiclostridium6.id.11356	Raw	-0.102994075061836	0.0985628	-1.04496	0.31375
genus.Ruminiclostridium6.id.11356	Outlier-corrected						0.517
genus.Ruminiclostridium9.id.11357	Raw	-0.212161122027358	0.16063	-1.3208	0.228107
genus.Ruminiclostridium9.id.11357	Outlier-corrected						0.406
genus.RuminococcaceaeNK4A214group.id.11358	Raw	0.0853802915959973	0.110885	0.769993	0.456195
genus.RuminococcaceaeNK4A214group.id.11358	Outlier-corrected						0.477
genus.RuminococcaceaeUCG002.id.11360	Raw	0.0231447173569287	0.10044	0.230433	0.820218
genus.RuminococcaceaeUCG002.id.11360	Outlier-corrected						0.165
genus.RuminococcaceaeUCG003.id.11361	Raw	-0.156528011914675	0.10275	-1.52339	0.15588
genus.RuminococcaceaeUCG003.id.11361	Outlier-corrected						0.532
genus.RuminococcaceaeUCG004.id.11362	Raw	0.0419867686339704	0.130661	0.321341	0.754567
genus.RuminococcaceaeUCG004.id.11362	Outlier-corrected						0.068
genus.RuminococcaceaeUCG005.id.11363	Raw	0.0812885346859112	0.0947711	0.857735	0.406575
genus.RuminococcaceaeUCG005.id.11363	Outlier-corrected						0.521
genus.RuminococcaceaeUCG009.id.11366	Raw	-0.0522914910628199	0.0849852	-0.615301	0.5521
genus.RuminococcaceaeUCG009.id.11366	Outlier-corrected						0.42
genus.RuminococcaceaeUCG010.id.11367	Raw	-0.0508460876850281	0.0997508	-0.509731	0.631935
genus.RuminococcaceaeUCG010.id.11367	Outlier-corrected						0.768
genus.RuminococcaceaeUCG011.id.11368	Raw	-0.0606729986819691	0.073221	-0.828628	0.434655
genus.RuminococcaceaeUCG011.id.11368	Outlier-corrected						0.353
genus.RuminococcaceaeUCG013.id.11370	Raw	-0.0450361130722971	0.0804481	-0.559816	0.587925
genus.RuminococcaceaeUCG013.id.11370	Outlier-corrected						0.932
genus.RuminococcaceaeUCG014.id.11371	Raw	0.0893023533089134	0.0925041	0.965388	0.359573
genus.RuminococcaceaeUCG014.id.11371	Outlier-corrected						0.684
genus.Ruminococcus1.id.11373	Raw	-0.113449147462967	0.0854357	-1.32789	0.216906
genus.Ruminococcus1.id.11373	Outlier-corrected						0.865
genus.Ruminococcus2.id.11374	Raw	-0.0872025292953975	0.108888	-0.800849	0.4366
genus.Ruminococcus2.id.11374	Outlier-corrected						0.189
genus.Sellimonas.id.14369	Raw	0.139878825714108	0.0752219	1.85955	0.0999997
genus.Sellimonas.id.14369	Outlier-corrected						0.152
genus.Senegalimassilia.id.11160	Raw	-0.0249124415557666	0.153021	-0.162805	0.878566
genus.Senegalimassilia.id.11160	Outlier-corrected						0.3
genus.Slackia.id.825	Raw	-0.024775614851387	0.131858	-0.187896	0.858346
genus.Slackia.id.825	Outlier-corrected						0.242
genus.Streptococcus.id.1853	Raw	0.0111196967876153	0.14518	0.0765925	0.940323
genus.Streptococcus.id.1853	Outlier-corrected						0.218
genus.Subdoligranulum.id.2070	Raw	-0.164279147811988	0.0957998	-1.71482	0.117146
genus.Subdoligranulum.id.2070	Outlier-corrected						0.813
genus.Sutterella.id.2896	Raw	-0.0393730552331698	0.114529	-0.343782	0.737491
genus.Sutterella.id.2896	Outlier-corrected						0.358
genus.Terrisporobacter.id.11348	Raw	0.12661114276388	0.121504	1.04203	0.356232
genus.Terrisporobacter.id.11348	Outlier-corrected						0.46
genus.Turicibacter.id.2162	Raw	0.091277535477394	0.118098	0.7729	0.461804
genus.Turicibacter.id.2162	Outlier-corrected						0.246
genus.Tyzzerella3.id.11335	Raw	0.0392940882057196	0.0835853	0.470108	0.647461
genus.Tyzzerella3.id.11335	Outlier-corrected						0.179
genus.Veillonella.id.2198	Raw	0.213238824533303	0.12798	1.66619	0.171004
genus.Veillonella.id.2198	Outlier-corrected						0.561
genus.Victivallis.id.2256	Raw	0.00398205251116936	0.0860048	0.0463003	0.964082
genus.Victivallis.id.2256	Outlier-corrected						0.059
order.Actinomycetales.id.420	Raw	0.105648777659969	0.123827	0.853199	0.456255
order.Actinomycetales.id.420	Outlier-corrected						0.597
order.Bacillales.id.1674	Raw	-0.0510247558046602	0.0826853	-0.617096	0.556703
order.Bacillales.id.1674	Outlier-corrected						0.183
order.Bacteroidales.id.913	Raw	-0.119096992597877	0.124139	-0.959382	0.357979
order.Bacteroidales.id.913	Outlier-corrected						0.514
order.Bifidobacteriales.id.432	Raw	0.0610565062399474	0.126867	0.481262	0.640687
order.Bifidobacteriales.id.432	Outlier-corrected						0.184
order.Burkholderiales.id.2874	Raw	-0.0600283627501875	0.202843	-0.295936	0.773994
order.Burkholderiales.id.2874	Outlier-corrected	-0.232753009467552	0.178102	-1.30685	0.227576	rs75242906	0.004
order.Clostridiales.id.1863	Raw	0.0806704557656993	0.174514	0.462258	0.65379
order.Clostridiales.id.1863	Outlier-corrected						0.076
order.Coriobacteriales.id.810	Raw	0.0607585827611105	0.143234	0.424192	0.678361
order.Coriobacteriales.id.810	Outlier-corrected						0.13
order.Desulfovibrionales.id.3156	Raw	-0.0286786252792853	0.102241	-0.280501	0.78481
order.Desulfovibrionales.id.3156	Outlier-corrected						0.768
order.Enterobacteriales.id.3468	Raw	-0.0394187521739686	0.110603	-0.356399	0.73374
order.Enterobacteriales.id.3468	Outlier-corrected						0.798
order.Erysipelotrichales.id.2148	Raw	-0.100991485524724	0.139894	-0.721914	0.484178
order.Erysipelotrichales.id.2148	Outlier-corrected						0.256
order.Gastranaerophilales.id.1591	Raw	-0.238982601798993	0.0926431	-2.5796	0.0326364
order.Gastranaerophilales.id.1591	Outlier-corrected						0.336
order.Lactobacillales.id.1800	Raw	0.101075792492044	0.124671	0.810743	0.43108
order.Lactobacillales.id.1800	Outlier-corrected						0.215
order.Methanobacteriales.id.120	Raw	0.0348228291400211	0.0736277	0.472958	0.648878
order.Methanobacteriales.id.120	Outlier-corrected						0.395
order.MollicutesRF9.id.11579	Raw	-0.0462473745372713	0.143414	-0.322475	0.753139
order.MollicutesRF9.id.11579	Outlier-corrected					NA	0.016
order.NB1n.id.3953	Raw	0.00910793079826113	0.0811101	0.112291	0.912616
order.NB1n.id.3953	Outlier-corrected						0.14
order.Pasteurellales.id.3688	Raw	-0.102069464015829	0.0399217	-2.55674	0.0251517
order.Pasteurellales.id.3688	Outlier-corrected						0.991
order.Rhodospirillales.id.2667	Raw	-0.0860786025788372	0.100891	-0.85318	0.410266
order.Rhodospirillales.id.2667	Outlier-corrected						0.104
order.Selenomonadales.id.2165	Raw	0.125613860456895	0.134484	0.934043	0.370332
order.Selenomonadales.id.2165	Outlier-corrected						0.369
order.Verrucomicrobiales.id.4030	Raw	0.0950299187277557	0.140364	0.677023	0.513747
order.Verrucomicrobiales.id.4030	Outlier-corrected						0.067
order.Victivallales.id.2254	Raw	0.0180529157537092	0.0745739	0.242081	0.815657
order.Victivallales.id.2254	Outlier-corrected						0.585
phylum.Actinobacteria.id.400	Raw	0.0531422023223716	0.0981162	0.541625	0.597238
phylum.Actinobacteria.id.400	Outlier-corrected						0.768
phylum.Bacteroidetes.id.905	Raw	-0.165769104270404	0.129111	-1.28393	0.231233
phylum.Bacteroidetes.id.905	Outlier-corrected						0.552
phylum.Cyanobacteria.id.1500	Raw	-0.0576488393970204	0.0794711	-0.725406	0.491736
phylum.Cyanobacteria.id.1500	Outlier-corrected						0.686
phylum.Euryarchaeota.id.55	Raw	0.0602065539994289	0.0625576	0.962418	0.358534
phylum.Euryarchaeota.id.55	Outlier-corrected						0.455
phylum.Firmicutes.id.1672	Raw	0.0813483419390758	0.13746	0.591797	0.564137
phylum.Firmicutes.id.1672	Outlier-corrected						0.1
phylum.Lentisphaerae.id.2238	Raw	0.0120188410145132	0.0656197	0.183159	0.85923
phylum.Lentisphaerae.id.2238	Outlier-corrected						0.637
phylum.Proteobacteria.id.2375	Raw	-0.0913806813318593	0.137467	-0.664746	0.519905
phylum.Proteobacteria.id.2375	Outlier-corrected						0.239
phylum.Tenericutes.id.3919	Raw	0.0299021037835597	0.121006	0.247112	0.809373
phylum.Tenericutes.id.3919	Outlier-corrected						0.161
phylum.Verrucomicrobia.id.3982	Raw	0.158481852606886	0.102868	1.54063	0.151666
phylum.Verrucomicrobia.id.3982	Outlier-corrected						0.401

## Sheet: pleiotropy
id.exposure	id.outcome	outcome	exposure	egger_intercept	se	pval
0aMbT3	AxuyUN	outcome	genus.Eggerthella.id.819	0.0184181	0.0397742	0.657368
0heWA4	AxuyUN	outcome	genus.Lactococcus.id.1851	-0.0812166	0.0494002	0.151269
0lsDJy	AxuyUN	outcome	genus.DefluviitaleaceaeUCG011.id.11287	-0.0357991	0.0380231	0.377792
0ngO8p	AxuyUN	outcome	genus.Flavonifractor.id.2059	0.0535048	0.0551439	0.403477
0rTnk2	AxuyUN	outcome	genus.Lachnospira.id.2004	-0.139836	0.0650549	0.0980361
0rWmph	AxuyUN	outcome	phylum.Firmicutes.id.1672	0.0504242	0.0233957	0.0521491
0Vfsi1	AxuyUN	outcome	genus.Hungatella.id.11306	0.106982	0.114917	0.420551
1rpkuI	AxuyUN	outcome	genus.FamilyXIIIUCG001.id.11294	0.0478852	0.0393149	0.268947
1uqUdL	AxuyUN	outcome	genus.Escherichia.Shigella.id.3504	-0.0354859	0.030357	0.276072
1zf0TZ	AxuyUN	outcome	family.Streptococcaceae.id.1850	0.0411224	0.0515236	0.445345
20HL0T	AxuyUN	outcome	genus.Holdemanella.id.11393	-0.0175893	0.0245709	0.492232
2GJP3o	AxuyUN	outcome	genus.Ruminococcus2.id.11374	-0.00606225	0.0216873	0.784236
2neTKK	AxuyUN	outcome	phylum.Euryarchaeota.id.55	-0.0414876	0.0380653	0.304074
2vslhf	AxuyUN	outcome	genus.Coprococcus2.id.11302	0.0578662	0.0869112	0.530284
31r1VV	AxuyUN	outcome	family.Christensenellaceae.id.1866	0.0109109	0.0164697	0.524264
37ZEpI	AxuyUN	outcome	genus..Eubacteriumrectalegroup.id.14374	-0.00952346	0.0467587	0.845342
3cOJ1f	AxuyUN	outcome	class.Actinobacteria.id.419	-0.0354862	0.0204516	0.108302
3Oo7Td	AxuyUN	outcome	class.Methanobacteria.id.119	-0.0651339	0.0443411	0.185305
3tgfXE	AxuyUN	outcome	genus.Subdoligranulum.id.2070	-0.0043596	0.0226193	0.851444
4zBtt2	AxuyUN	outcome	genus.Bilophila.id.3170	-0.0412696	0.0392521	0.315624
5IXuob	AxuyUN	outcome	genus.RuminococcaceaeUCG014.id.11371	-0.0258924	0.0216957	0.266888
5qEcKL	AxuyUN	outcome	genus.Streptococcus.id.1853	0.0111237	0.0448894	0.809301
5TN0Z7	AxuyUN	outcome	genus.Oscillibacter.id.2063	0.0318453	0.0301339	0.313262
5XtLwc	AxuyUN	outcome	genus.Catenibacterium.id.2153	-0.119418	0.157485	0.527455
6gX3qe	AxuyUN	outcome	phylum.Tenericutes.id.3919	0.0213853	0.0372741	0.578824
6jMcBB	AxuyUN	outcome	family.Desulfovibrionaceae.id.3169	0.0256653	0.0378285	0.51927
6mIWxZ	AxuyUN	outcome	genus.Coprobacter.id.949	0.024869	0.0410307	0.559418
77YJKV	AxuyUN	outcome	genus..Eubacteriumruminantiumgroup.id.11340	-0.0182523	0.0234215	0.447179
7aTYpg	AxuyUN	outcome	genus.Collinsella.id.815	0.0599717	0.0374819	0.153628
7dqlOH	AxuyUN	outcome	genus..Clostridiuminnocuumgroup.id.14397	-0.0736022	0.0493408	0.186374
7ioeKt	AxuyUN	outcome	phylum.Proteobacteria.id.2375	-0.0213878	0.0255903	0.422801
80h8vf	AxuyUN	outcome	genus.Anaerostipes.id.1991	0.0478846	0.038684	0.241545
8jKldu	AxuyUN	outcome	genus.Coprococcus3.id.11303	0.0107878	0.0504964	0.837907
8NULRM	AxuyUN	outcome	genus.Paraprevotella.id.962	-0.00303228	0.02908	0.918829
9i4tiU	AxuyUN	outcome	order.Gastranaerophilales.id.1591	-0.0328851	0.0313317	0.328792
9s731W	AxuyUN	outcome	genus.RuminococcaceaeUCG009.id.11366	-0.00827908	0.0335616	0.810688
acLMuF	AxuyUN	outcome	genus.Parasutterella.id.2892	0.00797111	0.0194625	0.689343
AdsBD9	AxuyUN	outcome	genus.Turicibacter.id.2162	0.00188119	0.053314	0.972837
aGfu8V	AxuyUN	outcome	order.Bifidobacteriales.id.432	0.0296583	0.0300571	0.349557
AK0l7A	AxuyUN	outcome	genus.LachnospiraceaeUCG010.id.11330	-0.0484534	0.0290723	0.134144
aKuChq	AxuyUN	outcome	genus.Faecalibacterium.id.2057	-0.0434844	0.0217605	0.0807265
aKXyAu	AxuyUN	outcome	genus.Blautia.id.1992	0.00546667	0.023371	0.819775
AN8qjo	AxuyUN	outcome	genus.Clostridiumsensustricto1.id.1873	0.0505104	0.0344682	0.216677
anDrA2	AxuyUN	outcome	genus..Eubacteriumventriosumgroup.id.11341	-0.0260939	0.0352318	0.472081
ASQ2fp	AxuyUN	outcome	genus.RuminococcaceaeNK4A214group.id.11358	0.0185662	0.0273339	0.511027
aToCrK	AxuyUN	outcome	genus.Anaerotruncus.id.2054	0.0132943	0.0233345	0.580312
axDRMS	AxuyUN	outcome	family.Prevotellaceae.id.960	-0.00733734	0.0249633	0.773127
AXpdwL	AxuyUN	outcome	family.Verrucomicrobiaceae.id.4036	-0.0037952	0.0392726	0.925132
B5jn0Y	AxuyUN	outcome	genus.Roseburia.id.2012	-0.00884151	0.025942	0.739133
BiKMtW	AxuyUN	outcome	genus.Sutterella.id.2896	-0.0314073	0.0332237	0.366773
BLC7wV	AxuyUN	outcome	genus.RuminococcaceaeUCG013.id.11370	-0.0101962	0.0267146	0.71156
BLSFBU	AxuyUN	outcome	family.Rikenellaceae.id.967	-0.0247233	0.0288716	0.406239
BPW89n	AxuyUN	outcome	order.Verrucomicrobiales.id.4030	-0.00393937	0.0392801	0.922313
Bt0kEx	AxuyUN	outcome	genus.LachnospiraceaeNK4A136group.id.11319	-0.0101944	0.0140025	0.479498
Bt1upE	AxuyUN	outcome	family.Rhodospirillaceae.id.2717	0.0441701	0.0326864	0.201516
C1xV1V	AxuyUN	outcome	order.Victivallales.id.2254	0.0481208	0.0410351	0.285372
c62fwk	AxuyUN	outcome	genus.Sellimonas.id.14369	-0.019406	0.0677694	0.782897
cqFLTQ	AxuyUN	outcome	genus.Coprococcus1.id.11301	0.0197175	0.0221665	0.394619
CUtsMo	AxuyUN	outcome	family.ClostridialesvadinBB60group.id.11286	-0.0281898	0.0210835	0.204131
CYNr8c	AxuyUN	outcome	order.Actinomycetales.id.420	0.00642467	0.0391544	0.884747
d9u3Wa	AxuyUN	outcome	family.Lactobacillaceae.id.1836	0.0861632	0.03064	0.0306705
dP6VTT	AxuyUN	outcome	class.Alphaproteobacteria.id.2379	0.0152589	0.0410359	0.728871
dSCeM7	AxuyUN	outcome	order.Enterobacteriales.id.3468	0.010417	0.0663312	0.881353
DwGyne	AxuyUN	outcome	family.BacteroidalesS24.7group.id.11173	-0.0326062	0.0383358	0.427656
E1ZDX3	AxuyUN	outcome	genus.Oxalobacter.id.2978	0.0286686	0.0457114	0.54613
e5mJnF	AxuyUN	outcome	genus.Dorea.id.1997	0.0265988	0.0259108	0.334667
ebP4zV	AxuyUN	outcome	genus.Ruminococcus1.id.11373	0.015664	0.024849	0.546036
FcqSNY	AxuyUN	outcome	family.Clostridiaceae1.id.1869	0.0322982	0.0259469	0.24844
fE3r8h	AxuyUN	outcome	phylum.Verrucomicrobia.id.3982	0.0420135	0.0232847	0.101333
FFi1Rd	AxuyUN	outcome	family.Actinomycetaceae.id.421	0.00656434	0.039104	0.882126
FlVBaS	AxuyUN	outcome	order.Erysipelotrichales.id.2148	-0.0188469	0.0379486	0.629216
Fr2Ff4	AxuyUN	outcome	class.Clostridia.id.1859	-0.0651579	0.0374028	0.119669
FRQYhm	AxuyUN	outcome	class.Gammaproteobacteria.id.3303	0.0119147	0.0386409	0.770254
FT7OrH	AxuyUN	outcome	genus.Actinomyces.id.423	-0.00988203	0.0282969	0.741146
FXBXNG	AxuyUN	outcome	family.FamilyXI.id.1936	-0.0103664	0.0548072	0.856217
gkAVOW	AxuyUN	outcome	phylum.Lentisphaerae.id.2238	0.0486082	0.0417766	0.282739
GNp2YQ	AxuyUN	outcome	genus..Ruminococcusgauvreauiigroup.id.11342	-0.0784094	0.0335993	0.0444795
hUph1f	AxuyUN	outcome	genus.RikenellaceaeRC9gutgroup.id.11191	0.0281055	0.0641415	0.671585
I2CEyx	AxuyUN	outcome	genus.Tyzzerella3.id.11335	-0.0348463	0.0679987	0.61946
I5XXsr	AxuyUN	outcome	genus.Prevotella9.id.11183	0.0425274	0.0267378	0.135728
iAhkfC	AxuyUN	outcome	genus.Erysipelatoclostridium.id.11381	-8.06781e-05	0.0262988	0.997599
IgBtIU	AxuyUN	outcome	class.Bacilli.id.1673	0.0244559	0.0212773	0.267288
II0qrp	AxuyUN	outcome	phylum.Actinobacteria.id.400	0.0272105	0.0292142	0.370001
iMGTCD	AxuyUN	outcome	genus.Ruminiclostridium5.id.11355	0.0550971	0.0435892	0.237982
iwPbIH	AxuyUN	outcome	genus.Ruminiclostridium6.id.11356	-0.0231392	0.0217085	0.305861
j0mByI	AxuyUN	outcome	order.NB1n.id.3953	0.0158046	0.0396875	0.698832
j4g0ZV	AxuyUN	outcome	genus.CandidatusSoleaferrea.id.11350	-0.0398366	0.0823944	0.643507
j87dXS	AxuyUN	outcome	genus.Eisenbergiella.id.11304	-0.0479732	0.0650652	0.479714
jfZByg	AxuyUN	outcome	order.Lactobacillales.id.1800	0.0180346	0.0239559	0.464972
JHChB7	AxuyUN	outcome	genus.Adlercreutzia.id.812	-0.0246347	0.043369	0.590625
jHia6Z	AxuyUN	outcome	order.Pasteurellales.id.3688	-0.000614876	0.0194777	0.975382
jJC3Fm	AxuyUN	outcome	genus.Enterorhabdus.id.820	-0.00467704	0.0411612	0.915008
jUcEpg	AxuyUN	outcome	genus.Butyricimonas.id.945	-0.00508059	0.0309788	0.872704
kjA5PB	AxuyUN	outcome	genus.RuminococcaceaeUCG010.id.11367	0.023695	0.027379	0.435614
kodRd1	AxuyUN	outcome	family.Defluviitaleaceae.id.1924	-0.00157661	0.03272	0.962621
LCZ8yH	AxuyUN	outcome	genus.Prevotella7.id.11182	-0.0527886	0.0499091	0.317756
lJcL8y	AxuyUN	outcome	genus.RuminococcaceaeUCG003.id.11361	-0.0288066	0.0261609	0.296637
LKYg6S	AxuyUN	outcome	genus.Terrisporobacter.id.11348	0.0435927	0.0379252	0.3337
LRKdIa	AxuyUN	outcome	family.Bifidobacteriaceae.id.433	0.0296583	0.0300571	0.349557
m0ByAU	AxuyUN	outcome	order.Desulfovibrionales.id.3156	0.0217606	0.034942	0.548893
m9LXEq	AxuyUN	outcome	family.Enterobacteriaceae.id.3469	0.010417	0.0663312	0.881353
MBOR7Y	AxuyUN	outcome	family.Coriobacteriaceae.id.811	-0.0486871	0.0399311	0.246163
MpL626	AxuyUN	outcome	genus.Lachnoclostridium.id.11308	0.0120037	0.0343577	0.733406
Msb4zz	AxuyUN	outcome	class.Melainabacteria.id.1589	-0.00970003	0.0298781	0.75377
MXS84H	AxuyUN	outcome	class.Negativicutes.id.2164	0.0184696	0.0302087	0.554579
mz9jd0	AxuyUN	outcome	genus.Barnesiella.id.944	0.0455908	0.0350437	0.222446
n3j0op	AxuyUN	outcome	class.Deltaproteobacteria.id.3087	0.0125103	0.0358249	0.734175
nFlAu5	AxuyUN	outcome	family.Lachnospiraceae.id.1987	-0.044754	0.0242284	0.0859625
nIesEv	AxuyUN	outcome	genus.Peptococcus.id.2037	0.0263029	0.0573946	0.656548
NKNDGp	AxuyUN	outcome	order.Methanobacteriales.id.120	-0.0651339	0.0443411	0.185305
nnD7ru	AxuyUN	outcome	genus..Eubacteriumoxidoreducensgroup.id.11339	0.00172507	0.043354	0.97076
NqdTjG	AxuyUN	outcome	genus.FamilyXIIIAD3011group.id.11293	0.00677593	0.0419581	0.874633
nQHoYD	AxuyUN	outcome	class.Lentisphaeria.id.2250	0.0481208	0.0410351	0.285372
nRNBx9	AxuyUN	outcome	class.Mollicutes.id.3920	0.0213853	0.0372741	0.578824
O0n2Pz	AxuyUN	outcome	family.Bacteroidaceae.id.917	-0.000976032	0.050022	0.985065
obtxsV	AxuyUN	outcome	family.Veillonellaceae.id.2172	-0.00758774	0.0138189	0.590529
oChqj7	AxuyUN	outcome	phylum.Bacteroidetes.id.905	-0.0102553	0.022081	0.654711
oGD8An	AxuyUN	outcome	order.Coriobacteriales.id.810	-0.0486871	0.0399311	0.246163
OhSZ6N	AxuyUN	outcome	genus.RuminococcaceaeUCG002.id.11360	-0.0413795	0.0183239	0.0365851
olDlSu	AxuyUN	outcome	genus..Eubacteriumnodatumgroup.id.11297	0.00865868	0.0383498	0.826415
OtCSo3	AxuyUN	outcome	genus.Alloprevotella.id.961	-0.121559	0.10519	0.33152
oU56W6	AxuyUN	outcome	family.Peptostreptococcaceae.id.2042	0.0128038	0.0248465	0.616529
Oxkiqb	AxuyUN	outcome	order.Clostridiales.id.1863	-0.0346334	0.0485396	0.493618
P9709V	AxuyUN	outcome	genus..Eubacteriumhalliigroup.id.11338	-0.0119383	0.0183192	0.52689
PcT6eJ	AxuyUN	outcome	phylum.Cyanobacteria.id.1500	-0.00568847	0.04041	0.89266
pCXx5P	AxuyUN	outcome	genus.Phascolarctobacterium.id.2168	-0.0386356	0.0499112	0.468275
PGlGHi	AxuyUN	outcome	genus.LachnospiraceaeUCG008.id.11328	0.0664615	0.0596991	0.297919
pXAgfu	AxuyUN	outcome	family.Acidaminococcaceae.id.2166	-0.0218402	0.0368563	0.579245
q1bO5E	AxuyUN	outcome	genus.Lactobacillus.id.1837	0.0806605	0.0264489	0.0225215
Q3dvBY	AxuyUN	outcome	genus.Methanobrevibacter.id.123	-0.0282521	0.0517927	0.614413
Q46NVk	AxuyUN	outcome	genus.Intestinibacter.id.11345	0.0271217	0.0313074	0.402031
qE3Gq8	AxuyUN	outcome	genus..Ruminococcustorquesgroup.id.14377	0.034971	0.0367157	0.384594
qENAoR	AxuyUN	outcome	genus.Victivallis.id.2256	0.0351563	0.0902432	0.707018
QGrGNV	AxuyUN	outcome	genus.Haemophilus.id.3698	-0.0160603	0.0240106	0.525007
qiWbrh	AxuyUN	outcome	order.Selenomonadales.id.2165	0.0184696	0.0302087	0.554579
QjakFr	AxuyUN	outcome	genus.LachnospiraceaeFCS020group.id.11314	-0.0286597	0.0208796	0.19987
Qyd7XB	AxuyUN	outcome	genus..Eubacteriumxylanophilumgroup.id.14375	-0.0283863	0.0283767	0.350465
R6RQXL	AxuyUN	outcome	genus..Ruminococcusgnavusgroup.id.14376	-0.0536997	0.041696	0.229912
R7oLoV	AxuyUN	outcome	genus.RuminococcaceaeUCG011.id.11368	0.00345089	0.0523343	0.949568
RKlTkD	AxuyUN	outcome	genus.Bifidobacterium.id.436	-0.00311862	0.0198273	0.878148
rlb7o5	AxuyUN	outcome	genus..Eubacteriumcoprostanoligenesgroup.id.11375	0.0165882	0.0306692	0.600434
RmoHnu	AxuyUN	outcome	genus.Ruminiclostridium9.id.11357	0.117583	0.0475652	0.0483239
rsbOlb	AxuyUN	outcome	order.MollicutesRF9.id.11579	0.00773673	0.0372426	0.839603
Rv99Lm	AxuyUN	outcome	genus..Eubacteriumbrachygroup.id.11296	0.0283794	0.0344232	0.433588
sF7W2L	AxuyUN	outcome	genus.Howardella.id.2000	0.0425071	0.0393981	0.316394
sFxDb3	AxuyUN	outcome	order.Burkholderiales.id.2874	-0.0659743	0.0412809	0.14867
Sgv0J4	AxuyUN	outcome	family.Victivallaceae.id.2255	0.0768191	0.0410861	0.0943425
SpO9Ka	AxuyUN	outcome	family.Porphyromonadaceae.id.943	0.00585549	0.0408636	0.890096
staWrf	AxuyUN	outcome	order.Rhodospirillales.id.2667	0.0527107	0.0373584	0.185911
szt6bn	AxuyUN	outcome	class.Coriobacteriia.id.809	-0.0486871	0.0399311	0.246163
T35lgz	AxuyUN	outcome	family.Oxalobacteraceae.id.2966	0.026216	0.0320917	0.4299
T8T6Lu	AxuyUN	outcome	family.Peptococcaceae.id.2024	-0.000439246	0.0266238	0.987297
tbXTaX	AxuyUN	outcome	genus.ChristensenellaceaeR.7group.id.11283	-0.0360042	0.0415165	0.419144
TGrzdF	AxuyUN	outcome	genus..Eubacteriumfissicatenagroup.id.14373	-0.0632334	0.0487218	0.235467
tkl5vG	AxuyUN	outcome	genus.Slackia.id.825	-0.080764	0.0866414	0.404021
TlODZI	AxuyUN	outcome	genus.RuminococcaceaeUCG004.id.11362	0.00226138	0.0640843	0.972621
TQSpiB	AxuyUN	outcome	genus.LachnospiraceaeUCG004.id.11324	-0.00400451	0.0432716	0.928094
tSliO9	AxuyUN	outcome	order.Bacteroidales.id.913	0.00650051	0.0207806	0.760846
TUj4LC	AxuyUN	outcome	genus.LachnospiraceaeNC2004group.id.11316	-0.0460162	0.0488374	0.377447
uCOF7P	AxuyUN	outcome	order.Bacillales.id.1674	0.076844	0.0443302	0.133716
uHEy8Q	AxuyUN	outcome	genus.Akkermansia.id.4037	-0.00375357	0.0392637	0.925934
uQYGEB	AxuyUN	outcome	genus.Parabacteroides.id.954	0.0358531	0.176797	0.852272
UsMxlz	AxuyUN	outcome	class.Verrucomicrobiae.id.4029	-0.00393937	0.0392801	0.922313
UTPK2n	AxuyUN	outcome	class.Bacteroidia.id.912	0.00650051	0.0207806	0.760846
UYJxH8	AxuyUN	outcome	genus.Butyrivibrio.id.1993	0.056107	0.0303982	0.0878222
Vd8Fsi	AxuyUN	outcome	genus.Bacteroides.id.918	-0.000976032	0.050022	0.985065
vlyGOP	AxuyUN	outcome	family.Ruminococcaceae.id.2050	0.0419085	0.0230169	0.106126
W49loY	AxuyUN	outcome	genus.Olsenella.id.822	0.055981	0.0270502	0.0722832
w5yhuV	AxuyUN	outcome	genus.Romboutsia.id.11347	-0.00611942	0.0254237	0.814217
WaNFee	AxuyUN	outcome	genus.Desulfovibrio.id.3173	-0.00632943	0.0298826	0.837552
WCt5pC	AxuyUN	outcome	genus.Anaerofilum.id.2053	-0.0847575	0.0993705	0.418494
WEMGli	AxuyUN	outcome	family.Alcaligenaceae.id.2875	-0.0253962	0.0499717	0.623528
wFbL6J	AxuyUN	outcome	genus.Marvinbryantia.id.2005	-0.0230404	0.0400569	0.580975
wIF1Yn	AxuyUN	outcome	genus.LachnospiraceaeUCG001.id.11321	0.00695469	0.0346496	0.844584
wJFco0	AxuyUN	outcome	genus.Veillonella.id.2198	0.313676	0.242174	0.2859
wn5rK2	AxuyUN	outcome	genus.ErysipelotrichaceaeUCG003.id.11384	-0.0266857	0.0240553	0.285973
wQYhwp	AxuyUN	outcome	genus.Odoribacter.id.952	0.0283113	0.0340664	0.4438
WvdQyb	AxuyUN	outcome	genus..Eubacteriumeligensgroup.id.14372	-0.00795596	0.0478822	0.876094
X4kHrP	AxuyUN	outcome	class.Betaproteobacteria.id.2867	-0.0628426	0.0401005	0.15572
xCukIr	AxuyUN	outcome	genus.Dialister.id.2183	0.020582	0.0333021	0.551867
Xtktja	AxuyUN	outcome	family.Pasteurellaceae.id.3689	-0.000614876	0.0194777	0.975382
XTu0EY	AxuyUN	outcome	genus.Intestinimonas.id.2062	-0.0302162	0.0291951	0.318228
XVFzMF	AxuyUN	outcome	genus.Holdemania.id.2157	-0.0345173	0.0240824	0.177309
y0FJ9U	AxuyUN	outcome	genus.LachnospiraceaeND3007group.id.11317	0.297889	0.365264	0.564458
Y7cF3n	AxuyUN	outcome	family.Methanobacteriaceae.id.121	-0.0651339	0.0443411	0.185305
yakWtY	AxuyUN	outcome	genus.Butyricicoccus.id.2055	0.022402	0.0226437	0.360706
yerlNC	AxuyUN	outcome	genus.RuminococcaceaeUCG005.id.11363	0.0133625	0.0227886	0.568494
yfxJv6	AxuyUN	outcome	family.Erysipelotrichaceae.id.2149	-0.0188469	0.0379486	0.629216
ygbSF7	AxuyUN	outcome	genus.Fusicatenibacter.id.11305	0.0188979	0.0370873	0.617321
ylev3A	AxuyUN	outcome	family.FamilyXIII.id.1957	-0.0722593	0.0453158	0.171692
yLt27i	AxuyUN	outcome	genus.Senegalimassilia.id.11160	0.0206371	0.0601988	0.754353
YXZeGZ	AxuyUN	outcome	genus.Alistipes.id.968	0.0140391	0.0392786	0.728203
YYHfMs	AxuyUN	outcome	genus.Gordonibacter.id.821	0.0716861	0.0413578	0.117074
zaZf8A	AxuyUN	outcome	genus.Oscillospira.id.2064	0.0468147	0.047112	0.358743
ZJXDpG	AxuyUN	outcome	class.Erysipelotrichia.id.2147	-0.0188469	0.0379486	0.629216
zkWLyI	AxuyUN	outcome	genus.Allisonella.id.2174	-0.0378752	0.062389	0.566046

## Sheet: heterogeneity
id.exposure	id.outcome	outcome	exposure	method	Q	Q_df	Q_pval
0aMbT3	AxuyUN	outcome	genus.Eggerthella.id.819	MR Egger	3.98388	7	0.781632
0aMbT3	AxuyUN	outcome	genus.Eggerthella.id.819	Inverse variance weighted	4.19831	8	0.838802
0heWA4	AxuyUN	outcome	genus.Lactococcus.id.1851	MR Egger	6.25138	6	0.395628
0heWA4	AxuyUN	outcome	genus.Lactococcus.id.1851	Inverse variance weighted	9.06753	7	0.247844
0lsDJy	AxuyUN	outcome	genus.DefluviitaleaceaeUCG011.id.11287	MR Egger	3.86181	7	0.79555
0lsDJy	AxuyUN	outcome	genus.DefluviitaleaceaeUCG011.id.11287	Inverse variance weighted	4.74825	8	0.784113
0ngO8p	AxuyUN	outcome	genus.Flavonifractor.id.2059	MR Egger	3.74997	3	0.28976
0ngO8p	AxuyUN	outcome	genus.Flavonifractor.id.2059	Inverse variance weighted	4.92675	4	0.294896
0rTnk2	AxuyUN	outcome	genus.Lachnospira.id.2004	MR Egger	1.95356	4	0.7443
0rTnk2	AxuyUN	outcome	genus.Lachnospira.id.2004	Inverse variance weighted	6.57393	5	0.254304
0rWmph	AxuyUN	outcome	phylum.Firmicutes.id.1672	MR Egger	14.7228	12	0.256945
0rWmph	AxuyUN	outcome	phylum.Firmicutes.id.1672	Inverse variance weighted	20.4221	13	0.0851737
0Vfsi1	AxuyUN	outcome	genus.Hungatella.id.11306	MR Egger	6.75707	3	0.0800574
0Vfsi1	AxuyUN	outcome	genus.Hungatella.id.11306	Inverse variance weighted	8.70911	4	0.0687963
1rpkuI	AxuyUN	outcome	genus.FamilyXIIIUCG001.id.11294	MR Egger	8.39007	6	0.210896
1rpkuI	AxuyUN	outcome	genus.FamilyXIIIUCG001.id.11294	Inverse variance weighted	10.4645	7	0.163742
1uqUdL	AxuyUN	outcome	genus.Escherichia.Shigella.id.3504	MR Egger	9.17089	8	0.328085
1uqUdL	AxuyUN	outcome	genus.Escherichia.Shigella.id.3504	Inverse variance weighted	10.7373	9	0.294143
1zf0TZ	AxuyUN	outcome	family.Streptococcaceae.id.1850	MR Egger	13.1653	9	0.155267
1zf0TZ	AxuyUN	outcome	family.Streptococcaceae.id.1850	Inverse variance weighted	14.0971	10	0.168607
20HL0T	AxuyUN	outcome	genus.Holdemanella.id.11393	MR Egger	7.73539	9	0.561017
20HL0T	AxuyUN	outcome	genus.Holdemanella.id.11393	Inverse variance weighted	8.24785	10	0.604642
2GJP3o	AxuyUN	outcome	genus.Ruminococcus2.id.11374	MR Egger	19.1195	13	0.119446
2GJP3o	AxuyUN	outcome	genus.Ruminococcus2.id.11374	Inverse variance weighted	19.2344	14	0.156185
2neTKK	AxuyUN	outcome	phylum.Euryarchaeota.id.55	MR Egger	9.05319	9	0.432379
2neTKK	AxuyUN	outcome	phylum.Euryarchaeota.id.55	Inverse variance weighted	10.2481	10	0.419002
2vslhf	AxuyUN	outcome	genus.Coprococcus2.id.11302	MR Egger	8.53674	6	0.201356
2vslhf	AxuyUN	outcome	genus.Coprococcus2.id.11302	Inverse variance weighted	9.16746	7	0.240856
31r1VV	AxuyUN	outcome	family.Christensenellaceae.id.1866	MR Egger	8.13605	9	0.520496
31r1VV	AxuyUN	outcome	family.Christensenellaceae.id.1866	Inverse variance weighted	8.57493	10	0.572862
37ZEpI	AxuyUN	outcome	genus..Eubacteriumrectalegroup.id.14374	MR Egger	10.8197	6	0.0941101
37ZEpI	AxuyUN	outcome	genus..Eubacteriumrectalegroup.id.14374	Inverse variance weighted	10.8945	7	0.143286
3cOJ1f	AxuyUN	outcome	class.Actinobacteria.id.419	MR Egger	11.6558	12	0.473704
3cOJ1f	AxuyUN	outcome	class.Actinobacteria.id.419	Inverse variance weighted	14.6665	13	0.328634
3Oo7Td	AxuyUN	outcome	class.Methanobacteria.id.119	MR Egger	6.56371	7	0.475672
3Oo7Td	AxuyUN	outcome	class.Methanobacteria.id.119	Inverse variance weighted	8.72146	8	0.366335
3tgfXE	AxuyUN	outcome	genus.Subdoligranulum.id.2070	MR Egger	6.28854	9	0.710729
3tgfXE	AxuyUN	outcome	genus.Subdoligranulum.id.2070	Inverse variance weighted	6.32568	10	0.787199
4zBtt2	AxuyUN	outcome	genus.Bilophila.id.3170	MR Egger	8.50688	11	0.667306
4zBtt2	AxuyUN	outcome	genus.Bilophila.id.3170	Inverse variance weighted	9.61232	12	0.64993
5IXuob	AxuyUN	outcome	genus.RuminococcaceaeUCG014.id.11371	MR Egger	4.88501	8	0.769793
5IXuob	AxuyUN	outcome	genus.RuminococcaceaeUCG014.id.11371	Inverse variance weighted	6.30929	9	0.708608
5qEcKL	AxuyUN	outcome	genus.Streptococcus.id.1853	MR Egger	15.0623	10	0.129807
5qEcKL	AxuyUN	outcome	genus.Streptococcus.id.1853	Inverse variance weighted	15.1548	11	0.17552
5TN0Z7	AxuyUN	outcome	genus.Oscillibacter.id.2063	MR Egger	10.1615	11	0.515922
5TN0Z7	AxuyUN	outcome	genus.Oscillibacter.id.2063	Inverse variance weighted	11.2783	12	0.50523
5XtLwc	AxuyUN	outcome	genus.Catenibacterium.id.2153	MR Egger	0.394975	2	0.820791
5XtLwc	AxuyUN	outcome	genus.Catenibacterium.id.2153	Inverse variance weighted	0.969969	3	0.808518
6gX3qe	AxuyUN	outcome	phylum.Tenericutes.id.3919	MR Egger	15.4397	10	0.116835
6gX3qe	AxuyUN	outcome	phylum.Tenericutes.id.3919	Inverse variance weighted	15.9479	11	0.143076
6jMcBB	AxuyUN	outcome	family.Desulfovibrionaceae.id.3169	MR Egger	5.8882	7	0.552863
6jMcBB	AxuyUN	outcome	family.Desulfovibrionaceae.id.3169	Inverse variance weighted	6.34851	8	0.608255
6mIWxZ	AxuyUN	outcome	genus.Coprobacter.id.949	MR Egger	12.9571	9	0.164556
6mIWxZ	AxuyUN	outcome	genus.Coprobacter.id.949	Inverse variance weighted	13.486	10	0.197753
77YJKV	AxuyUN	outcome	genus..Eubacteriumruminantiumgroup.id.11340	MR Egger	19.6732	16	0.235301
77YJKV	AxuyUN	outcome	genus..Eubacteriumruminantiumgroup.id.11340	Inverse variance weighted	20.4199	17	0.253315
7aTYpg	AxuyUN	outcome	genus.Collinsella.id.815	MR Egger	5.63163	7	0.583358
7aTYpg	AxuyUN	outcome	genus.Collinsella.id.815	Inverse variance weighted	8.19169	8	0.414973
7dqlOH	AxuyUN	outcome	genus..Clostridiuminnocuumgroup.id.14397	MR Egger	3.42247	6	0.754255
7dqlOH	AxuyUN	outcome	genus..Clostridiuminnocuumgroup.id.14397	Inverse variance weighted	5.64767	7	0.581438
7ioeKt	AxuyUN	outcome	phylum.Proteobacteria.id.2375	MR Egger	13.2031	10	0.212539
7ioeKt	AxuyUN	outcome	phylum.Proteobacteria.id.2375	Inverse variance weighted	14.1253	11	0.226136
80h8vf	AxuyUN	outcome	genus.Anaerostipes.id.1991	MR Egger	20.347	11	0.0408033
80h8vf	AxuyUN	outcome	genus.Anaerostipes.id.1991	Inverse variance weighted	23.1812	12	0.0262263
8jKldu	AxuyUN	outcome	genus.Coprococcus3.id.11303	MR Egger	2.70174	6	0.845241
8jKldu	AxuyUN	outcome	genus.Coprococcus3.id.11303	Inverse variance weighted	2.74738	7	0.907347
8NULRM	AxuyUN	outcome	genus.Paraprevotella.id.962	MR Egger	10.7454	11	0.464829
8NULRM	AxuyUN	outcome	genus.Paraprevotella.id.962	Inverse variance weighted	10.7563	12	0.54991
9i4tiU	AxuyUN	outcome	order.Gastranaerophilales.id.1591	MR Egger	8.10015	7	0.323846
9i4tiU	AxuyUN	outcome	order.Gastranaerophilales.id.1591	Inverse variance weighted	9.37489	8	0.311664
9s731W	AxuyUN	outcome	genus.RuminococcaceaeUCG009.id.11366	MR Egger	10.0137	9	0.34938
9s731W	AxuyUN	outcome	genus.RuminococcaceaeUCG009.id.11366	Inverse variance weighted	10.0814	10	0.433383
acLMuF	AxuyUN	outcome	genus.Parasutterella.id.2892	MR Egger	7.92466	12	0.79099
acLMuF	AxuyUN	outcome	genus.Parasutterella.id.2892	Inverse variance weighted	8.0924	13	0.837529
AdsBD9	AxuyUN	outcome	genus.Turicibacter.id.2162	MR Egger	10.5038	7	0.161776
AdsBD9	AxuyUN	outcome	genus.Turicibacter.id.2162	Inverse variance weighted	10.5057	8	0.231312
aGfu8V	AxuyUN	outcome	order.Bifidobacteriales.id.432	MR Egger	12.725	9	0.17545
aGfu8V	AxuyUN	outcome	order.Bifidobacteriales.id.432	Inverse variance weighted	14.1016	10	0.168408
AK0l7A	AxuyUN	outcome	genus.LachnospiraceaeUCG010.id.11330	MR Egger	5.1254	8	0.744093
AK0l7A	AxuyUN	outcome	genus.LachnospiraceaeUCG010.id.11330	Inverse variance weighted	7.90312	9	0.543938
aKuChq	AxuyUN	outcome	genus.Faecalibacterium.id.2057	MR Egger	7.74885	8	0.45838
aKuChq	AxuyUN	outcome	genus.Faecalibacterium.id.2057	Inverse variance weighted	11.7421	9	0.228241
aKXyAu	AxuyUN	outcome	genus.Blautia.id.1992	MR Egger	3.87955	10	0.952617
aKXyAu	AxuyUN	outcome	genus.Blautia.id.1992	Inverse variance weighted	3.93426	11	0.971801
AN8qjo	AxuyUN	outcome	genus.Clostridiumsensustricto1.id.1873	MR Egger	3.08443	4	0.543797
AN8qjo	AxuyUN	outcome	genus.Clostridiumsensustricto1.id.1873	Inverse variance weighted	5.23188	5	0.388241
anDrA2	AxuyUN	outcome	genus..Eubacteriumventriosumgroup.id.11341	MR Egger	11.4917	13	0.5697
anDrA2	AxuyUN	outcome	genus..Eubacteriumventriosumgroup.id.11341	Inverse variance weighted	12.0402	14	0.603073
ASQ2fp	AxuyUN	outcome	genus.RuminococcaceaeNK4A214group.id.11358	MR Egger	11.4764	11	0.404258
ASQ2fp	AxuyUN	outcome	genus.RuminococcaceaeNK4A214group.id.11358	Inverse variance weighted	11.9577	12	0.44908
aToCrK	AxuyUN	outcome	genus.Anaerotruncus.id.2054	MR Egger	4.11381	11	0.966469
aToCrK	AxuyUN	outcome	genus.Anaerotruncus.id.2054	Inverse variance weighted	4.4384	12	0.974165
axDRMS	AxuyUN	outcome	family.Prevotellaceae.id.960	MR Egger	10.3468	14	0.736416
axDRMS	AxuyUN	outcome	family.Prevotellaceae.id.960	Inverse variance weighted	10.4332	15	0.791644
AXpdwL	AxuyUN	outcome	family.Verrucomicrobiaceae.id.4036	MR Egger	17.5014	9	0.0414195
AXpdwL	AxuyUN	outcome	family.Verrucomicrobiaceae.id.4036	Inverse variance weighted	17.5195	10	0.0636298
B5jn0Y	AxuyUN	outcome	genus.Roseburia.id.2012	MR Egger	3.2305	12	0.993686
B5jn0Y	AxuyUN	outcome	genus.Roseburia.id.2012	Inverse variance weighted	3.34665	13	0.996366
BiKMtW	AxuyUN	outcome	genus.Sutterella.id.2896	MR Egger	11.028	10	0.355342
BiKMtW	AxuyUN	outcome	genus.Sutterella.id.2896	Inverse variance weighted	12.0135	11	0.36263
BLC7wV	AxuyUN	outcome	genus.RuminococcaceaeUCG013.id.11370	MR Egger	4.24099	9	0.894847
BLC7wV	AxuyUN	outcome	genus.RuminococcaceaeUCG013.id.11370	Inverse variance weighted	4.38667	10	0.928223
BLSFBU	AxuyUN	outcome	family.Rikenellaceae.id.967	MR Egger	22.1514	14	0.0755556
BLSFBU	AxuyUN	outcome	family.Rikenellaceae.id.967	Inverse variance weighted	23.3117	15	0.0777426
BPW89n	AxuyUN	outcome	order.Verrucomicrobiales.id.4030	MR Egger	17.4972	9	0.0414753
BPW89n	AxuyUN	outcome	order.Verrucomicrobiales.id.4030	Inverse variance weighted	17.5168	10	0.0636826
Bt0kEx	AxuyUN	outcome	genus.LachnospiraceaeNK4A136group.id.11319	MR Egger	9.02078	13	0.771372
Bt0kEx	AxuyUN	outcome	genus.LachnospiraceaeNK4A136group.id.11319	Inverse variance weighted	9.55082	14	0.794231
Bt1upE	AxuyUN	outcome	family.Rhodospirillaceae.id.2717	MR Egger	12.2355	12	0.42696
Bt1upE	AxuyUN	outcome	family.Rhodospirillaceae.id.2717	Inverse variance weighted	14.0974	13	0.367022
C1xV1V	AxuyUN	outcome	order.Victivallales.id.2254	MR Egger	4.56199	6	0.601085
C1xV1V	AxuyUN	outcome	order.Victivallales.id.2254	Inverse variance weighted	5.93715	7	0.547107
c62fwk	AxuyUN	outcome	genus.Sellimonas.id.14369	MR Egger	12.3861	7	0.0885545
c62fwk	AxuyUN	outcome	genus.Sellimonas.id.14369	Inverse variance weighted	12.5312	8	0.129029
cqFLTQ	AxuyUN	outcome	genus.Coprococcus1.id.11301	MR Egger	11.0337	10	0.354897
cqFLTQ	AxuyUN	outcome	genus.Coprococcus1.id.11301	Inverse variance weighted	11.9068	11	0.370693
CUtsMo	AxuyUN	outcome	family.ClostridialesvadinBB60group.id.11286	MR Egger	5.2826	13	0.968434
CUtsMo	AxuyUN	outcome	family.ClostridialesvadinBB60group.id.11286	Inverse variance weighted	7.07032	14	0.931967
CYNr8c	AxuyUN	outcome	order.Actinomycetales.id.420	MR Egger	2.54353	2	0.280337
CYNr8c	AxuyUN	outcome	order.Actinomycetales.id.420	Inverse variance weighted	2.57777	3	0.4614
d9u3Wa	AxuyUN	outcome	family.Lactobacillaceae.id.1836	MR Egger	7.33029	6	0.291379
d9u3Wa	AxuyUN	outcome	family.Lactobacillaceae.id.1836	Inverse variance weighted	16.9916	7	0.0174501
dP6VTT	AxuyUN	outcome	class.Alphaproteobacteria.id.2379	MR Egger	1.62691	4	0.803948
dP6VTT	AxuyUN	outcome	class.Alphaproteobacteria.id.2379	Inverse variance weighted	1.76518	5	0.880588
dSCeM7	AxuyUN	outcome	order.Enterobacteriales.id.3468	MR Egger	3.14696	5	0.67734
dSCeM7	AxuyUN	outcome	order.Enterobacteriales.id.3468	Inverse variance weighted	3.17163	6	0.787018
DwGyne	AxuyUN	outcome	family.BacteroidalesS24.7group.id.11173	MR Egger	3.53389	6	0.739455
DwGyne	AxuyUN	outcome	family.BacteroidalesS24.7group.id.11173	Inverse variance weighted	4.25732	7	0.749708
E1ZDX3	AxuyUN	outcome	genus.Oxalobacter.id.2978	MR Egger	4.15268	9	0.901079
E1ZDX3	AxuyUN	outcome	genus.Oxalobacter.id.2978	Inverse variance weighted	4.54601	10	0.919373
e5mJnF	AxuyUN	outcome	genus.Dorea.id.1997	MR Egger	4.80944	8	0.777736
e5mJnF	AxuyUN	outcome	genus.Dorea.id.1997	Inverse variance weighted	5.86325	9	0.753523
ebP4zV	AxuyUN	outcome	genus.Ruminococcus1.id.11373	MR Egger	4.10235	8	0.847773
ebP4zV	AxuyUN	outcome	genus.Ruminococcus1.id.11373	Inverse variance weighted	4.49971	9	0.875561
FcqSNY	AxuyUN	outcome	family.Clostridiaceae1.id.1869	MR Egger	6.36459	8	0.606463
FcqSNY	AxuyUN	outcome	family.Clostridiaceae1.id.1869	Inverse variance weighted	7.91407	9	0.542828
fE3r8h	AxuyUN	outcome	phylum.Verrucomicrobia.id.3982	MR Egger	8.23107	10	0.606278
fE3r8h	AxuyUN	outcome	phylum.Verrucomicrobia.id.3982	Inverse variance weighted	11.4867	11	0.403433
FFi1Rd	AxuyUN	outcome	family.Actinomycetaceae.id.421	MR Egger	2.54515	2	0.280109
FFi1Rd	AxuyUN	outcome	family.Actinomycetaceae.id.421	Inverse variance weighted	2.58101	3	0.460828
FlVBaS	AxuyUN	outcome	order.Erysipelotrichales.id.2148	MR Egger	14.2544	11	0.219233
FlVBaS	AxuyUN	outcome	order.Erysipelotrichales.id.2148	Inverse variance weighted	14.5741	12	0.26556
Fr2Ff4	AxuyUN	outcome	class.Clostridia.id.1859	MR Egger	6.59971	8	0.58037
Fr2Ff4	AxuyUN	outcome	class.Clostridia.id.1859	Inverse variance weighted	9.63449	9	0.380877
FRQYhm	AxuyUN	outcome	class.Gammaproteobacteria.id.3303	MR Egger	3.28955	5	0.655442
FRQYhm	AxuyUN	outcome	class.Gammaproteobacteria.id.3303	Inverse variance weighted	3.38463	6	0.759251
FT7OrH	AxuyUN	outcome	genus.Actinomyces.id.423	MR Egger	4.60537	5	0.465911
FT7OrH	AxuyUN	outcome	genus.Actinomyces.id.423	Inverse variance weighted	4.72733	6	0.579231
FXBXNG	AxuyUN	outcome	family.FamilyXI.id.1936	MR Egger	3.98436	6	0.678793
FXBXNG	AxuyUN	outcome	family.FamilyXI.id.1936	Inverse variance weighted	4.02013	7	0.777456
gkAVOW	AxuyUN	outcome	phylum.Lentisphaerae.id.2238	MR Egger	4.64316	7	0.703417
gkAVOW	AxuyUN	outcome	phylum.Lentisphaerae.id.2238	Inverse variance weighted	5.99695	8	0.647574
GNp2YQ	AxuyUN	outcome	genus..Ruminococcusgauvreauiigroup.id.11342	MR Egger	6.44559	9	0.694626
GNp2YQ	AxuyUN	outcome	genus..Ruminococcusgauvreauiigroup.id.11342	Inverse variance weighted	11.8916	10	0.292379
hUph1f	AxuyUN	outcome	genus.RikenellaceaeRC9gutgroup.id.11191	MR Egger	14.0906	9	0.119138
hUph1f	AxuyUN	outcome	genus.RikenellaceaeRC9gutgroup.id.11191	Inverse variance weighted	14.3912	10	0.155883
I2CEyx	AxuyUN	outcome	genus.Tyzzerella3.id.11335	MR Egger	14.9773	10	0.132893
I2CEyx	AxuyUN	outcome	genus.Tyzzerella3.id.11335	Inverse variance weighted	15.3706	11	0.166152
I5XXsr	AxuyUN	outcome	genus.Prevotella9.id.11183	MR Egger	18.0323	13	0.156298
I5XXsr	AxuyUN	outcome	genus.Prevotella9.id.11183	Inverse variance weighted	21.5414	14	0.0885425
iAhkfC	AxuyUN	outcome	genus.Erysipelatoclostridium.id.11381	MR Egger	7.43408	13	0.878419
iAhkfC	AxuyUN	outcome	genus.Erysipelatoclostridium.id.11381	Inverse variance weighted	7.43409	14	0.916681
IgBtIU	AxuyUN	outcome	class.Bacilli.id.1673	MR Egger	18.1933	16	0.312701
IgBtIU	AxuyUN	outcome	class.Bacilli.id.1673	Inverse variance weighted	19.6955	17	0.290101
II0qrp	AxuyUN	outcome	phylum.Actinobacteria.id.400	MR Egger	8.58537	12	0.737878
II0qrp	AxuyUN	outcome	phylum.Actinobacteria.id.400	Inverse variance weighted	9.4529	13	0.737943
iMGTCD	AxuyUN	outcome	genus.Ruminiclostridium5.id.11355	MR Egger	14.3883	9	0.109166
iMGTCD	AxuyUN	outcome	genus.Ruminiclostridium5.id.11355	Inverse variance weighted	16.9426	10	0.0756437
iwPbIH	AxuyUN	outcome	genus.Ruminiclostridium6.id.11356	MR Egger	12.0794	13	0.521148
iwPbIH	AxuyUN	outcome	genus.Ruminiclostridium6.id.11356	Inverse variance weighted	13.2155	14	0.509628
j0mByI	AxuyUN	outcome	order.NB1n.id.3953	MR Egger	15.5713	10	0.112579
j0mByI	AxuyUN	outcome	order.NB1n.id.3953	Inverse variance weighted	15.8183	11	0.148013
j4g0ZV	AxuyUN	outcome	genus.CandidatusSoleaferrea.id.11350	MR Egger	6.13911	7	0.523604
j4g0ZV	AxuyUN	outcome	genus.CandidatusSoleaferrea.id.11350	Inverse variance weighted	6.37286	8	0.605541
j87dXS	AxuyUN	outcome	genus.Eisenbergiella.id.11304	MR Egger	11.2251	9	0.260598
j87dXS	AxuyUN	outcome	genus.Eisenbergiella.id.11304	Inverse variance weighted	11.9031	10	0.291596
jfZByg	AxuyUN	outcome	order.Lactobacillales.id.1800	MR Egger	17.501	13	0.177403
jfZByg	AxuyUN	outcome	order.Lactobacillales.id.1800	Inverse variance weighted	18.2639	14	0.195024
JHChB7	AxuyUN	outcome	genus.Adlercreutzia.id.812	MR Egger	2.03854	6	0.91612
JHChB7	AxuyUN	outcome	genus.Adlercreutzia.id.812	Inverse variance weighted	2.36119	7	0.937182
jHia6Z	AxuyUN	outcome	order.Pasteurellales.id.3688	MR Egger	3.20549	11	0.987722
jHia6Z	AxuyUN	outcome	order.Pasteurellales.id.3688	Inverse variance weighted	3.20648	12	0.993902
jJC3Fm	AxuyUN	outcome	genus.Enterorhabdus.id.820	MR Egger	1.87823	4	0.758143
jJC3Fm	AxuyUN	outcome	genus.Enterorhabdus.id.820	Inverse variance weighted	1.89114	5	0.863994
jUcEpg	AxuyUN	outcome	genus.Butyricimonas.id.945	MR Egger	8.07558	11	0.706518
jUcEpg	AxuyUN	outcome	genus.Butyricimonas.id.945	Inverse variance weighted	8.10247	12	0.777072
kjA5PB	AxuyUN	outcome	genus.RuminococcaceaeUCG010.id.11367	MR Egger	1.76127	4	0.77956
kjA5PB	AxuyUN	outcome	genus.RuminococcaceaeUCG010.id.11367	Inverse variance weighted	2.51027	5	0.774948
kodRd1	AxuyUN	outcome	family.Defluviitaleaceae.id.1924	MR Egger	7.48109	9	0.587161
kodRd1	AxuyUN	outcome	family.Defluviitaleaceae.id.1924	Inverse variance weighted	7.48342	10	0.679154
LCZ8yH	AxuyUN	outcome	genus.Prevotella7.id.11182	MR Egger	8.20817	9	0.513312
LCZ8yH	AxuyUN	outcome	genus.Prevotella7.id.11182	Inverse variance weighted	9.32689	10	0.501387
lJcL8y	AxuyUN	outcome	genus.RuminococcaceaeUCG003.id.11361	MR Egger	8.78058	10	0.553047
lJcL8y	AxuyUN	outcome	genus.RuminococcaceaeUCG003.id.11361	Inverse variance weighted	9.99307	11	0.531011
LKYg6S	AxuyUN	outcome	genus.Terrisporobacter.id.11348	MR Egger	2.35087	3	0.502845
LKYg6S	AxuyUN	outcome	genus.Terrisporobacter.id.11348	Inverse variance weighted	3.67209	4	0.452199
LRKdIa	AxuyUN	outcome	family.Bifidobacteriaceae.id.433	MR Egger	12.725	9	0.17545
LRKdIa	AxuyUN	outcome	family.Bifidobacteriaceae.id.433	Inverse variance weighted	14.1016	10	0.168408
m0ByAU	AxuyUN	outcome	order.Desulfovibrionales.id.3156	MR Egger	6.16147	9	0.723655
m0ByAU	AxuyUN	outcome	order.Desulfovibrionales.id.3156	Inverse variance weighted	6.54931	10	0.767197
m9LXEq	AxuyUN	outcome	family.Enterobacteriaceae.id.3469	MR Egger	3.14696	5	0.67734
m9LXEq	AxuyUN	outcome	family.Enterobacteriaceae.id.3469	Inverse variance weighted	3.17163	6	0.787018
MBOR7Y	AxuyUN	outcome	family.Coriobacteriaceae.id.811	MR Egger	17.2683	12	0.139782
MBOR7Y	AxuyUN	outcome	family.Coriobacteriaceae.id.811	Inverse variance weighted	19.4076	13	0.110999
MpL626	AxuyUN	outcome	genus.Lachnoclostridium.id.11308	MR Egger	17.456	11	0.0950924
MpL626	AxuyUN	outcome	genus.Lachnoclostridium.id.11308	Inverse variance weighted	17.6497	12	0.126748
Msb4zz	AxuyUN	outcome	class.Melainabacteria.id.1589	MR Egger	9.72425	8	0.284916
Msb4zz	AxuyUN	outcome	class.Melainabacteria.id.1589	Inverse variance weighted	9.85237	9	0.362568
MXS84H	AxuyUN	outcome	class.Negativicutes.id.2164	MR Egger	11.9079	10	0.291267
MXS84H	AxuyUN	outcome	class.Negativicutes.id.2164	Inverse variance weighted	12.353	11	0.3377
mz9jd0	AxuyUN	outcome	genus.Barnesiella.id.944	MR Egger	4.28709	10	0.933468
mz9jd0	AxuyUN	outcome	genus.Barnesiella.id.944	Inverse variance weighted	5.97961	11	0.874721
n3j0op	AxuyUN	outcome	class.Deltaproteobacteria.id.3087	MR Egger	7.66075	10	0.661935
n3j0op	AxuyUN	outcome	class.Deltaproteobacteria.id.3087	Inverse variance weighted	7.7827	11	0.732627
nFlAu5	AxuyUN	outcome	family.Lachnospiraceae.id.1987	MR Egger	13.3095	14	0.502312
nFlAu5	AxuyUN	outcome	family.Lachnospiraceae.id.1987	Inverse variance weighted	16.7215	15	0.335782
nIesEv	AxuyUN	outcome	genus.Peptococcus.id.2037	MR Egger	27.4342	10	0.00222244
nIesEv	AxuyUN	outcome	genus.Peptococcus.id.2037	Inverse variance weighted	28.0103	11	0.00322556
NKNDGp	AxuyUN	outcome	order.Methanobacteriales.id.120	MR Egger	6.56371	7	0.475672
NKNDGp	AxuyUN	outcome	order.Methanobacteriales.id.120	Inverse variance weighted	8.72146	8	0.366335
nnD7ru	AxuyUN	outcome	genus..Eubacteriumoxidoreducensgroup.id.11339	MR Egger	1.16382	3	0.761693
nnD7ru	AxuyUN	outcome	genus..Eubacteriumoxidoreducensgroup.id.11339	Inverse variance weighted	1.16541	4	0.88376
NqdTjG	AxuyUN	outcome	genus.FamilyXIIIAD3011group.id.11293	MR Egger	4.59892	11	0.949026
NqdTjG	AxuyUN	outcome	genus.FamilyXIIIAD3011group.id.11293	Inverse variance weighted	4.625	12	0.969347
nQHoYD	AxuyUN	outcome	class.Lentisphaeria.id.2250	MR Egger	4.56199	6	0.601085
nQHoYD	AxuyUN	outcome	class.Lentisphaeria.id.2250	Inverse variance weighted	5.93715	7	0.547107
nRNBx9	AxuyUN	outcome	class.Mollicutes.id.3920	MR Egger	15.4397	10	0.116835
nRNBx9	AxuyUN	outcome	class.Mollicutes.id.3920	Inverse variance weighted	15.9479	11	0.143076
O0n2Pz	AxuyUN	outcome	family.Bacteroidaceae.id.917	MR Egger	4.72148	6	0.579999
O0n2Pz	AxuyUN	outcome	family.Bacteroidaceae.id.917	Inverse variance weighted	4.72186	7	0.693863
obtxsV	AxuyUN	outcome	family.Veillonellaceae.id.2172	MR Egger	11.1991	16	0.797029
obtxsV	AxuyUN	outcome	family.Veillonellaceae.id.2172	Inverse variance weighted	11.5006	17	0.829387
oChqj7	AxuyUN	outcome	phylum.Bacteroidetes.id.905	MR Egger	7.81614	8	0.451634
oChqj7	AxuyUN	outcome	phylum.Bacteroidetes.id.905	Inverse variance weighted	8.03184	9	0.530941
oGD8An	AxuyUN	outcome	order.Coriobacteriales.id.810	MR Egger	17.2683	12	0.139782
oGD8An	AxuyUN	outcome	order.Coriobacteriales.id.810	Inverse variance weighted	19.4076	13	0.110999
OhSZ6N	AxuyUN	outcome	genus.RuminococcaceaeUCG002.id.11360	MR Egger	19.8873	18	0.339202
OhSZ6N	AxuyUN	outcome	genus.RuminococcaceaeUCG002.id.11360	Inverse variance weighted	25.5216	19	0.144081
olDlSu	AxuyUN	outcome	genus..Eubacteriumnodatumgroup.id.11297	MR Egger	8.29368	9	0.504843
olDlSu	AxuyUN	outcome	genus..Eubacteriumnodatumgroup.id.11297	Inverse variance weighted	8.34466	10	0.59521
OtCSo3	AxuyUN	outcome	genus.Alloprevotella.id.961	MR Egger	3.38686	3	0.335735
OtCSo3	AxuyUN	outcome	genus.Alloprevotella.id.961	Inverse variance weighted	4.89451	4	0.298294
oU56W6	AxuyUN	outcome	family.Peptostreptococcaceae.id.2042	MR Egger	20.9929	11	0.0334449
oU56W6	AxuyUN	outcome	family.Peptostreptococcaceae.id.2042	Inverse variance weighted	21.4997	12	0.0435252
Oxkiqb	AxuyUN	outcome	order.Clostridiales.id.1863	MR Egger	16.8571	9	0.0510009
Oxkiqb	AxuyUN	outcome	order.Clostridiales.id.1863	Inverse variance weighted	17.8107	10	0.0582426
P9709V	AxuyUN	outcome	genus..Eubacteriumhalliigroup.id.11338	MR Egger	13.7903	12	0.314301
P9709V	AxuyUN	outcome	genus..Eubacteriumhalliigroup.id.11338	Inverse variance weighted	14.2783	13	0.354539
PcT6eJ	AxuyUN	outcome	phylum.Cyanobacteria.id.1500	MR Egger	4.64057	6	0.590666
PcT6eJ	AxuyUN	outcome	phylum.Cyanobacteria.id.1500	Inverse variance weighted	4.66039	7	0.701327
pCXx5P	AxuyUN	outcome	genus.Phascolarctobacterium.id.2168	MR Egger	2.25364	6	0.894957
pCXx5P	AxuyUN	outcome	genus.Phascolarctobacterium.id.2168	Inverse variance weighted	2.85285	7	0.898273
PGlGHi	AxuyUN	outcome	genus.LachnospiraceaeUCG008.id.11328	MR Egger	14.8091	8	0.0629652
PGlGHi	AxuyUN	outcome	genus.LachnospiraceaeUCG008.id.11328	Inverse variance weighted	17.1034	9	0.0471214
pXAgfu	AxuyUN	outcome	family.Acidaminococcaceae.id.2166	MR Egger	4.78067	5	0.443229
pXAgfu	AxuyUN	outcome	family.Acidaminococcaceae.id.2166	Inverse variance weighted	5.13182	6	0.52702
q1bO5E	AxuyUN	outcome	genus.Lactobacillus.id.1837	MR Egger	6.58669	6	0.360764
q1bO5E	AxuyUN	outcome	genus.Lactobacillus.id.1837	Inverse variance weighted	16.7966	7	0.0187559
Q3dvBY	AxuyUN	outcome	genus.Methanobrevibacter.id.123	MR Egger	4.76182	4	0.31262
Q3dvBY	AxuyUN	outcome	genus.Methanobrevibacter.id.123	Inverse variance weighted	5.11604	5	0.401883
Q46NVk	AxuyUN	outcome	genus.Intestinibacter.id.11345	MR Egger	22.0582	13	0.0544658
Q46NVk	AxuyUN	outcome	genus.Intestinibacter.id.11345	Inverse variance weighted	23.3317	14	0.0550826
qE3Gq8	AxuyUN	outcome	genus..Ruminococcustorquesgroup.id.14377	MR Egger	5.16744	5	0.39579
qE3Gq8	AxuyUN	outcome	genus..Ruminococcustorquesgroup.id.14377	Inverse variance weighted	6.10504	6	0.411527
qENAoR	AxuyUN	outcome	genus.Victivallis.id.2256	MR Egger	16.2701	8	0.0386732
qENAoR	AxuyUN	outcome	genus.Victivallis.id.2256	Inverse variance weighted	16.5788	9	0.0557358
QGrGNV	AxuyUN	outcome	genus.Haemophilus.id.3698	MR Egger	2.38298	7	0.935648
QGrGNV	AxuyUN	outcome	genus.Haemophilus.id.3698	Inverse variance weighted	2.83039	8	0.944546
qiWbrh	AxuyUN	outcome	order.Selenomonadales.id.2165	MR Egger	11.9079	10	0.291267
qiWbrh	AxuyUN	outcome	order.Selenomonadales.id.2165	Inverse variance weighted	12.353	11	0.3377
QjakFr	AxuyUN	outcome	genus.LachnospiraceaeFCS020group.id.11314	MR Egger	5.88117	10	0.825146
QjakFr	AxuyUN	outcome	genus.LachnospiraceaeFCS020group.id.11314	Inverse variance weighted	7.76524	11	0.734167
Qyd7XB	AxuyUN	outcome	genus..Eubacteriumxylanophilumgroup.id.14375	MR Egger	3.21456	7	0.86447
Qyd7XB	AxuyUN	outcome	genus..Eubacteriumxylanophilumgroup.id.14375	Inverse variance weighted	4.21523	8	0.837201
R6RQXL	AxuyUN	outcome	genus..Ruminococcusgnavusgroup.id.14376	MR Egger	8.14209	9	0.519893
R6RQXL	AxuyUN	outcome	genus..Ruminococcusgnavusgroup.id.14376	Inverse variance weighted	9.80074	10	0.458146
R7oLoV	AxuyUN	outcome	genus.RuminococcaceaeUCG011.id.11368	MR Egger	8.04425	6	0.234879
R7oLoV	AxuyUN	outcome	genus.RuminococcaceaeUCG011.id.11368	Inverse variance weighted	8.05008	7	0.328198
RKlTkD	AxuyUN	outcome	genus.Bifidobacterium.id.436	MR Egger	4.9938	10	0.891592
RKlTkD	AxuyUN	outcome	genus.Bifidobacterium.id.436	Inverse variance weighted	5.01854	11	0.930266
rlb7o5	AxuyUN	outcome	genus..Eubacteriumcoprostanoligenesgroup.id.11375	MR Egger	10.1967	10	0.423405
rlb7o5	AxuyUN	outcome	genus..Eubacteriumcoprostanoligenesgroup.id.11375	Inverse variance weighted	10.4951	11	0.486482
RmoHnu	AxuyUN	outcome	genus.Ruminiclostridium9.id.11357	MR Egger	1.3566	6	0.968445
RmoHnu	AxuyUN	outcome	genus.Ruminiclostridium9.id.11357	Inverse variance weighted	7.46758	7	0.38187
rsbOlb	AxuyUN	outcome	order.MollicutesRF9.id.11579	MR Egger	24.3397	10	0.00674812
rsbOlb	AxuyUN	outcome	order.MollicutesRF9.id.11579	Inverse variance weighted	24.4447	11	0.0109833
Rv99Lm	AxuyUN	outcome	genus..Eubacteriumbrachygroup.id.11296	MR Egger	4.40215	8	0.819141
Rv99Lm	AxuyUN	outcome	genus..Eubacteriumbrachygroup.id.11296	Inverse variance weighted	5.08183	9	0.827117
sF7W2L	AxuyUN	outcome	genus.Howardella.id.2000	MR Egger	5.69205	7	0.576131
sF7W2L	AxuyUN	outcome	genus.Howardella.id.2000	Inverse variance weighted	6.85611	8	0.552234
sFxDb3	AxuyUN	outcome	order.Burkholderiales.id.2874	MR Egger	16.104	8	0.0409156
sFxDb3	AxuyUN	outcome	order.Burkholderiales.id.2874	Inverse variance weighted	21.2455	9	0.0116037
Sgv0J4	AxuyUN	outcome	family.Victivallaceae.id.2255	MR Egger	7.98727	9	0.53543
Sgv0J4	AxuyUN	outcome	family.Victivallaceae.id.2255	Inverse variance weighted	11.4831	10	0.32114
SpO9Ka	AxuyUN	outcome	family.Porphyromonadaceae.id.943	MR Egger	1.90475	7	0.964924
SpO9Ka	AxuyUN	outcome	family.Porphyromonadaceae.id.943	Inverse variance weighted	1.92528	8	0.983217
staWrf	AxuyUN	outcome	order.Rhodospirillales.id.2667	MR Egger	15.6012	11	0.156595
staWrf	AxuyUN	outcome	order.Rhodospirillales.id.2667	Inverse variance weighted	18.4246	12	0.103392
szt6bn	AxuyUN	outcome	class.Coriobacteriia.id.809	MR Egger	17.2683	12	0.139782
szt6bn	AxuyUN	outcome	class.Coriobacteriia.id.809	Inverse variance weighted	19.4076	13	0.110999
T35lgz	AxuyUN	outcome	family.Oxalobacteraceae.id.2966	MR Egger	12.0235	12	0.443795
T35lgz	AxuyUN	outcome	family.Oxalobacteraceae.id.2966	Inverse variance weighted	12.6921	13	0.471863
T8T6Lu	AxuyUN	outcome	family.Peptococcaceae.id.2024	MR Egger	6.59733	7	0.471973
T8T6Lu	AxuyUN	outcome	family.Peptococcaceae.id.2024	Inverse variance weighted	6.5976	8	0.580603
tbXTaX	AxuyUN	outcome	genus.ChristensenellaceaeR.7group.id.11283	MR Egger	1.60975	6	0.951874
tbXTaX	AxuyUN	outcome	genus.ChristensenellaceaeR.7group.id.11283	Inverse variance weighted	2.36184	7	0.937137
TGrzdF	AxuyUN	outcome	genus..Eubacteriumfissicatenagroup.id.14373	MR Egger	1.17964	7	0.991388
TGrzdF	AxuyUN	outcome	genus..Eubacteriumfissicatenagroup.id.14373	Inverse variance weighted	2.86405	8	0.942597
tkl5vG	AxuyUN	outcome	genus.Slackia.id.825	MR Egger	5.76957	4	0.217031
tkl5vG	AxuyUN	outcome	genus.Slackia.id.825	Inverse variance weighted	7.02291	5	0.218942
TlODZI	AxuyUN	outcome	genus.RuminococcaceaeUCG004.id.11362	MR Egger	17.9873	9	0.035321
TlODZI	AxuyUN	outcome	genus.RuminococcaceaeUCG004.id.11362	Inverse variance weighted	17.9898	10	0.0551358
TQSpiB	AxuyUN	outcome	genus.LachnospiraceaeUCG004.id.11324	MR Egger	18.5725	10	0.0460406
TQSpiB	AxuyUN	outcome	genus.LachnospiraceaeUCG004.id.11324	Inverse variance weighted	18.5884	11	0.0688936
tSliO9	AxuyUN	outcome	order.Bacteroidales.id.913	MR Egger	10.1735	10	0.425403
tSliO9	AxuyUN	outcome	order.Bacteroidales.id.913	Inverse variance weighted	10.2731	11	0.506003
TUj4LC	AxuyUN	outcome	genus.LachnospiraceaeNC2004group.id.11316	MR Egger	9.90393	7	0.194083
TUj4LC	AxuyUN	outcome	genus.LachnospiraceaeNC2004group.id.11316	Inverse variance weighted	11.16	8	0.192795
uCOF7P	AxuyUN	outcome	order.Bacillales.id.1674	MR Egger	7.22702	6	0.300362
uCOF7P	AxuyUN	outcome	order.Bacillales.id.1674	Inverse variance weighted	10.8464	7	0.145462
uHEy8Q	AxuyUN	outcome	genus.Akkermansia.id.4037	MR Egger	17.5025	9	0.0414043
uHEy8Q	AxuyUN	outcome	genus.Akkermansia.id.4037	Inverse variance weighted	17.5203	10	0.0636156
uQYGEB	AxuyUN	outcome	genus.Parabacteroides.id.954	MR Egger	9.60826	3	0.0222071
uQYGEB	AxuyUN	outcome	genus.Parabacteroides.id.954	Inverse variance weighted	9.73997	4	0.0450431
UsMxlz	AxuyUN	outcome	class.Verrucomicrobiae.id.4029	MR Egger	17.4972	9	0.0414753
UsMxlz	AxuyUN	outcome	class.Verrucomicrobiae.id.4029	Inverse variance weighted	17.5168	10	0.0636826
UTPK2n	AxuyUN	outcome	class.Bacteroidia.id.912	MR Egger	10.1735	10	0.425403
UTPK2n	AxuyUN	outcome	class.Bacteroidia.id.912	Inverse variance weighted	10.2731	11	0.506003
UYJxH8	AxuyUN	outcome	genus.Butyrivibrio.id.1993	MR Egger	11.1542	13	0.597904
UYJxH8	AxuyUN	outcome	genus.Butyrivibrio.id.1993	Inverse variance weighted	14.5609	14	0.408813
Vd8Fsi	AxuyUN	outcome	genus.Bacteroides.id.918	MR Egger	4.72148	6	0.579999
Vd8Fsi	AxuyUN	outcome	genus.Bacteroides.id.918	Inverse variance weighted	4.72186	7	0.693863
vlyGOP	AxuyUN	outcome	family.Ruminococcaceae.id.2050	MR Egger	3.06879	8	0.929966
vlyGOP	AxuyUN	outcome	family.Ruminococcaceae.id.2050	Inverse variance weighted	6.38401	9	0.700955
W49loY	AxuyUN	outcome	genus.Olsenella.id.822	MR Egger	5.7627	8	0.673793
W49loY	AxuyUN	outcome	genus.Olsenella.id.822	Inverse variance weighted	10.0456	9	0.346806
w5yhuV	AxuyUN	outcome	genus.Romboutsia.id.11347	MR Egger	9.7741	11	0.550815
w5yhuV	AxuyUN	outcome	genus.Romboutsia.id.11347	Inverse variance weighted	9.83203	12	0.630693
WaNFee	AxuyUN	outcome	genus.Desulfovibrio.id.3173	MR Egger	4.40843	8	0.818523
WaNFee	AxuyUN	outcome	genus.Desulfovibrio.id.3173	Inverse variance weighted	4.4533	9	0.879131
WCt5pC	AxuyUN	outcome	genus.Anaerofilum.id.2053	MR Egger	39.2971	8	4.32919e-06
WCt5pC	AxuyUN	outcome	genus.Anaerofilum.id.2053	Inverse variance weighted	42.8707	9	2.27662e-06
WEMGli	AxuyUN	outcome	family.Alcaligenaceae.id.2875	MR Egger	15.0347	9	0.0899874
WEMGli	AxuyUN	outcome	family.Alcaligenaceae.id.2875	Inverse variance weighted	15.4662	10	0.115968
wFbL6J	AxuyUN	outcome	genus.Marvinbryantia.id.2005	MR Egger	1.7323	8	0.988148
wFbL6J	AxuyUN	outcome	genus.Marvinbryantia.id.2005	Inverse variance weighted	2.06314	9	0.990429
wIF1Yn	AxuyUN	outcome	genus.LachnospiraceaeUCG001.id.11321	MR Egger	9.27955	11	0.596106
wIF1Yn	AxuyUN	outcome	genus.LachnospiraceaeUCG001.id.11321	Inverse variance weighted	9.31983	12	0.675397
wJFco0	AxuyUN	outcome	genus.Veillonella.id.2198	MR Egger	1.50184	3	0.681845
wJFco0	AxuyUN	outcome	genus.Veillonella.id.2198	Inverse variance weighted	3.17952	4	0.528246
wn5rK2	AxuyUN	outcome	genus.ErysipelotrichaceaeUCG003.id.11384	MR Egger	15.653	14	0.335021
wn5rK2	AxuyUN	outcome	genus.ErysipelotrichaceaeUCG003.id.11384	Inverse variance weighted	17.029	15	0.317136
wQYhwp	AxuyUN	outcome	genus.Odoribacter.id.952	MR Egger	4.47711	5	0.482951
wQYhwp	AxuyUN	outcome	genus.Odoribacter.id.952	Inverse variance weighted	5.16778	6	0.522481
WvdQyb	AxuyUN	outcome	genus..Eubacteriumeligensgroup.id.14372	MR Egger	0.582058	4	0.965036
WvdQyb	AxuyUN	outcome	genus..Eubacteriumeligensgroup.id.14372	Inverse variance weighted	0.609666	5	0.987556
X4kHrP	AxuyUN	outcome	class.Betaproteobacteria.id.2867	MR Egger	15.1724	8	0.0558786
X4kHrP	AxuyUN	outcome	class.Betaproteobacteria.id.2867	Inverse variance weighted	19.8301	9	0.0189902
xCukIr	AxuyUN	outcome	genus.Dialister.id.2183	MR Egger	3.47513	9	0.942453
xCukIr	AxuyUN	outcome	genus.Dialister.id.2183	Inverse variance weighted	3.8571	10	0.953563
Xtktja	AxuyUN	outcome	family.Pasteurellaceae.id.3689	MR Egger	3.20549	11	0.987722
Xtktja	AxuyUN	outcome	family.Pasteurellaceae.id.3689	Inverse variance weighted	3.20648	12	0.993902
XTu0EY	AxuyUN	outcome	genus.Intestinimonas.id.2062	MR Egger	26.5827	14	0.0218027
XTu0EY	AxuyUN	outcome	genus.Intestinimonas.id.2062	Inverse variance weighted	28.6166	15	0.0180128
XVFzMF	AxuyUN	outcome	genus.Holdemania.id.2157	MR Egger	6.61423	12	0.882019
XVFzMF	AxuyUN	outcome	genus.Holdemania.id.2157	Inverse variance weighted	8.66859	13	0.797488
y0FJ9U	AxuyUN	outcome	genus.LachnospiraceaeND3007group.id.11317	MR Egger	2.19525	1	0.138437
y0FJ9U	AxuyUN	outcome	genus.LachnospiraceaeND3007group.id.11317	Inverse variance weighted	3.65533	2	0.160789
Y7cF3n	AxuyUN	outcome	family.Methanobacteriaceae.id.121	MR Egger	6.56371	7	0.475672
Y7cF3n	AxuyUN	outcome	family.Methanobacteriaceae.id.121	Inverse variance weighted	8.72146	8	0.366335
yakWtY	AxuyUN	outcome	genus.Butyricicoccus.id.2055	MR Egger	5.47724	6	0.484212
yakWtY	AxuyUN	outcome	genus.Butyricicoccus.id.2055	Inverse variance weighted	6.45601	7	0.487622
yerlNC	AxuyUN	outcome	genus.RuminococcaceaeUCG005.id.11363	MR Egger	11.3585	12	0.498472
yerlNC	AxuyUN	outcome	genus.RuminococcaceaeUCG005.id.11363	Inverse variance weighted	11.7023	13	0.552192
yfxJv6	AxuyUN	outcome	family.Erysipelotrichaceae.id.2149	MR Egger	14.2544	11	0.219233
yfxJv6	AxuyUN	outcome	family.Erysipelotrichaceae.id.2149	Inverse variance weighted	14.5741	12	0.26556
ygbSF7	AxuyUN	outcome	genus.Fusicatenibacter.id.11305	MR Egger	31.6412	16	0.0111309
ygbSF7	AxuyUN	outcome	genus.Fusicatenibacter.id.11305	Inverse variance weighted	32.1547	17	0.0143956
ylev3A	AxuyUN	outcome	family.FamilyXIII.id.1957	MR Egger	6.24681	5	0.282938
ylev3A	AxuyUN	outcome	family.FamilyXIII.id.1957	Inverse variance weighted	9.42351	6	0.151123
yLt27i	AxuyUN	outcome	genus.Senegalimassilia.id.11160	MR Egger	4.98317	3	0.173034
yLt27i	AxuyUN	outcome	genus.Senegalimassilia.id.11160	Inverse variance weighted	5.17838	4	0.269479
YXZeGZ	AxuyUN	outcome	genus.Alistipes.id.968	MR Egger	8.32103	10	0.597511
YXZeGZ	AxuyUN	outcome	genus.Alistipes.id.968	Inverse variance weighted	8.44878	11	0.672627
YYHfMs	AxuyUN	outcome	genus.Gordonibacter.id.821	MR Egger	10.1272	9	0.340289
YYHfMs	AxuyUN	outcome	genus.Gordonibacter.id.821	Inverse variance weighted	13.5078	10	0.196648
zaZf8A	AxuyUN	outcome	genus.Oscillospira.id.2064	MR Egger	4.56252	6	0.601015
zaZf8A	AxuyUN	outcome	genus.Oscillospira.id.2064	Inverse variance weighted	5.54993	7	0.593168
ZJXDpG	AxuyUN	outcome	class.Erysipelotrichia.id.2147	MR Egger	14.2544	11	0.219233
ZJXDpG	AxuyUN	outcome	class.Erysipelotrichia.id.2147	Inverse variance weighted	14.5741	12	0.26556
zkWLyI	AxuyUN	outcome	genus.Allisonella.id.2174	MR Egger	5.93296	6	0.430742
zkWLyI	AxuyUN	outcome	genus.Allisonella.id.2174	Inverse variance weighted	6.30151	7	0.505017

## Sheet: leaveone
exposure	outcome	id.exposure	id.outcome	under0.05	c_p	c_SNP
genus.Eggerthella.id.819	outcome	0aMbT3	AxuyUN	0	0.365594045112501 0.256038369068725 0.264603746680888 0.15164670766875 0.323213279802022 0.318994573527193 0.518022548074603 0.338421344738664 0.497088378566854	rs112205261 rs13070736 rs1784446 rs2223081 rs2240838 rs3851328 rs6430926 rs67490567 rs76663501
genus.Lactococcus.id.1851	outcome	0heWA4	AxuyUN	0	0.841762900518636 0.767692442171492 0.227625542191718 0.70693897145267 0.621403877139689 0.731381246964147 0.859263853788411 0.810801787036369	rs10417872 rs123059 rs12621813 rs17168302 rs2293361 rs4766997 rs55910161 rs6674304
genus.DefluviitaleaceaeUCG011.id.11287	outcome	0lsDJy	AxuyUN	5	0.0322569208615377 0.062400697149085 0.0974801292372615 0.0714542128424225 0.0432191775116328 0.0364634373159172 0.0221051533072285 0.0205276550009569 0.155213920373147	rs112893842 rs1582238 rs2892880 rs4344384 rs4677103 rs55658617 rs72731813 rs9608282 rs9725395
genus.Flavonifractor.id.2059	outcome	0ngO8p	AxuyUN	0	0.725338269315551 0.438332516352493 0.718657553129212 0.967164740711136 0.640800677723412	rs114873521 rs11811696 rs12030302 rs34066017 rs806808
genus.Lachnospira.id.2004	outcome	0rTnk2	AxuyUN	0	0.39791303374612 0.914458507646351 0.587198510561538 0.869316314459673 0.833306459934354 0.438982612063438	rs13157098 rs159484 rs2520509 rs4686798 rs4923324 rs56791201
phylum.Firmicutes.id.1672	outcome	0rWmph	AxuyUN	0	0.764984644648167 0.447911845163096 0.742158162891292 0.648374469255548 0.467882370574756 0.478712191126605 0.736998152468769 0.201614919336718 0.822340264135341 0.844964722864377 0.403656084378238 0.559350713846817 0.346650571742384 0.699756821326493	rs112334273 rs2273429 rs2332027 rs2547978 rs3792064 rs3852931 rs4750583 rs56199908 rs6814436 rs6815608 rs7247191 rs72738886 rs72771021 rs8085381
genus.Hungatella.id.11306	outcome	0Vfsi1	AxuyUN	0	0.557895790223714 0.957131403398741 0.497304581228955 0.671458433582563 0.835687033305184	rs10044993 rs13128780 rs13249325 rs17092615 rs72759041
genus.FamilyXIIIUCG001.id.11294	outcome	1rpkuI	AxuyUN	0	0.236376517900626 0.750872124678292 0.81702438067256 0.422344790648006 0.564590239916711 0.917142512057753 0.607210734276184 0.976076145646897	rs112362903 rs12049454 rs1426266 rs3842897 rs62414802 rs7119679 rs76463770 rs8076666
genus.Escherichia.Shigella.id.3504	outcome	1uqUdL	AxuyUN	4	0.122509272501022 0.0771715825368019 0.0060798514888257 0.0436048759395315 0.038352083577992 0.0863101629516585 0.159201832827695 0.0479551534677423 0.0895827439118402 0.0525470507752507	rs112767262 rs113127095 rs113513883 rs1154904 rs118526 rs2798105 rs4731451 rs57024273 rs592299 rs73208162
family.Streptococcaceae.id.1850	outcome	1zf0TZ	AxuyUN	0	0.628612056208853 0.949850057388679 0.801294873337121 0.779948341659401 0.905064610507663 0.729039716847125 0.959450068708556 0.779072951346489 0.934828788324382 0.845723280001049 0.497408313104631	rs10028567 rs11110281 rs16950051 rs2370083 rs2952251 rs35344081 rs57646748 rs6806351 rs77968078 rs7916711 rs957755
genus.Holdemanella.id.11393	outcome	20HL0T	AxuyUN	0	0.620193280105097 0.956120715073118 0.45671290656121 0.650941456051231 0.630112370978898 0.733673643194497 0.370900991313744 0.508726957387544 0.811498121378256 0.192189425191784 0.655710857171484	rs12513188 rs17586763 rs1926302 rs34187114 rs35228298 rs4541991 rs607782 rs62113381 rs73011279 rs75764681 rs8113760
genus.Ruminococcus2.id.11374	outcome	2GJP3o	AxuyUN	0	0.437425192994252 0.724739011626578 0.557765195620424 0.506334868224608 0.488665978069943 0.493542254520362 0.252062599581041 0.442611145135897 0.498647370534178 0.593592315700848 0.4961523836381 0.405217014246638 0.161397731051544 0.451257324324599 0.253461279423582	rs12406309 rs12986628 rs1819812 rs2368224 rs2846589 rs2997412 rs4400279 rs4799823 rs55707116 rs58681734 rs61791565 rs75140805 rs7635831 rs7693984 rs78120384
phylum.Euryarchaeota.id.55	outcome	2neTKK	AxuyUN	0	0.18998203594834 0.365570739440676 0.366524149163833 0.668138221382832 0.37679676193037 0.444003496118052 0.245242645085462 0.616742703385235 0.201663662452683 0.548137887250938 0.235178226763999	rs10202904 rs11022995 rs34928225 rs45498998 rs6064552 rs6508769 rs7015093 rs76029318 rs7635189 rs77658038 rs894996
genus.Coprococcus2.id.11302	outcome	2vslhf	AxuyUN	0	0.513166419206248 0.812211786875484 0.873424822737356 0.454088921657117 0.408973397213407 0.535544230043443 0.817572472600595 0.411110286277137	rs10070053 rs12634070 rs2482516 rs35890118 rs61823518 rs6677933 rs72680320 rs9426473
family.Christensenellaceae.id.1866	outcome	31r1VV	AxuyUN	0	0.142100090784141 0.200094965909636 0.279940530671674 0.411440401301437 0.211964820471293 0.248489538465229 0.577218094091448 0.334416232304304 0.157553995838167 0.215774259831472 0.287317440991274	rs117186816 rs12380890 rs12657403 rs4076564 rs62573205 rs7211194 rs72706624 rs77867022 rs870002 rs892686 rs9608766
genus..Eubacteriumrectalegroup.id.14374	outcome	37ZEpI	AxuyUN	0	0.735725603289284 0.531149386746467 0.970526880188203 0.651215744555387 0.789528586402955 0.0831155266142417 0.425303534381312 0.538015686326072	rs10248854 rs10797540 rs143694765 rs2884897 rs314726 rs35398954 rs59427698 rs62547233
class.Actinobacteria.id.419	outcome	3cOJ1f	AxuyUN	0	0.602492316328243 0.534025874780737 0.847024108458095 0.933494133937456 0.721697827060923 0.772167349697164 0.975124120321435 0.657118421966337 0.780931869273455 0.669097320582658 0.611070889911434 0.923077501737737 0.843322257337576 0.966393543609521	rs11655079 rs11745923 rs12049045 rs134366 rs1376754 rs1515761 rs182549 rs4945008 rs6660520 rs72767435 rs7322849 rs80083040 rs857444 rs961091
class.Methanobacteria.id.119	outcome	3Oo7Td	AxuyUN	0	0.393434166082181 0.372699275126148 0.551942020520258 0.800566792826912 0.684729276600634 0.986911225578387 0.921471903351654 0.746388325616509 0.47343785229455	rs10202904 rs10424197 rs4257531 rs6508769 rs6776814 rs73068003 rs73457410 rs75208022 rs894996
genus.Subdoligranulum.id.2070	outcome	3tgfXE	AxuyUN	0	0.283608767585218 0.118836828308831 0.151330984968604 0.201780746594082 0.134250853792911 0.228517543740266 0.206515966697984 0.163856854838722 0.099515202647979 0.390918471828318 0.276789383740005	rs10065321 rs10497836 rs1667315 rs2114677 rs2171249 rs35940633 rs3761728 rs4347804 rs6555306 rs75158211 rs76528319
genus.Bilophila.id.3170	outcome	4zBtt2	AxuyUN	0	0.859496645267138 0.724022243138173 0.659493815756639 0.749448555740854 0.781785512984062 0.898959116084745 0.895668365379408 0.818462604921897 0.986001642089369 0.91641647929651 0.364866363649569 0.952211584379992 0.928772995293633	rs11069458 rs1241171 rs1571225 rs1969927 rs2728491 rs3827020 rs4798126 rs542415 rs60178956 rs6793291 rs72676854 rs7802841 rs9899990
genus.RuminococcaceaeUCG014.id.11371	outcome	5IXuob	AxuyUN	0	0.307973380264682 0.38297833623467 0.566087080979552 0.928108083733507 0.304780715444167 0.278690406163685 0.489469886323189 0.625276648754369 0.479417653267316 0.314224550108715	rs10495392 rs10791168 rs10941294 rs115777838 rs12638134 rs34402072 rs56105232 rs72809222 rs853612 rs995642
genus.Streptococcus.id.1853	outcome	5qEcKL	AxuyUN	0	0.743227627337122 0.907980918025538 0.849512618556235 0.962588328313902 0.577350541261028 0.934097796801035 0.615630952144084 0.69650847842794 0.946474312395571 0.877531051288443 0.773096881156941 0.736106021871132	rs10028567 rs10448310 rs11110281 rs11720390 rs11764382 rs17708276 rs1918540 rs2370083 rs57646748 rs6806351 rs71481756 rs7916711
genus.Oscillibacter.id.2063	outcome	5TN0Z7	AxuyUN	0	0.57239309793542 0.475876533246568 0.181544844978563 0.45121526267772 0.534137152802002 0.303457425686052 0.50988536637455 0.556502399310009 0.41354316687086 0.225064928637296 0.702686659046823 0.271043174024534 0.473976309148728	rs11627628 rs11990279 rs12649930 rs133832 rs16866406 rs16934185 rs234108 rs36095275 rs4506202 rs61883564 rs75453768 rs761240 rs9393920
genus.Catenibacterium.id.2153	outcome	5XtLwc	AxuyUN	0	0.755096446337713 0.521891797760689 0.932433424121612 0.906666758633372	rs12404911 rs212393 rs73128290 rs7742829
phylum.Tenericutes.id.3919	outcome	6gX3qe	AxuyUN	0	0.478259010094054 0.840771266103308 0.383498715722995 0.98705882259982 0.712009197265954 0.665326194541058 0.75175576296491 0.886758560314054 0.849741604657509 0.877017198628089 0.844678600383923 0.929489662127144	rs10108398 rs11890098 rs12566890 rs17214486 rs2464826 rs28537087 rs3768491 rs4885016 rs6043847 rs72901605 rs74603314 rs78169027
family.Desulfovibrionaceae.id.3169	outcome	6jMcBB	AxuyUN	0	0.860425174983908 0.586411591002283 0.721683095385786 0.691924142490445 0.85705683977495 0.978762330809441 0.543276466520264 0.58769183268558 0.805379992307706	rs11599763 rs17791387 rs2692012 rs2838334 rs3935584 rs4506934 rs6058181 rs72647048 rs9928243
genus.Coprobacter.id.949	outcome	6mIWxZ	AxuyUN	0	0.991165329627117 0.810209166294271 0.86991997376537 0.937442594202841 0.786675398494005 0.759765839269173 0.912222242993285 0.621073076673138 0.396452684903438 0.857061185065934 0.881515176358262	rs11532348 rs12684609 rs12996055 rs143662916 rs189356 rs213863 rs28402691 rs305411 rs3828477 rs72821405 rs74919520
genus..Eubacteriumruminantiumgroup.id.11340	outcome	77YJKV	AxuyUN	0	0.486973724066115 0.398227002095948 0.519996707860691 0.67216360164253 0.470671620550012 0.732575275277562 0.546080568622159 0.488278141683385 0.737274569790279 0.390812433179121 0.950879137342834 0.880879125806905 0.709272164720014 0.723487139945382 0.645668404471673 0.638628950976046 0.825931957125055 0.523408952183859	rs10131724 rs10923018 rs11637981 rs13025464 rs139749 rs16891896 rs17519472 rs209813 rs2116427 rs2229917 rs2418654 rs2817174 rs57340348 rs606117 rs6676699 rs7000472 rs72836424 rs73139629
genus.Collinsella.id.815	outcome	7aTYpg	AxuyUN	0	0.899532568273454 0.970244210264136 0.874738754984304 0.316166098854724 0.504768876998119 0.978955175714066 0.822830793487997 0.776380801623612 0.855849127790206	rs10890671 rs11597285 rs1496626 rs149807560 rs2103510 rs62448871 rs73052258 rs75672793 rs9541268
genus..Clostridiuminnocuumgroup.id.14397	outcome	7dqlOH	AxuyUN	0	0.560302878481741 0.88631160680566 0.970383186998261 0.694799892861637 0.792447717732455 0.813132502290346 0.770078128257526 0.860737706749431	rs10506058 rs1942371 rs40656 rs4869133 rs61267978 rs6577484 rs6890185 rs77845139
phylum.Proteobacteria.id.2375	outcome	7ioeKt	AxuyUN	0	0.51815523317016 0.610980356875544 0.330886046860957 0.920153866140648 0.652252681542518 0.334188354152457 0.558146635746922 0.557236700145231 0.571668799815424 0.549274165092878 0.258147110194031 0.547994426002785	rs10750258 rs11126162 rs11715072 rs12150865 rs12467198 rs2347697 rs2532663 rs3890996 rs4340090 rs6707783 rs72771021 rs922773
genus.Anaerostipes.id.1991	outcome	80h8vf	AxuyUN	0	0.982687976908891 0.880915823312675 0.992542760554309 0.964121449669965 0.808492791320571 0.847086127334052 0.456506157089445 0.942133490528026 0.887735912992157 0.831953906365613 0.982956156421474 0.631108589862228 0.449458182727595	rs10502061 rs2014785 rs2396460 rs2804244 rs3900776 rs60983350 rs62157625 rs62215703 rs6474958 rs6726833 rs6854026 rs7193624 rs78735375
genus.Coprococcus3.id.11303	outcome	8jKldu	AxuyUN	1	0.0768016668326881 0.0728766992128567 0.139103536935382 0.0501586366346105 0.0572020808177073 0.168083733175962 0.12688080245475 0.0364587499238351	rs10810043 rs11077359 rs11080344 rs13247359 rs178271 rs4575475 rs7521171 rs8100692
genus.Paraprevotella.id.962	outcome	8NULRM	AxuyUN	0	0.608773520635142 0.466678726693015 0.329503235073885 0.202312869188721 0.479955366824163 0.2608734413016 0.335900881922264 0.361527225643667 0.306074444512001 0.51565928298437 0.374667121155155 0.241542038468646 0.169486715222813	rs10842464 rs140997932 rs145020347 rs17109926 rs17785622 rs2081023 rs3008582 rs3801748 rs4756632 rs4767113 rs7240324 rs9602779 rs9900242
order.Gastranaerophilales.id.1591	outcome	9i4tiU	AxuyUN	9	0.00215598440171405 0.0132327246329976 0.00874039864221504 0.0322986365931207 0.0470390509809535 0.00203384429140833 0.0218556433098542 0.0313814814175723 0.0409160132278717	rs11150282 rs113884518 rs28678345 rs367480 rs4129395 rs789069 rs79790072 rs8028558 rs9864379
genus.RuminococcaceaeUCG009.id.11366	outcome	9s731W	AxuyUN	0	0.342826789326474 0.359642455194726 0.295887032852901 0.877894810116574 0.776562424855963 0.380268946453193 0.65974986154323 0.628805065466227 0.905421441663561 0.593317297924931 0.590761524400556	rs12508214 rs138460696 rs1550196 rs2058609 rs2192926 rs4079028 rs4708333 rs6952765 rs758191 rs78410648 rs9558661
genus.Parasutterella.id.2892	outcome	acLMuF	AxuyUN	0	0.719379334191605 0.588245723538561 0.911682780658554 0.823756881410347 0.745708897474083 0.981279835889092 0.508254352457149 0.928319373440885 0.987809684633254 0.881598516284633 0.76725245900592 0.674274358611119 0.727001243081115 0.556012423339286	rs10899911 rs11715853 rs2090816 rs35055552 rs55877868 rs62273907 rs6809952 rs6828768 rs7303158 rs7311004 rs7572229 rs78383039 rs8039785 rs823424
genus.Turicibacter.id.2162	outcome	AdsBD9	AxuyUN	0	0.773398114207874 0.610104670662342 0.217091221785545 0.610431638308571 0.403655187352293 0.668707770002382 0.210937054254264 0.617689522839311 0.28008064412589	rs11054680 rs11666533 rs149744580 rs2834977 rs2952020 rs3734633 rs4869133 rs55756211 rs7199484
order.Bifidobacteriales.id.432	outcome	aGfu8V	AxuyUN	0	0.645825508965946 0.416858052163666 0.805776781119052 0.807703909110608 0.797752555367727 0.548049154681562 0.53908724782561 0.573242409632703 0.72847751200843 0.419349038551506 0.66528750111222	rs10831953 rs12446429 rs13020688 rs182549 rs4957061 rs540489 rs55888705 rs6899771 rs7174549 rs7322849 rs857444
genus.LachnospiraceaeUCG010.id.11330	outcome	AK0l7A	AxuyUN	0	0.360996187930946 0.348223436331087 0.255321702120748 0.285770304260125 0.198787506437489 0.347600785465854 0.146433467249852 0.643027665241502 0.42801423041813 0.67713739260649	rs10414815 rs11192447 rs12346653 rs17730011 rs2833528 rs336138 rs4576377 rs72894957 rs74315802 rs9981767
genus.Faecalibacterium.id.2057	outcome	aKuChq	AxuyUN	0	0.349535500197282 0.569545650540407 0.441257174981023 0.501907833893377 0.28026936652938 0.345796177269159 0.153615770190478 0.166270830949201 0.326740869505905 0.420048859392667	rs10927394 rs114946999 rs11776390 rs1271565 rs12753492 rs2835874 rs6910935 rs75499067 rs79656633 rs9536330
genus.Blautia.id.1992	outcome	aKXyAu	AxuyUN	0	0.441614503382068 0.655529972218718 0.572869234630648 0.382793804826589 0.702268717843047 0.460786869052882 0.581774135146573 0.515869765627954 0.526981036857865 0.358841536314799 0.323574190731873 0.492456595312739	rs11149971 rs115043014 rs117001700 rs12453000 rs16892041 rs2788271 rs3005511 rs4926264 rs67794373 rs682885 rs72973581 rs7860714
genus.Clostridiumsensustricto1.id.1873	outcome	AN8qjo	AxuyUN	0	0.711001815639324 0.970718251117356 0.950972740127265 0.727871119166761 0.375712942929364 0.993874479696403	rs11264403 rs116847295 rs12341505 rs2795528 rs2817172 rs550843
genus..Eubacteriumventriosumgroup.id.11341	outcome	anDrA2	AxuyUN	0	0.93011241520512 0.919056249825792 0.451817457108417 0.779844650730481 0.441371989579601 0.655788850037703 0.566790674182362 0.727401570462105 0.71471214357748 0.873390736722549 0.720539862606267 0.67734990653734 0.553131629421102 0.935596363508287 0.734246099113382	rs11617697 rs12964517 rs13082419 rs16884680 rs35179274 rs3809430 rs57199565 rs66746423 rs6704822 rs72783037 rs73615400 rs73849225 rs78250280 rs876734 rs9316536
genus.RuminococcaceaeNK4A214group.id.11358	outcome	ASQ2fp	AxuyUN	0	0.535706841424695 0.449880790546087 0.434857383460186 0.612765051601146 0.309012325101976 0.782822308262616 0.542865300166508 0.189423886681886 0.308399832551878 0.595281116824661 0.445253010123127 0.391968555551207 0.707118491317441	rs11241747 rs11586410 rs12642039 rs12731 rs13087692 rs136761 rs147475196 rs35559912 rs4814689 rs5994253 rs62027366 rs6681678 rs7573569
genus.Anaerotruncus.id.2054	outcome	aToCrK	AxuyUN	0	0.163361599752369 0.260514252062663 0.188846717588452 0.124902007360855 0.213749466954636 0.209318228975534 0.242043871929472 0.156861123913315 0.243926556332012 0.310024071565801 0.261868936237949 0.124256883987806 0.154061688725212	rs10150232 rs11018566 rs115414803 rs1272208 rs1431492 rs17734739 rs34449434 rs4669806 rs6494922 rs6563550 rs7155595 rs8005030 rs9347879
family.Prevotellaceae.id.960	outcome	axDRMS	AxuyUN	0	0.623638363846764 0.407442026841081 0.59914196586132 0.747828613946136 0.541452159756949 0.438676389992368 0.614811831235376 0.535932607440593 0.468585163746553 0.713689104430705 0.6067190541689 0.30085783297103 0.353069059432099 0.677638653590493 0.608083588937317 0.457226045859385	rs12057990 rs12118202 rs13069367 rs148376875 rs2206482 rs2278540 rs34660375 rs3758087 rs3860225 rs4493272 rs4685827 rs7252711 rs7975087 rs912860 rs9586501 rs9958960
family.Verrucomicrobiaceae.id.4036	outcome	AXpdwL	AxuyUN	0	0.587072496836873 0.331815402905237 0.581539920462081 0.537237789974365 0.769379637487138 0.728546921224592 0.250007667220986 0.556656536876427 0.735041094516841 0.604074540016194 0.191522779535195	rs111862613 rs117107102 rs11729256 rs12908520 rs2602429 rs4242783 rs4936098 rs61779207 rs74542928 rs9349825 rs941682
genus.Roseburia.id.2012	outcome	B5jn0Y	AxuyUN	0	0.160542361327316 0.235972231038721 0.104610420957983 0.140164457157984 0.128116007204094 0.174288914498849 0.161720499366468 0.219224815405039 0.199458371384432 0.157984834045112 0.143657232748863 0.160492745755674 0.209778478794494 0.104265383914808	rs12740451 rs147990086 rs16910295 rs2160994 rs2943022 rs302266 rs329182 rs55858165 rs57466170 rs6445851 rs6930661 rs75326254 rs78753150 rs9300744
genus.Sutterella.id.2896	outcome	BiKMtW	AxuyUN	0	0.605682243355552 0.692223264985814 0.644996019024648 0.480023288293884 0.681375224234518 0.573132625325743 0.923841112989082 0.692347760700448 0.95078865925241 0.987933230137126 0.755931244795101 0.565349875184607	rs1145877 rs11591622 rs13173038 rs143438747 rs2050185 rs2321387 rs2613606 rs607327 rs62501473 rs7499539 rs7638039 rs9350083
genus.RuminococcaceaeUCG013.id.11370	outcome	BLC7wV	AxuyUN	0	0.594179990917781 0.79270811782788 0.730399014270019 0.973533356996153 0.532918641071303 0.552735880816887 0.806919457530062 0.834566530824282 0.779672696451262 0.909264642389685 0.517213156916398	rs11581881 rs12189346 rs12336782 rs12485353 rs12781711 rs16918863 rs2730183 rs4385846 rs75088940 rs76973485 rs9313055
family.Rikenellaceae.id.967	outcome	BLSFBU	AxuyUN	0	0.84012370335054 0.936720096219903 0.962162434873644 0.950310788855159 0.713392342155911 0.937665329593266 0.781835241931152 0.652636097802879 0.969660948378441 0.981350531971632 0.760876019889133 0.743241202528015 0.825827045479567 0.911969426496544 0.714014609279206 0.601205122599332	rs10217435 rs10832801 rs1939881 rs2447496 rs2833282 rs36021379 rs4264350 rs59663348 rs62532512 rs6744030 rs6837275 rs74474130 rs77885767 rs9389714 rs9578457 rs9603208
order.Verrucomicrobiales.id.4030	outcome	BPW89n	AxuyUN	0	0.586228924104649 0.331184226793751 0.580717479858982 0.53645087939305 0.768896851913632 0.728034687525155 0.24940027401073 0.555838247149259 0.73409732609121 0.60319419381504 0.191058740512709	rs111862613 rs117107102 rs11729256 rs12908520 rs2602429 rs4242783 rs4936098 rs61779207 rs74542928 rs9349825 rs941682
genus.LachnospiraceaeNK4A136group.id.11319	outcome	Bt0kEx	AxuyUN	0	0.254922913521718 0.286722271233707 0.10265323289766 0.286906653945742 0.206644069005488 0.306791158254307 0.136558623275049 0.20994022746096 0.261161984107384 0.187837650662328 0.283954795097255 0.235236741877868 0.647951926214728 0.250744722873699 0.15876454381212	rs10952110 rs11263806 rs12611395 rs160061 rs28540839 rs2880566 rs4955932 rs59805249 rs68104925 rs7073658 rs73044693 rs7616165 rs76193507 rs7832116 rs954878
family.Rhodospirillaceae.id.2717	outcome	Bt1upE	AxuyUN	0	0.78174498143687 0.714044634651751 0.609972655712097 0.363780682759487 0.489984784569987 0.685541527246889 0.57527616125568 0.724287230061963 0.611415518838498 0.990885743033872 0.672721204784047 0.765062626533708 0.514996327761601 0.524877932110176	rs1035406 rs11591293 rs13336560 rs1549633 rs1923415 rs3754624 rs4278423 rs61933850 rs6679026 rs7001029 rs72714493 rs74354280 rs76784716 rs9813022
order.Victivallales.id.2254	outcome	C1xV1V	AxuyUN	0	0.965089772240095 0.992095656071974 0.774642513733005 0.669433696583718 0.687359597820809 0.510936612366277 0.965861679341795 0.553633568308231	rs1002941 rs11770843 rs17114848 rs2031282 rs2825714 rs62570196 rs72640280 rs77599476
genus.Sellimonas.id.14369	outcome	c62fwk	AxuyUN	4	0.0454444439319841 0.026779938941648 0.043290644812964 0.137281110446084 0.0914060181778692 0.0401943427723465 0.146439890920284 0.163214221934379 0.140501789416313	rs113379006 rs13417181 rs2016057 rs2187447 rs2371572 rs41816 rs4600608 rs553697 rs56203279
genus.Coprococcus1.id.11301	outcome	cqFLTQ	AxuyUN	0	0.47298652401566 0.990896077219449 0.953472569456969 0.81226885876551 0.75399848491451 0.780118757333625 0.872397662763338 0.535369272872338 0.975524922677249 0.778179105886336 0.913249072711506 0.299476232172631	rs1010560 rs12794898 rs1519491 rs1576241 rs1762123 rs2907920 rs4277593 rs56405618 rs73031725 rs73167075 rs74101919 rs946513
family.ClostridialesvadinBB60group.id.11286	outcome	CUtsMo	AxuyUN	0	0.243776795195724 0.229650289341576 0.432501684147623 0.281943170342576 0.239935551366338 0.088492852593657 0.307390983415984 0.24527250656117 0.212830730054502 0.191768771200473 0.296015853663702 0.223312183022565 0.239604822357109 0.203143091776946 0.154968514050132	rs10517600 rs10904722 rs118104867 rs13409132 rs17121075 rs2191834 rs28691777 rs34088226 rs55682560 rs6588624 rs66714985 rs7226487 rs7538034 rs7725895 rs989682
order.Actinomycetales.id.420	outcome	CYNr8c	AxuyUN	0	0.35768674056549 0.242083379228726 0.823770684341069 0.806923762181109	rs2889192 rs34583783 rs35011108 rs4073240
family.Lactobacillaceae.id.1836	outcome	d9u3Wa	AxuyUN	0	0.412116355303001 0.456203680014622 0.814688940583604 0.557985728986452 0.299903344875168 0.737562372028786 0.23815710124499 0.697067526599929	rs1530559 rs16861661 rs62314653 rs74599091 rs768253 rs77478751 rs921925 rs9345899
class.Alphaproteobacteria.id.2379	outcome	dP6VTT	AxuyUN	0	0.117723753569427 0.243655639324448 0.0547647099039655 0.0916827091236182 0.0888587820582848 0.095343458454099	rs140912403 rs34569731 rs62285697 rs76784716 rs7960664 rs9813022
order.Enterobacteriales.id.3468	outcome	dSCeM7	AxuyUN	0	0.79563828146796 0.739551314118107 0.844932773885763 0.451038531005869 0.816680761192703 0.871599069229796 0.800252067697513	rs11026530 rs2374342 rs35673018 rs504442 rs62210023 rs78143293 rs79757635
family.BacteroidalesS24.7group.id.11173	outcome	DwGyne	AxuyUN	0	0.865101319695241 0.993661090705259 0.591890145009639 0.975408607492901 0.779730543677119 0.872741325004754 0.584379440413995 0.83114745695598	rs10872669 rs12748533 rs17043785 rs61508842 rs689695 rs738193 rs78609301 rs941000
genus.Oxalobacter.id.2978	outcome	E1ZDX3	AxuyUN	7	0.0221827646715703 0.0265554686167299 0.0659043589692704 0.0886604545715729 0.0211326222136518 0.0316664405811973 0.04552954179005 0.0641050108474737 0.0419168877734478 0.0241976421414664 0.0536144476955972	rs10464997 rs11108500 rs111966731 rs12002250 rs1569853 rs36057338 rs3862635 rs4428215 rs6000536 rs6993398 rs736744
genus.Dorea.id.1997	outcome	e5mJnF	AxuyUN	0	0.338987950792677 0.290528604023701 0.676516530958379 0.33282764855139 0.520709251056852 0.406028261825049 0.84848775535417 0.3760061119435 0.273935297086578 0.496737490851248	rs11150408 rs12537781 rs13279148 rs1899291 rs3005511 rs345219 rs3752849 rs4793307 rs62503162 rs73729431
genus.Ruminococcus1.id.11373	outcome	ebP4zV	AxuyUN	0	0.317639510746445 0.318858766973671 0.348155479372913 0.645548419363751 0.426146540070503 0.331948002625221 0.181653771852512 0.375423045496632 0.42897307748973 0.476658651527475	rs10167839 rs11783695 rs17781867 rs3819978 rs6105066 rs6493760 rs7117576 rs7583465 rs78572139 rs78613526
family.Clostridiaceae1.id.1869	outcome	FcqSNY	AxuyUN	0	0.454795063265122 0.62859572855762 0.326959501232866 0.149865541318836 0.788067417637374 0.56021282560462 0.282099886288117 0.543676945315789 0.35080597992257 0.451509919888349	rs10875374 rs12186080 rs12341505 rs2795528 rs2817172 rs4723021 rs550843 rs56188186 rs62397761 rs881532
phylum.Verrucomicrobia.id.3982	outcome	fE3r8h	AxuyUN	2	0.315157040899755 0.0446019757007163 0.166882401481514 0.0375738119474911 0.143288561179816 0.266728727128008 0.15855962575257 0.114525130227498 0.152952193584698 0.261760357389893 0.125745465698658 0.177677374281629	rs11252894 rs117107102 rs11729256 rs12512971 rs12908520 rs2602429 rs3995795 rs45598138 rs61779207 rs74542928 rs76430504 rs9349825
family.Actinomycetaceae.id.421	outcome	FFi1Rd	AxuyUN	0	0.358634703190823 0.242996609889225 0.826176760959796 0.807084223229254	rs2889192 rs34583783 rs35011108 rs4073240
order.Erysipelotrichales.id.2148	outcome	FlVBaS	AxuyUN	0	0.320772565030667 0.638285053666919 0.270303119371587 0.678329086638506 0.347012247067125 0.831840357881484 0.82370673068761 0.399975563568347 0.539219179692262 0.428930148614151 0.521762892149801 0.437589893042785 0.355094961251045	rs1074800 rs10781552 rs17530232 rs1884466 rs2300774 rs290833 rs35161940 rs4078432 rs56970041 rs62504403 rs7234058 rs7826267 rs8003149
class.Clostridia.id.1859	outcome	Fr2Ff4	AxuyUN	0	0.263223636662487 0.519520803206346 0.194219690353878 0.164449984200922 0.230596044320459 0.16219195404359 0.356337371353257 0.632375322881185 0.656480365580492 0.293985095803092	rs10774377 rs112334273 rs13105690 rs13179700 rs1842454 rs2273429 rs6797343 rs6814436 rs6815608 rs72738886
class.Gammaproteobacteria.id.3303	outcome	FRQYhm	AxuyUN	0	0.667906514618874 0.54333167623365 0.542704949182983 0.204910051578499 0.443953441432224 0.328638619059093 0.284803419659754	rs11181912 rs12404135 rs2234691 rs6706173 rs75101789 rs79795896 rs9494710
genus.Actinomyces.id.423	outcome	FT7OrH	AxuyUN	0	0.110995611162225 0.0781067244128464 0.238113434089684 0.281167862828895 0.0880555687153985 0.220000640032338 0.406006910499357	rs2715439 rs34583783 rs35011108 rs4073240 rs4146653 rs71315246 rs7915461
family.FamilyXI.id.1936	outcome	FXBXNG	AxuyUN	0	0.404552006481975 0.264930501363765 0.491016430794552 0.773104089698885 0.292856305357819 0.63023553091147 0.592136256147825 0.379102863197439	rs10759623 rs11547158 rs17379710 rs2155352 rs2156611 rs3733511 rs488164 rs697771
phylum.Lentisphaerae.id.2238	outcome	gkAVOW	AxuyUN	0	0.986785036876419 0.960681607858627 0.832274259901302 0.733695923880039 0.666970451496744 0.8119240872257 0.575173223683213 0.989044883566357 0.621033875378289	rs1002941 rs11770843 rs17114848 rs2031282 rs2825714 rs60995569 rs62570196 rs72640280 rs77599476
genus..Ruminococcusgauvreauiigroup.id.11342	outcome	GNp2YQ	AxuyUN	1	0.197822888605178 0.111972029209382 0.136008310737066 0.186280252195117 0.287990481006553 0.131688861040777 0.205729285635892 0.119654547006589 0.0100988830352587 0.247253982573435 0.18258187582279	rs10931481 rs12079579 rs12539819 rs1391597 rs2047242 rs2166943 rs289410 rs431418 rs71386687 rs73802842 rs9870933
genus.RikenellaceaeRC9gutgroup.id.11191	outcome	hUph1f	AxuyUN	0	0.804431953080255 0.904572423906218 0.993972501118568 0.354818015537353 0.823600002761823 0.53890241307101 0.835762468581318 0.685232143673362 0.97543907979761 0.669432826858834 0.96317838540505	rs12501673 rs17032291 rs17582787 rs2074881 rs2900503 rs2998141 rs4270579 rs4717843 rs7712231 rs80309088 rs9887954
genus.Tyzzerella3.id.11335	outcome	I2CEyx	AxuyUN	0	0.243473888014306 0.584326695142828 0.414549539848482 0.579212823980889 0.864800576052086 0.5974114828817 0.679628740310458 0.948103010821697 0.517680234840976 0.75276859570765 0.781390824906145 0.933768533633637	rs10898797 rs112102233 rs1232220 rs17706273 rs191093 rs4904512 rs55799124 rs67476743 rs7019909 rs7333521 rs75091807 rs7561370
genus.Prevotella9.id.11183	outcome	I5XXsr	AxuyUN	15	0.0097859003877748 0.00489444747227366 0.0031363405868961 0.00447703059691199 0.00247564897143518 0.00427833052785215 0.00301010148542325 0.00553429883074433 0.00575049044605614 0.00518497963883268 4.93161913148979e-05 0.00514523500296373 0.000983203886138476 0.00654144744389667 0.00387857020916058	rs111509883 rs11685699 rs117271932 rs12648235 rs1304512 rs2104588 rs2495052 rs2683313 rs4968431 rs7237249 rs72815774 rs746764 rs7976209 rs9428102 rs9613013
genus.Erysipelatoclostridium.id.11381	outcome	iAhkfC	AxuyUN	0	0.906359169488853 0.80610460444948 0.754661396183289 0.798155192564516 0.781830673755209 0.611873617642173 0.639862742479124 0.596276718435319 0.777529117184739 0.986299806077278 0.795428744789377 0.896360808643624 0.798215473717049 0.642684780460366 0.636737993044322	rs1434153 rs16936671 rs17804233 rs2901723 rs340991 rs3804326 rs45480394 rs4697572 rs58236560 rs61806970 rs622418 rs6474512 rs710230 rs7221249 rs9590927
class.Bacilli.id.1673	outcome	IgBtIU	AxuyUN	0	0.363198250254341 0.549087015557602 0.537271518105919 0.534076159552482 0.429352751813896 0.411878202332114 0.437671514496079 0.455464269752719 0.214181551095756 0.769782180394932 0.394752458895076 0.349207742745464 0.429153261562289 0.558986287964599 0.162392980388621 0.209169590448787 0.462572177824662 0.489105454792575	rs11110282 rs11730038 rs12797734 rs13068444 rs1595463 rs28564647 rs2952251 rs34989881 rs35344081 rs4028634 rs4459992 rs57872228 rs694949 rs74663707 rs7666190 rs77558518 rs78938557 rs9581006
phylum.Actinobacteria.id.400	outcome	II0qrp	AxuyUN	0	0.842365731550713 0.750853682059211 0.501665073410957 0.618839138550005 0.978412549841666 0.514753927800743 0.738935153781125 0.604902106523768 0.531308453798065 0.798318071927974 0.644455167365314 0.395140733297066 0.668450425075641 0.700009889457756	rs11766971 rs12528285 rs13192624 rs1397793 rs4429415 rs55888705 rs6496870 rs6743026 rs74037001 rs75211493 rs7570971 rs80124826 rs857444 rs9833771
genus.Ruminiclostridium5.id.11355	outcome	iMGTCD	AxuyUN	0	0.950277310563692 0.544625203528768 0.775859991606674 0.841198111853245 0.883705833617788 0.960972848984066 0.784804150680154 0.827910519684172 0.783360964407119 0.845914728226733 0.285611476178992	rs10827477 rs113753996 rs1223978 rs1492620 rs2482038 rs2791343 rs2833828 rs4955951 rs6121460 rs79968837 rs8053158
genus.Ruminiclostridium6.id.11356	outcome	iwPbIH	AxuyUN	0	0.154863718718687 0.396738483399262 0.409904822799973 0.489011650386184 0.254289751781635 0.29113670822262 0.155611561337045 0.426160484677411 0.331680990216356 0.269999388318406 0.228834048455753 0.603138933556823 0.403314715978518 0.340900864376376 0.366784432427406	rs10829821 rs116969552 rs11992182 rs2548459 rs35362464 rs61060922 rs663262 rs67479537 rs71414120 rs72991535 rs73176030 rs77193512 rs792058 rs79968172 rs9555756
order.NB1n.id.3953	outcome	j0mByI	AxuyUN	0	0.751292382753948 0.649889227433737 0.769459338829127 0.578464824990555 0.891884569142368 0.723812796708453 0.931709260688246 0.885078737256116 0.852046033287057 0.856342172049537 0.690527393259023 0.782382526402143	rs11251024 rs11606187 rs13385922 rs166849 rs2172426 rs267959 rs4383094 rs60775321 rs72671304 rs7911787 rs8126061 rs9542068
genus.CandidatusSoleaferrea.id.11350	outcome	j4g0ZV	AxuyUN	1	0.101211875664138 0.136196792347959 0.156567538898848 0.0957997524523982 0.217195768386153 0.031567290509826 0.0524814120130363 0.156606406890901 0.22397344662519	rs10090365 rs10809135 rs36155147 rs4294381 rs4678258 rs6489992 rs6494306 rs7400877 rs9973954
genus.Eisenbergiella.id.11304	outcome	j87dXS	AxuyUN	0	0.224334604729195 0.387315833476296 0.181302490701335 0.284165959547875 0.220344836386422 0.0858509790462559 0.346930579572528 0.508826972366824 0.550960554572644 0.347200037656992 0.546546831134946	rs11027642 rs11079158 rs11938607 rs12257723 rs12710729 rs13258851 rs1508033 rs1553971 rs2683098 rs3812426 rs4462860
order.Lactobacillales.id.1800	outcome	jfZByg	AxuyUN	0	0.375623553148416 0.444061754472497 0.568869357649458 0.562743730241526 0.447170076243228 0.25128884342291 0.456234231866881 0.475954582435752 0.207444497061878 0.814858922826735 0.364222165993202 0.587106697344714 0.209570770893695 0.482376927832996 0.50759608074986	rs11110282 rs11627423 rs11730038 rs12797734 rs1595463 rs2370083 rs2952251 rs34989881 rs35344081 rs4028634 rs57872228 rs74663707 rs77558518 rs78938557 rs9581006
genus.Adlercreutzia.id.812	outcome	JHChB7	AxuyUN	0	0.779298416227028 0.767249890750081 0.813306297990924 0.797148661735311 0.626851120837882 0.570241352190123 0.728421697513676 0.393775439168706	rs11604400 rs13231526 rs2717140 rs55719207 rs6664405 rs7680684 rs9490822 rs9915817
order.Pasteurellales.id.3688	outcome	jHia6Z	AxuyUN	0	0.204556033360202 0.202203270876893 0.308924140756384 0.224622822662683 0.185305326629302 0.157469287102962 0.162967195403651 0.266273111375055 0.208496412077361 0.174649346097973 0.220639064010549 0.236686961882018 0.143796023285185	rs10965428 rs111582866 rs12050685 rs16970009 rs4822728 rs6972479 rs72756943 rs73139353 rs76022354 rs78909003 rs9382510 rs9895850 rs9938097
genus.Enterorhabdus.id.820	outcome	jJC3Fm	AxuyUN	0	0.85413894659454 0.970945157861731 0.597301512844574 0.80283405835294 0.77373053027154 0.962361085136472	rs10098492 rs114731706 rs2051957 rs3017103 rs73331712 rs77655283
genus.Butyricimonas.id.945	outcome	jUcEpg	AxuyUN	0	0.361113600353234 0.298750049152326 0.239434206107296 0.381545689870704 0.462236897384764 0.544534015329845 0.560359299758654 0.546022157272411 0.292802280193043 0.532830511003925 0.212532436796875 0.34808837075796 0.516000365570722	rs11228830 rs113054641 rs12304031 rs12458763 rs1862649 rs2114713 rs62130338 rs62390301 rs7083431 rs71428626 rs72814525 rs78453362 rs9657374
genus.RuminococcaceaeUCG010.id.11367	outcome	kjA5PB	AxuyUN	0	0.589232767908252 0.905593582540213 0.763217253976862 0.425795297381908 0.808728322777046 0.695821859940443	rs12597105 rs2820282 rs682403 rs6958419 rs73218807 rs7441445
family.Defluviitaleaceae.id.1924	outcome	kodRd1	AxuyUN	0	0.085980805347708 0.143345208746527 0.0577231303252 0.0531871106271548 0.156483766685492 0.108411987954819 0.229636723615514 0.0933906653373831 0.0635372147284449 0.0601792397301125 0.287106728122008	rs112893842 rs1582238 rs17051335 rs1908593 rs4344384 rs4677103 rs540220 rs55658617 rs72731813 rs9608282 rs9725395
genus.Prevotella7.id.11182	outcome	LCZ8yH	AxuyUN	0	0.172425701727954 0.239941935734241 0.561129863622453 0.188184818346371 0.159054799210781 0.227935705086156 0.443409317064962 0.222854026890826 0.314525477106866 0.129660136361124 0.106099222999534	rs118038478 rs12124567 rs12195431 rs2240542 rs2918132 rs430270 rs57404562 rs79263163 rs9426434 rs9608249 rs9959718
genus.RuminococcaceaeUCG003.id.11361	outcome	lJcL8y	AxuyUN	0	0.318726978897492 0.0871367988528461 0.169867182691176 0.185611978791459 0.110838769513796 0.123190233000232 0.28303806811333 0.115142585679343 0.267054050859018 0.29830432638302 0.0661214197969526 0.129441510844797	rs10490280 rs11243416 rs11613919 rs16959793 rs2523124 rs3013089 rs4452755 rs4532474 rs646327 rs6759615 rs73341549 rs78720113
genus.Terrisporobacter.id.11348	outcome	LKYg6S	AxuyUN	0	0.155571782526779 0.525161843876141 0.814089081026238 0.463929031124647 0.174395809495215	rs1883097 rs2569953 rs2872237 rs58405430 rs7184125
family.Bifidobacteriaceae.id.433	outcome	LRKdIa	AxuyUN	0	0.645825508965946 0.416858052163666 0.805776781119052 0.807703909110608 0.797752555367727 0.548049154681562 0.53908724782561 0.573242409632703 0.72847751200843 0.419349038551506 0.66528750111222	rs10831953 rs12446429 rs13020688 rs182549 rs4957061 rs540489 rs55888705 rs6899771 rs7174549 rs7322849 rs857444
order.Desulfovibrionales.id.3156	outcome	m0ByAU	AxuyUN	0	0.897332897123224 0.640573337357527 0.8665048703622 0.729323967327425 0.741796673491301 0.894014908750608 0.991593661295017 0.601835470070301 0.744418720732283 0.641615049920645 0.846846994137524	rs11599763 rs17791387 rs186073 rs2692012 rs2838334 rs3935584 rs4506934 rs6058181 rs62020470 rs72647048 rs9928243
family.Enterobacteriaceae.id.3469	outcome	m9LXEq	AxuyUN	0	0.79563828146796 0.739551314118107 0.844932773885763 0.451038531005869 0.816680761192703 0.871599069229796 0.800252067697513	rs11026530 rs2374342 rs35673018 rs504442 rs62210023 rs78143293 rs79757635
family.Coriobacteriaceae.id.811	outcome	MBOR7Y	AxuyUN	0	0.316766400260567 0.684749114306375 0.998996210900023 0.722895658080589 0.872134552085063 0.662551938457064 0.704253529365809 0.528967884583162 0.556353919380725 0.626487483886099 0.989332310074043 0.64644990172527 0.428999999140423 0.971377568882561	rs11073596 rs11250875 rs11656361 rs12974142 rs13307134 rs1397793 rs1816223 rs240104 rs2442778 rs3025411 rs34739816 rs67561917 rs719099 rs8010111
genus.Lachnoclostridium.id.11308	outcome	MpL626	AxuyUN	0	0.606749371613019 0.939951034964023 0.403728900661463 0.942623100220555 0.997540865215534 0.865122226965157 0.921358203830548 0.713331262326933 0.862573169208475 0.974015199957794 0.371753995973238 0.739068482044423 0.894564063273645	rs1031599 rs12566975 rs1528479 rs1997204 rs2385421 rs3821998 rs4738679 rs6112314 rs615997 rs62285313 rs72829893 rs78068103 rs789029
class.Melainabacteria.id.1589	outcome	Msb4zz	AxuyUN	5	0.050440747795683 0.0166183207369413 0.0118171669466437 0.0358087903786288 0.0287699277307939 0.0724757389032614 0.132655320475617 0.0106347204406605 0.0533462441539877 0.0941259526067299	rs10148250 rs10738747 rs11150282 rs113884518 rs28678345 rs367480 rs4129395 rs789069 rs79790072 rs9864379
class.Negativicutes.id.2164	outcome	MXS84H	AxuyUN	0	0.378784513516675 0.400062747018341 0.241987933107932 0.102012781744453 0.435310840526818 0.457016288323117 0.36730752889213 0.595538240550069 0.419668620644449 0.297967617235438 0.485471449029159 0.58648596780869	rs1135612 rs13086907 rs1643968 rs1649999 rs2834062 rs4463806 rs4722181 rs60274479 rs61249479 rs71405394 rs73232831 rs9423647
genus.Barnesiella.id.944	outcome	mz9jd0	AxuyUN	0	0.569278720087653 0.623156213093224 0.562345328818338 0.483601330711553 0.534916745636586 0.452055132697593 0.348057364520819 0.62831166482169 0.210940185626474 0.389336300186858 0.63509394348841 0.442259217208881	rs11155559 rs12909713 rs13242616 rs199035 rs2276875 rs2428166 rs35177866 rs62251337 rs72684847 rs76181748 rs77455852 rs79795328
class.Deltaproteobacteria.id.3087	outcome	n3j0op	AxuyUN	0	0.941490360276495 0.933893316804227 0.687796515160875 0.681729613387677 0.714865820674647 0.785429330900408 0.931896410060081 0.960718204471553 0.684476566947676 0.650618883745224 0.784340871890528 0.886278671667191	rs1035691 rs11599763 rs17084793 rs17791387 rs2692012 rs2838334 rs3935584 rs4506934 rs55744759 rs6058181 rs62020470 rs9928243
family.Lachnospiraceae.id.1987	outcome	nFlAu5	AxuyUN	0	0.933013890826235 0.550782099047622 0.591248708477027 0.7964359324412 0.981382477675783 0.735156216609802 0.965429742594658 0.971874960398977 0.899915627292951 0.985091069480128 0.865912162064767 0.816894132963673 0.690907881297532 0.847639882305077 0.794894512313469 0.781376033616099	rs10402491 rs11139361 rs112040820 rs11841382 rs11979110 rs1205443 rs12760724 rs13005175 rs2159863 rs2910921 rs3127230 rs35524804 rs7359994 rs79086868 rs959845 rs9929145
genus.Peptococcus.id.2037	outcome	nIesEv	AxuyUN	0	0.958256622906603 0.606460147606769 0.613011714197572 0.724479223997225 0.912809378467683 0.626291536929578 0.515627985759118 0.622876566135806 0.612940514448949 0.680354394732604 0.743312150379115 0.546860739380038	rs10031059 rs11001941 rs12069354 rs2054133 rs36121075 rs413827 rs5770862 rs6918730 rs7033353 rs72850165 rs74592222 rs77681628
order.Methanobacteriales.id.120	outcome	NKNDGp	AxuyUN	0	0.393434166082181 0.372699275126148 0.551942020520258 0.800566792826912 0.684729276600634 0.986911225578387 0.921471903351654 0.746388325616509 0.47343785229455	rs10202904 rs10424197 rs4257531 rs6508769 rs6776814 rs73068003 rs73457410 rs75208022 rs894996
genus..Eubacteriumoxidoreducensgroup.id.11339	outcome	nnD7ru	AxuyUN	0	0.661295535747171 0.542162436813626 0.854727925650196 0.946784151329083 0.940128285048603	rs12129908 rs12423772 rs2973294 rs34561138 rs440215
genus.FamilyXIIIAD3011group.id.11293	outcome	NqdTjG	AxuyUN	0	0.488938521211037 0.562185309596192 0.655822510315774 0.334500971711925 0.600821978633726 0.412397219135798 0.522964679450962 0.324231255533155 0.422598205144177 0.418299652785907 0.495733127240478 0.408380126226181 0.500078775707143	rs11126423 rs11736617 rs12812672 rs149302 rs16840310 rs16940167 rs17156849 rs62029761 rs62200412 rs72730932 rs739451 rs9276029 rs9837139
class.Lentisphaeria.id.2250	outcome	nQHoYD	AxuyUN	0	0.965089772240095 0.992095656071974 0.774642513733005 0.669433696583718 0.687359597820809 0.510936612366277 0.965861679341795 0.553633568308231	rs1002941 rs11770843 rs17114848 rs2031282 rs2825714 rs62570196 rs72640280 rs77599476
class.Mollicutes.id.3920	outcome	nRNBx9	AxuyUN	0	0.478259010094054 0.840771266103308 0.383498715722995 0.98705882259982 0.712009197265954 0.665326194541058 0.75175576296491 0.886758560314054 0.849741604657509 0.877017198628089 0.844678600383923 0.929489662127144	rs10108398 rs11890098 rs12566890 rs17214486 rs2464826 rs28537087 rs3768491 rs4885016 rs6043847 rs72901605 rs74603314 rs78169027
family.Bacteroidaceae.id.917	outcome	O0n2Pz	AxuyUN	6	0.0281251798441985 0.0487544733278063 0.0188561368425137 0.0793952340137688 0.00643686281631582 0.0149758633344171 0.0539922999843548 0.0475588316440049	rs11585893 rs13207588 rs1340391 rs17619981 rs2023437 rs66710942 rs6795673 rs9507307
family.Veillonellaceae.id.2172	outcome	obtxsV	AxuyUN	0	0.314732934901504 0.64838570686528 0.48812544313531 0.475243783701334 0.444340615946603 0.464647659091068 0.424111435682168 0.585886164436101 0.358756664932629 0.559148214184384 0.584905021449358 0.440195692063909 0.259740297950979 0.616312276249646 0.468775957513123 0.4105360292827 0.537660543697172 0.403099750155623	rs111810795 rs114889439 rs12186441 rs12668619 rs12741784 rs1442060 rs1693340 rs2175069 rs2561116 rs2585520 rs4263802 rs4461038 rs4797169 rs61264131 rs6692542 rs6909981 rs79535861 rs9345168
phylum.Bacteroidetes.id.905	outcome	oChqj7	AxuyUN	0	0.269045322668681 0.282236349362837 0.148026550776528 0.154880999592634 0.407665966429507 0.650730169168645 0.19807156559729 0.311776742842259 0.116539490097958 0.203168567999803	rs17343978 rs2032750 rs62531359 rs62575403 rs6586324 rs72706335 rs73512608 rs73846128 rs73975615 rs929878
order.Coriobacteriales.id.810	outcome	oGD8An	AxuyUN	0	0.316766400260567 0.684749114306375 0.998996210900023 0.722895658080589 0.872134552085063 0.662551938457064 0.704253529365809 0.528967884583162 0.556353919380725 0.626487483886099 0.989332310074043 0.64644990172527 0.428999999140423 0.971377568882561	rs11073596 rs11250875 rs11656361 rs12974142 rs13307134 rs1397793 rs1816223 rs240104 rs2442778 rs3025411 rs34739816 rs67561917 rs719099 rs8010111
genus.RuminococcaceaeUCG002.id.11360	outcome	OhSZ6N	AxuyUN	0	0.855154224938843 0.713129471464058 0.878983084757169 0.807601745556956 0.903583939616599 0.793115699712887 0.772053990399599 0.697787064911692 0.932452114087518 0.786384769292264 0.613511170821041 0.7511229563934 0.728732787725062 0.976511983316991 0.682745072886315 0.466526937781123 0.880043171248443 0.88493520248684 0.791676071872119 0.740164672279565	rs10916131 rs10927423 rs10964441 rs113147300 rs11607472 rs116974815 rs11750293 rs12463378 rs15256 rs55793120 rs57079348 rs6542556 rs6793778 rs7120052 rs7155595 rs7249614 rs76847269 rs77564310 rs79016051 rs882348
genus..Eubacteriumnodatumgroup.id.11297	outcome	olDlSu	AxuyUN	0	0.582859552500082 0.232575300922134 0.547435188070858 0.459290959877655 0.331615681308501 0.227141969532421 0.443400192994113 0.673748440644355 0.279185482046388 0.322558204379607 0.329207427059576	rs10263623 rs10458299 rs11006576 rs113893692 rs34297067 rs61841040 rs6818880 rs77910827 rs7827125 rs7880204 rs9425984
genus.Alloprevotella.id.961	outcome	OtCSo3	AxuyUN	0	0.59353286086616 0.41463906591774 0.0776993492613565 0.10542037811321 0.299896105832066	rs2154444 rs34619204 rs4364940 rs4680035 rs58212166
family.Peptostreptococcaceae.id.2042	outcome	oU56W6	AxuyUN	0	0.981385573429372 0.872263635362417 0.828771428101365 0.805908396858689 0.721067839376233 0.7709784509932 0.992471250011573 0.450811479405818 0.751301802080368 0.789364889264579 0.775444069255439 0.966964845961681 0.763186400752888	rs10805326 rs117020988 rs12377846 rs12986312 rs1467258 rs1520207 rs4692811 rs59865771 rs61841503 rs6721459 rs76982728 rs77540684 rs9573937
order.Clostridiales.id.1863	outcome	Oxkiqb	AxuyUN	0	0.619755758354862 0.903055665750862 0.545476038565859 0.513787118149069 0.582575774526026 0.511498102794021 0.234493988174984 0.795112850739873 0.991182620168246 0.957856237961068 0.648777201770749	rs10774377 rs112334273 rs13105690 rs13179700 rs1842454 rs2273429 rs290772 rs6442336 rs6814436 rs6815608 rs72738886
genus..Eubacteriumhalliigroup.id.11338	outcome	P9709V	AxuyUN	1	0.128452880096402 0.231213962930945 0.135900235120675 0.109777173961055 0.130560243889977 0.212642234824902 0.206051107956249 0.250972658786526 0.0493752361453954 0.0991678613882964 0.0742652903281154 0.344594183800095 0.0922586758301407 0.098058884114345	rs10501370 rs10798999 rs117748144 rs13116360 rs17074066 rs17474256 rs281379 rs28584818 rs60254196 rs630939 rs6550770 rs74018587 rs78056098 rs949971
phylum.Cyanobacteria.id.1500	outcome	PcT6eJ	AxuyUN	0	0.85114384077527 0.505939892031878 0.391329230369218 0.555432563956169 0.513718503751231 0.502587015352256 0.382942723742873 0.927361934549788	rs12555298 rs2585223 rs584122 rs61972390 rs7148504 rs76531781 rs789068 rs9864379
genus.Phascolarctobacterium.id.2168	outcome	pCXx5P	AxuyUN	0	0.809684064237815 0.687867167926506 0.89769196934912 0.898014282256999 0.495212426330123 0.819235594875678 0.747237534862949 0.761670233269652	rs12618201 rs1264476 rs28525131 rs56069061 rs56157888 rs74540770 rs75882962 rs7982713
genus.LachnospiraceaeUCG008.id.11328	outcome	PGlGHi	AxuyUN	0	0.830279567202631 0.969117629052948 0.528183056017327 0.967348709225873 0.861557916832147 0.399294893224024 0.580692224941474 0.773670976843542 0.792505938722957 0.787842865697742	rs10741777 rs10793103 rs10801803 rs13024781 rs57091572 rs61944774 rs62277846 rs67078837 rs75356640 rs955844
family.Acidaminococcaceae.id.2166	outcome	pXAgfu	AxuyUN	0	0.95812639936395 0.647286799485859 0.808949409187893 0.678476212547559 0.629644761766643 0.359929005881786 0.45660874759325	rs262812 rs2933324 rs45497800 rs6589457 rs6923842 rs74540770 rs78702810
genus.Lactobacillus.id.1837	outcome	q1bO5E	AxuyUN	0	0.824346485022352 0.67747169715701 0.74293992629774 0.832641269656902 0.684504388062293 0.565271172632686 0.368189738678943 0.501454979108603	rs12693845 rs1530559 rs16861661 rs62314653 rs7399658 rs768253 rs77478751 rs921925
genus.Methanobrevibacter.id.123	outcome	Q3dvBY	AxuyUN	0	0.132902361172818 0.480399985909206 0.667111455934358 0.407193851081352 0.792013133813706 0.164286291496441	rs10202904 rs1334944 rs4802933 rs6776814 rs76029318 rs894996
genus.Intestinibacter.id.11345	outcome	Q46NVk	AxuyUN	0	0.488757484861228 0.907374575848911 0.580076554483046 0.657100470912104 0.688668084514936 0.312181150933155 0.814407853262512 0.327304474533468 0.998576100704967 0.705874951207073 0.809791625250238 0.974872433961123 0.622248438196433 0.693231983020515 0.652987320989846	rs10805326 rs11109097 rs118030283 rs16938435 rs2098844 rs2702387 rs4327025 rs447950 rs478972 rs6062862 rs62430350 rs68093214 rs6875660 rs893394 rs9348442
genus..Ruminococcustorquesgroup.id.14377	outcome	qE3Gq8	AxuyUN	0	0.495166543026938 0.944245613566249 0.790368827129973 0.98933565518626 0.59303185816336 0.640146487537233 0.814385430287049	rs10904297 rs10967781 rs12434631 rs1475330 rs35866622 rs4073731 rs77034621
genus.Victivallis.id.2256	outcome	qENAoR	AxuyUN	0	0.755957588274747 0.963472453054562 0.362026427717222 0.775989202224344 0.830573234519636 0.756135422029274 0.667621442965493 0.868869797464955 0.999849126280015 0.885083278555614	rs11899949 rs12512543 rs173120 rs1882775 rs2546432 rs342302 rs4764863 rs4895919 rs56349194 rs911666
genus.Haemophilus.id.3698	outcome	QGrGNV	AxuyUN	0	0.270169234875885 0.230598259417129 0.143880307573518 0.20735081875022 0.234732279807834 0.187753954964455 0.389400458391296 0.255183478092396 0.280226983684871	rs10781340 rs111582866 rs35509 rs4822728 rs76022354 rs78909003 rs9328464 rs9382510 rs9895850
order.Selenomonadales.id.2165	outcome	qiWbrh	AxuyUN	0	0.378784513516675 0.400062747018341 0.241987933107932 0.102012781744453 0.435310840526818 0.457016288323117 0.36730752889213 0.595538240550069 0.419668620644449 0.297967617235438 0.485471449029159 0.58648596780869	rs1135612 rs13086907 rs1643968 rs1649999 rs2834062 rs4463806 rs4722181 rs60274479 rs61249479 rs71405394 rs73232831 rs9423647
genus.LachnospiraceaeFCS020group.id.11314	outcome	QjakFr	AxuyUN	0	0.119024841677357 0.0682143545732174 0.123929156660001 0.239178503354064 0.195904230519394 0.148736736556842 0.196428676464839 0.415991475310504 0.22846989281668 0.154719823692336 0.188940759079014 0.191905283565857	rs10093861 rs1254846 rs1363769 rs2322265 rs2862811 rs35035870 rs3999074 rs4452603 rs7249113 rs72793667 rs9308097 rs9788306
genus..Eubacteriumxylanophilumgroup.id.14375	outcome	Qyd7XB	AxuyUN	0	0.160333713878369 0.278957460752308 0.115481970580028 0.313780635259283 0.087468383571677 0.112957341312658 0.0921121334470902 0.162445843635489 0.141059954946593	rs10140184 rs10917203 rs112176119 rs13239072 rs17830032 rs1999224 rs2012708 rs2213117 rs75586835
genus..Ruminococcusgnavusgroup.id.14376	outcome	R6RQXL	AxuyUN	9	0.030073935789229 0.108930272641756 0.0115301155100279 0.0264212323293441 0.0193452419182508 0.0395721531020721 0.00623647970141186 0.0118318273603788 0.0294208779491413 0.0527558344979885 0.0087096735277699	rs11597105 rs11864644 rs12136548 rs12989336 rs13163520 rs2909242 rs3124783 rs4388134 rs62167033 rs78399089 rs934940
genus.RuminococcaceaeUCG011.id.11368	outcome	R7oLoV	AxuyUN	0	0.529330842615332 0.462081034059295 0.156588231121858 0.266390153175276 0.720201743544397 0.302741213566249 0.652316379306961 0.62913849455672	rs10274562 rs12636310 rs12724320 rs1416041 rs2729556 rs4490371 rs79113084 rs9729514
genus.Bifidobacterium.id.436	outcome	RKlTkD	AxuyUN	0	0.475953297078394 0.247655011928869 0.57048221898429 0.650721113875579 0.566266321811968 0.575588400486857 0.361658512306629 0.540915658718808 0.423035302253156 0.686486437186628 0.614909875941576 0.447429855630528	rs12022129 rs182549 rs2491158 rs2686790 rs540489 rs55888705 rs56108664 rs5746486 rs62181700 rs7322849 rs75344046 rs857444
genus..Eubacteriumcoprostanoligenesgroup.id.11375	outcome	rlb7o5	AxuyUN	0	0.924354959759618 0.725443466406514 0.808456538199007 0.853699031235929 0.962504382908956 0.882068201547162 0.919037612737469 0.864518331848404 0.475122935742147 0.953376737931494 0.899185518534411 0.974180890285261	rs1020520 rs10444197 rs11052069 rs11720857 rs12906958 rs17159861 rs2644213 rs4076415 rs62024432 rs6762473 rs76898927 rs9648214
genus.Ruminiclostridium9.id.11357	outcome	RmoHnu	AxuyUN	0	0.168322036863631 0.271242698728991 0.0612962484817523 0.110943906799495 0.326837005814901 0.521659917892777 0.329142495970366 0.277183359641868	rs12040548 rs6082461 rs7137760 rs74303178 rs78191726 rs918449 rs9522712 rs9809789
order.MollicutesRF9.id.11579	outcome	rsbOlb	AxuyUN	0	0.486730525002382 0.944082532251491 0.950518602247587 0.852383642351635 0.689903932859969 0.635225528225345 0.407090432974556 0.701766119675928 0.914725377747027 0.993194262477398 0.749657115065247 0.588998394014748	rs11779863 rs12566890 rs13100746 rs17235252 rs3932485 rs515984 rs638542 rs74603314 rs7706512 rs7801843 rs7853673 rs949341
genus..Eubacteriumbrachygroup.id.11296	outcome	Rv99Lm	AxuyUN	0	0.086594470966134 0.292024197007162 0.155780131616862 0.0822941836617784 0.124072408152002 0.295103618311252 0.200043537268575 0.109494170224296 0.199505856175852 0.113250139472755	rs112617308 rs12151423 rs13139592 rs1384962 rs2913110 rs4862235 rs62348779 rs6591893 rs720439 rs73199919
genus.Howardella.id.2000	outcome	sF7W2L	AxuyUN	1	0.0744610234501375 0.0722899989714581 0.38916962879735 0.0397605489323726 0.0767733670493813 0.229883848291836 0.082289942504584 0.117891087779933 0.217117683145121	rs10048062 rs12452946 rs1484873 rs17167098 rs2154047 rs36081916 rs3791893 rs609430 rs672217
order.Burkholderiales.id.2874	outcome	sFxDb3	AxuyUN	0	0.600722559625406 0.955330960893594 0.658100728227257 0.910679850474064 0.64989757563613 0.775173815401956 0.974412978364278 0.990810689090581 0.1912632013084 0.846515961585975	rs1511453 rs1928341 rs2321387 rs2613606 rs4033856 rs6087811 rs62191117 rs62395635 rs75242906 rs7638039
family.Victivallaceae.id.2255	outcome	Sgv0J4	AxuyUN	2	0.104758508227628 0.131437424190942 0.164890895126352 0.183388088934135 0.0836500460319517 0.0296742667957185 0.0190368784500019 0.0575352539943425 0.0730643799920136 0.151705953516047 0.12962853350523	rs11671100 rs11764871 rs2944282 rs34962571 rs4396289 rs61702987 rs62570196 rs6545794 rs7077363 rs7314815 rs7627405
family.Porphyromonadaceae.id.943	outcome	SpO9Ka	AxuyUN	0	0.214867715031802 0.32964319461259 0.253781513154391 0.269345840399836 0.291336971408679 0.265726367312513 0.113354183566519 0.330126412728527 0.308085567106219	rs10762312 rs10858364 rs17065783 rs1980561 rs35233670 rs35961441 rs6953849 rs7330827 rs864093
order.Rhodospirillales.id.2667	outcome	staWrf	AxuyUN	0	0.481471637765939 0.43450192669458 0.603560434124021 0.364462065299301 0.173474993119574 0.228679547202653 0.415315991293196 0.344523158427476 0.815844337805578 0.626364175397071 0.293694676659856 0.540126374284726 0.30364205162597	rs1035406 rs11591293 rs11630875 rs13336560 rs1549633 rs3730086 rs3754624 rs4278423 rs61933850 rs7001029 rs76784716 rs77304857 rs9813022
class.Coriobacteriia.id.809	outcome	szt6bn	AxuyUN	0	0.316766400260567 0.684749114306375 0.998996210900023 0.722895658080589 0.872134552085063 0.662551938457064 0.704253529365809 0.528967884583162 0.556353919380725 0.626487483886099 0.989332310074043 0.64644990172527 0.428999999140423 0.971377568882561	rs11073596 rs11250875 rs11656361 rs12974142 rs13307134 rs1397793 rs1816223 rs240104 rs2442778 rs3025411 rs34739816 rs67561917 rs719099 rs8010111
family.Oxalobacteraceae.id.2966	outcome	T35lgz	AxuyUN	0	0.694713556770868 0.203390663923966 0.736548561824516 0.401039857385103 0.375303059056618 0.479587614406031 0.682827696047499 0.422130917131102 0.551963520922009 0.539359120525289 0.622002492191874 0.384556115750912 0.380483034867119 0.298867127266284	rs111966731 rs11246212 rs12002250 rs1569853 rs17138946 rs36057338 rs4428215 rs561239 rs6000536 rs62435498 rs736744 rs7993559 rs80330081 rs934049
family.Peptococcaceae.id.2024	outcome	T8T6Lu	AxuyUN	0	0.196234826913672 0.227063879668003 0.485236594634462 0.50181451522744 0.591639286207385 0.271265538210685 0.395856833754082 0.623823553318811 0.625393246408038	rs117452796 rs12144792 rs12634826 rs12992764 rs150600492 rs35703006 rs4990837 rs75430375 rs75898026
genus.ChristensenellaceaeR.7group.id.11283	outcome	tbXTaX	AxuyUN	0	0.0544653273252355 0.121497102065502 0.11958022856634 0.212130427959327 0.0753239361558259 0.199539799670214 0.0955248928454138 0.0757465450132257	rs10461257 rs17081797 rs62132810 rs62190261 rs62467127 rs73952017 rs78521377 rs892686
genus..Eubacteriumfissicatenagroup.id.14373	outcome	TGrzdF	AxuyUN	0	0.611055879371016 0.332537692972616 0.551066325414366 0.570297927667223 0.436566920421657 0.248562060487812 0.549085702607558 0.436071528179045 0.543864326815447	rs10147907 rs11818408 rs11876297 rs151257695 rs1768152 rs2733072 rs3771393 rs6934739 rs7104872
genus.Slackia.id.825	outcome	tkl5vG	AxuyUN	0	0.776715312747415 0.358822257468788 0.807102804875318 0.69604081930098 0.696156934576122 0.734790542245846	rs10409783 rs12440440 rs16894137 rs35156985 rs4492265 rs8901
genus.RuminococcaceaeUCG004.id.11362	outcome	TlODZI	AxuyUN	0	0.977873542646786 0.798240176419808 0.591354815193466 0.733386758721757 0.808996920556254 0.878636036676219 0.757891271691777 0.225872795949391 0.502969522684672 0.915350843650591 0.869426889615474	rs10976229 rs11961899 rs12125734 rs2248146 rs3800154 rs511258 rs550351 rs6769553 rs7569771 rs872501 rs9818949
genus.LachnospiraceaeUCG004.id.11324	outcome	TQSpiB	AxuyUN	0	0.876333137250989 0.550276376390819 0.711431676765336 0.52056412490634 0.534687001369996 0.763137445693426 0.51273432157758 0.381811994491243 0.181808427920338 0.231692986629227 0.65497705040799 0.601642158507085	rs11128180 rs12072562 rs12673420 rs12747809 rs12894272 rs233486 rs2444793 rs2726805 rs2882478 rs35182105 rs6656451 rs7629954
order.Bacteroidales.id.913	outcome	tSliO9	AxuyUN	0	0.433831516285046 0.419699085506285 0.437611352113386 0.192411096878051 0.334441326558385 0.259482494381794 0.275833323118532 0.849358286707072 0.210078049283055 0.465635741611347 0.550112692657589 0.335771742020076	rs11146701 rs17343978 rs2032750 rs4916508 rs55773148 rs62531359 rs62575403 rs72706335 rs73975615 rs7631304 rs79585701 rs929878
genus.LachnospiraceaeNC2004group.id.11316	outcome	TUj4LC	AxuyUN	0	0.977430673251933 0.834832231375546 0.831321134744826 0.880403854966071 0.804030133169599 0.708443138416704 0.281303410550848 0.743613478811897 0.620727522259263	rs117467633 rs12127733 rs12208226 rs12863463 rs17067076 rs1928659 rs1929743 rs3756315 rs6116753
order.Bacillales.id.1674	outcome	uCOF7P	AxuyUN	0	0.133081508350788 0.43185363971989 0.737280164791579 0.879555753431883 0.347823054098457 0.727278546668526 0.768237242442207 0.653714791140892	rs10233278 rs10410917 rs11034576 rs11207728 rs11844714 rs1287018 rs4617108 rs74420793
genus.Akkermansia.id.4037	outcome	uHEy8Q	AxuyUN	0	0.587508785483234 0.332417048260742 0.581786325969261 0.537459237336365 0.769455705927704 0.727783176318426 0.250065624080052 0.556907702808716 0.736520419402782 0.604157517179296 0.191213025093916	rs111862613 rs117107102 rs11729256 rs12908520 rs2602429 rs4242783 rs4936098 rs61779207 rs74542928 rs9349825 rs941682
genus.Parabacteroides.id.954	outcome	uQYGEB	AxuyUN	0	0.940735788594913 0.717404282358673 0.495191217022023 0.381652402036498 0.900916874952002	rs115602804 rs4236095 rs60884758 rs6657302 rs7298818
class.Verrucomicrobiae.id.4029	outcome	UsMxlz	AxuyUN	0	0.586228924104649 0.331184226793751 0.580717479858982 0.53645087939305 0.768896851913632 0.728034687525155 0.24940027401073 0.555838247149259 0.73409732609121 0.60319419381504 0.191058740512709	rs111862613 rs117107102 rs11729256 rs12908520 rs2602429 rs4242783 rs4936098 rs61779207 rs74542928 rs9349825 rs941682
class.Bacteroidia.id.912	outcome	UTPK2n	AxuyUN	0	0.433831516285046 0.419699085506285 0.437611352113386 0.192411096878051 0.334441326558385 0.259482494381794 0.275833323118532 0.849358286707072 0.210078049283055 0.465635741611347 0.550112692657589 0.335771742020076	rs11146701 rs17343978 rs2032750 rs4916508 rs55773148 rs62531359 rs62575403 rs72706335 rs73975615 rs7631304 rs79585701 rs929878
genus.Butyrivibrio.id.1993	outcome	UYJxH8	AxuyUN	6	0.075231406198836 0.0221740304253422 0.046769988063236 0.0527308029110818 0.0861425016217412 0.0473807551425499 0.101810997690074 0.0640478681460138 0.0578608410834981 0.0151479206667257 0.0719857239249243 0.0391262076706159 0.17245829589391 0.0761987922925092 0.0178004379582692	rs1007475 rs11761679 rs142855850 rs16934069 rs16941336 rs17163238 rs4537857 rs486484 rs4928024 rs72723662 rs74622183 rs77356209 rs7752361 rs7763512 rs9349693
genus.Bacteroides.id.918	outcome	Vd8Fsi	AxuyUN	6	0.0281251798441985 0.0487544733278063 0.0188561368425137 0.0793952340137688 0.00643686281631582 0.0149758633344171 0.0539922999843548 0.0475588316440049	rs11585893 rs13207588 rs1340391 rs17619981 rs2023437 rs66710942 rs6795673 rs9507307
family.Ruminococcaceae.id.2050	outcome	vlyGOP	AxuyUN	0	0.602625288513385 0.752654728413654 0.760078538464654 0.954564040664023 0.651944217813095 0.976915071198466 0.627202659753847 0.879810302098532 0.536313311578218 0.87612015143207	rs10093275 rs10166469 rs1158100 rs1612733 rs17376049 rs2113833 rs3009418 rs55793120 rs56199908 rs76724913
genus.Olsenella.id.822	outcome	W49loY	AxuyUN	0	0.914500104336647 0.808621694153472 0.938936036933589 0.681056689880211 0.505075422276461 0.517326282793257 0.378064139006998 0.996712618652604 0.804248932213092 0.915465559631991	rs1035588 rs17148768 rs2759329 rs35225860 rs61090148 rs62112538 rs72691585 rs7540303 rs8066522 rs9460691
genus.Romboutsia.id.11347	outcome	w5yhuV	AxuyUN	0	0.688184410851917 0.936760501802622 0.882685810490529 0.892191682917278 0.756755198651466 0.732572343534831 0.907349651016166 0.779160979784873 0.829383312219581 0.615646048436955 0.960782385052981 0.818625331856103 0.713473888709149	rs10279978 rs11221428 rs16843578 rs28603357 rs34302036 rs61841503 rs62504452 rs7109293 rs75200530 rs75987356 rs77702691 rs9389266 rs9567264
genus.Desulfovibrio.id.3173	outcome	WaNFee	AxuyUN	0	0.638518029547488 0.794271978688202 0.866677564846271 0.933798110870682 0.768337435671118 0.981112044571852 0.901590548072165 0.789178742825204 0.912999066696884 0.918899409660876	rs12031543 rs13066142 rs16863365 rs2032031 rs2590913 rs2853179 rs4797774 rs6580353 rs72647089 rs7729080
genus.Anaerofilum.id.2053	outcome	WCt5pC	AxuyUN	0	0.395153227486284 0.159170061258333 0.136955097766353 0.137487421631703 0.137990493410945 0.314857332983135 0.171762818961448 0.199394924793597 0.275228906758405 0.205738767148492	rs10794359 rs1563175 rs17012738 rs17096874 rs4244069 rs4506496 rs712981 rs79598899 rs816292 rs9299345
family.Alcaligenaceae.id.2875	outcome	WEMGli	AxuyUN	0	0.159585422408407 0.0529653085928483 0.271976521809606 0.311331147214874 0.0959489768765861 0.278930831391223 0.297666187317223 0.241342070752723 0.126942616118301 0.363503540556797 0.0726546944735457	rs112135816 rs1153990 rs147968 rs28480294 rs4033856 rs62191117 rs62395635 rs6969323 rs74776516 rs7638039 rs9537886
genus.Marvinbryantia.id.2005	outcome	wFbL6J	AxuyUN	0	0.22927187060513 0.20035197281979 0.167708743025401 0.363930738579964 0.241541519908255 0.259624670949076 0.350408600012795 0.344072590558826 0.18182182423599 0.230015570793537	rs11620597 rs1187983 rs146541147 rs2724813 rs2842896 rs2863363 rs3125832 rs61884471 rs72948274 rs8006832
genus.LachnospiraceaeUCG001.id.11321	outcome	wIF1Yn	AxuyUN	0	0.0832054927587342 0.159115555742371 0.0819311816197058 0.135000712619102 0.175769987028954 0.0562006093046289 0.155363945857004 0.185593720275631 0.168149131975105 0.265230514916241 0.341286237162524 0.162913922135047 0.160988750419474	rs12131224 rs2050911 rs2371284 rs437876 rs4981345 rs573933 rs62496417 rs7341608 rs74034332 rs78848836 rs8104225 rs9403580 rs985416
genus.Veillonella.id.2198	outcome	wJFco0	AxuyUN	1	0.219743828457093 0.145990375846371 0.0451586109490614 0.3144657525898 0.360467122626499	rs1882878 rs2013594 rs62376424 rs6656807 rs742016
genus.ErysipelotrichaceaeUCG003.id.11384	outcome	wn5rK2	AxuyUN	0	0.824898222406294 0.898907714759103 0.975139387405738 0.860185366174863 0.886849405726371 0.850797901000762 0.96558813790986 0.990434157590706 0.787956693409663 0.756313656087342 0.649899823441523 0.772110427935837 0.510448361925909 0.905618796614097 0.901678445944745 0.98605865363165	rs10164067 rs11666127 rs11994308 rs12251396 rs17798136 rs28568391 rs4758231 rs59068084 rs59104037 rs62403464 rs6875357 rs73074432 rs74988980 rs75949021 rs76502207 rs8053479
genus.Odoribacter.id.952	outcome	wQYhwp	AxuyUN	0	0.93619757499348 0.746884875549954 0.772511632938713 0.629388974381881 0.440299379434182 0.6413063548723 0.991772033043801	rs10093869 rs10423795 rs28417404 rs4793970 rs6856150 rs74553962 rs77779484
genus..Eubacteriumeligensgroup.id.14372	outcome	WvdQyb	AxuyUN	0	0.324742700383508 0.283669814193887 0.384044367298294 0.314498141458037 0.434594390938636 0.206280801864306	rs182318 rs2200429 rs265534 rs4583233 rs56080211 rs6923695
class.Betaproteobacteria.id.2867	outcome	X4kHrP	AxuyUN	0	0.691050989153737 0.709705306916889 0.895687846302935 0.777864397057583 0.948598934934129 0.973099039667262 0.76494769003314 0.903099575627892 0.843535506486389 0.255404690394995	rs11128180 rs1511453 rs1928341 rs2321387 rs2613606 rs320161 rs4033856 rs6087811 rs62395635 rs75242906
genus.Dialister.id.2183	outcome	xCukIr	AxuyUN	0	0.293181518627002 0.544576285607816 0.42807928518463 0.511337063807599 0.623977212854134 0.460218137569135 0.548653464890121 0.328369285939921 0.389765652810215 0.357307119484764 0.287603525619974	rs10138457 rs10938938 rs11071887 rs11166701 rs2314294 rs2435610 rs4747450 rs4753063 rs75416973 rs764177 rs76680460
family.Pasteurellaceae.id.3689	outcome	Xtktja	AxuyUN	0	0.204556033360202 0.202203270876893 0.308924140756384 0.224622822662683 0.185305326629302 0.157469287102962 0.162967195403651 0.266273111375055 0.208496412077361 0.174649346097973 0.220639064010549 0.236686961882018 0.143796023285185	rs10965428 rs111582866 rs12050685 rs16970009 rs4822728 rs6972479 rs72756943 rs73139353 rs76022354 rs78909003 rs9382510 rs9895850 rs9938097
genus.Intestinimonas.id.2062	outcome	XTu0EY	AxuyUN	0	0.972485575322043 0.969889315143418 0.977416230226673 0.884601130245543 0.996312835950767 0.915484963672848 0.801189986267599 0.614386175791017 0.967994266800407 0.766940985568816 0.463970893008242 0.880470523817103 0.654066821685628 0.7961871469316 0.824725237851714 0.885178428916017	rs10262702 rs11258178 rs12226153 rs17067892 rs1859797 rs2276760 rs2731794 rs2930225 rs4113676 rs4784055 rs62240188 rs6934519 rs716604 rs7170984 rs72982915 rs9823439
genus.Holdemania.id.2157	outcome	XVFzMF	AxuyUN	0	0.640515433398485 0.642646268907169 0.85510543781842 0.553845130328291 0.968786120733746 0.740287943654268 0.639175248470028 0.572673016029461 0.674625671609195 0.835265870515295 0.827522992216638 0.715276229146153 0.525549807514641 0.94247290710789	rs10885477 rs11080063 rs111745969 rs113593397 rs116500994 rs12701617 rs1867876 rs4146507 rs73139538 rs77293403 rs80149660 rs9500080 rs9529719 rs967319
genus.LachnospiraceaeND3007group.id.11317	outcome	y0FJ9U	AxuyUN	0	0.89828176468239 0.184928945492447 0.51714865858918	rs2861203 rs72776675 rs9932954
family.Methanobacteriaceae.id.121	outcome	Y7cF3n	AxuyUN	0	0.393434166082181 0.372699275126148 0.551942020520258 0.800566792826912 0.684729276600634 0.986911225578387 0.921471903351654 0.746388325616509 0.47343785229455	rs10202904 rs10424197 rs4257531 rs6508769 rs6776814 rs73068003 rs73457410 rs75208022 rs894996
genus.Butyricicoccus.id.2055	outcome	yakWtY	AxuyUN	0	0.265935543495064 0.496162225571768 0.45332982606194 0.653465289210945 0.368214840837168 0.191423021493603 0.17521165370542 0.528923969633449	rs10084203 rs12034718 rs12585793 rs2017189 rs4962426 rs56221232 rs62478070 rs7322368
genus.RuminococcaceaeUCG005.id.11363	outcome	yerlNC	AxuyUN	0	0.523585398540277 0.351245465025285 0.503031621013541 0.76298004777634 0.238533903001191 0.363803171718805 0.5537205913088 0.149140484928652 0.373616294546276 0.584582862241832 0.540036960477572 0.505134926312892 0.291377063386044 0.559955311200814	rs10873449 rs10937802 rs10950694 rs114279581 rs12288512 rs12458218 rs2893871 rs34781347 rs55793120 rs72776570 rs7449320 rs7555878 rs7586445 rs898577
family.Erysipelotrichaceae.id.2149	outcome	yfxJv6	AxuyUN	0	0.320772565030667 0.638285053666919 0.270303119371587 0.678329086638506 0.347012247067125 0.831840357881484 0.82370673068761 0.399975563568347 0.539219179692262 0.428930148614151 0.521762892149801 0.437589893042785 0.355094961251045	rs1074800 rs10781552 rs17530232 rs1884466 rs2300774 rs290833 rs35161940 rs4078432 rs56970041 rs62504403 rs7234058 rs7826267 rs8003149
genus.Fusicatenibacter.id.11305	outcome	ygbSF7	AxuyUN	0	0.93935763941482 0.794038063846867 0.701822913993364 0.986681532451007 0.90158888871431 0.915910164851457 0.846547769619237 0.876167144670408 0.657292903490106 0.814923447201872 0.525868726390701 0.647391497602622 0.614277014800443 0.971249628870235 0.798307463821974 0.799402131641234 0.650311854431588 0.846216403904554	rs10439674 rs167879 rs1864685 rs2025938 rs206581 rs2132128 rs3303 rs4378146 rs60254196 rs62187631 rs62353480 rs6515626 rs704418 rs73103914 rs792108 rs8028026 rs8063430 rs9905659
family.FamilyXIII.id.1957	outcome	ylev3A	AxuyUN	0	0.373062986971436 0.828905096240282 0.0909727487959555 0.65400068299941 0.476794904614303 0.688826315954206 0.808995253360297	rs10404377 rs118170811 rs482905 rs6501525 rs66753613 rs6797051 rs7514702
genus.Senegalimassilia.id.11160	outcome	yLt27i	AxuyUN	0	0.861269238931245 0.978199351348833 0.745053240834156 0.935783725876419 0.270114766850215	rs10036909 rs11787826 rs1990708 rs2017373 rs7225245
genus.Alistipes.id.968	outcome	YXZeGZ	AxuyUN	0	0.706218812742719 0.549046713049858 0.552717057209411 0.432057822456617 0.391504749114183 0.822923477187978 0.299535339616983 0.420147536737849 0.547509644401893 0.262441018502633 0.588885221323455 0.447226379316492	rs1107244 rs11769002 rs11958296 rs12990744 rs1689282 rs2290844 rs2450745 rs2875322 rs34417064 rs4810359 rs7129639 rs8130320
genus.Gordonibacter.id.821	outcome	YYHfMs	AxuyUN	0	0.652015301663796 0.272063643360254 0.183781797472117 0.386686717293777 0.472451622918857 0.400676371757486 0.657895430230092 0.360801225954476 0.295913131124853 0.577674653152498 0.168356372184204	rs13412653 rs16955299 rs322296 rs35042269 rs3765837 rs4596722 rs71545975 rs72714787 rs72939513 rs7294633 rs768830
genus.Oscillospira.id.2064	outcome	zaZf8A	AxuyUN	0	0.363613044396504 0.334618477440389 0.221393490075619 0.129610039063749 0.447063168715762 0.0863955759202907 0.393208965584349 0.339787256365473	rs12206468 rs12925026 rs1954532 rs28889936 rs62422654 rs72866977 rs751183 rs8076323
class.Erysipelotrichia.id.2147	outcome	ZJXDpG	AxuyUN	0	0.320772565030667 0.638285053666919 0.270303119371587 0.678329086638506 0.347012247067125 0.831840357881484 0.82370673068761 0.399975563568347 0.539219179692262 0.428930148614151 0.521762892149801 0.437589893042785 0.355094961251045	rs1074800 rs10781552 rs17530232 rs1884466 rs2300774 rs290833 rs35161940 rs4078432 rs56970041 rs62504403 rs7234058 rs7826267 rs8003149
genus.Allisonella.id.2174	outcome	zkWLyI	AxuyUN	8	0.0185328112643945 0.00173884670508833 0.0333945047884713 0.0333397731930334 0.0166075901473524 0.0324297798710437 0.0203846724206606 0.0187740394509203	rs1901739 rs35110698 rs35778461 rs594561 rs602075 rs6742198 rs76904847 rs7898615
