# Supplementary material for: Genetic association and bidirectional Mendelian randomization for causality between gut microbiota and six lung diseases
Source: Front Med (Lausanne). 2023 Dec 15;10:1279239. doi: 10.3389/fmed.2023.1279239 (PMC10756341; doi:10.3389/fmed.2023.1279239)
Supplement: Supplementary file 5 [file Table_5.XLSX]

## Sheet: main
id.exposure	id.outcome	outcome	exposure	method	nsnp	b	se	pval	p_BH	lo_ci	up_ci	or	or_lci95	or_uci95	estimate
0aMbT3	ieu-b-4973	LRTI || id:ieu-b-4973	genus.Eggerthella.id.819	MR Egger	10	0.074995	0.19807	0.714815		-0.313223	0.463213	1.07788	0.731087	1.58917	1.078 (0.731-1.589)
0aMbT3	ieu-b-4973	LRTI || id:ieu-b-4973	genus.Eggerthella.id.819	Weighted median	10	-0.048651	0.057234	0.395304		-0.16083	0.0635276	0.952513	0.851437	1.06559	0.953 (0.851-1.066)
0aMbT3	ieu-b-4973	LRTI || id:ieu-b-4973	genus.Eggerthella.id.819	Inverse variance weighted (fixed effects)	10	-0.0644037	0.0433873	0.137706	0.855044	-0.149443	0.0206355	0.937626	0.861188	1.02085	0.938 (0.861-1.021)
0aMbT3	ieu-b-4973	LRTI || id:ieu-b-4973	genus.Eggerthella.id.819	Simple mode	10	-0.0471726	0.0980707	0.64199		-0.239391	0.145046	0.953923	0.787107	1.15609	0.954 (0.787-1.156)
0aMbT3	ieu-b-4973	LRTI || id:ieu-b-4973	genus.Eggerthella.id.819	Weighted mode	10	-0.050435	0.0970653	0.61588		-0.240683	0.139813	0.950816	0.786091	1.15006	0.951 (0.786-1.15)
0heWA4	ieu-b-4973	LRTI || id:ieu-b-4973	genus.Lactococcus.id.1851	MR Egger	8	0.0456821	0.194334	0.821971		-0.335212	0.426576	1.04674	0.715187	1.532	1.047 (0.715-1.532)
0heWA4	ieu-b-4973	LRTI || id:ieu-b-4973	genus.Lactococcus.id.1851	Weighted median	8	0.0498487	0.0539118	0.355156		-0.0558184	0.155516	1.05111	0.945711	1.16826	1.051 (0.946-1.168)
0heWA4	ieu-b-4973	LRTI || id:ieu-b-4973	genus.Lactococcus.id.1851	Inverse variance weighted (fixed effects)	8	0.0382883	0.042677	0.369631	0.855044	-0.0453586	0.121935	1.03903	0.955655	1.12968	1.039 (0.956-1.13)
0heWA4	ieu-b-4973	LRTI || id:ieu-b-4973	genus.Lactococcus.id.1851	Simple mode	8	0.0567619	0.0825103	0.513635		-0.104958	0.218482	1.0584	0.900362	1.24419	1.058 (0.9-1.244)
0heWA4	ieu-b-4973	LRTI || id:ieu-b-4973	genus.Lactococcus.id.1851	Weighted mode	8	0.0603932	0.0805341	0.477752		-0.0974536	0.21824	1.06225	0.907144	1.24389	1.062 (0.907-1.244)
0lsDJy	ieu-b-4973	LRTI || id:ieu-b-4973	genus.DefluviitaleaceaeUCG011.id.11287	MR Egger	8	-0.0771106	0.191215	0.70073		-0.451893	0.297672	0.925787	0.636422	1.34672	0.926 (0.636-1.347)
0lsDJy	ieu-b-4973	LRTI || id:ieu-b-4973	genus.DefluviitaleaceaeUCG011.id.11287	Weighted median	8	-0.00553212	0.0751769	0.941338		-0.152879	0.141815	0.994483	0.858234	1.15236	0.994 (0.858-1.152)
0lsDJy	ieu-b-4973	LRTI || id:ieu-b-4973	genus.DefluviitaleaceaeUCG011.id.11287	Inverse variance weighted (fixed effects)	8	0.0193148	0.0568562	0.734073	0.939298	-0.0921235	0.130753	1.0195	0.911993	1.13969	1.02 (0.912-1.14)
0lsDJy	ieu-b-4973	LRTI || id:ieu-b-4973	genus.DefluviitaleaceaeUCG011.id.11287	Simple mode	8	-0.0214334	0.104057	0.842671		-0.225386	0.182519	0.978795	0.798208	1.20024	0.979 (0.798-1.2)
0lsDJy	ieu-b-4973	LRTI || id:ieu-b-4973	genus.DefluviitaleaceaeUCG011.id.11287	Weighted mode	8	-0.0137218	0.101621	0.896389		-0.212898	0.185455	0.986372	0.808238	1.20377	0.986 (0.808-1.204)
0ngO8p	ieu-b-4973	LRTI || id:ieu-b-4973	genus.Flavonifractor.id.2059	MR Egger	5	-0.42632	0.341498	0.300444		-1.09566	0.243016	0.652907	0.33432	1.27509	0.653 (0.334-1.275)
0ngO8p	ieu-b-4973	LRTI || id:ieu-b-4973	genus.Flavonifractor.id.2059	Weighted median	5	-0.0914226	0.106671	0.391417		-0.300498	0.117653	0.912632	0.740449	1.12485	0.913 (0.74-1.125)
0ngO8p	ieu-b-4973	LRTI || id:ieu-b-4973	genus.Flavonifractor.id.2059	Inverse variance weighted (fixed effects)	5	-0.106876	0.0836107	0.20116	0.855044	-0.270752	0.0570013	0.898637	0.762805	1.05866	0.899 (0.763-1.059)
0ngO8p	ieu-b-4973	LRTI || id:ieu-b-4973	genus.Flavonifractor.id.2059	Simple mode	5	-0.0593891	0.1345	0.681632		-0.32301	0.204232	0.94234	0.723967	1.22658	0.942 (0.724-1.227)
0ngO8p	ieu-b-4973	LRTI || id:ieu-b-4973	genus.Flavonifractor.id.2059	Weighted mode	5	-0.0561026	0.135599	0.700286		-0.321876	0.209671	0.945442	0.724788	1.23327	0.945 (0.725-1.233)
0rTnk2	ieu-b-4973	LRTI || id:ieu-b-4973	genus.Lachnospira.id.2004	MR Egger	6	-0.845095	0.635499	0.254343		-2.09067	0.400483	0.429517	0.123604	1.49254	0.43 (0.124-1.493)
0rTnk2	ieu-b-4973	LRTI || id:ieu-b-4973	genus.Lachnospira.id.2004	Weighted median	6	-0.275449	0.126843	0.0298883		-0.524061	-0.0268359	0.759231	0.592111	0.973521	0.759 (0.592-0.974)
0rTnk2	ieu-b-4973	LRTI || id:ieu-b-4973	genus.Lachnospira.id.2004	Inverse variance weighted (fixed effects)	6	-0.168482	0.0996967	0.0910391	0.855044	-0.363887	0.0269239	0.844947	0.69497	1.02729	0.845 (0.695-1.027)
0rTnk2	ieu-b-4973	LRTI || id:ieu-b-4973	genus.Lachnospira.id.2004	Simple mode	6	-0.331794	0.206303	0.168685		-0.736148	0.0725598	0.717635	0.478955	1.07526	0.718 (0.479-1.075)
0rTnk2	ieu-b-4973	LRTI || id:ieu-b-4973	genus.Lachnospira.id.2004	Weighted mode	6	-0.334228	0.19419	0.145847		-0.71484	0.0463836	0.71589	0.48927	1.04748	0.716 (0.489-1.047)
0Vfsi1	ieu-b-4973	LRTI || id:ieu-b-4973	genus.Hungatella.id.11306	MR Egger	5	0.241574	0.576538	0.703403		-0.888441	1.37159	1.27325	0.411297	3.9416	1.273 (0.411-3.942)
0Vfsi1	ieu-b-4973	LRTI || id:ieu-b-4973	genus.Hungatella.id.11306	Weighted median	5	0.122833	0.0756563	0.10447		-0.0254539	0.271119	1.1307	0.974867	1.31143	1.131 (0.975-1.311)
0Vfsi1	ieu-b-4973	LRTI || id:ieu-b-4973	genus.Hungatella.id.11306	Inverse variance weighted (fixed effects)	5	0.0568214	0.0548136	0.299909	0.855044	-0.0506133	0.164256	1.05847	0.950646	1.17852	1.058 (0.951-1.179)
0Vfsi1	ieu-b-4973	LRTI || id:ieu-b-4973	genus.Hungatella.id.11306	Simple mode	5	0.128252	0.0909371	0.231258		-0.0499851	0.306488	1.13684	0.951244	1.35865	1.137 (0.951-1.359)
0Vfsi1	ieu-b-4973	LRTI || id:ieu-b-4973	genus.Hungatella.id.11306	Weighted mode	5	0.128252	0.0819985	0.192846		-0.0324653	0.288969	1.13684	0.968056	1.33505	1.137 (0.968-1.335)
1rpkuI	ieu-b-4973	LRTI || id:ieu-b-4973	genus.FamilyXIIIUCG001.id.11294	MR Egger	8	0.00405886	0.194164	0.984		-0.376502	0.38462	1.00407	0.686258	1.46906	1.004 (0.686-1.469)
1rpkuI	ieu-b-4973	LRTI || id:ieu-b-4973	genus.FamilyXIIIUCG001.id.11294	Weighted median	8	-0.0749218	0.0940407	0.425628		-0.259242	0.109398	0.927816	0.771637	1.11561	0.928 (0.772-1.116)
1rpkuI	ieu-b-4973	LRTI || id:ieu-b-4973	genus.FamilyXIIIUCG001.id.11294	Inverse variance weighted (fixed effects)	8	0.00283755	0.0709375	0.968093	0.996735	-0.1362	0.141875	1.00284	0.872668	1.15243	1.003 (0.873-1.152)
1rpkuI	ieu-b-4973	LRTI || id:ieu-b-4973	genus.FamilyXIIIUCG001.id.11294	Simple mode	8	-0.0731567	0.136798	0.609361		-0.34128	0.194967	0.929455	0.71086	1.21527	0.929 (0.711-1.215)
1rpkuI	ieu-b-4973	LRTI || id:ieu-b-4973	genus.FamilyXIIIUCG001.id.11294	Weighted mode	8	-0.0885647	0.136491	0.537121		-0.356086	0.178957	0.915244	0.700412	1.19597	0.915 (0.7-1.196)
1uqUdL	ieu-b-4973	LRTI || id:ieu-b-4973	genus.Escherichia.Shigella.id.3504	MR Egger	10	-0.0630254	0.175151	0.728285		-0.406321	0.28027	0.93892	0.666096	1.32349	0.939 (0.666-1.323)
1uqUdL	ieu-b-4973	LRTI || id:ieu-b-4973	genus.Escherichia.Shigella.id.3504	Weighted median	10	-0.080252	0.0788059	0.308512		-0.234712	0.0742076	0.922884	0.790799	1.07703	0.923 (0.791-1.077)
1uqUdL	ieu-b-4973	LRTI || id:ieu-b-4973	genus.Escherichia.Shigella.id.3504	Inverse variance weighted (fixed effects)	10	-0.053138	0.0628763	0.398044	0.855044	-0.176376	0.0700996	0.948249	0.838303	1.07262	0.948 (0.838-1.073)
1uqUdL	ieu-b-4973	LRTI || id:ieu-b-4973	genus.Escherichia.Shigella.id.3504	Simple mode	10	-0.0922604	0.121611	0.467463		-0.330618	0.146097	0.911868	0.718479	1.15731	0.912 (0.718-1.157)
1uqUdL	ieu-b-4973	LRTI || id:ieu-b-4973	genus.Escherichia.Shigella.id.3504	Weighted mode	10	-0.0937361	0.116178	0.440562		-0.321445	0.133972	0.910523	0.725101	1.14336	0.911 (0.725-1.143)
20HL0T	ieu-b-4973	LRTI || id:ieu-b-4973	genus.Holdemanella.id.11393	MR Egger	11	-0.0558716	0.152882	0.723213		-0.35552	0.243777	0.945661	0.700809	1.27606	0.946 (0.701-1.276)
20HL0T	ieu-b-4973	LRTI || id:ieu-b-4973	genus.Holdemanella.id.11393	Weighted median	11	0.178374	0.0692662	0.0100185		0.0426119	0.314135	1.19527	1.04353	1.36907	1.195 (1.044-1.369)
20HL0T	ieu-b-4973	LRTI || id:ieu-b-4973	genus.Holdemanella.id.11393	Inverse variance weighted (fixed effects)	11	0.141014	0.0459617	0.00215441	0.256374	0.0509292	0.231099	1.15144	1.05225	1.25998	1.151 (1.052-1.26)
20HL0T	ieu-b-4973	LRTI || id:ieu-b-4973	genus.Holdemanella.id.11393	Simple mode	11	0.224264	0.131273	0.118365		-0.0330311	0.481559	1.2514	0.967508	1.6186	1.251 (0.968-1.619)
20HL0T	ieu-b-4973	LRTI || id:ieu-b-4973	genus.Holdemanella.id.11393	Weighted mode	11	0.204768	0.118565	0.114858		-0.0276182	0.437155	1.22724	0.97276	1.5483	1.227 (0.973-1.548)
2GJP3o	ieu-b-4973	LRTI || id:ieu-b-4973	genus.Ruminococcus2.id.11374	MR Egger	14	-0.0663587	0.156745	0.679526		-0.37358	0.240862	0.935795	0.688266	1.27235	0.936 (0.688-1.272)
2GJP3o	ieu-b-4973	LRTI || id:ieu-b-4973	genus.Ruminococcus2.id.11374	Weighted median	14	0.01084	0.077098	0.888186		-0.140272	0.161952	1.0109	0.869122	1.1758	1.011 (0.869-1.176)
2GJP3o	ieu-b-4973	LRTI || id:ieu-b-4973	genus.Ruminococcus2.id.11374	Inverse variance weighted (fixed effects)	14	-0.00957774	0.0590107	0.871065	0.977894	-0.125239	0.106083	0.990468	0.882286	1.11191	0.99 (0.882-1.112)
2GJP3o	ieu-b-4973	LRTI || id:ieu-b-4973	genus.Ruminococcus2.id.11374	Simple mode	14	0.0700317	0.13791	0.620094		-0.200272	0.340335	1.07254	0.818508	1.40542	1.073 (0.819-1.405)
2GJP3o	ieu-b-4973	LRTI || id:ieu-b-4973	genus.Ruminococcus2.id.11374	Weighted mode	14	0.0813025	0.1392	0.569171		-0.19153	0.354135	1.0847	0.825695	1.42495	1.085 (0.826-1.425)
2vslhf	ieu-b-4973	LRTI || id:ieu-b-4973	genus.Coprococcus2.id.11302	MR Egger	8	-0.527154	0.671055	0.46201		-1.84242	0.788113	0.590282	0.158433	2.19924	0.59 (0.158-2.199)
2vslhf	ieu-b-4973	LRTI || id:ieu-b-4973	genus.Coprococcus2.id.11302	Weighted median	8	-0.0991812	0.0996039	0.319369		-0.294405	0.0960424	0.905579	0.744975	1.10081	0.906 (0.745-1.101)
2vslhf	ieu-b-4973	LRTI || id:ieu-b-4973	genus.Coprococcus2.id.11302	Inverse variance weighted (fixed effects)	8	-0.0637406	0.0724953	0.379272	0.855044	-0.205831	0.0783502	0.938248	0.81397	1.0815	0.938 (0.814-1.082)
2vslhf	ieu-b-4973	LRTI || id:ieu-b-4973	genus.Coprococcus2.id.11302	Simple mode	8	-0.245757	0.191405	0.240017		-0.620911	0.129397	0.782112	0.537455	1.13814	0.782 (0.537-1.138)
2vslhf	ieu-b-4973	LRTI || id:ieu-b-4973	genus.Coprococcus2.id.11302	Weighted mode	8	-0.243053	0.178322	0.2151		-0.592564	0.106457	0.78423	0.552908	1.11233	0.784 (0.553-1.112)
37ZEpI	ieu-b-4973	LRTI || id:ieu-b-4973	genus..Eubacteriumrectalegroup.id.14374	MR Egger	8	0.0884277	0.304755	0.781461		-0.508893	0.685748	1.09246	0.601161	1.98526	1.092 (0.601-1.985)
37ZEpI	ieu-b-4973	LRTI || id:ieu-b-4973	genus..Eubacteriumrectalegroup.id.14374	Weighted median	8	-0.0190059	0.101763	0.851845		-0.218462	0.18045	0.981174	0.803754	1.19776	0.981 (0.804-1.198)
37ZEpI	ieu-b-4973	LRTI || id:ieu-b-4973	genus..Eubacteriumrectalegroup.id.14374	Inverse variance weighted (fixed effects)	8	-0.0255414	0.0856224	0.765472	0.947986	-0.193361	0.142278	0.974782	0.824184	1.1529	0.975 (0.824-1.153)
37ZEpI	ieu-b-4973	LRTI || id:ieu-b-4973	genus..Eubacteriumrectalegroup.id.14374	Simple mode	8	-0.0254722	0.152064	0.871705		-0.323517	0.272572	0.974849	0.7236	1.31334	0.975 (0.724-1.313)
37ZEpI	ieu-b-4973	LRTI || id:ieu-b-4973	genus..Eubacteriumrectalegroup.id.14374	Weighted mode	8	-0.022357	0.157401	0.891051		-0.330862	0.286148	0.977891	0.718304	1.33129	0.978 (0.718-1.331)
3tgfXE	ieu-b-4973	LRTI || id:ieu-b-4973	genus.Subdoligranulum.id.2070	MR Egger	11	0.0456154	0.188084	0.813808		-0.323029	0.414259	1.04667	0.723953	1.51325	1.047 (0.724-1.513)
3tgfXE	ieu-b-4973	LRTI || id:ieu-b-4973	genus.Subdoligranulum.id.2070	Weighted median	11	-0.0772365	0.0937932	0.410237		-0.261071	0.106598	0.925671	0.770226	1.11249	0.926 (0.77-1.112)
3tgfXE	ieu-b-4973	LRTI || id:ieu-b-4973	genus.Subdoligranulum.id.2070	Inverse variance weighted (fixed effects)	11	-0.0657904	0.0721	0.361512	0.855044	-0.207106	0.0755256	0.936327	0.812933	1.07845	0.936 (0.813-1.078)
3tgfXE	ieu-b-4973	LRTI || id:ieu-b-4973	genus.Subdoligranulum.id.2070	Simple mode	11	-0.127066	0.13926	0.383011		-0.400016	0.145884	0.880676	0.670309	1.15706	0.881 (0.67-1.157)
3tgfXE	ieu-b-4973	LRTI || id:ieu-b-4973	genus.Subdoligranulum.id.2070	Weighted mode	11	-0.114802	0.149598	0.46058		-0.408015	0.178411	0.891543	0.664969	1.19532	0.892 (0.665-1.195)
4zBtt2	ieu-b-4973	LRTI || id:ieu-b-4973	genus.Bilophila.id.3170	MR Egger	13	-0.311426	0.283691	0.295756		-0.867462	0.244609	0.732402	0.420016	1.27712	0.732 (0.42-1.277)
4zBtt2	ieu-b-4973	LRTI || id:ieu-b-4973	genus.Bilophila.id.3170	Weighted median	13	-0.0464038	0.0856429	0.587937		-0.214264	0.121456	0.954656	0.807135	1.12914	0.955 (0.807-1.129)
4zBtt2	ieu-b-4973	LRTI || id:ieu-b-4973	genus.Bilophila.id.3170	Inverse variance weighted (fixed effects)	13	-0.0728401	0.0605394	0.228905	0.855044	-0.191497	0.0458172	0.929749	0.825722	1.04688	0.93 (0.826-1.047)
4zBtt2	ieu-b-4973	LRTI || id:ieu-b-4973	genus.Bilophila.id.3170	Simple mode	13	-0.00482191	0.154759	0.975656		-0.308149	0.298505	0.99519	0.734806	1.34784	0.995 (0.735-1.348)
4zBtt2	ieu-b-4973	LRTI || id:ieu-b-4973	genus.Bilophila.id.3170	Weighted mode	13	-0.0183339	0.151033	0.905391		-0.314358	0.27769	0.981833	0.730258	1.32008	0.982 (0.73-1.32)
5IXuob	ieu-b-4973	LRTI || id:ieu-b-4973	genus.RuminococcaceaeUCG014.id.11371	MR Egger	11	0.322868	0.213192	0.164212		-0.0949879	0.740723	1.38108	0.909384	2.09745	1.381 (0.909-2.097)
5IXuob	ieu-b-4973	LRTI || id:ieu-b-4973	genus.RuminococcaceaeUCG014.id.11371	Weighted median	11	0.0123133	0.0932564	0.894955		-0.170469	0.195096	1.01239	0.843269	1.21543	1.012 (0.843-1.215)
5IXuob	ieu-b-4973	LRTI || id:ieu-b-4973	genus.RuminococcaceaeUCG014.id.11371	Inverse variance weighted (fixed effects)	11	0.0315144	0.0637809	0.621233	0.932392	-0.0934962	0.156525	1.03202	0.910742	1.16944	1.032 (0.911-1.169)
5IXuob	ieu-b-4973	LRTI || id:ieu-b-4973	genus.RuminococcaceaeUCG014.id.11371	Simple mode	11	0.0201064	0.155996	0.9		-0.285646	0.325859	1.02031	0.751529	1.38522	1.02 (0.752-1.385)
5IXuob	ieu-b-4973	LRTI || id:ieu-b-4973	genus.RuminococcaceaeUCG014.id.11371	Weighted mode	11	0.0897814	0.13826	0.530732		-0.181208	0.360771	1.09394	0.834262	1.43443	1.094 (0.834-1.434)
5qEcKL	ieu-b-4973	LRTI || id:ieu-b-4973	genus.Streptococcus.id.1853	MR Egger	14	-0.222947	0.254281	0.39782		-0.721337	0.275442	0.800157	0.486102	1.31711	0.8 (0.486-1.317)
5qEcKL	ieu-b-4973	LRTI || id:ieu-b-4973	genus.Streptococcus.id.1853	Weighted median	14	-0.00436951	0.0883278	0.960545		-0.177492	0.168753	0.99564	0.837368	1.18383	0.996 (0.837-1.184)
5qEcKL	ieu-b-4973	LRTI || id:ieu-b-4973	genus.Streptococcus.id.1853	Inverse variance weighted (fixed effects)	14	-0.0626925	0.0627733	0.317934	0.855044	-0.185728	0.0603432	0.939232	0.830499	1.0622	0.939 (0.83-1.062)
5qEcKL	ieu-b-4973	LRTI || id:ieu-b-4973	genus.Streptococcus.id.1853	Simple mode	14	0.0016083	0.157641	0.992015		-0.307369	0.310585	1.00161	0.735379	1.36422	1.002 (0.735-1.364)
5qEcKL	ieu-b-4973	LRTI || id:ieu-b-4973	genus.Streptococcus.id.1853	Weighted mode	14	-0.0200367	0.152321	0.89736		-0.318586	0.278512	0.980163	0.727177	1.32116	0.98 (0.727-1.321)
5TN0Z7	ieu-b-4973	LRTI || id:ieu-b-4973	genus.Oscillibacter.id.2063	MR Egger	13	0.105085	0.188091	0.587563		-0.263573	0.473743	1.11081	0.768302	1.60599	1.111 (0.768-1.606)
5TN0Z7	ieu-b-4973	LRTI || id:ieu-b-4973	genus.Oscillibacter.id.2063	Weighted median	13	0.0441538	0.0677572	0.514629		-0.0886503	0.176958	1.04514	0.915166	1.19358	1.045 (0.915-1.194)
5TN0Z7	ieu-b-4973	LRTI || id:ieu-b-4973	genus.Oscillibacter.id.2063	Inverse variance weighted (fixed effects)	13	0.0240736	0.0470587	0.608955	0.932392	-0.0681615	0.116309	1.02437	0.93411	1.12334	1.024 (0.934-1.123)
5TN0Z7	ieu-b-4973	LRTI || id:ieu-b-4973	genus.Oscillibacter.id.2063	Simple mode	13	0.0963785	0.11728	0.427228		-0.133491	0.326248	1.10118	0.875036	1.38576	1.101 (0.875-1.386)
5TN0Z7	ieu-b-4973	LRTI || id:ieu-b-4973	genus.Oscillibacter.id.2063	Weighted mode	13	0.0895772	0.109909	0.430945		-0.125845	0.304999	1.09371	0.881751	1.35662	1.094 (0.882-1.357)
5XtLwc	ieu-b-4973	LRTI || id:ieu-b-4973	genus.Catenibacterium.id.2153	MR Egger	5	-0.611917	0.430682	0.250477		-1.45605	0.23222	0.54231	0.233154	1.2614	0.542 (0.233-1.261)
5XtLwc	ieu-b-4973	LRTI || id:ieu-b-4973	genus.Catenibacterium.id.2153	Weighted median	5	0.00568526	0.0636301	0.928805		-0.11903	0.1304	1.0057	0.887781	1.13928	1.006 (0.888-1.139)
5XtLwc	ieu-b-4973	LRTI || id:ieu-b-4973	genus.Catenibacterium.id.2153	Inverse variance weighted (fixed effects)	5	0.0123577	0.0478193	0.796078	0.947986	-0.081368	0.106083	1.01243	0.921854	1.11191	1.012 (0.922-1.112)
5XtLwc	ieu-b-4973	LRTI || id:ieu-b-4973	genus.Catenibacterium.id.2153	Simple mode	5	-0.0272844	0.0842484	0.762273		-0.192411	0.137842	0.973084	0.824968	1.14779	0.973 (0.825-1.148)
5XtLwc	ieu-b-4973	LRTI || id:ieu-b-4973	genus.Catenibacterium.id.2153	Weighted mode	5	-0.0202071	0.0901268	0.833582		-0.196856	0.156441	0.979996	0.821309	1.16934	0.98 (0.821-1.169)
6mIWxZ	ieu-b-4973	LRTI || id:ieu-b-4973	genus.Coprobacter.id.949	MR Egger	11	0.185484	0.176319	0.320232		-0.1601	0.531068	1.2038	0.852058	1.70075	1.204 (0.852-1.701)
6mIWxZ	ieu-b-4973	LRTI || id:ieu-b-4973	genus.Coprobacter.id.949	Weighted median	11	0.0398039	0.062715	0.525638		-0.0831176	0.162725	1.04061	0.920243	1.17671	1.041 (0.92-1.177)
6mIWxZ	ieu-b-4973	LRTI || id:ieu-b-4973	genus.Coprobacter.id.949	Inverse variance weighted (fixed effects)	11	0.0385903	0.0447476	0.388468	0.855044	-0.049115	0.126296	1.03934	0.952072	1.13462	1.039 (0.952-1.135)
6mIWxZ	ieu-b-4973	LRTI || id:ieu-b-4973	genus.Coprobacter.id.949	Simple mode	11	-0.00249465	0.115429	0.983183		-0.228735	0.223745	0.997508	0.79554	1.25075	0.998 (0.796-1.251)
6mIWxZ	ieu-b-4973	LRTI || id:ieu-b-4973	genus.Coprobacter.id.949	Weighted mode	11	0.0889865	0.106058	0.421055		-0.118888	0.296861	1.09307	0.887907	1.34563	1.093 (0.888-1.346)
77YJKV	ieu-b-4973	LRTI || id:ieu-b-4973	genus..Eubacteriumruminantiumgroup.id.11340	MR Egger	17	0.0323706	0.143555	0.82464		-0.248998	0.313739	1.0329	0.779582	1.36853	1.033 (0.78-1.369)
77YJKV	ieu-b-4973	LRTI || id:ieu-b-4973	genus..Eubacteriumruminantiumgroup.id.11340	Weighted median	17	0.0333758	0.0510151	0.512961		-0.0666138	0.133365	1.03394	0.935556	1.14267	1.034 (0.936-1.143)
77YJKV	ieu-b-4973	LRTI || id:ieu-b-4973	genus..Eubacteriumruminantiumgroup.id.11340	Inverse variance weighted (fixed effects)	17	0.0166291	0.0398868	0.676745	0.937841	-0.061549	0.0948072	1.01677	0.940307	1.09945	1.017 (0.94-1.099)
77YJKV	ieu-b-4973	LRTI || id:ieu-b-4973	genus..Eubacteriumruminantiumgroup.id.11340	Simple mode	17	0.0415519	0.0962988	0.671871		-0.147194	0.230298	1.04243	0.863127	1.25897	1.042 (0.863-1.259)
77YJKV	ieu-b-4973	LRTI || id:ieu-b-4973	genus..Eubacteriumruminantiumgroup.id.11340	Weighted mode	17	0.0341548	0.0919424	0.715153		-0.146052	0.214362	1.03474	0.864112	1.23907	1.035 (0.864-1.239)
7aTYpg	ieu-b-4973	LRTI || id:ieu-b-4973	genus.Collinsella.id.815	MR Egger	8	0.47499	0.291943	0.154863		-0.0972195	1.0472	1.608	0.907357	2.84966	1.608 (0.907-2.85)
7aTYpg	ieu-b-4973	LRTI || id:ieu-b-4973	genus.Collinsella.id.815	Weighted median	8	0.133001	0.101402	0.189647		-0.0657467	0.331749	1.14225	0.936368	1.3934	1.142 (0.936-1.393)
7aTYpg	ieu-b-4973	LRTI || id:ieu-b-4973	genus.Collinsella.id.815	Inverse variance weighted (fixed effects)	8	0.0869435	0.0802655	0.27872	0.855044	-0.0703769	0.244264	1.09084	0.932043	1.27668	1.091 (0.932-1.277)
7aTYpg	ieu-b-4973	LRTI || id:ieu-b-4973	genus.Collinsella.id.815	Simple mode	8	0.163139	0.161595	0.346326		-0.153588	0.479865	1.1772	0.857625	1.61586	1.177 (0.858-1.616)
7aTYpg	ieu-b-4973	LRTI || id:ieu-b-4973	genus.Collinsella.id.815	Weighted mode	8	0.154457	0.142475	0.314244		-0.124795	0.433709	1.16702	0.882678	1.54297	1.167 (0.883-1.543)
7dqlOH	ieu-b-4973	LRTI || id:ieu-b-4973	genus..Clostridiuminnocuumgroup.id.14397	MR Egger	9	0.200275	0.209057	0.369975		-0.209475	0.610026	1.22174	0.81101	1.84048	1.222 (0.811-1.84)
7dqlOH	ieu-b-4973	LRTI || id:ieu-b-4973	genus..Clostridiuminnocuumgroup.id.14397	Weighted median	9	-0.0213087	0.0563649	0.705394		-0.131784	0.0891666	0.978917	0.87653	1.09326	0.979 (0.877-1.093)
7dqlOH	ieu-b-4973	LRTI || id:ieu-b-4973	genus..Clostridiuminnocuumgroup.id.14397	Inverse variance weighted (fixed effects)	9	0.0275299	0.0411019	0.502988	0.884607	-0.0530298	0.10809	1.02791	0.948352	1.11415	1.028 (0.948-1.114)
7dqlOH	ieu-b-4973	LRTI || id:ieu-b-4973	genus..Clostridiuminnocuumgroup.id.14397	Simple mode	9	-0.00967339	0.0916652	0.918554		-0.189337	0.16999	0.990373	0.827507	1.18529	0.99 (0.828-1.185)
7dqlOH	ieu-b-4973	LRTI || id:ieu-b-4973	genus..Clostridiuminnocuumgroup.id.14397	Weighted mode	9	-0.0113002	0.0860592	0.898774		-0.179976	0.157376	0.988763	0.83529	1.17044	0.989 (0.835-1.17)
80h8vf	ieu-b-4973	LRTI || id:ieu-b-4973	genus.Anaerostipes.id.1991	MR Egger	11	0.0847863	0.270006	0.760665		-0.444425	0.613997	1.08848	0.641193	1.8478	1.088 (0.641-1.848)
80h8vf	ieu-b-4973	LRTI || id:ieu-b-4973	genus.Anaerostipes.id.1991	Weighted median	11	0.115364	0.1022	0.25898		-0.084948	0.315676	1.12228	0.91856	1.37119	1.122 (0.919-1.371)
80h8vf	ieu-b-4973	LRTI || id:ieu-b-4973	genus.Anaerostipes.id.1991	Inverse variance weighted (fixed effects)	11	-0.0163933	0.0718412	0.8195	0.965182	-0.157202	0.124415	0.98374	0.854531	1.13249	0.984 (0.855-1.132)
80h8vf	ieu-b-4973	LRTI || id:ieu-b-4973	genus.Anaerostipes.id.1991	Simple mode	11	0.16489	0.180853	0.38336		-0.189581	0.519361	1.17926	0.827306	1.68095	1.179 (0.827-1.681)
80h8vf	ieu-b-4973	LRTI || id:ieu-b-4973	genus.Anaerostipes.id.1991	Weighted mode	11	0.16489	0.148353	0.292374		-0.125883	0.455663	1.17926	0.881718	1.57722	1.179 (0.882-1.577)
8jKldu	ieu-b-4973	LRTI || id:ieu-b-4973	genus.Coprococcus3.id.11303	MR Egger	9	-0.150416	0.288077	0.617685		-0.715047	0.414216	0.86035	0.489169	1.51318	0.86 (0.489-1.513)
8jKldu	ieu-b-4973	LRTI || id:ieu-b-4973	genus.Coprococcus3.id.11303	Weighted median	9	0.0106512	0.101439	0.916375		-0.18817	0.209472	1.01071	0.828474	1.23303	1.011 (0.828-1.233)
8jKldu	ieu-b-4973	LRTI || id:ieu-b-4973	genus.Coprococcus3.id.11303	Inverse variance weighted (fixed effects)	9	-0.00151519	0.0764339	0.984184	0.996735	-0.151326	0.148295	0.998486	0.859568	1.15986	0.998 (0.86-1.16)
8jKldu	ieu-b-4973	LRTI || id:ieu-b-4973	genus.Coprococcus3.id.11303	Simple mode	9	0.0200462	0.146164	0.894302		-0.266435	0.306527	1.02025	0.766106	1.3587	1.02 (0.766-1.359)
8jKldu	ieu-b-4973	LRTI || id:ieu-b-4973	genus.Coprococcus3.id.11303	Weighted mode	9	0.0139049	0.147111	0.927021		-0.274433	0.302243	1.014	0.760003	1.35289	1.014 (0.76-1.353)
8NULRM	ieu-b-4973	LRTI || id:ieu-b-4973	genus.Paraprevotella.id.962	MR Egger	13	0.015955	0.1377	0.909846		-0.253938	0.285848	1.01608	0.77574	1.33089	1.016 (0.776-1.331)
8NULRM	ieu-b-4973	LRTI || id:ieu-b-4973	genus.Paraprevotella.id.962	Weighted median	13	0.0678341	0.0580596	0.242665		-0.0459627	0.181631	1.07019	0.955078	1.19917	1.07 (0.955-1.199)
8NULRM	ieu-b-4973	LRTI || id:ieu-b-4973	genus.Paraprevotella.id.962	Inverse variance weighted (fixed effects)	13	0.0487387	0.0419456	0.245256	0.855044	-0.0334746	0.130952	1.04995	0.967079	1.13991	1.05 (0.967-1.14)
8NULRM	ieu-b-4973	LRTI || id:ieu-b-4973	genus.Paraprevotella.id.962	Simple mode	13	0.106557	0.0923291	0.270925		-0.0744077	0.287522	1.11244	0.928293	1.33312	1.112 (0.928-1.333)
8NULRM	ieu-b-4973	LRTI || id:ieu-b-4973	genus.Paraprevotella.id.962	Weighted mode	13	0.0888162	0.0906975	0.346783		-0.0889509	0.266583	1.09288	0.914891	1.3055	1.093 (0.915-1.305)
9s731W	ieu-b-4973	LRTI || id:ieu-b-4973	genus.RuminococcaceaeUCG009.id.11366	MR Egger	12	0.133929	0.211016	0.539881		-0.279662	0.54752	1.14331	0.756039	1.72896	1.143 (0.756-1.729)
9s731W	ieu-b-4973	LRTI || id:ieu-b-4973	genus.RuminococcaceaeUCG009.id.11366	Weighted median	12	-0.0341422	0.0631308	0.588634		-0.157878	0.0895941	0.966434	0.853954	1.09373	0.966 (0.854-1.094)
9s731W	ieu-b-4973	LRTI || id:ieu-b-4973	genus.RuminococcaceaeUCG009.id.11366	Inverse variance weighted (fixed effects)	12	-0.044449	0.0482702	0.357136	0.855044	-0.139059	0.0501606	0.956524	0.870177	1.05144	0.957 (0.87-1.051)
9s731W	ieu-b-4973	LRTI || id:ieu-b-4973	genus.RuminococcaceaeUCG009.id.11366	Simple mode	12	-0.0342228	0.099568	0.737542		-0.229376	0.160931	0.966356	0.795029	1.1746	0.966 (0.795-1.175)
9s731W	ieu-b-4973	LRTI || id:ieu-b-4973	genus.RuminococcaceaeUCG009.id.11366	Weighted mode	12	-0.0378718	0.0982234	0.707168		-0.23039	0.154646	0.962836	0.794224	1.16724	0.963 (0.794-1.167)
acLMuF	ieu-b-4973	LRTI || id:ieu-b-4973	genus.Parasutterella.id.2892	MR Egger	14	0.0714988	0.150978	0.644305		-0.224418	0.367415	1.07412	0.798981	1.444	1.074 (0.799-1.444)
acLMuF	ieu-b-4973	LRTI || id:ieu-b-4973	genus.Parasutterella.id.2892	Weighted median	14	0.0133951	0.0704334	0.849167		-0.124654	0.151445	1.01349	0.882802	1.16351	1.013 (0.883-1.164)
acLMuF	ieu-b-4973	LRTI || id:ieu-b-4973	genus.Parasutterella.id.2892	Inverse variance weighted (fixed effects)	14	-0.0325284	0.0500613	0.51584	0.889638	-0.130649	0.0655918	0.967995	0.877526	1.06779	0.968 (0.878-1.068)
acLMuF	ieu-b-4973	LRTI || id:ieu-b-4973	genus.Parasutterella.id.2892	Simple mode	14	0.0376985	0.123409	0.76484		-0.204183	0.27958	1.03842	0.815313	1.32257	1.038 (0.815-1.323)
acLMuF	ieu-b-4973	LRTI || id:ieu-b-4973	genus.Parasutterella.id.2892	Weighted mode	14	0.0329318	0.104575	0.757827		-0.172036	0.237899	1.03348	0.841949	1.26858	1.033 (0.842-1.269)
AdsBD9	ieu-b-4973	LRTI || id:ieu-b-4973	genus.Turicibacter.id.2162	MR Egger	9	0.00975771	0.280721	0.973242		-0.540456	0.559971	1.00981	0.582483	1.75062	1.01 (0.582-1.751)
AdsBD9	ieu-b-4973	LRTI || id:ieu-b-4973	genus.Turicibacter.id.2162	Weighted median	9	0.0624511	0.0767832	0.416022		-0.0880441	0.212946	1.06444	0.915721	1.23732	1.064 (0.916-1.237)
AdsBD9	ieu-b-4973	LRTI || id:ieu-b-4973	genus.Turicibacter.id.2162	Inverse variance weighted (fixed effects)	9	0.0526676	0.0587446	0.369958	0.855044	-0.0624718	0.167807	1.05408	0.93944	1.18271	1.054 (0.939-1.183)
AdsBD9	ieu-b-4973	LRTI || id:ieu-b-4973	genus.Turicibacter.id.2162	Simple mode	9	0.0940731	0.114074	0.43346		-0.129513	0.317659	1.09864	0.878523	1.37391	1.099 (0.879-1.374)
AdsBD9	ieu-b-4973	LRTI || id:ieu-b-4973	genus.Turicibacter.id.2162	Weighted mode	9	0.0940731	0.114122	0.433644		-0.129606	0.317752	1.09864	0.878442	1.37404	1.099 (0.878-1.374)
AK0l7A	ieu-b-4973	LRTI || id:ieu-b-4973	genus.LachnospiraceaeUCG010.id.11330	MR Egger	9	-0.0767326	0.172682	0.670197		-0.415189	0.261724	0.926138	0.660215	1.29917	0.926 (0.66-1.299)
AK0l7A	ieu-b-4973	LRTI || id:ieu-b-4973	genus.LachnospiraceaeUCG010.id.11330	Weighted median	9	-0.0526131	0.0845923	0.533968		-0.218414	0.113188	0.948747	0.803793	1.11984	0.949 (0.804-1.12)
AK0l7A	ieu-b-4973	LRTI || id:ieu-b-4973	genus.LachnospiraceaeUCG010.id.11330	Inverse variance weighted (fixed effects)	9	-0.0695655	0.0654486	0.287826	0.855044	-0.197845	0.0587138	0.932799	0.820497	1.06047	0.933 (0.82-1.06)
AK0l7A	ieu-b-4973	LRTI || id:ieu-b-4973	genus.LachnospiraceaeUCG010.id.11330	Simple mode	9	0.0488842	0.136882	0.730235		-0.219405	0.317173	1.0501	0.802997	1.37324	1.05 (0.803-1.373)
AK0l7A	ieu-b-4973	LRTI || id:ieu-b-4973	genus.LachnospiraceaeUCG010.id.11330	Weighted mode	9	-0.0186111	0.114929	0.875372		-0.243872	0.20665	0.981561	0.783588	1.22955	0.982 (0.784-1.23)
aKuChq	ieu-b-4973	LRTI || id:ieu-b-4973	genus.Faecalibacterium.id.2057	MR Egger	10	0.105751	0.126258	0.426583		-0.141716	0.353217	1.11154	0.867868	1.42364	1.112 (0.868-1.424)
aKuChq	ieu-b-4973	LRTI || id:ieu-b-4973	genus.Faecalibacterium.id.2057	Weighted median	10	0.0521247	0.0896231	0.560837		-0.123537	0.227786	1.05351	0.883789	1.25582	1.054 (0.884-1.256)
aKuChq	ieu-b-4973	LRTI || id:ieu-b-4973	genus.Faecalibacterium.id.2057	Inverse variance weighted (fixed effects)	10	0.0541433	0.0638792	0.396668	0.855044	-0.0710601	0.179347	1.05564	0.931406	1.19644	1.056 (0.931-1.196)
aKuChq	ieu-b-4973	LRTI || id:ieu-b-4973	genus.Faecalibacterium.id.2057	Simple mode	10	0.0275132	0.131196	0.838564		-0.229631	0.284658	1.0279	0.794827	1.32931	1.028 (0.795-1.329)
aKuChq	ieu-b-4973	LRTI || id:ieu-b-4973	genus.Faecalibacterium.id.2057	Weighted mode	10	0.0670678	0.111605	0.562707		-0.151678	0.285813	1.06937	0.859265	1.33084	1.069 (0.859-1.331)
aKXyAu	ieu-b-4973	LRTI || id:ieu-b-4973	genus.Blautia.id.1992	MR Egger	13	0.0521207	0.138959	0.714732		-0.220239	0.32448	1.0535	0.802327	1.38331	1.054 (0.802-1.383)
aKXyAu	ieu-b-4973	LRTI || id:ieu-b-4973	genus.Blautia.id.1992	Weighted median	13	0.0412524	0.0866115	0.633866		-0.128506	0.211011	1.04212	0.879408	1.23493	1.042 (0.879-1.235)
aKXyAu	ieu-b-4973	LRTI || id:ieu-b-4973	genus.Blautia.id.1992	Inverse variance weighted (fixed effects)	13	0.00599375	0.0612386	0.922031	0.978112	-0.114034	0.126021	1.00601	0.892228	1.13431	1.006 (0.892-1.134)
aKXyAu	ieu-b-4973	LRTI || id:ieu-b-4973	genus.Blautia.id.1992	Simple mode	13	0.0542602	0.157533	0.736479		-0.254505	0.363026	1.05576	0.7753	1.43767	1.056 (0.775-1.438)
aKXyAu	ieu-b-4973	LRTI || id:ieu-b-4973	genus.Blautia.id.1992	Weighted mode	13	0.0766493	0.121743	0.540759		-0.161967	0.315265	1.07966	0.850469	1.37062	1.08 (0.85-1.371)
AN8qjo	ieu-b-4973	LRTI || id:ieu-b-4973	genus.Clostridiumsensustricto1.id.1873	MR Egger	7	0.0442767	0.15229	0.782924		-0.254212	0.342765	1.04527	0.775528	1.40884	1.045 (0.776-1.409)
AN8qjo	ieu-b-4973	LRTI || id:ieu-b-4973	genus.Clostridiumsensustricto1.id.1873	Weighted median	7	-0.0302113	0.0902197	0.737727		-0.207042	0.146619	0.97024	0.812986	1.15791	0.97 (0.813-1.158)
AN8qjo	ieu-b-4973	LRTI || id:ieu-b-4973	genus.Clostridiumsensustricto1.id.1873	Inverse variance weighted (fixed effects)	7	-0.0245026	0.070232	0.727179	0.939298	-0.162157	0.113152	0.975795	0.850307	1.1198	0.976 (0.85-1.12)
AN8qjo	ieu-b-4973	LRTI || id:ieu-b-4973	genus.Clostridiumsensustricto1.id.1873	Simple mode	7	-0.063007	0.124712	0.631421		-0.307442	0.181428	0.938937	0.735326	1.19893	0.939 (0.735-1.199)
AN8qjo	ieu-b-4973	LRTI || id:ieu-b-4973	genus.Clostridiumsensustricto1.id.1873	Weighted mode	7	-0.0794921	0.118639	0.527768		-0.312025	0.153041	0.923585	0.731963	1.16537	0.924 (0.732-1.165)
anDrA2	ieu-b-4973	LRTI || id:ieu-b-4973	genus..Eubacteriumventriosumgroup.id.11341	MR Egger	12	-0.0210569	0.38263	0.957197		-0.771012	0.728898	0.979163	0.462545	2.0728	0.979 (0.463-2.073)
anDrA2	ieu-b-4973	LRTI || id:ieu-b-4973	genus..Eubacteriumventriosumgroup.id.11341	Weighted median	12	-0.170154	0.0965202	0.0779194		-0.359334	0.0190253	0.843535	0.698141	1.01921	0.844 (0.698-1.019)
anDrA2	ieu-b-4973	LRTI || id:ieu-b-4973	genus..Eubacteriumventriosumgroup.id.11341	Inverse variance weighted (fixed effects)	12	-0.0235442	0.067333	0.726588	0.939298	-0.155517	0.108428	0.976731	0.855973	1.11453	0.977 (0.856-1.115)
anDrA2	ieu-b-4973	LRTI || id:ieu-b-4973	genus..Eubacteriumventriosumgroup.id.11341	Simple mode	12	-0.256996	0.169849	0.158446		-0.5899	0.075908	0.773371	0.554383	1.07886	0.773 (0.554-1.079)
anDrA2	ieu-b-4973	LRTI || id:ieu-b-4973	genus..Eubacteriumventriosumgroup.id.11341	Weighted mode	12	-0.256996	0.163986	0.14537		-0.578409	0.064417	0.773371	0.56079	1.06654	0.773 (0.561-1.067)
ASQ2fp	ieu-b-4973	LRTI || id:ieu-b-4973	genus.RuminococcaceaeNK4A214group.id.11358	MR Egger	12	0.0598303	0.22757	0.797958		-0.386208	0.505868	1.06166	0.679629	1.65843	1.062 (0.68-1.658)
ASQ2fp	ieu-b-4973	LRTI || id:ieu-b-4973	genus.RuminococcaceaeNK4A214group.id.11358	Weighted median	12	-0.0545572	0.085396	0.522906		-0.221933	0.112819	0.946904	0.800969	1.11943	0.947 (0.801-1.119)
ASQ2fp	ieu-b-4973	LRTI || id:ieu-b-4973	genus.RuminococcaceaeNK4A214group.id.11358	Inverse variance weighted (fixed effects)	12	-0.0444533	0.0667591	0.50549	0.884607	-0.175301	0.0863945	0.95652	0.839204	1.09024	0.957 (0.839-1.09)
ASQ2fp	ieu-b-4973	LRTI || id:ieu-b-4973	genus.RuminococcaceaeNK4A214group.id.11358	Simple mode	12	-0.047765	0.145509	0.748877		-0.332962	0.237432	0.953358	0.716797	1.26799	0.953 (0.717-1.268)
ASQ2fp	ieu-b-4973	LRTI || id:ieu-b-4973	genus.RuminococcaceaeNK4A214group.id.11358	Weighted mode	12	-0.0495359	0.137983	0.726391		-0.319982	0.220911	0.951671	0.726162	1.24721	0.952 (0.726-1.247)
aToCrK	ieu-b-4973	LRTI || id:ieu-b-4973	genus.Anaerotruncus.id.2054	MR Egger	13	0.310764	0.236061	0.214791		-0.151915	0.773444	1.36447	0.859061	2.16722	1.364 (0.859-2.167)
aToCrK	ieu-b-4973	LRTI || id:ieu-b-4973	genus.Anaerotruncus.id.2054	Weighted median	13	0.127152	0.0996465	0.201943		-0.0681546	0.32246	1.13559	0.934116	1.38052	1.136 (0.934-1.381)
aToCrK	ieu-b-4973	LRTI || id:ieu-b-4973	genus.Anaerotruncus.id.2054	Inverse variance weighted (fixed effects)	13	0.124501	0.0661994	0.0600132	0.855044	-0.00524985	0.254252	1.13258	0.994764	1.2895	1.133 (0.995-1.289)
aToCrK	ieu-b-4973	LRTI || id:ieu-b-4973	genus.Anaerotruncus.id.2054	Simple mode	13	0.154464	0.177061	0.400121		-0.192575	0.501504	1.16703	0.824832	1.6512	1.167 (0.825-1.651)
aToCrK	ieu-b-4973	LRTI || id:ieu-b-4973	genus.Anaerotruncus.id.2054	Weighted mode	13	0.214861	0.1842	0.266088		-0.14617	0.575892	1.23969	0.864011	1.77872	1.24 (0.864-1.779)
B5jn0Y	ieu-b-4973	LRTI || id:ieu-b-4973	genus.Roseburia.id.2012	MR Egger	14	-0.226737	0.253144	0.388034		-0.722899	0.269424	0.79713	0.485343	1.30921	0.797 (0.485-1.309)
B5jn0Y	ieu-b-4973	LRTI || id:ieu-b-4973	genus.Roseburia.id.2012	Weighted median	14	-0.0341386	0.106372	0.748258		-0.242627	0.17435	0.966438	0.784564	1.19047	0.966 (0.785-1.19)
B5jn0Y	ieu-b-4973	LRTI || id:ieu-b-4973	genus.Roseburia.id.2012	Inverse variance weighted (multiplicative random effects)	14	-0.0589419	0.0857552	0.491876	0.884607	-0.227022	0.109138	0.942762	0.796903	1.11532	0.943 (0.797-1.115)
B5jn0Y	ieu-b-4973	LRTI || id:ieu-b-4973	genus.Roseburia.id.2012	Simple mode	14	0.237913	0.230994	0.321813		-0.214835	0.690662	1.2686	0.806675	1.99504	1.269 (0.807-1.995)
B5jn0Y	ieu-b-4973	LRTI || id:ieu-b-4973	genus.Roseburia.id.2012	Weighted mode	14	0.230648	0.248673	0.370559		-0.25675	0.718047	1.25942	0.773561	2.05042	1.259 (0.774-2.05)
BiKMtW	ieu-b-4973	LRTI || id:ieu-b-4973	genus.Sutterella.id.2896	MR Egger	12	0.087563	0.293338	0.771428		-0.48738	0.662506	1.09151	0.614234	1.93965	1.092 (0.614-1.94)
BiKMtW	ieu-b-4973	LRTI || id:ieu-b-4973	genus.Sutterella.id.2896	Weighted median	12	0.0977277	0.0838151	0.243618		-0.0665499	0.262005	1.10266	0.935616	1.29953	1.103 (0.936-1.3)
BiKMtW	ieu-b-4973	LRTI || id:ieu-b-4973	genus.Sutterella.id.2896	Inverse variance weighted (fixed effects)	12	0.117742	0.0623957	0.0591571	0.855044	-0.00455341	0.240038	1.12495	0.995457	1.2713	1.125 (0.995-1.271)
BiKMtW	ieu-b-4973	LRTI || id:ieu-b-4973	genus.Sutterella.id.2896	Simple mode	12	0.0769456	0.143422	0.602295		-0.204161	0.358052	1.07998	0.815331	1.43054	1.08 (0.815-1.431)
BiKMtW	ieu-b-4973	LRTI || id:ieu-b-4973	genus.Sutterella.id.2896	Weighted mode	12	0.0811772	0.128752	0.54125		-0.171177	0.333531	1.08456	0.842672	1.39589	1.085 (0.843-1.396)
BLC7wV	ieu-b-4973	LRTI || id:ieu-b-4973	genus.RuminococcaceaeUCG013.id.11370	MR Egger	12	0.280027	0.17293	0.136451		-0.0589166	0.618971	1.32317	0.942785	1.85702	1.323 (0.943-1.857)
BLC7wV	ieu-b-4973	LRTI || id:ieu-b-4973	genus.RuminococcaceaeUCG013.id.11370	Weighted median	12	0.138206	0.0853279	0.105297		-0.029037	0.305448	1.14821	0.971381	1.35723	1.148 (0.971-1.357)
BLC7wV	ieu-b-4973	LRTI || id:ieu-b-4973	genus.RuminococcaceaeUCG013.id.11370	Inverse variance weighted (fixed effects)	12	0.0700791	0.0649616	0.280687	0.855044	-0.0572456	0.197404	1.07259	0.944362	1.21824	1.073 (0.944-1.218)
BLC7wV	ieu-b-4973	LRTI || id:ieu-b-4973	genus.RuminococcaceaeUCG013.id.11370	Simple mode	12	0.128197	0.144027	0.392469		-0.154096	0.410489	1.13678	0.85719	1.50756	1.137 (0.857-1.508)
BLC7wV	ieu-b-4973	LRTI || id:ieu-b-4973	genus.RuminococcaceaeUCG013.id.11370	Weighted mode	12	0.147569	0.121548	0.250139		-0.0906651	0.385804	1.15901	0.913324	1.4708	1.159 (0.913-1.471)
Bt0kEx	ieu-b-4973	LRTI || id:ieu-b-4973	genus.LachnospiraceaeNK4A136group.id.11319	MR Egger	15	-0.182025	0.149705	0.245645		-0.475448	0.111397	0.83358	0.621606	1.11784	0.834 (0.622-1.118)
Bt0kEx	ieu-b-4973	LRTI || id:ieu-b-4973	genus.LachnospiraceaeNK4A136group.id.11319	Weighted median	15	0.0633311	0.08196	0.439696		-0.0973105	0.223973	1.06538	0.907274	1.25104	1.065 (0.907-1.251)
Bt0kEx	ieu-b-4973	LRTI || id:ieu-b-4973	genus.LachnospiraceaeNK4A136group.id.11319	Inverse variance weighted (multiplicative random effects)	15	-0.0339038	0.0733679	0.644005	0.932392	-0.177705	0.109897	0.966665	0.83719	1.11616	0.967 (0.837-1.116)
Bt0kEx	ieu-b-4973	LRTI || id:ieu-b-4973	genus.LachnospiraceaeNK4A136group.id.11319	Simple mode	15	0.127203	0.133946	0.358392		-0.135331	0.389736	1.13565	0.873427	1.47659	1.136 (0.873-1.477)
Bt0kEx	ieu-b-4973	LRTI || id:ieu-b-4973	genus.LachnospiraceaeNK4A136group.id.11319	Weighted mode	15	0.0948111	0.112569	0.413807		-0.125825	0.315447	1.09945	0.881769	1.37087	1.099 (0.882-1.371)
c62fwk	ieu-b-4973	LRTI || id:ieu-b-4973	genus.Sellimonas.id.14369	MR Egger	9	0.167186	0.205437	0.442555		-0.235471	0.569842	1.18197	0.790199	1.76799	1.182 (0.79-1.768)
c62fwk	ieu-b-4973	LRTI || id:ieu-b-4973	genus.Sellimonas.id.14369	Weighted median	9	0.0624599	0.0496881	0.20874		-0.0349288	0.159849	1.06445	0.965674	1.17333	1.064 (0.966-1.173)
c62fwk	ieu-b-4973	LRTI || id:ieu-b-4973	genus.Sellimonas.id.14369	Inverse variance weighted (fixed effects)	9	0.0155934	0.0352428	0.658159	0.932392	-0.0534825	0.0846693	1.01572	0.947922	1.08836	1.016 (0.948-1.088)
c62fwk	ieu-b-4973	LRTI || id:ieu-b-4973	genus.Sellimonas.id.14369	Simple mode	9	0.0858458	0.0795465	0.311962		-0.0700653	0.241757	1.08964	0.932333	1.27348	1.09 (0.932-1.273)
c62fwk	ieu-b-4973	LRTI || id:ieu-b-4973	genus.Sellimonas.id.14369	Weighted mode	9	0.084871	0.0733541	0.280648		-0.058903	0.228645	1.08858	0.942798	1.2569	1.089 (0.943-1.257)
cqFLTQ	ieu-b-4973	LRTI || id:ieu-b-4973	genus.Coprococcus1.id.11301	MR Egger	12	-0.242252	0.147945	0.13258		-0.532225	0.0477212	0.784858	0.587297	1.04888	0.785 (0.587-1.049)
cqFLTQ	ieu-b-4973	LRTI || id:ieu-b-4973	genus.Coprococcus1.id.11301	Weighted median	12	-0.105512	0.0870452	0.225455		-0.27612	0.0650968	0.899864	0.758722	1.06726	0.9 (0.759-1.067)
cqFLTQ	ieu-b-4973	LRTI || id:ieu-b-4973	genus.Coprococcus1.id.11301	Inverse variance weighted (fixed effects)	12	-0.0285745	0.0623693	0.646844	0.932392	-0.150818	0.0936692	0.97183	0.860004	1.0982	0.972 (0.86-1.098)
cqFLTQ	ieu-b-4973	LRTI || id:ieu-b-4973	genus.Coprococcus1.id.11301	Simple mode	12	-0.155644	0.147899	0.3152		-0.445527	0.134238	0.855864	0.640487	1.14367	0.856 (0.64-1.144)
cqFLTQ	ieu-b-4973	LRTI || id:ieu-b-4973	genus.Coprococcus1.id.11301	Weighted mode	12	-0.166681	0.125312	0.210394		-0.412293	0.0789297	0.846469	0.66213	1.08213	0.846 (0.662-1.082)
E1ZDX3	ieu-b-4973	LRTI || id:ieu-b-4973	genus.Oxalobacter.id.2978	MR Egger	11	-0.181779	0.172142	0.318497		-0.519176	0.155619	0.833786	0.59501	1.16838	0.834 (0.595-1.168)
E1ZDX3	ieu-b-4973	LRTI || id:ieu-b-4973	genus.Oxalobacter.id.2978	Weighted median	11	-0.020032	0.0518826	0.699421		-0.121722	0.0816578	0.980167	0.885395	1.08508	0.98 (0.885-1.085)
E1ZDX3	ieu-b-4973	LRTI || id:ieu-b-4973	genus.Oxalobacter.id.2978	Inverse variance weighted (fixed effects)	11	-0.020725	0.0375396	0.58089	0.926295	-0.0943027	0.0528526	0.979488	0.910007	1.05427	0.979 (0.91-1.054)
E1ZDX3	ieu-b-4973	LRTI || id:ieu-b-4973	genus.Oxalobacter.id.2978	Simple mode	11	-0.0243169	0.0793313	0.765494		-0.179806	0.131173	0.975976	0.835432	1.14016	0.976 (0.835-1.14)
E1ZDX3	ieu-b-4973	LRTI || id:ieu-b-4973	genus.Oxalobacter.id.2978	Weighted mode	11	-0.0221441	0.0790007	0.784959		-0.176985	0.132697	0.978099	0.837792	1.1419	0.978 (0.838-1.142)
e5mJnF	ieu-b-4973	LRTI || id:ieu-b-4973	genus.Dorea.id.1997	MR Egger	9	-0.138143	0.21118	0.53391		-0.552056	0.27577	0.870974	0.575765	1.31755	0.871 (0.576-1.318)
e5mJnF	ieu-b-4973	LRTI || id:ieu-b-4973	genus.Dorea.id.1997	Weighted median	9	0.038169	0.104233	0.714223		-0.166127	0.242465	1.03891	0.846939	1.27439	1.039 (0.847-1.274)
e5mJnF	ieu-b-4973	LRTI || id:ieu-b-4973	genus.Dorea.id.1997	Inverse variance weighted (fixed effects)	9	0.0519787	0.0777923	0.504024	0.884607	-0.100494	0.204452	1.05335	0.90439	1.22685	1.053 (0.904-1.227)
e5mJnF	ieu-b-4973	LRTI || id:ieu-b-4973	genus.Dorea.id.1997	Simple mode	9	0.0554982	0.155249	0.729981		-0.24879	0.359787	1.05707	0.779743	1.43302	1.057 (0.78-1.433)
e5mJnF	ieu-b-4973	LRTI || id:ieu-b-4973	genus.Dorea.id.1997	Weighted mode	9	0.0554982	0.149461	0.720039		-0.237446	0.348442	1.05707	0.788639	1.41686	1.057 (0.789-1.417)
ebP4zV	ieu-b-4973	LRTI || id:ieu-b-4973	genus.Ruminococcus1.id.11373	MR Egger	10	0.211799	0.189411	0.295932		-0.159446	0.583045	1.2359	0.852616	1.79149	1.236 (0.853-1.791)
ebP4zV	ieu-b-4973	LRTI || id:ieu-b-4973	genus.Ruminococcus1.id.11373	Weighted median	10	0.00246061	0.0949127	0.979317		-0.183568	0.18849	1.00246	0.832295	1.20742	1.002 (0.832-1.207)
ebP4zV	ieu-b-4973	LRTI || id:ieu-b-4973	genus.Ruminococcus1.id.11373	Inverse variance weighted (fixed effects)	10	-0.0286366	0.0708253	0.685972	0.938283	-0.167454	0.110181	0.97177	0.845815	1.11648	0.972 (0.846-1.116)
ebP4zV	ieu-b-4973	LRTI || id:ieu-b-4973	genus.Ruminococcus1.id.11373	Simple mode	10	0.0897109	0.145287	0.552222		-0.195051	0.374473	1.09386	0.822793	1.45422	1.094 (0.823-1.454)
ebP4zV	ieu-b-4973	LRTI || id:ieu-b-4973	genus.Ruminococcus1.id.11373	Weighted mode	10	0.0632747	0.134549	0.649349		-0.200442	0.326991	1.06532	0.818369	1.38679	1.065 (0.818-1.387)
FT7OrH	ieu-b-4973	LRTI || id:ieu-b-4973	genus.Actinomyces.id.423	MR Egger	6	0.0397236	0.218005	0.864276		-0.387566	0.467013	1.04052	0.678707	1.59522	1.041 (0.679-1.595)
FT7OrH	ieu-b-4973	LRTI || id:ieu-b-4973	genus.Actinomyces.id.423	Weighted median	6	0.0277406	0.0850252	0.744225		-0.138909	0.19439	1.02813	0.870307	1.21457	1.028 (0.87-1.215)
FT7OrH	ieu-b-4973	LRTI || id:ieu-b-4973	genus.Actinomyces.id.423	Inverse variance weighted (fixed effects)	6	0.00688169	0.0623402	0.912101	0.978112	-0.115305	0.129068	1.00691	0.891094	1.13777	1.007 (0.891-1.138)
FT7OrH	ieu-b-4973	LRTI || id:ieu-b-4973	genus.Actinomyces.id.423	Simple mode	6	0.0779298	0.131265	0.578563		-0.17935	0.33521	1.08105	0.835813	1.39823	1.081 (0.836-1.398)
FT7OrH	ieu-b-4973	LRTI || id:ieu-b-4973	genus.Actinomyces.id.423	Weighted mode	6	0.0451005	0.11831	0.718712		-0.186788	0.276989	1.04613	0.82962	1.31915	1.046 (0.83-1.319)
GNp2YQ	ieu-b-4973	LRTI || id:ieu-b-4973	genus..Ruminococcusgauvreauiigroup.id.11342	MR Egger	12	-0.0125646	0.269637	0.963751		-0.541054	0.515925	0.987514	0.582134	1.67519	0.988 (0.582-1.675)
GNp2YQ	ieu-b-4973	LRTI || id:ieu-b-4973	genus..Ruminococcusgauvreauiigroup.id.11342	Weighted median	12	-0.0287625	0.0837277	0.731204		-0.192869	0.135344	0.971647	0.82459	1.14493	0.972 (0.825-1.145)
GNp2YQ	ieu-b-4973	LRTI || id:ieu-b-4973	genus..Ruminococcusgauvreauiigroup.id.11342	Inverse variance weighted (fixed effects)	12	-0.0416416	0.0621976	0.503174	0.884607	-0.163549	0.0802657	0.959214	0.849125	1.08357	0.959 (0.849-1.084)
GNp2YQ	ieu-b-4973	LRTI || id:ieu-b-4973	genus..Ruminococcusgauvreauiigroup.id.11342	Simple mode	12	-0.0685673	0.153247	0.663246		-0.368931	0.231796	0.933731	0.691473	1.26086	0.934 (0.691-1.261)
GNp2YQ	ieu-b-4973	LRTI || id:ieu-b-4973	genus..Ruminococcusgauvreauiigroup.id.11342	Weighted mode	12	-0.0341097	0.153692	0.828431		-0.335346	0.267127	0.966465	0.715091	1.30621	0.966 (0.715-1.306)
hUph1f	ieu-b-4973	LRTI || id:ieu-b-4973	genus.RikenellaceaeRC9gutgroup.id.11191	MR Egger	10	0.142401	0.208468	0.513847		-0.266197	0.550998	1.15304	0.766288	1.73498	1.153 (0.766-1.735)
hUph1f	ieu-b-4973	LRTI || id:ieu-b-4973	genus.RikenellaceaeRC9gutgroup.id.11191	Weighted median	10	0.10696	0.0441125	0.0153203		0.0204999	0.193421	1.11289	1.02071	1.21339	1.113 (1.021-1.213)
hUph1f	ieu-b-4973	LRTI || id:ieu-b-4973	genus.RikenellaceaeRC9gutgroup.id.11191	Inverse variance weighted (fixed effects)	10	0.0819804	0.0348409	0.0186229	0.855044	0.0136923	0.150269	1.08543	1.01379	1.16215	1.085 (1.014-1.162)
hUph1f	ieu-b-4973	LRTI || id:ieu-b-4973	genus.RikenellaceaeRC9gutgroup.id.11191	Simple mode	10	0.120719	0.0793823	0.16265		-0.0348698	0.276309	1.12831	0.965731	1.31825	1.128 (0.966-1.318)
hUph1f	ieu-b-4973	LRTI || id:ieu-b-4973	genus.RikenellaceaeRC9gutgroup.id.11191	Weighted mode	10	0.11909	0.0781077	0.161673		-0.0340007	0.272181	1.12647	0.966571	1.31283	1.126 (0.967-1.313)
I2CEyx	ieu-b-4973	LRTI || id:ieu-b-4973	genus.Tyzzerella3.id.11335	MR Egger	13	-0.274316	0.275055	0.340046		-0.813424	0.264792	0.760092	0.443338	1.30316	0.76 (0.443-1.303)
I2CEyx	ieu-b-4973	LRTI || id:ieu-b-4973	genus.Tyzzerella3.id.11335	Weighted median	13	-0.0077567	0.0549319	0.887707		-0.115423	0.0999099	0.992273	0.890989	1.10507	0.992 (0.891-1.105)
I2CEyx	ieu-b-4973	LRTI || id:ieu-b-4973	genus.Tyzzerella3.id.11335	Inverse variance weighted (multiplicative random effects)	13	-0.021935	0.048719	0.652542	0.932392	-0.117424	0.0735543	0.978304	0.889208	1.07633	0.978 (0.889-1.076)
I2CEyx	ieu-b-4973	LRTI || id:ieu-b-4973	genus.Tyzzerella3.id.11335	Simple mode	13	0.0485021	0.0934387	0.613145		-0.134638	0.231642	1.0497	0.874032	1.26067	1.05 (0.874-1.261)
I2CEyx	ieu-b-4973	LRTI || id:ieu-b-4973	genus.Tyzzerella3.id.11335	Weighted mode	13	0.0416665	0.110153	0.711844		-0.174233	0.257567	1.04255	0.840101	1.29378	1.043 (0.84-1.294)
I5XXsr	ieu-b-4973	LRTI || id:ieu-b-4973	genus.Prevotella9.id.11183	MR Egger	15	-0.0472965	0.138663	0.738486		-0.319076	0.224483	0.953805	0.726821	1.25168	0.954 (0.727-1.252)
I5XXsr	ieu-b-4973	LRTI || id:ieu-b-4973	genus.Prevotella9.id.11183	Weighted median	15	-0.000902285	0.0652344	0.988964		-0.128762	0.126957	0.999098	0.879183	1.13537	0.999 (0.879-1.135)
I5XXsr	ieu-b-4973	LRTI || id:ieu-b-4973	genus.Prevotella9.id.11183	Inverse variance weighted (fixed effects)	15	-0.00947621	0.0456095	0.83541	0.965182	-0.0988709	0.0799184	0.990569	0.90586	1.0832	0.991 (0.906-1.083)
I5XXsr	ieu-b-4973	LRTI || id:ieu-b-4973	genus.Prevotella9.id.11183	Simple mode	15	0.0139412	0.102112	0.893347		-0.186197	0.21408	1.01404	0.83011	1.23872	1.014 (0.83-1.239)
I5XXsr	ieu-b-4973	LRTI || id:ieu-b-4973	genus.Prevotella9.id.11183	Weighted mode	15	0.00716752	0.0918435	0.9389		-0.172846	0.187181	1.00719	0.841267	1.20585	1.007 (0.841-1.206)
iAhkfC	ieu-b-4973	LRTI || id:ieu-b-4973	genus.Erysipelatoclostridium.id.11381	MR Egger	15	0.307978	0.204974	0.15686		-0.0937709	0.709726	1.36067	0.910491	2.03343	1.361 (0.91-2.033)
iAhkfC	ieu-b-4973	LRTI || id:ieu-b-4973	genus.Erysipelatoclostridium.id.11381	Weighted median	15	-0.0740703	0.0699025	0.289316		-0.211079	0.0629386	0.928606	0.80971	1.06496	0.929 (0.81-1.065)
iAhkfC	ieu-b-4973	LRTI || id:ieu-b-4973	genus.Erysipelatoclostridium.id.11381	Inverse variance weighted (fixed effects)	15	-0.0042898	0.0470606	0.92737	0.978112	-0.0965286	0.0879489	0.995719	0.907984	1.09193	0.996 (0.908-1.092)
iAhkfC	ieu-b-4973	LRTI || id:ieu-b-4973	genus.Erysipelatoclostridium.id.11381	Simple mode	15	-0.11306	0.137073	0.423308		-0.381723	0.155603	0.893097	0.682684	1.16836	0.893 (0.683-1.168)
iAhkfC	ieu-b-4973	LRTI || id:ieu-b-4973	genus.Erysipelatoclostridium.id.11381	Weighted mode	15	-0.107693	0.131017	0.424871		-0.364487	0.149101	0.897904	0.694553	1.16079	0.898 (0.695-1.161)
iMGTCD	ieu-b-4973	LRTI || id:ieu-b-4973	genus.Ruminiclostridium5.id.11355	MR Egger	11	-0.179335	0.316955	0.585355		-0.800566	0.441897	0.835826	0.449075	1.55566	0.836 (0.449-1.556)
iMGTCD	ieu-b-4973	LRTI || id:ieu-b-4973	genus.Ruminiclostridium5.id.11355	Weighted median	11	0.0187135	0.105253	0.858883		-0.187582	0.225009	1.01889	0.828961	1.25233	1.019 (0.829-1.252)
iMGTCD	ieu-b-4973	LRTI || id:ieu-b-4973	genus.Ruminiclostridium5.id.11355	Inverse variance weighted (fixed effects)	11	0.0684501	0.0769614	0.373784	0.855044	-0.0823942	0.219294	1.07085	0.920909	1.2452	1.071 (0.921-1.245)
iMGTCD	ieu-b-4973	LRTI || id:ieu-b-4973	genus.Ruminiclostridium5.id.11355	Simple mode	11	-0.105012	0.179859	0.572251		-0.457536	0.247512	0.900314	0.632841	1.28084	0.9 (0.633-1.281)
iMGTCD	ieu-b-4973	LRTI || id:ieu-b-4973	genus.Ruminiclostridium5.id.11355	Weighted mode	11	-0.0966363	0.186745	0.616077		-0.462657	0.269385	0.907886	0.629608	1.30916	0.908 (0.63-1.309)
iwPbIH	ieu-b-4973	LRTI || id:ieu-b-4973	genus.Ruminiclostridium6.id.11356	MR Egger	14	-0.154036	0.126351	0.246226		-0.401684	0.0936129	0.857241	0.669192	1.09813	0.857 (0.669-1.098)
iwPbIH	ieu-b-4973	LRTI || id:ieu-b-4973	genus.Ruminiclostridium6.id.11356	Weighted median	14	0.00108499	0.0766363	0.988704		-0.149122	0.151292	1.00109	0.861464	1.16334	1.001 (0.861-1.163)
iwPbIH	ieu-b-4973	LRTI || id:ieu-b-4973	genus.Ruminiclostridium6.id.11356	Inverse variance weighted (fixed effects)	14	-0.00568136	0.0528721	0.914428	0.978112	-0.109311	0.097948	0.994335	0.896452	1.10291	0.994 (0.896-1.103)
iwPbIH	ieu-b-4973	LRTI || id:ieu-b-4973	genus.Ruminiclostridium6.id.11356	Simple mode	14	0.00306022	0.126725	0.981101		-0.245321	0.251441	1.00306	0.782454	1.28588	1.003 (0.782-1.286)
iwPbIH	ieu-b-4973	LRTI || id:ieu-b-4973	genus.Ruminiclostridium6.id.11356	Weighted mode	14	0.0320667	0.1234	0.799043		-0.209798	0.273931	1.03259	0.810748	1.31512	1.033 (0.811-1.315)
j4g0ZV	ieu-b-4973	LRTI || id:ieu-b-4973	genus.CandidatusSoleaferrea.id.11350	MR Egger	10	-0.951006	0.504023	0.0958926		-1.93889	0.0368794	0.386352	0.143863	1.03757	0.386 (0.144-1.038)
j4g0ZV	ieu-b-4973	LRTI || id:ieu-b-4973	genus.CandidatusSoleaferrea.id.11350	Weighted median	10	-0.036798	0.0632705	0.560838		-0.160808	0.0872123	0.963871	0.851455	1.09113	0.964 (0.851-1.091)
j4g0ZV	ieu-b-4973	LRTI || id:ieu-b-4973	genus.CandidatusSoleaferrea.id.11350	Inverse variance weighted (fixed effects)	10	-0.0624786	0.0479368	0.192454	0.855044	-0.156435	0.0314775	0.939433	0.855187	1.03198	0.939 (0.855-1.032)
j4g0ZV	ieu-b-4973	LRTI || id:ieu-b-4973	genus.CandidatusSoleaferrea.id.11350	Simple mode	10	-0.0352768	0.104423	0.74324		-0.239946	0.169392	0.965338	0.786671	1.18458	0.965 (0.787-1.185)
j4g0ZV	ieu-b-4973	LRTI || id:ieu-b-4973	genus.CandidatusSoleaferrea.id.11350	Weighted mode	10	-0.0325754	0.104912	0.763249		-0.238203	0.173052	0.967949	0.788043	1.18893	0.968 (0.788-1.189)
j87dXS	ieu-b-4973	LRTI || id:ieu-b-4973	genus.Eisenbergiella.id.11304	MR Egger	11	0.268692	0.444062	0.560073		-0.60167	1.13905	1.30825	0.547896	3.12381	1.308 (0.548-3.124)
j87dXS	ieu-b-4973	LRTI || id:ieu-b-4973	genus.Eisenbergiella.id.11304	Weighted median	11	-0.0092995	0.0605073	0.877852		-0.127894	0.109295	0.990744	0.879947	1.11549	0.991 (0.88-1.115)
j87dXS	ieu-b-4973	LRTI || id:ieu-b-4973	genus.Eisenbergiella.id.11304	Inverse variance weighted (fixed effects)	11	-0.0245109	0.0436891	0.574777	0.926295	-0.110142	0.0611198	0.975787	0.895707	1.06303	0.976 (0.896-1.063)
j87dXS	ieu-b-4973	LRTI || id:ieu-b-4973	genus.Eisenbergiella.id.11304	Simple mode	11	0.0316528	0.100369	0.758967		-0.165069	0.228375	1.03216	0.847835	1.25656	1.032 (0.848-1.257)
j87dXS	ieu-b-4973	LRTI || id:ieu-b-4973	genus.Eisenbergiella.id.11304	Weighted mode	11	0.0223632	0.0951839	0.818991		-0.164197	0.208924	1.02262	0.848575	1.23235	1.023 (0.849-1.232)
JHChB7	ieu-b-4973	LRTI || id:ieu-b-4973	genus.Adlercreutzia.id.812	MR Egger	8	-0.295303	0.278615	0.329983		-0.841389	0.250783	0.744306	0.431111	1.28503	0.744 (0.431-1.285)
JHChB7	ieu-b-4973	LRTI || id:ieu-b-4973	genus.Adlercreutzia.id.812	Weighted median	8	0.000965558	0.0815499	0.990553		-0.158872	0.160803	1.00097	0.853105	1.17445	1.001 (0.853-1.174)
JHChB7	ieu-b-4973	LRTI || id:ieu-b-4973	genus.Adlercreutzia.id.812	Inverse variance weighted (fixed effects)	8	-0.0117956	0.06179	0.848606	0.971001	-0.132904	0.109313	0.988274	0.875549	1.11551	0.988 (0.876-1.116)
JHChB7	ieu-b-4973	LRTI || id:ieu-b-4973	genus.Adlercreutzia.id.812	Simple mode	8	0.00416461	0.13196	0.975704		-0.254476	0.262805	1.00417	0.775323	1.30057	1.004 (0.775-1.301)
JHChB7	ieu-b-4973	LRTI || id:ieu-b-4973	genus.Adlercreutzia.id.812	Weighted mode	8	0.00617498	0.128964	0.963148		-0.246595	0.258945	1.00619	0.781457	1.29556	1.006 (0.781-1.296)
jJC3Fm	ieu-b-4973	LRTI || id:ieu-b-4973	genus.Enterorhabdus.id.820	MR Egger	7	0.175715	0.152524	0.301392		-0.123233	0.474662	1.1921	0.884058	1.60747	1.192 (0.884-1.607)
jJC3Fm	ieu-b-4973	LRTI || id:ieu-b-4973	genus.Enterorhabdus.id.820	Weighted median	7	0.0274085	0.0719607	0.703291		-0.113634	0.168451	1.02779	0.892584	1.18347	1.028 (0.893-1.183)
jJC3Fm	ieu-b-4973	LRTI || id:ieu-b-4973	genus.Enterorhabdus.id.820	Inverse variance weighted (fixed effects)	7	0.0514115	0.0582351	0.37733	0.855044	-0.0627293	0.165552	1.05276	0.939198	1.18004	1.053 (0.939-1.18)
jJC3Fm	ieu-b-4973	LRTI || id:ieu-b-4973	genus.Enterorhabdus.id.820	Simple mode	7	-0.0334224	0.119809	0.789638		-0.268247	0.201402	0.96713	0.764719	1.22312	0.967 (0.765-1.223)
jJC3Fm	ieu-b-4973	LRTI || id:ieu-b-4973	genus.Enterorhabdus.id.820	Weighted mode	7	-0.0242396	0.118944	0.845254		-0.25737	0.20889	0.976052	0.773082	1.23231	0.976 (0.773-1.232)
jUcEpg	ieu-b-4973	LRTI || id:ieu-b-4973	genus.Butyricimonas.id.945	MR Egger	13	0.0192448	0.178008	0.915854		-0.329651	0.368141	1.01943	0.719175	1.44505	1.019 (0.719-1.445)
jUcEpg	ieu-b-4973	LRTI || id:ieu-b-4973	genus.Butyricimonas.id.945	Weighted median	13	0.07882	0.0687326	0.25148		-0.0558959	0.213536	1.08201	0.945638	1.23805	1.082 (0.946-1.238)
jUcEpg	ieu-b-4973	LRTI || id:ieu-b-4973	genus.Butyricimonas.id.945	Inverse variance weighted (fixed effects)	13	0.0511227	0.0531916	0.336499	0.855044	-0.0531327	0.155378	1.05245	0.948254	1.1681	1.052 (0.948-1.168)
jUcEpg	ieu-b-4973	LRTI || id:ieu-b-4973	genus.Butyricimonas.id.945	Simple mode	13	0.131124	0.121035	0.299939		-0.106105	0.368353	1.14011	0.89933	1.44535	1.14 (0.899-1.445)
jUcEpg	ieu-b-4973	LRTI || id:ieu-b-4973	genus.Butyricimonas.id.945	Weighted mode	13	0.117539	0.123738	0.360901		-0.124987	0.360066	1.12473	0.882508	1.43342	1.125 (0.883-1.433)
kjA5PB	ieu-b-4973	LRTI || id:ieu-b-4973	genus.RuminococcaceaeUCG010.id.11367	MR Egger	5	-0.023131	0.452851	0.962474		-0.910718	0.864457	0.977135	0.402235	2.37372	0.977 (0.402-2.374)
kjA5PB	ieu-b-4973	LRTI || id:ieu-b-4973	genus.RuminococcaceaeUCG010.id.11367	Weighted median	5	-0.0067765	0.121812	0.955636		-0.245528	0.231975	0.993246	0.782292	1.26109	0.993 (0.782-1.261)
kjA5PB	ieu-b-4973	LRTI || id:ieu-b-4973	genus.RuminococcaceaeUCG010.id.11367	Inverse variance weighted (fixed effects)	5	0.00229045	0.0901189	0.979723	0.996735	-0.174343	0.178924	1.00229	0.840009	1.19593	1.002 (0.84-1.196)
kjA5PB	ieu-b-4973	LRTI || id:ieu-b-4973	genus.RuminococcaceaeUCG010.id.11367	Simple mode	5	-0.0199268	0.177739	0.916135		-0.368295	0.328441	0.98027	0.691913	1.3888	0.98 (0.692-1.389)
kjA5PB	ieu-b-4973	LRTI || id:ieu-b-4973	genus.RuminococcaceaeUCG010.id.11367	Weighted mode	5	-0.00705921	0.153566	0.965539		-0.308049	0.293931	0.992966	0.734879	1.34169	0.993 (0.735-1.342)
LCZ8yH	ieu-b-4973	LRTI || id:ieu-b-4973	genus.Prevotella7.id.11182	MR Egger	10	0.223005	0.213557	0.326899		-0.195567	0.641576	1.24983	0.822368	1.89947	1.25 (0.822-1.899)
LCZ8yH	ieu-b-4973	LRTI || id:ieu-b-4973	genus.Prevotella7.id.11182	Weighted median	10	0.0674848	0.0484862	0.163972		-0.0275482	0.162518	1.06981	0.972828	1.17647	1.07 (0.973-1.176)
LCZ8yH	ieu-b-4973	LRTI || id:ieu-b-4973	genus.Prevotella7.id.11182	Inverse variance weighted (fixed effects)	10	0.0499488	0.0357986	0.162933	0.855044	-0.0202163	0.120114	1.05122	0.979987	1.12763	1.051 (0.98-1.128)
LCZ8yH	ieu-b-4973	LRTI || id:ieu-b-4973	genus.Prevotella7.id.11182	Simple mode	10	0.0886507	0.0812049	0.30333		-0.0705109	0.247812	1.0927	0.931918	1.28122	1.093 (0.932-1.281)
LCZ8yH	ieu-b-4973	LRTI || id:ieu-b-4973	genus.Prevotella7.id.11182	Weighted mode	10	0.0872891	0.0809364	0.30887		-0.0713463	0.245924	1.09121	0.931139	1.2788	1.091 (0.931-1.279)
lJcL8y	ieu-b-4973	LRTI || id:ieu-b-4973	genus.RuminococcaceaeUCG003.id.11361	MR Egger	12	0.282532	0.297519	0.364688		-0.300606	0.865669	1.32648	0.74037	2.3766	1.326 (0.74-2.377)
lJcL8y	ieu-b-4973	LRTI || id:ieu-b-4973	genus.RuminococcaceaeUCG003.id.11361	Weighted median	12	0.0983902	0.0944881	0.297738		-0.0868065	0.283587	1.10339	0.916855	1.32788	1.103 (0.917-1.328)
lJcL8y	ieu-b-4973	LRTI || id:ieu-b-4973	genus.RuminococcaceaeUCG003.id.11361	Inverse variance weighted (multiplicative random effects)	12	0.128444	0.0866058	0.138051	0.855044	-0.0413032	0.298192	1.13706	0.959538	1.34742	1.137 (0.96-1.347)
lJcL8y	ieu-b-4973	LRTI || id:ieu-b-4973	genus.RuminococcaceaeUCG003.id.11361	Simple mode	12	0.0304276	0.170072	0.861261		-0.302914	0.363769	1.0309	0.738663	1.43874	1.031 (0.739-1.439)
lJcL8y	ieu-b-4973	LRTI || id:ieu-b-4973	genus.RuminococcaceaeUCG003.id.11361	Weighted mode	12	0.0515939	0.140323	0.720088		-0.223438	0.326626	1.05295	0.799764	1.38628	1.053 (0.8-1.386)
LKYg6S	ieu-b-4973	LRTI || id:ieu-b-4973	genus.Terrisporobacter.id.11348	MR Egger	5	-0.106924	0.186435	0.606466		-0.472336	0.258488	0.898594	0.623544	1.29497	0.899 (0.624-1.295)
LKYg6S	ieu-b-4973	LRTI || id:ieu-b-4973	genus.Terrisporobacter.id.11348	Weighted median	5	-0.079955	0.0791452	0.312385		-0.23508	0.0751697	0.923158	0.790508	1.07807	0.923 (0.791-1.078)
LKYg6S	ieu-b-4973	LRTI || id:ieu-b-4973	genus.Terrisporobacter.id.11348	Inverse variance weighted (fixed effects)	5	-0.0492385	0.0655666	0.452671	0.855044	-0.177749	0.0792719	0.951954	0.837153	1.0825	0.952 (0.837-1.082)
LKYg6S	ieu-b-4973	LRTI || id:ieu-b-4973	genus.Terrisporobacter.id.11348	Simple mode	5	-0.104372	0.116299	0.420217		-0.332318	0.123575	0.90089	0.717259	1.13153	0.901 (0.717-1.132)
LKYg6S	ieu-b-4973	LRTI || id:ieu-b-4973	genus.Terrisporobacter.id.11348	Weighted mode	5	-0.111462	0.115995	0.391009		-0.338812	0.115889	0.894525	0.712616	1.12287	0.895 (0.713-1.123)
MpL626	ieu-b-4973	LRTI || id:ieu-b-4973	genus.Lachnoclostridium.id.11308	MR Egger	13	0.249117	0.283604	0.39851		-0.306748	0.804981	1.28289	0.735836	2.23665	1.283 (0.736-2.237)
MpL626	ieu-b-4973	LRTI || id:ieu-b-4973	genus.Lachnoclostridium.id.11308	Weighted median	13	0.232391	0.0997121	0.0197732		0.0369557	0.427827	1.26161	1.03765	1.53392	1.262 (1.038-1.534)
MpL626	ieu-b-4973	LRTI || id:ieu-b-4973	genus.Lachnoclostridium.id.11308	Inverse variance weighted (fixed effects)	13	0.141679	0.0716689	0.048058	0.855044	0.00120801	0.28215	1.15221	1.00121	1.32598	1.152 (1.001-1.326)
MpL626	ieu-b-4973	LRTI || id:ieu-b-4973	genus.Lachnoclostridium.id.11308	Simple mode	13	0.306273	0.20549	0.161914		-0.0964866	0.709033	1.35835	0.908022	2.03202	1.358 (0.908-2.032)
MpL626	ieu-b-4973	LRTI || id:ieu-b-4973	genus.Lachnoclostridium.id.11308	Weighted mode	13	0.299827	0.210159	0.179173		-0.112085	0.711739	1.34963	0.893968	2.03753	1.35 (0.894-2.038)
mz9jd0	ieu-b-4973	LRTI || id:ieu-b-4973	genus.Barnesiella.id.944	MR Egger	14	-0.00721303	0.224058	0.974848		-0.446366	0.43194	0.992813	0.639949	1.54024	0.993 (0.64-1.54)
mz9jd0	ieu-b-4973	LRTI || id:ieu-b-4973	genus.Barnesiella.id.944	Weighted median	14	-0.00867945	0.0851003	0.918764		-0.175476	0.158117	0.991358	0.839058	1.1713	0.991 (0.839-1.171)
mz9jd0	ieu-b-4973	LRTI || id:ieu-b-4973	genus.Barnesiella.id.944	Inverse variance weighted (fixed effects)	14	-0.0258788	0.0577741	0.654203	0.932392	-0.139116	0.0873584	0.974453	0.870127	1.09129	0.974 (0.87-1.091)
mz9jd0	ieu-b-4973	LRTI || id:ieu-b-4973	genus.Barnesiella.id.944	Simple mode	14	-0.00741206	0.153131	0.96213		-0.307548	0.292724	0.992615	0.735247	1.34007	0.993 (0.735-1.34)
mz9jd0	ieu-b-4973	LRTI || id:ieu-b-4973	genus.Barnesiella.id.944	Weighted mode	14	0.0076605	0.140904	0.95747		-0.268512	0.283833	1.00769	0.764516	1.32821	1.008 (0.765-1.328)
nIesEv	ieu-b-4973	LRTI || id:ieu-b-4973	genus.Peptococcus.id.2037	MR Egger	12	0.202976	0.159563	0.232131		-0.109768	0.51572	1.22504	0.896042	1.67484	1.225 (0.896-1.675)
nIesEv	ieu-b-4973	LRTI || id:ieu-b-4973	genus.Peptococcus.id.2037	Weighted median	12	-0.0192033	0.0549329	0.726655		-0.126872	0.0884651	0.98098	0.880847	1.0925	0.981 (0.881-1.092)
nIesEv	ieu-b-4973	LRTI || id:ieu-b-4973	genus.Peptococcus.id.2037	Inverse variance weighted (fixed effects)	12	-0.0551158	0.0402266	0.170645	0.855044	-0.13396	0.0237283	0.946376	0.874625	1.02401	0.946 (0.875-1.024)
nIesEv	ieu-b-4973	LRTI || id:ieu-b-4973	genus.Peptococcus.id.2037	Simple mode	12	-0.0015189	0.0923256	0.987169		-0.182477	0.179439	0.998482	0.833204	1.19655	0.998 (0.833-1.197)
nIesEv	ieu-b-4973	LRTI || id:ieu-b-4973	genus.Peptococcus.id.2037	Weighted mode	12	-0.0015189	0.0861492	0.986249		-0.170371	0.167334	0.998482	0.843352	1.18215	0.998 (0.843-1.182)
nnD7ru	ieu-b-4973	LRTI || id:ieu-b-4973	genus..Eubacteriumoxidoreducensgroup.id.11339	MR Egger	4	0.114985	0.238172	0.676929		-0.351833	0.581803	1.12186	0.703398	1.78926	1.122 (0.703-1.789)
nnD7ru	ieu-b-4973	LRTI || id:ieu-b-4973	genus..Eubacteriumoxidoreducensgroup.id.11339	Weighted median	4	0.0900711	0.082417	0.274451		-0.0714663	0.251608	1.09425	0.931028	1.28609	1.094 (0.931-1.286)
nnD7ru	ieu-b-4973	LRTI || id:ieu-b-4973	genus..Eubacteriumoxidoreducensgroup.id.11339	Inverse variance weighted (fixed effects)	4	0.0888505	0.0663533	0.180554	0.855044	-0.041202	0.218903	1.09292	0.959635	1.24471	1.093 (0.96-1.245)
nnD7ru	ieu-b-4973	LRTI || id:ieu-b-4973	genus..Eubacteriumoxidoreducensgroup.id.11339	Simple mode	4	0.0941114	0.123284	0.500783		-0.147525	0.335748	1.09868	0.862841	1.39899	1.099 (0.863-1.399)
nnD7ru	ieu-b-4973	LRTI || id:ieu-b-4973	genus..Eubacteriumoxidoreducensgroup.id.11339	Weighted mode	4	0.0957609	0.111316	0.452904		-0.122419	0.313941	1.1005	0.884778	1.36881	1.1 (0.885-1.369)
NqdTjG	ieu-b-4973	LRTI || id:ieu-b-4973	genus.FamilyXIIIAD3011group.id.11293	MR Egger	13	-0.299753	0.368899	0.433704		-1.0228	0.42329	0.741001	0.359588	1.52698	0.741 (0.36-1.527)
NqdTjG	ieu-b-4973	LRTI || id:ieu-b-4973	genus.FamilyXIIIAD3011group.id.11293	Weighted median	13	-0.0655618	0.0883859	0.458228		-0.238798	0.107675	0.936541	0.787574	1.11369	0.937 (0.788-1.114)
NqdTjG	ieu-b-4973	LRTI || id:ieu-b-4973	genus.FamilyXIIIAD3011group.id.11293	Inverse variance weighted (fixed effects)	13	-0.0742648	0.0607877	0.221819	0.855044	-0.193409	0.0448792	0.928426	0.824145	1.0459	0.928 (0.824-1.046)
NqdTjG	ieu-b-4973	LRTI || id:ieu-b-4973	genus.FamilyXIIIAD3011group.id.11293	Simple mode	13	-0.211988	0.17766	0.255839		-0.560201	0.136225	0.808974	0.571094	1.14594	0.809 (0.571-1.146)
NqdTjG	ieu-b-4973	LRTI || id:ieu-b-4973	genus.FamilyXIIIAD3011group.id.11293	Weighted mode	13	-0.0923223	0.159588	0.573621		-0.405114	0.22047	0.911811	0.666901	1.24666	0.912 (0.667-1.247)
OhSZ6N	ieu-b-4973	LRTI || id:ieu-b-4973	genus.RuminococcaceaeUCG002.id.11360	MR Egger	22	0.00676735	0.138259	0.961447		-0.26422	0.277755	1.00679	0.767805	1.32016	1.007 (0.768-1.32)
OhSZ6N	ieu-b-4973	LRTI || id:ieu-b-4973	genus.RuminococcaceaeUCG002.id.11360	Weighted median	22	-0.00910035	0.0704374	0.897201		-0.147158	0.128957	0.990941	0.863158	1.13764	0.991 (0.863-1.138)
OhSZ6N	ieu-b-4973	LRTI || id:ieu-b-4973	genus.RuminococcaceaeUCG002.id.11360	Inverse variance weighted (fixed effects)	22	0.0371546	0.048138	0.440212	0.855044	-0.0571959	0.131505	1.03785	0.944409	1.14054	1.038 (0.944-1.141)
OhSZ6N	ieu-b-4973	LRTI || id:ieu-b-4973	genus.RuminococcaceaeUCG002.id.11360	Simple mode	22	-0.0535697	0.136841	0.699391		-0.321778	0.214638	0.94784	0.724859	1.23941	0.948 (0.725-1.239)
OhSZ6N	ieu-b-4973	LRTI || id:ieu-b-4973	genus.RuminococcaceaeUCG002.id.11360	Weighted mode	22	-0.0388263	0.101707	0.706484		-0.238171	0.160519	0.961918	0.788068	1.17412	0.962 (0.788-1.174)
olDlSu	ieu-b-4973	LRTI || id:ieu-b-4973	genus..Eubacteriumnodatumgroup.id.11297	MR Egger	11	-0.0883599	0.143351	0.552908		-0.369328	0.192608	0.915431	0.691199	1.21241	0.915 (0.691-1.212)
olDlSu	ieu-b-4973	LRTI || id:ieu-b-4973	genus..Eubacteriumnodatumgroup.id.11297	Weighted median	11	0.0144813	0.041166	0.725005		-0.0662041	0.0951666	1.01459	0.93594	1.09984	1.015 (0.936-1.1)
olDlSu	ieu-b-4973	LRTI || id:ieu-b-4973	genus..Eubacteriumnodatumgroup.id.11297	Inverse variance weighted (fixed effects)	11	0.00840921	0.0326299	0.796627	0.947986	-0.0555453	0.0723637	1.00844	0.945969	1.07505	1.008 (0.946-1.075)
olDlSu	ieu-b-4973	LRTI || id:ieu-b-4973	genus..Eubacteriumnodatumgroup.id.11297	Simple mode	11	0.0196121	0.0648829	0.768641		-0.107558	0.146783	1.01981	0.898024	1.1581	1.02 (0.898-1.158)
olDlSu	ieu-b-4973	LRTI || id:ieu-b-4973	genus..Eubacteriumnodatumgroup.id.11297	Weighted mode	11	0.0211221	0.0622811	0.741517		-0.100949	0.143193	1.02135	0.903979	1.15395	1.021 (0.904-1.154)
OtCSo3	ieu-b-4973	LRTI || id:ieu-b-4973	genus.Alloprevotella.id.961	MR Egger	6	0.228895	0.561387	0.704351		-0.871424	1.32921	1.25721	0.418355	3.77807	1.257 (0.418-3.778)
OtCSo3	ieu-b-4973	LRTI || id:ieu-b-4973	genus.Alloprevotella.id.961	Weighted median	6	-0.013365	0.0589647	0.820688		-0.128936	0.102206	0.986724	0.87903	1.10761	0.987 (0.879-1.108)
OtCSo3	ieu-b-4973	LRTI || id:ieu-b-4973	genus.Alloprevotella.id.961	Inverse variance weighted (fixed effects)	6	-0.0336766	0.0435541	0.439396	0.855044	-0.119043	0.0516893	0.966884	0.88777	1.05305	0.967 (0.888-1.053)
OtCSo3	ieu-b-4973	LRTI || id:ieu-b-4973	genus.Alloprevotella.id.961	Simple mode	6	0.0158651	0.100377	0.880598		-0.180874	0.212605	1.01599	0.83454	1.2369	1.016 (0.835-1.237)
OtCSo3	ieu-b-4973	LRTI || id:ieu-b-4973	genus.Alloprevotella.id.961	Weighted mode	6	0.0193824	0.097051	0.849573		-0.170837	0.209602	1.01957	0.842959	1.23319	1.02 (0.843-1.233)
P9709V	ieu-b-4973	LRTI || id:ieu-b-4973	genus..Eubacteriumhalliigroup.id.11338	MR Egger	16	0.0242481	0.116747	0.838456		-0.204575	0.253071	1.02454	0.814993	1.28798	1.025 (0.815-1.288)
P9709V	ieu-b-4973	LRTI || id:ieu-b-4973	genus..Eubacteriumhalliigroup.id.11338	Weighted median	16	-0.0210206	0.0806085	0.794267		-0.179013	0.136972	0.979199	0.836095	1.1468	0.979 (0.836-1.147)
P9709V	ieu-b-4973	LRTI || id:ieu-b-4973	genus..Eubacteriumhalliigroup.id.11338	Inverse variance weighted (fixed effects)	16	-0.0607298	0.054303	0.263418	0.855044	-0.167164	0.0457042	0.941078	0.846061	1.04676	0.941 (0.846-1.047)
P9709V	ieu-b-4973	LRTI || id:ieu-b-4973	genus..Eubacteriumhalliigroup.id.11338	Simple mode	16	-0.014561	0.148175	0.92302		-0.304984	0.275862	0.985545	0.737135	1.31767	0.986 (0.737-1.318)
P9709V	ieu-b-4973	LRTI || id:ieu-b-4973	genus..Eubacteriumhalliigroup.id.11338	Weighted mode	16	-0.0092868	0.143704	0.949326		-0.290947	0.272374	0.990756	0.747555	1.31308	0.991 (0.748-1.313)
pCXx5P	ieu-b-4973	LRTI || id:ieu-b-4973	genus.Phascolarctobacterium.id.2168	MR Egger	9	0.199961	0.293975	0.518236		-0.37623	0.776153	1.22136	0.686444	2.1731	1.221 (0.686-2.173)
pCXx5P	ieu-b-4973	LRTI || id:ieu-b-4973	genus.Phascolarctobacterium.id.2168	Weighted median	9	0.0949552	0.0852362	0.265269		-0.0721078	0.262018	1.09961	0.930431	1.29955	1.1 (0.93-1.3)
pCXx5P	ieu-b-4973	LRTI || id:ieu-b-4973	genus.Phascolarctobacterium.id.2168	Inverse variance weighted (fixed effects)	9	0.0505119	0.0648933	0.436342	0.855044	-0.0766789	0.177703	1.05181	0.926187	1.19447	1.052 (0.926-1.194)
pCXx5P	ieu-b-4973	LRTI || id:ieu-b-4973	genus.Phascolarctobacterium.id.2168	Simple mode	9	0.12635	0.135145	0.377183		-0.138533	0.391234	1.13468	0.870635	1.4788	1.135 (0.871-1.479)
pCXx5P	ieu-b-4973	LRTI || id:ieu-b-4973	genus.Phascolarctobacterium.id.2168	Weighted mode	9	0.129906	0.141699	0.386066		-0.147825	0.407636	1.13872	0.862582	1.50326	1.139 (0.863-1.503)
PGlGHi	ieu-b-4973	LRTI || id:ieu-b-4973	genus.LachnospiraceaeUCG008.id.11328	MR Egger	11	-0.0917167	0.233821	0.703999		-0.550005	0.366572	0.912364	0.576947	1.44278	0.912 (0.577-1.443)
PGlGHi	ieu-b-4973	LRTI || id:ieu-b-4973	genus.LachnospiraceaeUCG008.id.11328	Weighted median	11	0.00766011	0.0581329	0.895167		-0.10628	0.121601	1.00769	0.899172	1.1293	1.008 (0.899-1.129)
PGlGHi	ieu-b-4973	LRTI || id:ieu-b-4973	genus.LachnospiraceaeUCG008.id.11328	Inverse variance weighted (fixed effects)	11	0.0013299	0.0460921	0.976982	0.996735	-0.0890107	0.0916705	1.00133	0.914836	1.096	1.001 (0.915-1.096)
PGlGHi	ieu-b-4973	LRTI || id:ieu-b-4973	genus.LachnospiraceaeUCG008.id.11328	Simple mode	11	0.00520525	0.0904079	0.955221		-0.171994	0.182405	1.00522	0.841984	1.2001	1.005 (0.842-1.2)
PGlGHi	ieu-b-4973	LRTI || id:ieu-b-4973	genus.LachnospiraceaeUCG008.id.11328	Weighted mode	11	-0.0119728	0.0931882	0.900316		-0.194622	0.170676	0.988099	0.823146	1.18611	0.988 (0.823-1.186)
q1bO5E	ieu-b-4973	LRTI || id:ieu-b-4973	genus.Lactobacillus.id.1837	MR Egger	10	-0.149485	0.181793	0.434737		-0.505799	0.206828	0.861151	0.603024	1.22977	0.861 (0.603-1.23)
q1bO5E	ieu-b-4973	LRTI || id:ieu-b-4973	genus.Lactobacillus.id.1837	Weighted median	10	0.0267465	0.0668819	0.689226		-0.104342	0.157835	1.02711	0.900917	1.17097	1.027 (0.901-1.171)
q1bO5E	ieu-b-4973	LRTI || id:ieu-b-4973	genus.Lactobacillus.id.1837	Inverse variance weighted (fixed effects)	10	0.0061801	0.0464959	0.894259	0.978112	-0.0849518	0.097312	1.0062	0.918557	1.1022	1.006 (0.919-1.102)
q1bO5E	ieu-b-4973	LRTI || id:ieu-b-4973	genus.Lactobacillus.id.1837	Simple mode	10	0.0802518	0.116329	0.507672		-0.147752	0.308256	1.08356	0.862645	1.36105	1.084 (0.863-1.361)
q1bO5E	ieu-b-4973	LRTI || id:ieu-b-4973	genus.Lactobacillus.id.1837	Weighted mode	10	0.0422243	0.108727	0.706781		-0.17088	0.255328	1.04313	0.842923	1.29089	1.043 (0.843-1.291)
Q3dvBY	ieu-b-4973	LRTI || id:ieu-b-4973	genus.Methanobrevibacter.id.123	MR Egger	6	-0.212898	0.168064	0.273976		-0.542303	0.116507	0.808239	0.581408	1.12357	0.808 (0.581-1.124)
Q3dvBY	ieu-b-4973	LRTI || id:ieu-b-4973	genus.Methanobrevibacter.id.123	Weighted median	6	-0.0351164	0.0611712	0.565923		-0.155012	0.0847792	0.965493	0.856405	1.08848	0.965 (0.856-1.088)
Q3dvBY	ieu-b-4973	LRTI || id:ieu-b-4973	genus.Methanobrevibacter.id.123	Inverse variance weighted (fixed effects)	6	-0.044618	0.0461023	0.333142	0.855044	-0.134979	0.0457425	0.956363	0.873735	1.0468	0.956 (0.874-1.047)
Q3dvBY	ieu-b-4973	LRTI || id:ieu-b-4973	genus.Methanobrevibacter.id.123	Simple mode	6	-0.0349694	0.0856432	0.69994		-0.20283	0.132891	0.965635	0.816417	1.14213	0.966 (0.816-1.142)
Q3dvBY	ieu-b-4973	LRTI || id:ieu-b-4973	genus.Methanobrevibacter.id.123	Weighted mode	6	-0.0360825	0.0910344	0.708189		-0.21451	0.142345	0.964561	0.806937	1.15297	0.965 (0.807-1.153)
Q46NVk	ieu-b-4973	LRTI || id:ieu-b-4973	genus.Intestinibacter.id.11345	MR Egger	14	0.0884614	0.193154	0.655147		-0.290121	0.467044	1.09249	0.748173	1.59527	1.092 (0.748-1.595)
Q46NVk	ieu-b-4973	LRTI || id:ieu-b-4973	genus.Intestinibacter.id.11345	Weighted median	14	0.0669375	0.0772019	0.385918		-0.0843783	0.218253	1.06923	0.919083	1.2439	1.069 (0.919-1.244)
Q46NVk	ieu-b-4973	LRTI || id:ieu-b-4973	genus.Intestinibacter.id.11345	Inverse variance weighted (fixed effects)	14	0.0311911	0.0544203	0.566541	0.926295	-0.0754727	0.137855	1.03168	0.927305	1.14781	1.032 (0.927-1.148)
Q46NVk	ieu-b-4973	LRTI || id:ieu-b-4973	genus.Intestinibacter.id.11345	Simple mode	14	0.0941112	0.133655	0.493769		-0.167853	0.356075	1.09868	0.845478	1.42771	1.099 (0.845-1.428)
Q46NVk	ieu-b-4973	LRTI || id:ieu-b-4973	genus.Intestinibacter.id.11345	Weighted mode	14	0.0868319	0.127566	0.508015		-0.163197	0.336861	1.09071	0.849424	1.40054	1.091 (0.849-1.401)
qE3Gq8	ieu-b-4973	LRTI || id:ieu-b-4973	genus..Ruminococcustorquesgroup.id.14377	MR Egger	9	0.206726	0.224116	0.387005		-0.232542	0.645995	1.22965	0.792517	1.90788	1.23 (0.793-1.908)
qE3Gq8	ieu-b-4973	LRTI || id:ieu-b-4973	genus..Ruminococcustorquesgroup.id.14377	Weighted median	9	-0.0709989	0.112282	0.527175		-0.291072	0.149075	0.931463	0.747462	1.16076	0.931 (0.747-1.161)
qE3Gq8	ieu-b-4973	LRTI || id:ieu-b-4973	genus..Ruminococcustorquesgroup.id.14377	Inverse variance weighted (fixed effects)	9	-0.0355967	0.076759	0.642829	0.932392	-0.186044	0.114851	0.965029	0.830237	1.12171	0.965 (0.83-1.122)
qE3Gq8	ieu-b-4973	LRTI || id:ieu-b-4973	genus..Ruminococcustorquesgroup.id.14377	Simple mode	9	-0.158345	0.187472	0.422856		-0.52579	0.209101	0.853556	0.591088	1.23257	0.854 (0.591-1.233)
qE3Gq8	ieu-b-4973	LRTI || id:ieu-b-4973	genus..Ruminococcustorquesgroup.id.14377	Weighted mode	9	-0.13802	0.17335	0.4489		-0.477787	0.201747	0.871081	0.620154	1.22354	0.871 (0.62-1.224)
qENAoR	ieu-b-4973	LRTI || id:ieu-b-4973	genus.Victivallis.id.2256	MR Egger	10	0.126338	0.250551	0.627683		-0.364741	0.617418	1.13467	0.694376	1.85413	1.135 (0.694-1.854)
qENAoR	ieu-b-4973	LRTI || id:ieu-b-4973	genus.Victivallis.id.2256	Weighted median	10	0.0463616	0.0439477	0.291459		-0.0397759	0.132499	1.04745	0.961005	1.14168	1.047 (0.961-1.142)
qENAoR	ieu-b-4973	LRTI || id:ieu-b-4973	genus.Victivallis.id.2256	Inverse variance weighted (fixed effects)	10	0.0386888	0.0344573	0.261521	0.855044	-0.0288476	0.106225	1.03945	0.971565	1.11207	1.039 (0.972-1.112)
qENAoR	ieu-b-4973	LRTI || id:ieu-b-4973	genus.Victivallis.id.2256	Simple mode	10	0.0565732	0.066527	0.417163		-0.0738198	0.186966	1.0582	0.928839	1.20559	1.058 (0.929-1.206)
qENAoR	ieu-b-4973	LRTI || id:ieu-b-4973	genus.Victivallis.id.2256	Weighted mode	10	0.0565732	0.0726482	0.456125		-0.0858172	0.198964	1.0582	0.917762	1.22014	1.058 (0.918-1.22)
QGrGNV	ieu-b-4973	LRTI || id:ieu-b-4973	genus.Haemophilus.id.3698	MR Egger	9	-0.172504	0.116656	0.182741		-0.401149	0.0561417	0.841555	0.66955	1.05775	0.842 (0.67-1.058)
QGrGNV	ieu-b-4973	LRTI || id:ieu-b-4973	genus.Haemophilus.id.3698	Weighted median	9	-0.0244153	0.0634533	0.700404		-0.148784	0.0999532	0.97588	0.861755	1.10512	0.976 (0.862-1.105)
QGrGNV	ieu-b-4973	LRTI || id:ieu-b-4973	genus.Haemophilus.id.3698	Inverse variance weighted (fixed effects)	9	-0.0207838	0.0500197	0.677767	0.937841	-0.118822	0.0772548	0.979431	0.887966	1.08032	0.979 (0.888-1.08)
QGrGNV	ieu-b-4973	LRTI || id:ieu-b-4973	genus.Haemophilus.id.3698	Simple mode	9	-0.0461354	0.0996955	0.655861		-0.241539	0.149268	0.954913	0.785419	1.16098	0.955 (0.785-1.161)
QGrGNV	ieu-b-4973	LRTI || id:ieu-b-4973	genus.Haemophilus.id.3698	Weighted mode	9	-0.0461354	0.0918608	0.629034		-0.226183	0.133912	0.954913	0.797572	1.14329	0.955 (0.798-1.143)
QjakFr	ieu-b-4973	LRTI || id:ieu-b-4973	genus.LachnospiraceaeFCS020group.id.11314	MR Egger	12	0.00256583	0.14129	0.985868		-0.274362	0.279493	1.00257	0.760057	1.32246	1.003 (0.76-1.322)
QjakFr	ieu-b-4973	LRTI || id:ieu-b-4973	genus.LachnospiraceaeFCS020group.id.11314	Weighted median	12	-0.0130523	0.0734221	0.858903		-0.15696	0.130855	0.987032	0.854739	1.1398	0.987 (0.855-1.14)
QjakFr	ieu-b-4973	LRTI || id:ieu-b-4973	genus.LachnospiraceaeFCS020group.id.11314	Inverse variance weighted (fixed effects)	12	-0.01633	0.0577015	0.777171	0.947986	-0.129425	0.0967649	0.983803	0.878601	1.1016	0.984 (0.879-1.102)
QjakFr	ieu-b-4973	LRTI || id:ieu-b-4973	genus.LachnospiraceaeFCS020group.id.11314	Simple mode	12	-0.0233235	0.109424	0.835111		-0.237795	0.191148	0.976946	0.788364	1.21064	0.977 (0.788-1.211)
QjakFr	ieu-b-4973	LRTI || id:ieu-b-4973	genus.LachnospiraceaeFCS020group.id.11314	Weighted mode	12	-0.0214409	0.104177	0.840696		-0.225627	0.182745	0.978787	0.798016	1.20051	0.979 (0.798-1.201)
Qyd7XB	ieu-b-4973	LRTI || id:ieu-b-4973	genus..Eubacteriumxylanophilumgroup.id.14375	MR Egger	9	0.0217564	0.22215	0.924729		-0.413658	0.457171	1.02199	0.661227	1.5796	1.022 (0.661-1.58)
Qyd7XB	ieu-b-4973	LRTI || id:ieu-b-4973	genus..Eubacteriumxylanophilumgroup.id.14375	Weighted median	9	0.185336	0.0948992	0.0508226		-0.000666694	0.371338	1.20362	0.999334	1.44967	1.204 (0.999-1.45)
Qyd7XB	ieu-b-4973	LRTI || id:ieu-b-4973	genus..Eubacteriumxylanophilumgroup.id.14375	Inverse variance weighted (fixed effects)	9	0.0792326	0.0712576	0.266174	0.855044	-0.0604324	0.218897	1.08246	0.941357	1.2447	1.082 (0.941-1.245)
Qyd7XB	ieu-b-4973	LRTI || id:ieu-b-4973	genus..Eubacteriumxylanophilumgroup.id.14375	Simple mode	9	0.23754	0.169409	0.198454		-0.0945009	0.569581	1.26813	0.909827	1.76753	1.268 (0.91-1.768)
Qyd7XB	ieu-b-4973	LRTI || id:ieu-b-4973	genus..Eubacteriumxylanophilumgroup.id.14375	Weighted mode	9	0.23754	0.166442	0.191376		-0.0886863	0.563766	1.26813	0.915133	1.75728	1.268 (0.915-1.757)
R6RQXL	ieu-b-4973	LRTI || id:ieu-b-4973	genus..Ruminococcusgnavusgroup.id.14376	MR Egger	12	0.140334	0.25301	0.591316		-0.355565	0.636234	1.15066	0.700777	1.88935	1.151 (0.701-1.889)
R6RQXL	ieu-b-4973	LRTI || id:ieu-b-4973	genus..Ruminococcusgnavusgroup.id.14376	Weighted median	12	0.0266481	0.060964	0.66203		-0.0928413	0.146137	1.02701	0.911338	1.15736	1.027 (0.911-1.157)
R6RQXL	ieu-b-4973	LRTI || id:ieu-b-4973	genus..Ruminococcusgnavusgroup.id.14376	Inverse variance weighted (fixed effects)	12	0.0338364	0.0431805	0.433273	0.855044	-0.0507974	0.11847	1.03442	0.950471	1.12577	1.034 (0.95-1.126)
R6RQXL	ieu-b-4973	LRTI || id:ieu-b-4973	genus..Ruminococcusgnavusgroup.id.14376	Simple mode	12	0.0283336	0.0840368	0.742344		-0.136378	0.193046	1.02874	0.872512	1.21294	1.029 (0.873-1.213)
R6RQXL	ieu-b-4973	LRTI || id:ieu-b-4973	genus..Ruminococcusgnavusgroup.id.14376	Weighted mode	12	0.0283336	0.0838518	0.741798		-0.136016	0.192683	1.02874	0.872829	1.2125	1.029 (0.873-1.212)
R7oLoV	ieu-b-4973	LRTI || id:ieu-b-4973	genus.RuminococcaceaeUCG011.id.11368	MR Egger	8	-0.315004	0.317398	0.359296		-0.937104	0.307096	0.729786	0.391761	1.35947	0.73 (0.392-1.359)
R7oLoV	ieu-b-4973	LRTI || id:ieu-b-4973	genus.RuminococcaceaeUCG011.id.11368	Weighted median	8	0.0559354	0.0541647	0.301748		-0.0502273	0.162098	1.05753	0.951013	1.17598	1.058 (0.951-1.176)
R7oLoV	ieu-b-4973	LRTI || id:ieu-b-4973	genus.RuminococcaceaeUCG011.id.11368	Inverse variance weighted (multiplicative random effects)	8	-0.0129899	0.0610343	0.83146	0.965182	-0.132617	0.106637	0.987094	0.8758	1.11253	0.987 (0.876-1.113)
R7oLoV	ieu-b-4973	LRTI || id:ieu-b-4973	genus.RuminococcaceaeUCG011.id.11368	Simple mode	8	0.091579	0.0813583	0.297432		-0.0678833	0.251041	1.0959	0.934369	1.28536	1.096 (0.934-1.285)
R7oLoV	ieu-b-4973	LRTI || id:ieu-b-4973	genus.RuminococcaceaeUCG011.id.11368	Weighted mode	8	0.091579	0.0811966	0.296545		-0.0675662	0.250724	1.0959	0.934666	1.28496	1.096 (0.935-1.285)
RKlTkD	ieu-b-4973	LRTI || id:ieu-b-4973	genus.Bifidobacterium.id.436	MR Egger	12	-0.172971	0.187253	0.37738		-0.539987	0.194046	0.841162	0.582756	1.21415	0.841 (0.583-1.214)
RKlTkD	ieu-b-4973	LRTI || id:ieu-b-4973	genus.Bifidobacterium.id.436	Weighted median	12	0.0650745	0.0859876	0.449176		-0.103461	0.23361	1.06724	0.901711	1.26315	1.067 (0.902-1.263)
RKlTkD	ieu-b-4973	LRTI || id:ieu-b-4973	genus.Bifidobacterium.id.436	Inverse variance weighted (fixed effects)	12	-0.0656041	0.0581444	0.259195	0.855044	-0.179567	0.0483589	0.936502	0.835632	1.04955	0.937 (0.836-1.05)
RKlTkD	ieu-b-4973	LRTI || id:ieu-b-4973	genus.Bifidobacterium.id.436	Simple mode	12	0.0875177	0.129102	0.511846		-0.165523	0.340558	1.09146	0.84745	1.40573	1.091 (0.847-1.406)
RKlTkD	ieu-b-4973	LRTI || id:ieu-b-4973	genus.Bifidobacterium.id.436	Weighted mode	12	0.0875177	0.155122	0.583947		-0.216521	0.391556	1.09146	0.805316	1.47928	1.091 (0.805-1.479)
rlb7o5	ieu-b-4973	LRTI || id:ieu-b-4973	genus..Eubacteriumcoprostanoligenesgroup.id.11375	MR Egger	13	0.0565088	0.373457	0.882468		-0.675467	0.788484	1.05814	0.508919	2.20006	1.058 (0.509-2.2)
rlb7o5	ieu-b-4973	LRTI || id:ieu-b-4973	genus..Eubacteriumcoprostanoligenesgroup.id.11375	Weighted median	13	0.0441706	0.104033	0.671141		-0.159734	0.248075	1.04516	0.85237	1.28156	1.045 (0.852-1.282)
rlb7o5	ieu-b-4973	LRTI || id:ieu-b-4973	genus..Eubacteriumcoprostanoligenesgroup.id.11375	Inverse variance weighted (fixed effects)	13	-0.0369783	0.0689196	0.591584	0.926295	-0.172061	0.0981041	0.963697	0.841928	1.10308	0.964 (0.842-1.103)
rlb7o5	ieu-b-4973	LRTI || id:ieu-b-4973	genus..Eubacteriumcoprostanoligenesgroup.id.11375	Simple mode	13	0.157545	0.199519	0.44507		-0.233512	0.548602	1.17063	0.791748	1.73083	1.171 (0.792-1.731)
rlb7o5	ieu-b-4973	LRTI || id:ieu-b-4973	genus..Eubacteriumcoprostanoligenesgroup.id.11375	Weighted mode	13	0.12459	0.186111	0.51589		-0.240187	0.489367	1.13268	0.78648	1.63128	1.133 (0.786-1.631)
RmoHnu	ieu-b-4973	LRTI || id:ieu-b-4973	genus.Ruminiclostridium9.id.11357	MR Egger	9	0.285782	0.347333	0.437755		-0.394991	0.966554	1.3308	0.673686	2.62887	1.331 (0.674-2.629)
RmoHnu	ieu-b-4973	LRTI || id:ieu-b-4973	genus.Ruminiclostridium9.id.11357	Weighted median	9	-0.0186847	0.106258	0.860417		-0.226949	0.18958	0.981489	0.796961	1.20874	0.981 (0.797-1.209)
RmoHnu	ieu-b-4973	LRTI || id:ieu-b-4973	genus.Ruminiclostridium9.id.11357	Inverse variance weighted (fixed effects)	9	-0.0006406	0.0819146	0.99376	0.996735	-0.161193	0.159912	0.99936	0.851128	1.17341	0.999 (0.851-1.173)
RmoHnu	ieu-b-4973	LRTI || id:ieu-b-4973	genus.Ruminiclostridium9.id.11357	Simple mode	9	-0.00474009	0.159723	0.977052		-0.317797	0.308317	0.995271	0.727751	1.36113	0.995 (0.728-1.361)
RmoHnu	ieu-b-4973	LRTI || id:ieu-b-4973	genus.Ruminiclostridium9.id.11357	Weighted mode	9	-0.000485979	0.15238	0.997533		-0.299151	0.298179	0.999514	0.741447	1.3474	1 (0.741-1.347)
Rv99Lm	ieu-b-4973	LRTI || id:ieu-b-4973	genus..Eubacteriumbrachygroup.id.11296	MR Egger	9	0.052551	0.147724	0.732516		-0.236988	0.34209	1.05396	0.789001	1.40789	1.054 (0.789-1.408)
Rv99Lm	ieu-b-4973	LRTI || id:ieu-b-4973	genus..Eubacteriumbrachygroup.id.11296	Weighted median	9	0.0886828	0.0529749	0.0941201		-0.015148	0.192514	1.09273	0.984966	1.21229	1.093 (0.985-1.212)
Rv99Lm	ieu-b-4973	LRTI || id:ieu-b-4973	genus..Eubacteriumbrachygroup.id.11296	Inverse variance weighted (fixed effects)	9	0.0801969	0.0399571	0.0447415	0.855044	0.00188103	0.158513	1.0835	1.00188	1.17177	1.084 (1.002-1.172)
Rv99Lm	ieu-b-4973	LRTI || id:ieu-b-4973	genus..Eubacteriumbrachygroup.id.11296	Simple mode	9	0.0907034	0.0829875	0.306221		-0.0719521	0.253359	1.09494	0.930575	1.28835	1.095 (0.931-1.288)
Rv99Lm	ieu-b-4973	LRTI || id:ieu-b-4973	genus..Eubacteriumbrachygroup.id.11296	Weighted mode	9	0.0907034	0.0774819	0.275431		-0.0611612	0.242568	1.09494	0.940672	1.27452	1.095 (0.941-1.275)
sF7W2L	ieu-b-4973	LRTI || id:ieu-b-4973	genus.Howardella.id.2000	MR Egger	9	0.114826	0.168168	0.516681		-0.214783	0.444436	1.12168	0.806717	1.55961	1.122 (0.807-1.56)
sF7W2L	ieu-b-4973	LRTI || id:ieu-b-4973	genus.Howardella.id.2000	Weighted median	9	0.0883673	0.0525214	0.0924716		-0.0145746	0.191309	1.09239	0.985531	1.21083	1.092 (0.986-1.211)
sF7W2L	ieu-b-4973	LRTI || id:ieu-b-4973	genus.Howardella.id.2000	Inverse variance weighted (fixed effects)	9	0.0659351	0.0392778	0.093213	0.855044	-0.0110493	0.14292	1.06816	0.989011	1.15364	1.068 (0.989-1.154)
sF7W2L	ieu-b-4973	LRTI || id:ieu-b-4973	genus.Howardella.id.2000	Simple mode	9	0.0888998	0.0805532	0.301847		-0.0689844	0.246784	1.09297	0.933341	1.2799	1.093 (0.933-1.28)
sF7W2L	ieu-b-4973	LRTI || id:ieu-b-4973	genus.Howardella.id.2000	Weighted mode	9	0.0888998	0.0833039	0.317036		-0.0743758	0.252175	1.09297	0.928323	1.28682	1.093 (0.928-1.287)
tbXTaX	ieu-b-4973	LRTI || id:ieu-b-4973	genus.ChristensenellaceaeR.7group.id.11283	MR Egger	9	-0.0941287	0.455903	0.842304		-0.987699	0.799442	0.910166	0.372433	2.2243	0.91 (0.372-2.224)
tbXTaX	ieu-b-4973	LRTI || id:ieu-b-4973	genus.ChristensenellaceaeR.7group.id.11283	Weighted median	9	-0.198581	0.116737	0.0889251		-0.427385	0.0302238	0.819894	0.652212	1.03069	0.82 (0.652-1.031)
tbXTaX	ieu-b-4973	LRTI || id:ieu-b-4973	genus.ChristensenellaceaeR.7group.id.11283	Inverse variance weighted (multiplicative random effects)	9	-0.162726	0.134524	0.226417	0.855044	-0.426393	0.100941	0.849824	0.65286	1.10621	0.85 (0.653-1.106)
tbXTaX	ieu-b-4973	LRTI || id:ieu-b-4973	genus.ChristensenellaceaeR.7group.id.11283	Simple mode	9	-0.212814	0.20144	0.321613		-0.607637	0.182009	0.808306	0.544636	1.19962	0.808 (0.545-1.2)
tbXTaX	ieu-b-4973	LRTI || id:ieu-b-4973	genus.ChristensenellaceaeR.7group.id.11283	Weighted mode	9	-0.212814	0.195821	0.308791		-0.596622	0.170994	0.808306	0.550669	1.18648	0.808 (0.551-1.186)
TGrzdF	ieu-b-4973	LRTI || id:ieu-b-4973	genus..Eubacteriumfissicatenagroup.id.14373	MR Egger	9	0.0797907	0.209104	0.714089		-0.330053	0.489635	1.08306	0.718885	1.63172	1.083 (0.719-1.632)
TGrzdF	ieu-b-4973	LRTI || id:ieu-b-4973	genus..Eubacteriumfissicatenagroup.id.14373	Weighted median	9	-0.0402534	0.050497	0.425367		-0.139228	0.0587207	0.960546	0.87003	1.06048	0.961 (0.87-1.06)
TGrzdF	ieu-b-4973	LRTI || id:ieu-b-4973	genus..Eubacteriumfissicatenagroup.id.14373	Inverse variance weighted (fixed effects)	9	-0.0215957	0.0393471	0.583107	0.926295	-0.098716	0.0555245	0.978636	0.906	1.05709	0.979 (0.906-1.057)
TGrzdF	ieu-b-4973	LRTI || id:ieu-b-4973	genus..Eubacteriumfissicatenagroup.id.14373	Simple mode	9	-0.0464793	0.0738359	0.546578		-0.191198	0.0982391	0.954584	0.825969	1.10323	0.955 (0.826-1.103)
TGrzdF	ieu-b-4973	LRTI || id:ieu-b-4973	genus..Eubacteriumfissicatenagroup.id.14373	Weighted mode	9	-0.0458085	0.0747954	0.557242		-0.192407	0.10079	0.955225	0.824971	1.10604	0.955 (0.825-1.106)
tkl5vG	ieu-b-4973	LRTI || id:ieu-b-4973	genus.Slackia.id.825	MR Egger	6	0.225621	0.366694	0.571648		-0.493098	0.944341	1.2531	0.610731	2.57112	1.253 (0.611-2.571)
tkl5vG	ieu-b-4973	LRTI || id:ieu-b-4973	genus.Slackia.id.825	Weighted median	6	-0.01233	0.0784171	0.875059		-0.166027	0.141368	0.987746	0.847023	1.15185	0.988 (0.847-1.152)
tkl5vG	ieu-b-4973	LRTI || id:ieu-b-4973	genus.Slackia.id.825	Inverse variance weighted (fixed effects)	6	-0.033259	0.060953	0.585306	0.926295	-0.152727	0.0862088	0.967288	0.858364	1.09003	0.967 (0.858-1.09)
tkl5vG	ieu-b-4973	LRTI || id:ieu-b-4973	genus.Slackia.id.825	Simple mode	6	0.0461828	0.125705	0.728366		-0.200199	0.292564	1.04727	0.818568	1.33986	1.047 (0.819-1.34)
tkl5vG	ieu-b-4973	LRTI || id:ieu-b-4973	genus.Slackia.id.825	Weighted mode	6	0.0348546	0.113579	0.771307		-0.18776	0.257469	1.03547	0.828814	1.29365	1.035 (0.829-1.294)
TlODZI	ieu-b-4973	LRTI || id:ieu-b-4973	genus.RuminococcaceaeUCG004.id.11362	MR Egger	9	-0.56973	0.308191	0.106983		-1.17379	0.0343248	0.565678	0.309194	1.03492	0.566 (0.309-1.035)
TlODZI	ieu-b-4973	LRTI || id:ieu-b-4973	genus.RuminococcaceaeUCG004.id.11362	Weighted median	9	0.0166335	0.0851438	0.845113		-0.150248	0.183515	1.01677	0.860494	1.20143	1.017 (0.86-1.201)
TlODZI	ieu-b-4973	LRTI || id:ieu-b-4973	genus.RuminococcaceaeUCG004.id.11362	Inverse variance weighted (fixed effects)	9	0.0529985	0.0620905	0.393344	0.855044	-0.0686988	0.174696	1.05443	0.933608	1.19088	1.054 (0.934-1.191)
TlODZI	ieu-b-4973	LRTI || id:ieu-b-4973	genus.RuminococcaceaeUCG004.id.11362	Simple mode	9	-0.0619931	0.143397	0.676928		-0.343052	0.219066	0.939889	0.709601	1.24491	0.94 (0.71-1.245)
TlODZI	ieu-b-4973	LRTI || id:ieu-b-4973	genus.RuminococcaceaeUCG004.id.11362	Weighted mode	9	-0.0763564	0.140061	0.600504		-0.350876	0.198163	0.926486	0.704071	1.21916	0.926 (0.704-1.219)
TQSpiB	ieu-b-4973	LRTI || id:ieu-b-4973	genus.LachnospiraceaeUCG004.id.11324	MR Egger	12	-0.0669377	0.242262	0.787942		-0.541771	0.407896	0.935253	0.581717	1.50365	0.935 (0.582-1.504)
TQSpiB	ieu-b-4973	LRTI || id:ieu-b-4973	genus.LachnospiraceaeUCG004.id.11324	Weighted median	12	0.0429436	0.0885643	0.627757		-0.130642	0.21653	1.04388	0.877532	1.24176	1.044 (0.878-1.242)
TQSpiB	ieu-b-4973	LRTI || id:ieu-b-4973	genus.LachnospiraceaeUCG004.id.11324	Inverse variance weighted (fixed effects)	12	0.080128	0.0644185	0.213549	0.855044	-0.0461322	0.206388	1.08343	0.954916	1.22923	1.083 (0.955-1.229)
TQSpiB	ieu-b-4973	LRTI || id:ieu-b-4973	genus.LachnospiraceaeUCG004.id.11324	Simple mode	12	0.0325878	0.154681	0.836991		-0.270586	0.335762	1.03312	0.762932	1.39901	1.033 (0.763-1.399)
TQSpiB	ieu-b-4973	LRTI || id:ieu-b-4973	genus.LachnospiraceaeUCG004.id.11324	Weighted mode	12	0.0241207	0.142026	0.868225		-0.254251	0.302492	1.02441	0.775497	1.35323	1.024 (0.775-1.353)
TUj4LC	ieu-b-4973	LRTI || id:ieu-b-4973	genus.LachnospiraceaeNC2004group.id.11316	MR Egger	9	0.0886254	0.228537	0.709691		-0.359308	0.536558	1.09267	0.69816	1.71011	1.093 (0.698-1.71)
TUj4LC	ieu-b-4973	LRTI || id:ieu-b-4973	genus.LachnospiraceaeNC2004group.id.11316	Weighted median	9	-0.0482648	0.0703519	0.492683		-0.186155	0.089625	0.952881	0.830145	1.09376	0.953 (0.83-1.094)
TUj4LC	ieu-b-4973	LRTI || id:ieu-b-4973	genus.LachnospiraceaeNC2004group.id.11316	Inverse variance weighted (fixed effects)	9	-0.0563776	0.0500357	0.259849	0.855044	-0.154448	0.0416923	0.945182	0.856888	1.04257	0.945 (0.857-1.043)
TUj4LC	ieu-b-4973	LRTI || id:ieu-b-4973	genus.LachnospiraceaeNC2004group.id.11316	Simple mode	9	-0.00666533	0.110588	0.953418		-0.223419	0.210088	0.993357	0.79978	1.23379	0.993 (0.8-1.234)
TUj4LC	ieu-b-4973	LRTI || id:ieu-b-4973	genus.LachnospiraceaeNC2004group.id.11316	Weighted mode	9	0.0203311	0.117295	0.866695		-0.209566	0.250228	1.02054	0.810936	1.28432	1.021 (0.811-1.284)
uHEy8Q	ieu-b-4973	LRTI || id:ieu-b-4973	genus.Akkermansia.id.4037	MR Egger	11	-0.0916741	0.204356	0.664326		-0.492212	0.308864	0.912402	0.611273	1.36188	0.912 (0.611-1.362)
uHEy8Q	ieu-b-4973	LRTI || id:ieu-b-4973	genus.Akkermansia.id.4037	Weighted median	11	-0.0526288	0.0716858	0.462852		-0.193133	0.0878754	0.948732	0.824372	1.09185	0.949 (0.824-1.092)
uHEy8Q	ieu-b-4973	LRTI || id:ieu-b-4973	genus.Akkermansia.id.4037	Inverse variance weighted (fixed effects)	11	-0.0569109	0.058466	0.330354	0.855044	-0.171504	0.0576824	0.944678	0.842397	1.05938	0.945 (0.842-1.059)
uHEy8Q	ieu-b-4973	LRTI || id:ieu-b-4973	genus.Akkermansia.id.4037	Simple mode	11	-0.0491266	0.112115	0.670569		-0.268871	0.170618	0.952061	0.764242	1.18604	0.952 (0.764-1.186)
uHEy8Q	ieu-b-4973	LRTI || id:ieu-b-4973	genus.Akkermansia.id.4037	Weighted mode	11	-0.0480196	0.104727	0.656382		-0.253285	0.157246	0.953115	0.776247	1.17028	0.953 (0.776-1.17)
uQYGEB	ieu-b-4973	LRTI || id:ieu-b-4973	genus.Parabacteroides.id.954	MR Egger	6	0.0912152	0.275037	0.756805		-0.447858	0.630289	1.0955	0.638995	1.87815	1.096 (0.639-1.878)
uQYGEB	ieu-b-4973	LRTI || id:ieu-b-4973	genus.Parabacteroides.id.954	Weighted median	6	0.00580985	0.115519	0.959889		-0.220608	0.232228	1.00583	0.802031	1.26141	1.006 (0.802-1.261)
uQYGEB	ieu-b-4973	LRTI || id:ieu-b-4973	genus.Parabacteroides.id.954	Inverse variance weighted (fixed effects)	6	-0.0725594	0.0906332	0.423373	0.855044	-0.250201	0.105082	0.930011	0.778645	1.1108	0.93 (0.779-1.111)
uQYGEB	ieu-b-4973	LRTI || id:ieu-b-4973	genus.Parabacteroides.id.954	Simple mode	6	0.0253584	0.162344	0.881985		-0.292836	0.343552	1.02568	0.746145	1.40995	1.026 (0.746-1.41)
uQYGEB	ieu-b-4973	LRTI || id:ieu-b-4973	genus.Parabacteroides.id.954	Weighted mode	6	0.0239997	0.143698	0.873903		-0.257648	0.305648	1.02429	0.772867	1.3575	1.024 (0.773-1.358)
UYJxH8	ieu-b-4973	LRTI || id:ieu-b-4973	genus.Butyrivibrio.id.1993	MR Egger	15	0.0479302	0.143075	0.742969		-0.232497	0.328357	1.0491	0.792552	1.38869	1.049 (0.793-1.389)
UYJxH8	ieu-b-4973	LRTI || id:ieu-b-4973	genus.Butyrivibrio.id.1993	Weighted median	15	-0.042363	0.0426754	0.320866		-0.126007	0.0412808	0.958522	0.881609	1.04214	0.959 (0.882-1.042)
UYJxH8	ieu-b-4973	LRTI || id:ieu-b-4973	genus.Butyrivibrio.id.1993	Inverse variance weighted (fixed effects)	15	0.00255527	0.0285951	0.928795	0.978112	-0.053491	0.0586016	1.00256	0.947914	1.06035	1.003 (0.948-1.06)
UYJxH8	ieu-b-4973	LRTI || id:ieu-b-4973	genus.Butyrivibrio.id.1993	Simple mode	15	-0.0828623	0.0716597	0.266897		-0.223315	0.0575906	0.920478	0.799863	1.05928	0.92 (0.8-1.059)
UYJxH8	ieu-b-4973	LRTI || id:ieu-b-4973	genus.Butyrivibrio.id.1993	Weighted mode	15	-0.0828623	0.0721106	0.269769		-0.224199	0.0584745	0.920478	0.799156	1.06022	0.92 (0.799-1.06)
Vd8Fsi	ieu-b-4973	LRTI || id:ieu-b-4973	genus.Bacteroides.id.918	MR Egger	9	-0.285027	0.437126	0.535186		-1.14179	0.571739	0.751994	0.319246	1.77135	0.752 (0.319-1.771)
Vd8Fsi	ieu-b-4973	LRTI || id:ieu-b-4973	genus.Bacteroides.id.918	Weighted median	9	-0.196895	0.110627	0.0751071		-0.413724	0.0199339	0.821277	0.661184	1.02013	0.821 (0.661-1.02)
Vd8Fsi	ieu-b-4973	LRTI || id:ieu-b-4973	genus.Bacteroides.id.918	Inverse variance weighted (fixed effects)	9	-0.165888	0.0830758	0.0458439	0.855044	-0.328717	-0.00305952	0.847141	0.719847	0.996945	0.847 (0.72-0.997)
Vd8Fsi	ieu-b-4973	LRTI || id:ieu-b-4973	genus.Bacteroides.id.918	Simple mode	9	-0.222559	0.162141	0.207113		-0.540355	0.0952365	0.800467	0.582541	1.09992	0.8 (0.583-1.1)
Vd8Fsi	ieu-b-4973	LRTI || id:ieu-b-4973	genus.Bacteroides.id.918	Weighted mode	9	-0.233009	0.157268	0.176725		-0.541255	0.0752369	0.792146	0.582017	1.07814	0.792 (0.582-1.078)
W49loY	ieu-b-4973	LRTI || id:ieu-b-4973	genus.Olsenella.id.822	MR Egger	10	-0.0700503	0.13928	0.628553		-0.343038	0.202938	0.932347	0.709611	1.225	0.932 (0.71-1.225)
W49loY	ieu-b-4973	LRTI || id:ieu-b-4973	genus.Olsenella.id.822	Weighted median	10	0.00367513	0.0478647	0.938797		-0.0901397	0.09749	1.00368	0.913803	1.1024	1.004 (0.914-1.102)
W49loY	ieu-b-4973	LRTI || id:ieu-b-4973	genus.Olsenella.id.822	Inverse variance weighted (fixed effects)	10	0.0129608	0.0370912	0.726765	0.939298	-0.0597379	0.0856596	1.01305	0.942011	1.08944	1.013 (0.942-1.089)
W49loY	ieu-b-4973	LRTI || id:ieu-b-4973	genus.Olsenella.id.822	Simple mode	10	0.0160656	0.0780055	0.84141		-0.136825	0.168956	1.0162	0.872123	1.18407	1.016 (0.872-1.184)
W49loY	ieu-b-4973	LRTI || id:ieu-b-4973	genus.Olsenella.id.822	Weighted mode	10	0.00762346	0.0792584	0.925481		-0.147723	0.16297	1.00765	0.86267	1.177	1.008 (0.863-1.177)
w5yhuV	ieu-b-4973	LRTI || id:ieu-b-4973	genus.Romboutsia.id.11347	MR Egger	13	-0.0952185	0.140962	0.513313		-0.371503	0.181066	0.909174	0.689697	1.19849	0.909 (0.69-1.198)
w5yhuV	ieu-b-4973	LRTI || id:ieu-b-4973	genus.Romboutsia.id.11347	Weighted median	13	0.00740072	0.0732796	0.919556		-0.136227	0.151029	1.00743	0.872644	1.16303	1.007 (0.873-1.163)
w5yhuV	ieu-b-4973	LRTI || id:ieu-b-4973	genus.Romboutsia.id.11347	Inverse variance weighted (fixed effects)	13	0.00828837	0.0558026	0.881924	0.978112	-0.101085	0.117661	1.00832	0.903856	1.12486	1.008 (0.904-1.125)
w5yhuV	ieu-b-4973	LRTI || id:ieu-b-4973	genus.Romboutsia.id.11347	Simple mode	13	0.00832875	0.130452	0.950145		-0.247357	0.264014	1.00836	0.780862	1.30215	1.008 (0.781-1.302)
w5yhuV	ieu-b-4973	LRTI || id:ieu-b-4973	genus.Romboutsia.id.11347	Weighted mode	13	0.0135047	0.105452	0.900219		-0.193181	0.22019	1.0136	0.824333	1.24631	1.014 (0.824-1.246)
WaNFee	ieu-b-4973	LRTI || id:ieu-b-4973	genus.Desulfovibrio.id.3173	MR Egger	10	0.109325	0.165667	0.527852		-0.215383	0.434033	1.11552	0.806232	1.54347	1.116 (0.806-1.543)
WaNFee	ieu-b-4973	LRTI || id:ieu-b-4973	genus.Desulfovibrio.id.3173	Weighted median	10	0.0928932	0.074136	0.210202		-0.0524133	0.2382	1.09734	0.948937	1.26896	1.097 (0.949-1.269)
WaNFee	ieu-b-4973	LRTI || id:ieu-b-4973	genus.Desulfovibrio.id.3173	Inverse variance weighted (fixed effects)	10	0.0607366	0.0562951	0.280633	0.855044	-0.0496017	0.171075	1.06262	0.951608	1.18658	1.063 (0.952-1.187)
WaNFee	ieu-b-4973	LRTI || id:ieu-b-4973	genus.Desulfovibrio.id.3173	Simple mode	10	-0.0626315	0.123649	0.624661		-0.304983	0.17972	0.93929	0.737136	1.19688	0.939 (0.737-1.197)
WaNFee	ieu-b-4973	LRTI || id:ieu-b-4973	genus.Desulfovibrio.id.3173	Weighted mode	10	-0.0589941	0.123709	0.644814		-0.301463	0.183475	0.942712	0.739735	1.20138	0.943 (0.74-1.201)
WCt5pC	ieu-b-4973	LRTI || id:ieu-b-4973	genus.Anaerofilum.id.2053	MR Egger	10	-0.427778	0.208318	0.0741056		-0.83608	-0.0194754	0.651956	0.433406	0.980713	0.652 (0.433-0.981)
WCt5pC	ieu-b-4973	LRTI || id:ieu-b-4973	genus.Anaerofilum.id.2053	Weighted median	10	-0.0568372	0.0527458	0.281227		-0.160219	0.0465447	0.944748	0.851957	1.04764	0.945 (0.852-1.048)
WCt5pC	ieu-b-4973	LRTI || id:ieu-b-4973	genus.Anaerofilum.id.2053	Inverse variance weighted (fixed effects)	10	-0.0315723	0.0416306	0.448216	0.855044	-0.113168	0.0500236	0.968921	0.893	1.0513	0.969 (0.893-1.051)
WCt5pC	ieu-b-4973	LRTI || id:ieu-b-4973	genus.Anaerofilum.id.2053	Simple mode	10	-0.0719754	0.0907053	0.447896		-0.249758	0.105807	0.930554	0.778989	1.11161	0.931 (0.779-1.112)
WCt5pC	ieu-b-4973	LRTI || id:ieu-b-4973	genus.Anaerofilum.id.2053	Weighted mode	10	-0.0719754	0.0886319	0.437701		-0.245694	0.101743	0.930554	0.782162	1.1071	0.931 (0.782-1.107)
wFbL6J	ieu-b-4973	LRTI || id:ieu-b-4973	genus.Marvinbryantia.id.2005	MR Egger	10	-0.317255	0.28775	0.302288		-0.881245	0.246735	0.728145	0.414267	1.27984	0.728 (0.414-1.28)
wFbL6J	ieu-b-4973	LRTI || id:ieu-b-4973	genus.Marvinbryantia.id.2005	Weighted median	10	-0.0880886	0.0887621	0.320996		-0.262062	0.0858851	0.91568	0.769463	1.08968	0.916 (0.769-1.09)
wFbL6J	ieu-b-4973	LRTI || id:ieu-b-4973	genus.Marvinbryantia.id.2005	Inverse variance weighted (fixed effects)	10	-0.0207515	0.064442	0.747439	0.942266	-0.147058	0.105555	0.979462	0.863244	1.11133	0.979 (0.863-1.111)
wFbL6J	ieu-b-4973	LRTI || id:ieu-b-4973	genus.Marvinbryantia.id.2005	Simple mode	10	-0.159287	0.161332	0.349283		-0.475498	0.156924	0.852752	0.621575	1.16991	0.853 (0.622-1.17)
wFbL6J	ieu-b-4973	LRTI || id:ieu-b-4973	genus.Marvinbryantia.id.2005	Weighted mode	10	-0.153403	0.161137	0.365962		-0.469232	0.162426	0.857784	0.625483	1.17636	0.858 (0.625-1.176)
wIF1Yn	ieu-b-4973	LRTI || id:ieu-b-4973	genus.LachnospiraceaeUCG001.id.11321	MR Egger	13	-0.175288	0.239043	0.478718		-0.643813	0.293237	0.839215	0.525286	1.34076	0.839 (0.525-1.341)
wIF1Yn	ieu-b-4973	LRTI || id:ieu-b-4973	genus.LachnospiraceaeUCG001.id.11321	Weighted median	13	0.0293326	0.0708795	0.678993		-0.109591	0.168256	1.02977	0.8962	1.18324	1.03 (0.896-1.183)
wIF1Yn	ieu-b-4973	LRTI || id:ieu-b-4973	genus.LachnospiraceaeUCG001.id.11321	Inverse variance weighted (fixed effects)	13	0.0328668	0.0515243	0.523545	0.890027	-0.0681207	0.133854	1.03341	0.934148	1.14323	1.033 (0.934-1.143)
wIF1Yn	ieu-b-4973	LRTI || id:ieu-b-4973	genus.LachnospiraceaeUCG001.id.11321	Simple mode	13	0.129981	0.14384	0.383962		-0.151945	0.411908	1.13881	0.859035	1.50969	1.139 (0.859-1.51)
wIF1Yn	ieu-b-4973	LRTI || id:ieu-b-4973	genus.LachnospiraceaeUCG001.id.11321	Weighted mode	13	-0.0865155	0.136526	0.538172		-0.354106	0.181075	0.917121	0.701801	1.1985	0.917 (0.702-1.199)
wJFco0	ieu-b-4973	LRTI || id:ieu-b-4973	genus.Veillonella.id.2198	MR Egger	7	0.467836	0.390064	0.284111		-0.29669	1.23236	1.59654	0.743274	3.42932	1.597 (0.743-3.429)
wJFco0	ieu-b-4973	LRTI || id:ieu-b-4973	genus.Veillonella.id.2198	Weighted median	7	0.000480324	0.0953516	0.995981		-0.186409	0.18737	1.00048	0.829934	1.20607	1 (0.83-1.206)
wJFco0	ieu-b-4973	LRTI || id:ieu-b-4973	genus.Veillonella.id.2198	Inverse variance weighted (fixed effects)	7	-0.0236952	0.0664737	0.721496	0.939298	-0.153984	0.106593	0.976583	0.857286	1.11248	0.977 (0.857-1.112)
wJFco0	ieu-b-4973	LRTI || id:ieu-b-4973	genus.Veillonella.id.2198	Simple mode	7	-0.0214301	0.124596	0.869095		-0.265639	0.222778	0.978798	0.766716	1.24954	0.979 (0.767-1.25)
wJFco0	ieu-b-4973	LRTI || id:ieu-b-4973	genus.Veillonella.id.2198	Weighted mode	7	-0.013252	0.121285	0.916556		-0.25097	0.224466	0.986835	0.778046	1.25165	0.987 (0.778-1.252)
wn5rK2	ieu-b-4973	LRTI || id:ieu-b-4973	genus.ErysipelotrichaceaeUCG003.id.11384	MR Egger	16	0.0287815	0.156936	0.857117		-0.278814	0.336376	1.0292	0.756681	1.39987	1.029 (0.757-1.4)
wn5rK2	ieu-b-4973	LRTI || id:ieu-b-4973	genus.ErysipelotrichaceaeUCG003.id.11384	Weighted median	16	0.0203408	0.0769443	0.791505		-0.13047	0.171152	1.02055	0.877683	1.18667	1.021 (0.878-1.187)
wn5rK2	ieu-b-4973	LRTI || id:ieu-b-4973	genus.ErysipelotrichaceaeUCG003.id.11384	Inverse variance weighted (fixed effects)	16	-0.0587806	0.0530443	0.267801	0.855044	-0.162748	0.0451863	0.942914	0.849806	1.04622	0.943 (0.85-1.046)
wn5rK2	ieu-b-4973	LRTI || id:ieu-b-4973	genus.ErysipelotrichaceaeUCG003.id.11384	Simple mode	16	0.0721303	0.129173	0.58481		-0.181048	0.325309	1.0748	0.834395	1.38446	1.075 (0.834-1.384)
wn5rK2	ieu-b-4973	LRTI || id:ieu-b-4973	genus.ErysipelotrichaceaeUCG003.id.11384	Weighted mode	16	0.0692199	0.124549	0.586567		-0.174896	0.313336	1.07167	0.839544	1.36798	1.072 (0.84-1.368)
wQYhwp	ieu-b-4973	LRTI || id:ieu-b-4973	genus.Odoribacter.id.952	MR Egger	7	0.0772406	0.275625	0.79052		-0.462984	0.617466	1.0803	0.629402	1.85422	1.08 (0.629-1.854)
wQYhwp	ieu-b-4973	LRTI || id:ieu-b-4973	genus.Odoribacter.id.952	Weighted median	7	0.0184826	0.115554	0.872922		-0.208002	0.244968	1.01865	0.812205	1.27758	1.019 (0.812-1.278)
wQYhwp	ieu-b-4973	LRTI || id:ieu-b-4973	genus.Odoribacter.id.952	Inverse variance weighted (fixed effects)	7	0.0782304	0.0853952	0.359615	0.855044	-0.0891442	0.245605	1.08137	0.914714	1.27839	1.081 (0.915-1.278)
wQYhwp	ieu-b-4973	LRTI || id:ieu-b-4973	genus.Odoribacter.id.952	Simple mode	7	0.00200076	0.164917	0.990714		-0.321236	0.325237	1.002	0.725252	1.38436	1.002 (0.725-1.384)
wQYhwp	ieu-b-4973	LRTI || id:ieu-b-4973	genus.Odoribacter.id.952	Weighted mode	7	-0.0028171	0.163864	0.986841		-0.32399	0.318356	0.997187	0.723257	1.37487	0.997 (0.723-1.375)
WvdQyb	ieu-b-4973	LRTI || id:ieu-b-4973	genus..Eubacteriumeligensgroup.id.14372	MR Egger	7	-0.0252922	0.419029	0.954208		-0.846589	0.796005	0.975025	0.428875	2.21667	0.975 (0.429-2.217)
WvdQyb	ieu-b-4973	LRTI || id:ieu-b-4973	genus..Eubacteriumeligensgroup.id.14372	Weighted median	7	0.0369668	0.122651	0.763111		-0.203429	0.277363	1.03766	0.815928	1.31965	1.038 (0.816-1.32)
WvdQyb	ieu-b-4973	LRTI || id:ieu-b-4973	genus..Eubacteriumeligensgroup.id.14372	Inverse variance weighted (fixed effects)	7	0.115098	0.0847673	0.174524	0.855044	-0.0510459	0.281242	1.12198	0.950235	1.32477	1.122 (0.95-1.325)
WvdQyb	ieu-b-4973	LRTI || id:ieu-b-4973	genus..Eubacteriumeligensgroup.id.14372	Simple mode	7	-0.0841147	0.20556	0.696601		-0.487012	0.318783	0.919326	0.61446	1.37545	0.919 (0.614-1.375)
WvdQyb	ieu-b-4973	LRTI || id:ieu-b-4973	genus..Eubacteriumeligensgroup.id.14372	Weighted mode	7	-0.05945	0.184513	0.758233		-0.421096	0.302196	0.942283	0.656327	1.35283	0.942 (0.656-1.353)
xCukIr	ieu-b-4973	LRTI || id:ieu-b-4973	genus.Dialister.id.2183	MR Egger	11	0.0894002	0.248715	0.727548		-0.39808	0.576881	1.09352	0.671608	1.78048	1.094 (0.672-1.78)
xCukIr	ieu-b-4973	LRTI || id:ieu-b-4973	genus.Dialister.id.2183	Weighted median	11	-0.0618776	0.0862947	0.473343		-0.231015	0.10726	0.939998	0.793727	1.11322	0.94 (0.794-1.113)
xCukIr	ieu-b-4973	LRTI || id:ieu-b-4973	genus.Dialister.id.2183	Inverse variance weighted (fixed effects)	11	-0.051021	0.0622395	0.412357	0.855044	-0.17301	0.0709684	0.950259	0.841129	1.07355	0.95 (0.841-1.074)
xCukIr	ieu-b-4973	LRTI || id:ieu-b-4973	genus.Dialister.id.2183	Simple mode	11	-0.11466	0.138659	0.427572		-0.386433	0.157112	0.891669	0.679476	1.17013	0.892 (0.679-1.17)
xCukIr	ieu-b-4973	LRTI || id:ieu-b-4973	genus.Dialister.id.2183	Weighted mode	11	-0.0972439	0.137668	0.496088		-0.367073	0.172585	0.907335	0.692759	1.18837	0.907 (0.693-1.188)
XTu0EY	ieu-b-4973	LRTI || id:ieu-b-4973	genus.Intestinimonas.id.2062	MR Egger	17	0.152417	0.115913	0.208283		-0.0747724	0.379607	1.16465	0.927955	1.46171	1.165 (0.928-1.462)
XTu0EY	ieu-b-4973	LRTI || id:ieu-b-4973	genus.Intestinimonas.id.2062	Weighted median	17	0.0658887	0.0640902	0.303921		-0.0597282	0.191506	1.06811	0.942021	1.21107	1.068 (0.942-1.211)
XTu0EY	ieu-b-4973	LRTI || id:ieu-b-4973	genus.Intestinimonas.id.2062	Inverse variance weighted (fixed effects)	17	0.0888096	0.0456953	0.0519539	0.855044	-0.00075326	0.178372	1.09287	0.999247	1.19527	1.093 (0.999-1.195)
XTu0EY	ieu-b-4973	LRTI || id:ieu-b-4973	genus.Intestinimonas.id.2062	Simple mode	17	0.0647202	0.120405	0.598305		-0.171273	0.300714	1.06686	0.842591	1.35082	1.067 (0.843-1.351)
XTu0EY	ieu-b-4973	LRTI || id:ieu-b-4973	genus.Intestinimonas.id.2062	Weighted mode	17	0.0538833	0.129084	0.681912		-0.199121	0.306887	1.05536	0.819451	1.35919	1.055 (0.819-1.359)
XVFzMF	ieu-b-4973	LRTI || id:ieu-b-4973	genus.Holdemania.id.2157	MR Egger	15	0.00317073	0.131309	0.981102		-0.254195	0.260536	1.00318	0.775541	1.29763	1.003 (0.776-1.298)
XVFzMF	ieu-b-4973	LRTI || id:ieu-b-4973	genus.Holdemania.id.2157	Weighted median	15	0.11739	0.0627216	0.0612618		-0.0055445	0.240324	1.12456	0.994471	1.27166	1.125 (0.994-1.272)
XVFzMF	ieu-b-4973	LRTI || id:ieu-b-4973	genus.Holdemania.id.2157	Inverse variance weighted (fixed effects)	15	0.0509711	0.0434088	0.240311	0.855044	-0.0341102	0.136052	1.05229	0.966465	1.14574	1.052 (0.966-1.146)
XVFzMF	ieu-b-4973	LRTI || id:ieu-b-4973	genus.Holdemania.id.2157	Simple mode	15	0.171874	0.119709	0.173035		-0.0627554	0.406503	1.18753	0.939173	1.50156	1.188 (0.939-1.502)
XVFzMF	ieu-b-4973	LRTI || id:ieu-b-4973	genus.Holdemania.id.2157	Weighted mode	15	0.156389	0.0978395	0.132267		-0.0353765	0.348154	1.16928	0.965242	1.41645	1.169 (0.965-1.416)
y0FJ9U	ieu-b-4973	LRTI || id:ieu-b-4973	genus.LachnospiraceaeND3007group.id.11317	MR Egger	3	-1.5201	2.32116	0.630885		-6.06957	3.02937	0.21869	0.00231216	20.6842	0.219 (0.002-20.684)
y0FJ9U	ieu-b-4973	LRTI || id:ieu-b-4973	genus.LachnospiraceaeND3007group.id.11317	Weighted median	3	0.0448326	0.169778	0.791729		-0.287933	0.377598	1.04585	0.749812	1.45878	1.046 (0.75-1.459)
y0FJ9U	ieu-b-4973	LRTI || id:ieu-b-4973	genus.LachnospiraceaeND3007group.id.11317	Inverse variance weighted (fixed effects)	3	0.0245125	0.137932	0.858948	0.973474	-0.245835	0.29486	1.02482	0.782051	1.34294	1.025 (0.782-1.343)
y0FJ9U	ieu-b-4973	LRTI || id:ieu-b-4973	genus.LachnospiraceaeND3007group.id.11317	Simple mode	3	0.0722555	0.188811	0.738793		-0.297813	0.442324	1.07493	0.74244	1.55632	1.075 (0.742-1.556)
y0FJ9U	ieu-b-4973	LRTI || id:ieu-b-4973	genus.LachnospiraceaeND3007group.id.11317	Weighted mode	3	0.0688623	0.197738	0.760893		-0.318704	0.456428	1.07129	0.727091	1.57843	1.071 (0.727-1.578)
yakWtY	ieu-b-4973	LRTI || id:ieu-b-4973	genus.Butyricicoccus.id.2055	MR Egger	7	-0.128179	0.151301	0.43556		-0.424728	0.168371	0.879696	0.653948	1.18338	0.88 (0.654-1.183)
yakWtY	ieu-b-4973	LRTI || id:ieu-b-4973	genus.Butyricicoccus.id.2055	Weighted median	7	-0.0917898	0.102959	0.372652		-0.29359	0.11001	0.912297	0.745582	1.11629	0.912 (0.746-1.116)
yakWtY	ieu-b-4973	LRTI || id:ieu-b-4973	genus.Butyricicoccus.id.2055	Inverse variance weighted (fixed effects)	7	-0.0830612	0.0768866	0.280005	0.855044	-0.233759	0.0676365	0.920295	0.791553	1.06998	0.92 (0.792-1.07)
yakWtY	ieu-b-4973	LRTI || id:ieu-b-4973	genus.Butyricicoccus.id.2055	Simple mode	7	0.074839	0.15274	0.64155		-0.224531	0.374209	1.07771	0.798891	1.45384	1.078 (0.799-1.454)
yakWtY	ieu-b-4973	LRTI || id:ieu-b-4973	genus.Butyricicoccus.id.2055	Weighted mode	7	-0.0946461	0.107506	0.412526		-0.305359	0.116066	0.909695	0.736859	1.12307	0.91 (0.737-1.123)
yerlNC	ieu-b-4973	LRTI || id:ieu-b-4973	genus.RuminococcaceaeUCG005.id.11363	MR Egger	14	-0.0630694	0.165609	0.709983		-0.387662	0.261523	0.938878	0.678641	1.29891	0.939 (0.679-1.299)
yerlNC	ieu-b-4973	LRTI || id:ieu-b-4973	genus.RuminococcaceaeUCG005.id.11363	Weighted median	14	-0.0758321	0.0762006	0.319656		-0.225185	0.0735211	0.926972	0.798368	1.07629	0.927 (0.798-1.076)
yerlNC	ieu-b-4973	LRTI || id:ieu-b-4973	genus.RuminococcaceaeUCG005.id.11363	Inverse variance weighted (fixed effects)	14	-0.0727069	0.0583468	0.212722	0.855044	-0.187067	0.0416528	0.929873	0.829389	1.04253	0.93 (0.829-1.043)
yerlNC	ieu-b-4973	LRTI || id:ieu-b-4973	genus.RuminococcaceaeUCG005.id.11363	Simple mode	14	-0.0364259	0.132018	0.78695		-0.295182	0.22233	0.96423	0.744396	1.24898	0.964 (0.744-1.249)
yerlNC	ieu-b-4973	LRTI || id:ieu-b-4973	genus.RuminococcaceaeUCG005.id.11363	Weighted mode	14	-0.0902844	0.118421	0.459429		-0.322389	0.14182	0.913671	0.724416	1.15237	0.914 (0.724-1.152)
ygbSF7	ieu-b-4973	LRTI || id:ieu-b-4973	genus.Fusicatenibacter.id.11305	MR Egger	18	-0.194825	0.312852	0.542231		-0.808014	0.418365	0.822979	0.445742	1.51947	0.823 (0.446-1.519)
ygbSF7	ieu-b-4973	LRTI || id:ieu-b-4973	genus.Fusicatenibacter.id.11305	Weighted median	18	-0.074461	0.0876867	0.395787		-0.246327	0.0974051	0.928244	0.781667	1.10231	0.928 (0.782-1.102)
ygbSF7	ieu-b-4973	LRTI || id:ieu-b-4973	genus.Fusicatenibacter.id.11305	Inverse variance weighted (multiplicative random effects)	18	-0.000314915	0.076956	0.996735	0.996735	-0.151149	0.150519	0.999685	0.85972	1.16244	1 (0.86-1.162)
ygbSF7	ieu-b-4973	LRTI || id:ieu-b-4973	genus.Fusicatenibacter.id.11305	Simple mode	18	-0.151949	0.177775	0.404586		-0.500387	0.196489	0.859032	0.606296	1.21712	0.859 (0.606-1.217)
ygbSF7	ieu-b-4973	LRTI || id:ieu-b-4973	genus.Fusicatenibacter.id.11305	Weighted mode	18	-0.155936	0.177716	0.392478		-0.50426	0.192388	0.855614	0.603952	1.21214	0.856 (0.604-1.212)
yLt27i	ieu-b-4973	LRTI || id:ieu-b-4973	genus.Senegalimassilia.id.11160	MR Egger	4	0.12693	0.242854	0.653341		-0.349063	0.602923	1.13534	0.705348	1.82745	1.135 (0.705-1.827)
yLt27i	ieu-b-4973	LRTI || id:ieu-b-4973	genus.Senegalimassilia.id.11160	Weighted median	4	-0.0515293	0.0896865	0.565596		-0.227315	0.124256	0.949776	0.79667	1.13231	0.95 (0.797-1.132)
yLt27i	ieu-b-4973	LRTI || id:ieu-b-4973	genus.Senegalimassilia.id.11160	Inverse variance weighted (fixed effects)	4	-0.0799438	0.0760789	0.29335	0.855044	-0.229059	0.0691708	0.923168	0.795282	1.07162	0.923 (0.795-1.072)
yLt27i	ieu-b-4973	LRTI || id:ieu-b-4973	genus.Senegalimassilia.id.11160	Simple mode	4	-0.043163	0.118237	0.73929		-0.274908	0.188582	0.957755	0.759642	1.20754	0.958 (0.76-1.208)
yLt27i	ieu-b-4973	LRTI || id:ieu-b-4973	genus.Senegalimassilia.id.11160	Weighted mode	4	-0.0332644	0.116868	0.794443		-0.262326	0.195798	0.967283	0.76926	1.21628	0.967 (0.769-1.216)
YXZeGZ	ieu-b-4973	LRTI || id:ieu-b-4973	genus.Alistipes.id.968	MR Egger	14	-0.284583	0.37065	0.457451		-1.01106	0.44189	0.752328	0.363834	1.55564	0.752 (0.364-1.556)
YXZeGZ	ieu-b-4973	LRTI || id:ieu-b-4973	genus.Alistipes.id.968	Weighted median	14	0.0783738	0.0974049	0.42104		-0.11254	0.269287	1.08153	0.893562	1.30903	1.082 (0.894-1.309)
YXZeGZ	ieu-b-4973	LRTI || id:ieu-b-4973	genus.Alistipes.id.968	Inverse variance weighted (fixed effects)	14	-0.0217667	0.0689471	0.752229	0.942266	-0.156903	0.11337	0.978468	0.854787	1.12005	0.978 (0.855-1.12)
YXZeGZ	ieu-b-4973	LRTI || id:ieu-b-4973	genus.Alistipes.id.968	Simple mode	14	0.147978	0.178121	0.421099		-0.201139	0.497095	1.15949	0.817798	1.64394	1.159 (0.818-1.644)
YXZeGZ	ieu-b-4973	LRTI || id:ieu-b-4973	genus.Alistipes.id.968	Weighted mode	14	0.141228	0.172418	0.427488		-0.196711	0.479168	1.15169	0.821428	1.61473	1.152 (0.821-1.615)
YYHfMs	ieu-b-4973	LRTI || id:ieu-b-4973	genus.Gordonibacter.id.821	MR Egger	12	-0.14338	0.146046	0.34938		-0.42963	0.14287	0.866425	0.65075	1.15358	0.866 (0.651-1.154)
YYHfMs	ieu-b-4973	LRTI || id:ieu-b-4973	genus.Gordonibacter.id.821	Weighted median	12	-0.0149013	0.0426539	0.726824		-0.0985029	0.0687004	0.985209	0.906193	1.07112	0.985 (0.906-1.071)
YYHfMs	ieu-b-4973	LRTI || id:ieu-b-4973	genus.Gordonibacter.id.821	Inverse variance weighted (fixed effects)	12	0.00891484	0.0342057	0.794382	0.947986	-0.0581283	0.075958	1.00895	0.943529	1.07892	1.009 (0.944-1.079)
YYHfMs	ieu-b-4973	LRTI || id:ieu-b-4973	genus.Gordonibacter.id.821	Simple mode	12	-0.0401736	0.0744513	0.600228		-0.186098	0.105751	0.960623	0.830192	1.11155	0.961 (0.83-1.112)
YYHfMs	ieu-b-4973	LRTI || id:ieu-b-4973	genus.Gordonibacter.id.821	Weighted mode	12	-0.0426067	0.0715528	0.563588		-0.18285	0.0976369	0.958288	0.832893	1.10256	0.958 (0.833-1.103)
zaZf8A	ieu-b-4973	LRTI || id:ieu-b-4973	genus.Oscillospira.id.2064	MR Egger	8	-0.19132	0.268796	0.503332		-0.71816	0.335521	0.825869	0.487649	1.39867	0.826 (0.488-1.399)
zaZf8A	ieu-b-4973	LRTI || id:ieu-b-4973	genus.Oscillospira.id.2064	Weighted median	8	0.0275694	0.0865973	0.750209		-0.142161	0.1973	1.02795	0.867481	1.21811	1.028 (0.867-1.218)
zaZf8A	ieu-b-4973	LRTI || id:ieu-b-4973	genus.Oscillospira.id.2064	Inverse variance weighted (fixed effects)	8	-0.0253185	0.0653939	0.698631	0.939298	-0.153491	0.102854	0.974999	0.857709	1.10833	0.975 (0.858-1.108)
zaZf8A	ieu-b-4973	LRTI || id:ieu-b-4973	genus.Oscillospira.id.2064	Simple mode	8	0.0500843	0.141379	0.733579		-0.227019	0.327188	1.05136	0.796905	1.38706	1.051 (0.797-1.387)
zaZf8A	ieu-b-4973	LRTI || id:ieu-b-4973	genus.Oscillospira.id.2064	Weighted mode	8	0.0559859	0.145971	0.712701		-0.230117	0.342089	1.05758	0.794441	1.40788	1.058 (0.794-1.408)
zkWLyI	ieu-b-4973	LRTI || id:ieu-b-4973	genus.Allisonella.id.2174	MR Egger	6	-0.00128991	0.366259	0.997359		-0.719157	0.716577	0.998711	0.487163	2.04741	0.999 (0.487-2.047)
zkWLyI	ieu-b-4973	LRTI || id:ieu-b-4973	genus.Allisonella.id.2174	Weighted median	6	-0.00547959	0.057793	0.924462		-0.118754	0.107795	0.994535	0.888026	1.11382	0.995 (0.888-1.114)
zkWLyI	ieu-b-4973	LRTI || id:ieu-b-4973	genus.Allisonella.id.2174	Inverse variance weighted (fixed effects)	6	-0.0337288	0.042734	0.429952	0.855044	-0.117487	0.0500298	0.966834	0.889152	1.0513	0.967 (0.889-1.051)
zkWLyI	ieu-b-4973	LRTI || id:ieu-b-4973	genus.Allisonella.id.2174	Simple mode	6	-0.0203017	0.0820653	0.814448		-0.18115	0.140546	0.979903	0.834311	1.1509	0.98 (0.834-1.151)
zkWLyI	ieu-b-4973	LRTI || id:ieu-b-4973	genus.Allisonella.id.2174	Weighted mode	6	-0.0150387	0.0716561	0.84205		-0.155485	0.125407	0.985074	0.856	1.13361	0.985 (0.856-1.134)
1zf0TZ	ieu-b-4973	LRTI || id:ieu-b-4973	family.Streptococcaceae.id.1850	MR Egger	13	-0.403878	0.316448	0.228142		-1.02412	0.216359	0.667725	0.359114	1.24155	0.668 (0.359-1.242)
1zf0TZ	ieu-b-4973	LRTI || id:ieu-b-4973	family.Streptococcaceae.id.1850	Weighted median	13	-0.0776923	0.0994497	0.434672		-0.272614	0.117229	0.925249	0.761387	1.12438	0.925 (0.761-1.124)
1zf0TZ	ieu-b-4973	LRTI || id:ieu-b-4973	family.Streptococcaceae.id.1850	Inverse variance weighted (fixed effects)	13	-0.0495806	0.0666844	0.457172	0.849366	-0.180282	0.0811208	0.951628	0.835035	1.0845	0.952 (0.835-1.085)
1zf0TZ	ieu-b-4973	LRTI || id:ieu-b-4973	family.Streptococcaceae.id.1850	Simple mode	13	-0.113887	0.185445	0.550597		-0.477359	0.249586	0.892359	0.620419	1.28349	0.892 (0.62-1.283)
1zf0TZ	ieu-b-4973	LRTI || id:ieu-b-4973	family.Streptococcaceae.id.1850	Weighted mode	13	-0.125373	0.178849	0.496673		-0.475916	0.225171	0.882168	0.621316	1.25254	0.882 (0.621-1.253)
31r1VV	ieu-b-4973	LRTI || id:ieu-b-4973	family.Christensenellaceae.id.1866	MR Egger	11	-0.0833629	0.140364	0.567202		-0.358477	0.191751	0.920017	0.69874	1.21137	0.92 (0.699-1.211)
31r1VV	ieu-b-4973	LRTI || id:ieu-b-4973	family.Christensenellaceae.id.1866	Weighted median	11	0.0016422	0.0887537	0.985238		-0.172315	0.175599	1.00164	0.841714	1.19196	1.002 (0.842-1.192)
31r1VV	ieu-b-4973	LRTI || id:ieu-b-4973	family.Christensenellaceae.id.1866	Inverse variance weighted (fixed effects)	11	0.0124326	0.0654821	0.849417	0.968954	-0.115912	0.140778	1.01251	0.890553	1.15117	1.013 (0.891-1.151)
31r1VV	ieu-b-4973	LRTI || id:ieu-b-4973	family.Christensenellaceae.id.1866	Simple mode	11	-0.0831048	0.171253	0.637937		-0.418761	0.252551	0.920255	0.657862	1.28731	0.92 (0.658-1.287)
31r1VV	ieu-b-4973	LRTI || id:ieu-b-4973	family.Christensenellaceae.id.1866	Weighted mode	11	-0.129911	0.131783	0.347487		-0.388206	0.128385	0.878174	0.678273	1.13699	0.878 (0.678-1.137)
6jMcBB	ieu-b-4973	LRTI || id:ieu-b-4973	family.Desulfovibrionaceae.id.3169	MR Egger	10	0.0172022	0.169221	0.921532		-0.314472	0.348876	1.01735	0.730174	1.41747	1.017 (0.73-1.417)
6jMcBB	ieu-b-4973	LRTI || id:ieu-b-4973	family.Desulfovibrionaceae.id.3169	Weighted median	10	0.014416	0.0921992	0.875752		-0.166295	0.195127	1.01452	0.846797	1.21546	1.015 (0.847-1.215)
6jMcBB	ieu-b-4973	LRTI || id:ieu-b-4973	family.Desulfovibrionaceae.id.3169	Inverse variance weighted (fixed effects)	10	0.0962357	0.0669258	0.15045	0.618454	-0.034939	0.22741	1.10102	0.965664	1.25534	1.101 (0.966-1.255)
6jMcBB	ieu-b-4973	LRTI || id:ieu-b-4973	family.Desulfovibrionaceae.id.3169	Simple mode	10	-0.0280433	0.173911	0.875458		-0.36891	0.312823	0.972346	0.691488	1.36728	0.972 (0.691-1.367)
6jMcBB	ieu-b-4973	LRTI || id:ieu-b-4973	family.Desulfovibrionaceae.id.3169	Weighted mode	10	-0.0378931	0.131949	0.780477		-0.296513	0.220727	0.962816	0.743406	1.24698	0.963 (0.743-1.247)
axDRMS	ieu-b-4973	LRTI || id:ieu-b-4973	family.Prevotellaceae.id.960	MR Egger	16	-0.168128	0.323909	0.611828		-0.802989	0.466734	0.845246	0.447988	1.59478	0.845 (0.448-1.595)
axDRMS	ieu-b-4973	LRTI || id:ieu-b-4973	family.Prevotellaceae.id.960	Weighted median	16	-0.0123996	0.0869584	0.886613		-0.182838	0.158039	0.987677	0.832903	1.17121	0.988 (0.833-1.171)
axDRMS	ieu-b-4973	LRTI || id:ieu-b-4973	family.Prevotellaceae.id.960	Inverse variance weighted (multiplicative random effects)	16	-0.0607897	0.0881472	0.490422	0.849366	-0.233558	0.111979	0.941021	0.791712	1.11849	0.941 (0.792-1.118)
axDRMS	ieu-b-4973	LRTI || id:ieu-b-4973	family.Prevotellaceae.id.960	Simple mode	16	-0.0470049	0.143344	0.747508		-0.32796	0.23395	0.954083	0.720392	1.26358	0.954 (0.72-1.264)
axDRMS	ieu-b-4973	LRTI || id:ieu-b-4973	family.Prevotellaceae.id.960	Weighted mode	16	-0.018206	0.126049	0.887079		-0.265263	0.228851	0.981959	0.767004	1.25715	0.982 (0.767-1.257)
AXpdwL	ieu-b-4973	LRTI || id:ieu-b-4973	family.Verrucomicrobiaceae.id.4036	MR Egger	11	-0.0911025	0.204694	0.666784		-0.492304	0.310099	0.912924	0.611217	1.36356	0.913 (0.611-1.364)
AXpdwL	ieu-b-4973	LRTI || id:ieu-b-4973	family.Verrucomicrobiaceae.id.4036	Weighted median	11	-0.0526668	0.0742354	0.478041		-0.198168	0.0928346	0.948696	0.820232	1.09728	0.949 (0.82-1.097)
AXpdwL	ieu-b-4973	LRTI || id:ieu-b-4973	family.Verrucomicrobiaceae.id.4036	Inverse variance weighted (fixed effects)	11	-0.0568811	0.0584996	0.330884	0.814484	-0.17154	0.057778	0.944706	0.842366	1.05948	0.945 (0.842-1.059)
AXpdwL	ieu-b-4973	LRTI || id:ieu-b-4973	family.Verrucomicrobiaceae.id.4036	Simple mode	11	-0.0498341	0.110574	0.661831		-0.266559	0.166891	0.951387	0.766011	1.18163	0.951 (0.766-1.182)
AXpdwL	ieu-b-4973	LRTI || id:ieu-b-4973	family.Verrucomicrobiaceae.id.4036	Weighted mode	11	-0.0487248	0.107775	0.660848		-0.259964	0.162515	0.952443	0.771079	1.17647	0.952 (0.771-1.176)
BLSFBU	ieu-b-4973	LRTI || id:ieu-b-4973	family.Rikenellaceae.id.967	MR Egger	19	-0.176106	0.169489	0.31334		-0.508305	0.156093	0.838529	0.601514	1.16893	0.839 (0.602-1.169)
BLSFBU	ieu-b-4973	LRTI || id:ieu-b-4973	family.Rikenellaceae.id.967	Weighted median	19	-0.103691	0.0813648	0.202523		-0.263166	0.0557839	0.901504	0.768614	1.05737	0.902 (0.769-1.057)
BLSFBU	ieu-b-4973	LRTI || id:ieu-b-4973	family.Rikenellaceae.id.967	Inverse variance weighted (fixed effects)	19	-0.0846901	0.0554599	0.126748	0.618454	-0.193391	0.0240113	0.918797	0.824159	1.0243	0.919 (0.824-1.024)
BLSFBU	ieu-b-4973	LRTI || id:ieu-b-4973	family.Rikenellaceae.id.967	Simple mode	19	-0.172076	0.155199	0.282137		-0.476267	0.132115	0.841915	0.621098	1.14124	0.842 (0.621-1.141)
BLSFBU	ieu-b-4973	LRTI || id:ieu-b-4973	family.Rikenellaceae.id.967	Weighted mode	19	-0.130838	0.134942	0.3451		-0.395324	0.133648	0.87736	0.673462	1.14299	0.877 (0.673-1.143)
Bt1upE	ieu-b-4973	LRTI || id:ieu-b-4973	family.Rhodospirillaceae.id.2717	MR Egger	15	-0.304611	0.284923	0.304475		-0.863059	0.253838	0.73741	0.42187	1.28896	0.737 (0.422-1.289)
Bt1upE	ieu-b-4973	LRTI || id:ieu-b-4973	family.Rhodospirillaceae.id.2717	Weighted median	15	-0.123707	0.0646956	0.055858		-0.25051	0.00309619	0.883639	0.778403	1.0031	0.884 (0.778-1.003)
Bt1upE	ieu-b-4973	LRTI || id:ieu-b-4973	family.Rhodospirillaceae.id.2717	Inverse variance weighted (multiplicative random effects)	15	-0.0599567	0.0589713	0.309292	0.814484	-0.175541	0.0556271	0.941805	0.839003	1.0572	0.942 (0.839-1.057)
Bt1upE	ieu-b-4973	LRTI || id:ieu-b-4973	family.Rhodospirillaceae.id.2717	Simple mode	15	-0.162599	0.111702	0.167547		-0.381535	0.0563373	0.849932	0.682812	1.05795	0.85 (0.683-1.058)
Bt1upE	ieu-b-4973	LRTI || id:ieu-b-4973	family.Rhodospirillaceae.id.2717	Weighted mode	15	-0.154433	0.10324	0.156889		-0.356783	0.0479176	0.856901	0.699924	1.04908	0.857 (0.7-1.049)
CUtsMo	ieu-b-4973	LRTI || id:ieu-b-4973	family.ClostridialesvadinBB60group.id.11286	MR Egger	15	0.262771	0.167118	0.139879		-0.0647809	0.590323	1.30053	0.937273	1.80457	1.301 (0.937-1.805)
CUtsMo	ieu-b-4973	LRTI || id:ieu-b-4973	family.ClostridialesvadinBB60group.id.11286	Weighted median	15	0.0393592	0.0673145	0.558745		-0.0925772	0.171296	1.04014	0.911579	1.18684	1.04 (0.912-1.187)
CUtsMo	ieu-b-4973	LRTI || id:ieu-b-4973	family.ClostridialesvadinBB60group.id.11286	Inverse variance weighted (fixed effects)	15	0.0399733	0.0482683	0.407586	0.849366	-0.0546326	0.134579	1.04078	0.946833	1.14406	1.041 (0.947-1.144)
CUtsMo	ieu-b-4973	LRTI || id:ieu-b-4973	family.ClostridialesvadinBB60group.id.11286	Simple mode	15	0.0609693	0.116064	0.607589		-0.166516	0.288454	1.06287	0.84661	1.33436	1.063 (0.847-1.334)
CUtsMo	ieu-b-4973	LRTI || id:ieu-b-4973	family.ClostridialesvadinBB60group.id.11286	Weighted mode	15	0.0388631	0.0939748	0.68547		-0.145328	0.223054	1.03963	0.864739	1.24989	1.04 (0.865-1.25)
d9u3Wa	ieu-b-4973	LRTI || id:ieu-b-4973	family.Lactobacillaceae.id.1836	MR Egger	9	-0.109054	0.180114	0.563973		-0.462078	0.24397	0.896682	0.629973	1.27631	0.897 (0.63-1.276)
d9u3Wa	ieu-b-4973	LRTI || id:ieu-b-4973	family.Lactobacillaceae.id.1836	Weighted median	9	0.0260116	0.0729296	0.721342		-0.116931	0.168954	1.02635	0.889647	1.18407	1.026 (0.89-1.184)
d9u3Wa	ieu-b-4973	LRTI || id:ieu-b-4973	family.Lactobacillaceae.id.1836	Inverse variance weighted (fixed effects)	9	0.00916518	0.0487232	0.850793	0.968954	-0.0863323	0.104663	1.00921	0.917289	1.11034	1.009 (0.917-1.11)
d9u3Wa	ieu-b-4973	LRTI || id:ieu-b-4973	family.Lactobacillaceae.id.1836	Simple mode	9	0.0735681	0.123245	0.567063		-0.167993	0.315129	1.07634	0.84536	1.37044	1.076 (0.845-1.37)
d9u3Wa	ieu-b-4973	LRTI || id:ieu-b-4973	family.Lactobacillaceae.id.1836	Weighted mode	9	0.0196084	0.106057	0.857919		-0.188262	0.227479	1.0198	0.828397	1.25543	1.02 (0.828-1.255)
DwGyne	ieu-b-4973	LRTI || id:ieu-b-4973	family.BacteroidalesS24.7group.id.11173	MR Egger	8	-0.0367276	0.323684	0.913361		-0.671148	0.597693	0.963939	0.511121	1.81792	0.964 (0.511-1.818)
DwGyne	ieu-b-4973	LRTI || id:ieu-b-4973	family.BacteroidalesS24.7group.id.11173	Weighted median	8	0.0557863	0.0806338	0.489033		-0.102256	0.213828	1.05737	0.902798	1.23841	1.057 (0.903-1.238)
DwGyne	ieu-b-4973	LRTI || id:ieu-b-4973	family.BacteroidalesS24.7group.id.11173	Inverse variance weighted (fixed effects)	8	0.0350469	0.0580079	0.545728	0.849366	-0.0786487	0.148742	1.03567	0.924365	1.16037	1.036 (0.924-1.16)
DwGyne	ieu-b-4973	LRTI || id:ieu-b-4973	family.BacteroidalesS24.7group.id.11173	Simple mode	8	0.194575	0.147631	0.229001		-0.094782	0.483932	1.21479	0.909571	1.62244	1.215 (0.91-1.622)
DwGyne	ieu-b-4973	LRTI || id:ieu-b-4973	family.BacteroidalesS24.7group.id.11173	Weighted mode	8	0.181017	0.1504	0.267874		-0.113767	0.475802	1.19844	0.892466	1.6093	1.198 (0.892-1.609)
FcqSNY	ieu-b-4973	LRTI || id:ieu-b-4973	family.Clostridiaceae1.id.1869	MR Egger	10	0.0935749	0.207646	0.664207		-0.31341	0.50056	1.09809	0.73095	1.64965	1.098 (0.731-1.65)
FcqSNY	ieu-b-4973	LRTI || id:ieu-b-4973	family.Clostridiaceae1.id.1869	Weighted median	10	-0.0010671	0.0915286	0.990698		-0.180463	0.178329	0.998933	0.834883	1.19522	0.999 (0.835-1.195)
FcqSNY	ieu-b-4973	LRTI || id:ieu-b-4973	family.Clostridiaceae1.id.1869	Inverse variance weighted (fixed effects)	10	0.0579625	0.0687653	0.399283	0.849366	-0.0768175	0.192742	1.05968	0.926059	1.21257	1.06 (0.926-1.213)
FcqSNY	ieu-b-4973	LRTI || id:ieu-b-4973	family.Clostridiaceae1.id.1869	Simple mode	10	-0.0486808	0.130908	0.718593		-0.30526	0.207898	0.952485	0.736932	1.23109	0.952 (0.737-1.231)
FcqSNY	ieu-b-4973	LRTI || id:ieu-b-4973	family.Clostridiaceae1.id.1869	Weighted mode	10	-0.0163894	0.126802	0.900001		-0.264921	0.232143	0.983744	0.767266	1.2613	0.984 (0.767-1.261)
FFi1Rd	ieu-b-4973	LRTI || id:ieu-b-4973	family.Actinomycetaceae.id.421	MR Egger	5	-0.0247211	0.210836	0.914069		-0.43796	0.388518	0.975582	0.645352	1.47479	0.976 (0.645-1.475)
FFi1Rd	ieu-b-4973	LRTI || id:ieu-b-4973	family.Actinomycetaceae.id.421	Weighted median	5	-0.0172595	0.0896218	0.847287		-0.192918	0.158399	0.982889	0.824549	1.17163	0.983 (0.825-1.172)
FFi1Rd	ieu-b-4973	LRTI || id:ieu-b-4973	family.Actinomycetaceae.id.421	Inverse variance weighted (fixed effects)	5	0.028667	0.0688264	0.677036	0.941963	-0.106233	0.163567	1.02908	0.899215	1.1777	1.029 (0.899-1.178)
FFi1Rd	ieu-b-4973	LRTI || id:ieu-b-4973	family.Actinomycetaceae.id.421	Simple mode	5	-0.0591807	0.118783	0.644474		-0.291995	0.173634	0.942536	0.746772	1.18962	0.943 (0.747-1.19)
FFi1Rd	ieu-b-4973	LRTI || id:ieu-b-4973	family.Actinomycetaceae.id.421	Weighted mode	5	-0.0395107	0.117215	0.753002		-0.269252	0.190231	0.96126	0.763951	1.20953	0.961 (0.764-1.21)
FXBXNG	ieu-b-4973	LRTI || id:ieu-b-4973	family.FamilyXI.id.1936	MR Egger	8	0.110394	0.238131	0.659287		-0.356343	0.577131	1.11672	0.700232	1.78092	1.117 (0.7-1.781)
FXBXNG	ieu-b-4973	LRTI || id:ieu-b-4973	family.FamilyXI.id.1936	Weighted median	8	0.068819	0.0466615	0.140252		-0.0226376	0.160276	1.07124	0.977617	1.17383	1.071 (0.978-1.174)
FXBXNG	ieu-b-4973	LRTI || id:ieu-b-4973	family.FamilyXI.id.1936	Inverse variance weighted (fixed effects)	8	0.0369529	0.0372468	0.321144	0.814484	-0.0360508	0.109957	1.03764	0.964591	1.11623	1.038 (0.965-1.116)
FXBXNG	ieu-b-4973	LRTI || id:ieu-b-4973	family.FamilyXI.id.1936	Simple mode	8	0.0767889	0.074143	0.334796		-0.0685314	0.222109	1.07981	0.933764	1.24871	1.08 (0.934-1.249)
FXBXNG	ieu-b-4973	LRTI || id:ieu-b-4973	family.FamilyXI.id.1936	Weighted mode	8	0.0778484	0.0688893	0.295684		-0.0571746	0.212871	1.08096	0.944429	1.23723	1.081 (0.944-1.237)
kodRd1	ieu-b-4973	LRTI || id:ieu-b-4973	family.Defluviitaleaceae.id.1924	MR Egger	10	-0.16241	0.168291	0.36278		-0.492261	0.167441	0.850092	0.611243	1.18228	0.85 (0.611-1.182)
kodRd1	ieu-b-4973	LRTI || id:ieu-b-4973	family.Defluviitaleaceae.id.1924	Weighted median	10	-0.00403728	0.0687895	0.953199		-0.138865	0.13079	0.995971	0.870346	1.13973	0.996 (0.87-1.14)
kodRd1	ieu-b-4973	LRTI || id:ieu-b-4973	family.Defluviitaleaceae.id.1924	Inverse variance weighted (fixed effects)	10	0.00404007	0.0525115	0.938674	0.968954	-0.0988824	0.106963	1.00405	0.905849	1.11289	1.004 (0.906-1.113)
kodRd1	ieu-b-4973	LRTI || id:ieu-b-4973	family.Defluviitaleaceae.id.1924	Simple mode	10	-0.0113175	0.101408	0.913587		-0.210076	0.187441	0.988746	0.810522	1.20616	0.989 (0.811-1.206)
kodRd1	ieu-b-4973	LRTI || id:ieu-b-4973	family.Defluviitaleaceae.id.1924	Weighted mode	10	-0.00615078	0.102242	0.953344		-0.206544	0.194243	0.993868	0.81339	1.21439	0.994 (0.813-1.214)
LRKdIa	ieu-b-4973	LRTI || id:ieu-b-4973	family.Bifidobacteriaceae.id.433	MR Egger	12	-0.528701	0.219818	0.0369872		-0.959545	-0.0978573	0.58937	0.383067	0.906778	0.589 (0.383-0.907)
LRKdIa	ieu-b-4973	LRTI || id:ieu-b-4973	family.Bifidobacteriaceae.id.433	Weighted median	12	-0.0887276	0.0852667	0.298067		-0.25585	0.0783952	0.915095	0.774258	1.08155	0.915 (0.774-1.082)
LRKdIa	ieu-b-4973	LRTI || id:ieu-b-4973	family.Bifidobacteriaceae.id.433	Inverse variance weighted (fixed effects)	12	-0.0876429	0.0627466	0.162481	0.618454	-0.210626	0.0353403	0.916088	0.810077	1.03597	0.916 (0.81-1.036)
LRKdIa	ieu-b-4973	LRTI || id:ieu-b-4973	family.Bifidobacteriaceae.id.433	Simple mode	12	0.0839415	0.176615	0.643886		-0.262224	0.430107	1.08757	0.769338	1.53742	1.088 (0.769-1.537)
LRKdIa	ieu-b-4973	LRTI || id:ieu-b-4973	family.Bifidobacteriaceae.id.433	Weighted mode	12	-0.246004	0.171951	0.180314		-0.583028	0.0910193	0.781919	0.558206	1.09529	0.782 (0.558-1.095)
m9LXEq	ieu-b-4973	LRTI || id:ieu-b-4973	family.Enterobacteriaceae.id.3469	MR Egger	6	-0.91804	0.551331	0.171216		-1.99865	0.162569	0.399301	0.135518	1.17653	0.399 (0.136-1.177)
m9LXEq	ieu-b-4973	LRTI || id:ieu-b-4973	family.Enterobacteriaceae.id.3469	Weighted median	6	-0.0460222	0.117213	0.694588		-0.27576	0.183716	0.955021	0.758995	1.20167	0.955 (0.759-1.202)
m9LXEq	ieu-b-4973	LRTI || id:ieu-b-4973	family.Enterobacteriaceae.id.3469	Inverse variance weighted (fixed effects)	6	-0.13132	0.0932467	0.159039	0.618454	-0.314084	0.0514431	0.876937	0.730458	1.05279	0.877 (0.73-1.053)
m9LXEq	ieu-b-4973	LRTI || id:ieu-b-4973	family.Enterobacteriaceae.id.3469	Simple mode	6	0.00452221	0.166955	0.979439		-0.32271	0.331755	1.00453	0.724184	1.39341	1.005 (0.724-1.393)
m9LXEq	ieu-b-4973	LRTI || id:ieu-b-4973	family.Enterobacteriaceae.id.3469	Weighted mode	6	0.00715708	0.155889	0.965158		-0.298385	0.312699	1.00718	0.742015	1.36711	1.007 (0.742-1.367)
MBOR7Y	ieu-b-4973	LRTI || id:ieu-b-4973	family.Coriobacteriaceae.id.811	MR Egger	13	0.245648	0.280896	0.400528		-0.304909	0.796205	1.27845	0.737191	2.21711	1.278 (0.737-2.217)
MBOR7Y	ieu-b-4973	LRTI || id:ieu-b-4973	family.Coriobacteriaceae.id.811	Weighted median	13	0.243909	0.0973401	0.0122195		0.0531225	0.434695	1.27623	1.05456	1.54449	1.276 (1.055-1.544)
MBOR7Y	ieu-b-4973	LRTI || id:ieu-b-4973	family.Coriobacteriaceae.id.811	Inverse variance weighted (fixed effects)	13	0.253827	0.0707235	0.000331936	0.0106219	0.115209	0.392445	1.28895	1.12211	1.4806	1.289 (1.122-1.481)
MBOR7Y	ieu-b-4973	LRTI || id:ieu-b-4973	family.Coriobacteriaceae.id.811	Simple mode	13	0.227376	0.161253	0.183914		-0.0886809	0.543433	1.2553	0.915138	1.72191	1.255 (0.915-1.722)
MBOR7Y	ieu-b-4973	LRTI || id:ieu-b-4973	family.Coriobacteriaceae.id.811	Weighted mode	13	0.227376	0.159106	0.178491		-0.0844716	0.539223	1.2553	0.918998	1.71467	1.255 (0.919-1.715)
nFlAu5	ieu-b-4973	LRTI || id:ieu-b-4973	family.Lachnospiraceae.id.1987	MR Egger	17	0.129858	0.141225	0.372377		-0.146942	0.406659	1.13867	0.863344	1.50179	1.139 (0.863-1.502)
nFlAu5	ieu-b-4973	LRTI || id:ieu-b-4973	family.Lachnospiraceae.id.1987	Weighted median	17	0.0708043	0.0754347	0.347928		-0.0770477	0.218656	1.07337	0.925846	1.2444	1.073 (0.926-1.244)
nFlAu5	ieu-b-4973	LRTI || id:ieu-b-4973	family.Lachnospiraceae.id.1987	Inverse variance weighted (fixed effects)	17	0.0700574	0.0574684	0.222822	0.71303	-0.0425807	0.182696	1.07257	0.958313	1.20045	1.073 (0.958-1.2)
nFlAu5	ieu-b-4973	LRTI || id:ieu-b-4973	family.Lachnospiraceae.id.1987	Simple mode	17	0.102405	0.141861	0.480791		-0.175642	0.380452	1.10783	0.838918	1.46295	1.108 (0.839-1.463)
nFlAu5	ieu-b-4973	LRTI || id:ieu-b-4973	family.Lachnospiraceae.id.1987	Weighted mode	17	0.079393	0.113258	0.493376		-0.142592	0.301378	1.08263	0.867108	1.35172	1.083 (0.867-1.352)
O0n2Pz	ieu-b-4973	LRTI || id:ieu-b-4973	family.Bacteroidaceae.id.917	MR Egger	9	-0.285027	0.437126	0.535186		-1.14179	0.571739	0.751994	0.319246	1.77135	0.752 (0.319-1.771)
O0n2Pz	ieu-b-4973	LRTI || id:ieu-b-4973	family.Bacteroidaceae.id.917	Weighted median	9	-0.196895	0.111284	0.0768434		-0.415011	0.0212215	0.821277	0.660333	1.02145	0.821 (0.66-1.021)
O0n2Pz	ieu-b-4973	LRTI || id:ieu-b-4973	family.Bacteroidaceae.id.917	Inverse variance weighted (fixed effects)	9	-0.165888	0.0830758	0.0458439	0.539416	-0.328717	-0.00305952	0.847141	0.719847	0.996945	0.847 (0.72-0.997)
O0n2Pz	ieu-b-4973	LRTI || id:ieu-b-4973	family.Bacteroidaceae.id.917	Simple mode	9	-0.222559	0.160974	0.204162		-0.538069	0.0929505	0.800467	0.583875	1.09741	0.8 (0.584-1.097)
O0n2Pz	ieu-b-4973	LRTI || id:ieu-b-4973	family.Bacteroidaceae.id.917	Weighted mode	9	-0.233009	0.169621	0.206793		-0.565467	0.0994484	0.792146	0.568095	1.10456	0.792 (0.568-1.105)
obtxsV	ieu-b-4973	LRTI || id:ieu-b-4973	family.Veillonellaceae.id.2172	MR Egger	19	0.151556	0.116473	0.210546		-0.0767312	0.379843	1.16364	0.926139	1.46206	1.164 (0.926-1.462)
obtxsV	ieu-b-4973	LRTI || id:ieu-b-4973	family.Veillonellaceae.id.2172	Weighted median	19	0.0739424	0.0687039	0.281817		-0.0607173	0.208602	1.07674	0.941089	1.23195	1.077 (0.941-1.232)
obtxsV	ieu-b-4973	LRTI || id:ieu-b-4973	family.Veillonellaceae.id.2172	Inverse variance weighted (fixed effects)	19	0.0103015	0.0480582	0.83027	0.968954	-0.0838927	0.104496	1.01035	0.91953	1.11015	1.01 (0.92-1.11)
obtxsV	ieu-b-4973	LRTI || id:ieu-b-4973	family.Veillonellaceae.id.2172	Simple mode	19	0.0345785	0.110619	0.758185		-0.182235	0.251392	1.03518	0.833405	1.28581	1.035 (0.833-1.286)
obtxsV	ieu-b-4973	LRTI || id:ieu-b-4973	family.Veillonellaceae.id.2172	Weighted mode	19	0.0556457	0.0862391	0.526905		-0.113383	0.224674	1.05722	0.892809	1.25191	1.057 (0.893-1.252)
oU56W6	ieu-b-4973	LRTI || id:ieu-b-4973	family.Peptostreptococcaceae.id.2042	MR Egger	13	0.132359	0.120544	0.29565		-0.103906	0.368625	1.14152	0.90131	1.44575	1.142 (0.901-1.446)
oU56W6	ieu-b-4973	LRTI || id:ieu-b-4973	family.Peptostreptococcaceae.id.2042	Weighted median	13	0.0312258	0.0778615	0.688388		-0.121383	0.183834	1.03172	0.885695	1.20182	1.032 (0.886-1.202)
oU56W6	ieu-b-4973	LRTI || id:ieu-b-4973	family.Peptostreptococcaceae.id.2042	Inverse variance weighted (fixed effects)	13	0.010242	0.0555264	0.853658	0.968954	-0.0985897	0.119074	1.01029	0.906114	1.12645	1.01 (0.906-1.126)
oU56W6	ieu-b-4973	LRTI || id:ieu-b-4973	family.Peptostreptococcaceae.id.2042	Simple mode	13	-0.00865701	0.137392	0.950796		-0.277945	0.260631	0.99138	0.757338	1.29775	0.991 (0.757-1.298)
oU56W6	ieu-b-4973	LRTI || id:ieu-b-4973	family.Peptostreptococcaceae.id.2042	Weighted mode	13	0.0763106	0.116006	0.523074		-0.15106	0.303681	1.0793	0.859796	1.35484	1.079 (0.86-1.355)
pXAgfu	ieu-b-4973	LRTI || id:ieu-b-4973	family.Acidaminococcaceae.id.2166	MR Egger	7	-0.0743547	0.230514	0.76008		-0.526162	0.377453	0.928342	0.590868	1.45856	0.928 (0.591-1.459)
pXAgfu	ieu-b-4973	LRTI || id:ieu-b-4973	family.Acidaminococcaceae.id.2166	Weighted median	7	-0.0149433	0.096972	0.877531		-0.205008	0.175122	0.985168	0.81464	1.19139	0.985 (0.815-1.191)
pXAgfu	ieu-b-4973	LRTI || id:ieu-b-4973	family.Acidaminococcaceae.id.2166	Inverse variance weighted (fixed effects)	7	-0.00185257	0.0752616	0.980362	0.980362	-0.149365	0.14566	0.998149	0.861254	1.1568	0.998 (0.861-1.157)
pXAgfu	ieu-b-4973	LRTI || id:ieu-b-4973	family.Acidaminococcaceae.id.2166	Simple mode	7	-0.129134	0.154085	0.434103		-0.431141	0.172874	0.878857	0.649767	1.18872	0.879 (0.65-1.189)
pXAgfu	ieu-b-4973	LRTI || id:ieu-b-4973	family.Acidaminococcaceae.id.2166	Weighted mode	7	-0.11632	0.151533	0.47183		-0.413325	0.180685	0.89019	0.661447	1.19804	0.89 (0.661-1.198)
Sgv0J4	ieu-b-4973	LRTI || id:ieu-b-4973	family.Victivallaceae.id.2255	MR Egger	12	0.229944	0.145727	0.145667		-0.0556814	0.515569	1.25853	0.94584	1.67459	1.259 (0.946-1.675)
Sgv0J4	ieu-b-4973	LRTI || id:ieu-b-4973	family.Victivallaceae.id.2255	Weighted median	12	-0.029221	0.0446652	0.512969		-0.116765	0.0583229	0.971202	0.889794	1.06006	0.971 (0.89-1.06)
Sgv0J4	ieu-b-4973	LRTI || id:ieu-b-4973	family.Victivallaceae.id.2255	Inverse variance weighted (fixed effects)	12	0.00413433	0.0321383	0.897641	0.968954	-0.0588568	0.0671255	1.00414	0.942842	1.06943	1.004 (0.943-1.069)
Sgv0J4	ieu-b-4973	LRTI || id:ieu-b-4973	family.Victivallaceae.id.2255	Simple mode	12	-0.0607606	0.0828135	0.478476		-0.223075	0.101554	0.941049	0.800055	1.10689	0.941 (0.8-1.107)
Sgv0J4	ieu-b-4973	LRTI || id:ieu-b-4973	family.Victivallaceae.id.2255	Weighted mode	12	-0.0541844	0.077274	0.497745		-0.205641	0.0972726	0.947257	0.814125	1.10216	0.947 (0.814-1.102)
SpO9Ka	ieu-b-4973	LRTI || id:ieu-b-4973	family.Porphyromonadaceae.id.943	MR Egger	9	-0.505273	0.352405	0.194753		-1.19599	0.185441	0.603341	0.302405	1.20375	0.603 (0.302-1.204)
SpO9Ka	ieu-b-4973	LRTI || id:ieu-b-4973	family.Porphyromonadaceae.id.943	Weighted median	9	-0.0966957	0.123304	0.43292		-0.338372	0.144981	0.907832	0.71293	1.15602	0.908 (0.713-1.156)
SpO9Ka	ieu-b-4973	LRTI || id:ieu-b-4973	family.Porphyromonadaceae.id.943	Inverse variance weighted (fixed effects)	9	-0.00655681	0.0852137	0.938667	0.968954	-0.173576	0.160462	0.993465	0.840654	1.17405	0.993 (0.841-1.174)
SpO9Ka	ieu-b-4973	LRTI || id:ieu-b-4973	family.Porphyromonadaceae.id.943	Simple mode	9	-0.0854549	0.186964	0.659779		-0.451904	0.280994	0.918095	0.636415	1.32445	0.918 (0.636-1.324)
SpO9Ka	ieu-b-4973	LRTI || id:ieu-b-4973	family.Porphyromonadaceae.id.943	Weighted mode	9	-0.0954076	0.192926	0.634225		-0.473542	0.282727	0.909002	0.622792	1.32674	0.909 (0.623-1.327)
T35lgz	ieu-b-4973	LRTI || id:ieu-b-4973	family.Oxalobacteraceae.id.2966	MR Egger	14	-0.157083	0.140859	0.286609		-0.433167	0.119001	0.854633	0.648452	1.12637	0.855 (0.648-1.126)
T35lgz	ieu-b-4973	LRTI || id:ieu-b-4973	family.Oxalobacteraceae.id.2966	Weighted median	14	-0.00227276	0.046139	0.960713		-0.0927053	0.0881598	0.99773	0.911462	1.09216	0.998 (0.911-1.092)
T35lgz	ieu-b-4973	LRTI || id:ieu-b-4973	family.Oxalobacteraceae.id.2966	Inverse variance weighted (fixed effects)	14	0.0269217	0.0354545	0.447655	0.849366	-0.0425692	0.0964125	1.02729	0.958324	1.10121	1.027 (0.958-1.101)
T35lgz	ieu-b-4973	LRTI || id:ieu-b-4973	family.Oxalobacteraceae.id.2966	Simple mode	14	-0.012999	0.0808019	0.874665		-0.171371	0.145373	0.987085	0.842509	1.15647	0.987 (0.843-1.156)
T35lgz	ieu-b-4973	LRTI || id:ieu-b-4973	family.Oxalobacteraceae.id.2966	Weighted mode	14	-0.012999	0.0796938	0.872938		-0.169199	0.143201	0.987085	0.844341	1.15396	0.987 (0.844-1.154)
T8T6Lu	ieu-b-4973	LRTI || id:ieu-b-4973	family.Peptococcaceae.id.2024	MR Egger	9	-0.0678435	0.136188	0.633639		-0.334772	0.199085	0.934407	0.715501	1.22029	0.934 (0.716-1.22)
T8T6Lu	ieu-b-4973	LRTI || id:ieu-b-4973	family.Peptococcaceae.id.2024	Weighted median	9	0.0192135	0.0748749	0.797481		-0.127541	0.165968	1.0194	0.880257	1.18054	1.019 (0.88-1.181)
T8T6Lu	ieu-b-4973	LRTI || id:ieu-b-4973	family.Peptococcaceae.id.2024	Inverse variance weighted (fixed effects)	9	0.0308383	0.0563113	0.583939	0.849366	-0.0795319	0.141209	1.03132	0.923549	1.15166	1.031 (0.924-1.152)
T8T6Lu	ieu-b-4973	LRTI || id:ieu-b-4973	family.Peptococcaceae.id.2024	Simple mode	9	0.0155281	0.133034	0.909957		-0.245219	0.276275	1.01565	0.782533	1.31821	1.016 (0.783-1.318)
T8T6Lu	ieu-b-4973	LRTI || id:ieu-b-4973	family.Peptococcaceae.id.2024	Weighted mode	9	-0.0610967	0.107832	0.586532		-0.272448	0.150254	0.940732	0.761513	1.16213	0.941 (0.762-1.162)
vlyGOP	ieu-b-4973	LRTI || id:ieu-b-4973	family.Ruminococcaceae.id.2050	MR Egger	10	0.0179854	0.14633	0.90521		-0.268821	0.304791	1.01815	0.76428	1.35634	1.018 (0.764-1.356)
vlyGOP	ieu-b-4973	LRTI || id:ieu-b-4973	family.Ruminococcaceae.id.2050	Weighted median	10	0.0351035	0.088179	0.690561		-0.137727	0.207934	1.03573	0.871336	1.23113	1.036 (0.871-1.231)
vlyGOP	ieu-b-4973	LRTI || id:ieu-b-4973	family.Ruminococcaceae.id.2050	Inverse variance weighted (fixed effects)	10	0.0203598	0.0681336	0.765076	0.968954	-0.113182	0.153902	1.02057	0.892988	1.16638	1.021 (0.893-1.166)
vlyGOP	ieu-b-4973	LRTI || id:ieu-b-4973	family.Ruminococcaceae.id.2050	Simple mode	10	0.011583	0.130703	0.931324		-0.244595	0.267761	1.01165	0.783021	1.30704	1.012 (0.783-1.307)
vlyGOP	ieu-b-4973	LRTI || id:ieu-b-4973	family.Ruminococcaceae.id.2050	Weighted mode	10	0.0356846	0.121096	0.774922		-0.201664	0.273033	1.03633	0.81737	1.31394	1.036 (0.817-1.314)
WEMGli	ieu-b-4973	LRTI || id:ieu-b-4973	family.Alcaligenaceae.id.2875	MR Egger	12	0.534831	0.320851	0.126497		-0.0940365	1.1637	1.70716	0.91025	3.20175	1.707 (0.91-3.202)
WEMGli	ieu-b-4973	LRTI || id:ieu-b-4973	family.Alcaligenaceae.id.2875	Weighted median	12	0.053082	0.0932911	0.569361		-0.129769	0.235933	1.05452	0.878299	1.26609	1.055 (0.878-1.266)
WEMGli	ieu-b-4973	LRTI || id:ieu-b-4973	family.Alcaligenaceae.id.2875	Inverse variance weighted (fixed effects)	12	0.044397	0.0698369	0.524956	0.849366	-0.0924834	0.181277	1.0454	0.911664	1.19875	1.045 (0.912-1.199)
WEMGli	ieu-b-4973	LRTI || id:ieu-b-4973	family.Alcaligenaceae.id.2875	Simple mode	12	0.0431389	0.173233	0.807932		-0.296399	0.382676	1.04408	0.743491	1.4662	1.044 (0.743-1.466)
WEMGli	ieu-b-4973	LRTI || id:ieu-b-4973	family.Alcaligenaceae.id.2875	Weighted mode	12	0.0336595	0.167327	0.844245		-0.2943	0.361619	1.03423	0.745053	1.43565	1.034 (0.745-1.436)
Xtktja	ieu-b-4973	LRTI || id:ieu-b-4973	family.Pasteurellaceae.id.3689	MR Egger	14	-0.0828563	0.0974936	0.412036		-0.273944	0.108231	0.920483	0.760375	1.11431	0.92 (0.76-1.114)
Xtktja	ieu-b-4973	LRTI || id:ieu-b-4973	family.Pasteurellaceae.id.3689	Weighted median	14	-0.04125	0.0604044	0.494671		-0.159643	0.0771426	0.959589	0.852448	1.0802	0.96 (0.852-1.08)
Xtktja	ieu-b-4973	LRTI || id:ieu-b-4973	family.Pasteurellaceae.id.3689	Inverse variance weighted (fixed effects)	14	-0.0712054	0.0426935	0.0953503	0.618454	-0.154885	0.0124739	0.931271	0.856514	1.01255	0.931 (0.857-1.013)
Xtktja	ieu-b-4973	LRTI || id:ieu-b-4973	family.Pasteurellaceae.id.3689	Simple mode	14	-0.0537526	0.0981542	0.593222		-0.246135	0.13863	0.947667	0.781817	1.1487	0.948 (0.782-1.149)
Xtktja	ieu-b-4973	LRTI || id:ieu-b-4973	family.Pasteurellaceae.id.3689	Weighted mode	14	-0.0641495	0.0873536	0.475764		-0.235363	0.107063	0.937865	0.790284	1.113	0.938 (0.79-1.113)
Y7cF3n	ieu-b-4973	LRTI || id:ieu-b-4973	family.Methanobacteriaceae.id.121	MR Egger	10	-0.188128	0.184071	0.33667		-0.548906	0.17265	0.828509	0.577581	1.18845	0.829 (0.578-1.188)
Y7cF3n	ieu-b-4973	LRTI || id:ieu-b-4973	family.Methanobacteriaceae.id.121	Weighted median	10	-0.0740781	0.052113	0.155174		-0.17622	0.0280634	0.928599	0.838434	1.02846	0.929 (0.838-1.028)
Y7cF3n	ieu-b-4973	LRTI || id:ieu-b-4973	family.Methanobacteriaceae.id.121	Inverse variance weighted (fixed effects)	10	-0.0685864	0.0350806	0.0505702	0.539416	-0.137344	0.000171588	0.933713	0.87167	1.00017	0.934 (0.872-1)
Y7cF3n	ieu-b-4973	LRTI || id:ieu-b-4973	family.Methanobacteriaceae.id.121	Simple mode	10	-0.163871	0.0842443	0.0836109		-0.32899	0.00124825	0.848852	0.719651	1.00125	0.849 (0.72-1.001)
Y7cF3n	ieu-b-4973	LRTI || id:ieu-b-4973	family.Methanobacteriaceae.id.121	Weighted mode	10	-0.156134	0.0838817	0.0956064		-0.320542	0.00827428	0.855445	0.725756	1.00831	0.855 (0.726-1.008)
yfxJv6	ieu-b-4973	LRTI || id:ieu-b-4973	family.Erysipelotrichaceae.id.2149	MR Egger	13	-0.255588	0.296949	0.407765		-0.837607	0.326432	0.774461	0.432745	1.38601	0.774 (0.433-1.386)
yfxJv6	ieu-b-4973	LRTI || id:ieu-b-4973	family.Erysipelotrichaceae.id.2149	Weighted median	13	-0.0352747	0.0933849	0.705628		-0.218309	0.14776	0.96534	0.803877	1.15923	0.965 (0.804-1.159)
yfxJv6	ieu-b-4973	LRTI || id:ieu-b-4973	family.Erysipelotrichaceae.id.2149	Inverse variance weighted (fixed effects)	13	-0.0397227	0.069779	0.569176	0.849366	-0.176489	0.097044	0.961056	0.838208	1.10191	0.961 (0.838-1.102)
yfxJv6	ieu-b-4973	LRTI || id:ieu-b-4973	family.Erysipelotrichaceae.id.2149	Simple mode	13	-0.0088735	0.158978	0.956407		-0.320471	0.302724	0.991166	0.725807	1.35354	0.991 (0.726-1.354)
yfxJv6	ieu-b-4973	LRTI || id:ieu-b-4973	family.Erysipelotrichaceae.id.2149	Weighted mode	13	-0.0355077	0.150851	0.817881		-0.331176	0.260161	0.965115	0.718079	1.29714	0.965 (0.718-1.297)
ylev3A	ieu-b-4973	LRTI || id:ieu-b-4973	family.FamilyXIII.id.1957	MR Egger	10	-0.159394	0.260566	0.557702		-0.670103	0.351315	0.85266	0.511656	1.42094	0.853 (0.512-1.421)
ylev3A	ieu-b-4973	LRTI || id:ieu-b-4973	family.FamilyXIII.id.1957	Weighted median	10	-0.104866	0.0958523	0.273937		-0.292737	0.0830041	0.900445	0.746218	1.08655	0.9 (0.746-1.087)
ylev3A	ieu-b-4973	LRTI || id:ieu-b-4973	family.FamilyXIII.id.1957	Inverse variance weighted (fixed effects)	10	-0.101234	0.0744562	0.17394	0.618454	-0.247169	0.0446996	0.903721	0.781009	1.04571	0.904 (0.781-1.046)
ylev3A	ieu-b-4973	LRTI || id:ieu-b-4973	family.FamilyXIII.id.1957	Simple mode	10	-0.0905924	0.144296	0.545718		-0.373413	0.192228	0.91339	0.688381	1.21195	0.913 (0.688-1.212)
ylev3A	ieu-b-4973	LRTI || id:ieu-b-4973	family.FamilyXIII.id.1957	Weighted mode	10	-0.0983551	0.137651	0.493017		-0.368151	0.171441	0.906327	0.692013	1.18701	0.906 (0.692-1.187)
9i4tiU	ieu-b-4973	LRTI || id:ieu-b-4973	order.Gastranaerophilales.id.1591	MR Egger	9	0.145489	0.127657	0.291908		-0.104718	0.395696	1.1566	0.900578	1.48542	1.157 (0.901-1.485)
9i4tiU	ieu-b-4973	LRTI || id:ieu-b-4973	order.Gastranaerophilales.id.1591	Weighted median	9	-0.0618256	0.0637936	0.33247		-0.186861	0.0632099	0.940047	0.829559	1.06525	0.94 (0.83-1.065)
9i4tiU	ieu-b-4973	LRTI || id:ieu-b-4973	order.Gastranaerophilales.id.1591	Inverse variance weighted (fixed effects)	9	-0.0487893	0.0458417	0.287192	0.551926	-0.138639	0.0410603	0.952382	0.870542	1.04191	0.952 (0.871-1.042)
9i4tiU	ieu-b-4973	LRTI || id:ieu-b-4973	order.Gastranaerophilales.id.1591	Simple mode	9	-0.0853231	0.0980694	0.40963		-0.277539	0.106893	0.918216	0.757646	1.11282	0.918 (0.758-1.113)
9i4tiU	ieu-b-4973	LRTI || id:ieu-b-4973	order.Gastranaerophilales.id.1591	Weighted mode	9	-0.046557	0.0969038	0.643774		-0.236489	0.143375	0.95451	0.789395	1.15416	0.955 (0.789-1.154)
aGfu8V	ieu-b-4973	LRTI || id:ieu-b-4973	order.Bifidobacteriales.id.432	MR Egger	12	-0.528701	0.219818	0.0369872		-0.959545	-0.0978573	0.58937	0.383067	0.906778	0.589 (0.383-0.907)
aGfu8V	ieu-b-4973	LRTI || id:ieu-b-4973	order.Bifidobacteriales.id.432	Weighted median	12	-0.0887276	0.0932954	0.341584		-0.271587	0.0941314	0.915095	0.762169	1.0987	0.915 (0.762-1.099)
aGfu8V	ieu-b-4973	LRTI || id:ieu-b-4973	order.Bifidobacteriales.id.432	Inverse variance weighted (fixed effects)	12	-0.0876429	0.0627466	0.162481	0.4613	-0.210626	0.0353403	0.916088	0.810077	1.03597	0.916 (0.81-1.036)
aGfu8V	ieu-b-4973	LRTI || id:ieu-b-4973	order.Bifidobacteriales.id.432	Simple mode	12	0.0839415	0.173852	0.63868		-0.256808	0.424691	1.08757	0.773516	1.52912	1.088 (0.774-1.529)
aGfu8V	ieu-b-4973	LRTI || id:ieu-b-4973	order.Bifidobacteriales.id.432	Weighted mode	12	-0.246004	0.138196	0.102662		-0.516868	0.0248597	0.781919	0.596386	1.02517	0.782 (0.596-1.025)
BPW89n	ieu-b-4973	LRTI || id:ieu-b-4973	order.Verrucomicrobiales.id.4030	MR Egger	11	-0.0907188	0.204693	0.668087		-0.491917	0.31048	0.913274	0.611453	1.36408	0.913 (0.611-1.364)
BPW89n	ieu-b-4973	LRTI || id:ieu-b-4973	order.Verrucomicrobiales.id.4030	Weighted median	11	-0.0526408	0.0747522	0.481306		-0.199155	0.0938735	0.948721	0.819423	1.09842	0.949 (0.819-1.098)
BPW89n	ieu-b-4973	LRTI || id:ieu-b-4973	order.Verrucomicrobiales.id.4030	Inverse variance weighted (fixed effects)	11	-0.0568365	0.0584865	0.331156	0.551926	-0.17147	0.057797	0.944749	0.842426	1.0595	0.945 (0.842-1.059)
BPW89n	ieu-b-4973	LRTI || id:ieu-b-4973	order.Verrucomicrobiales.id.4030	Simple mode	11	-0.0499068	0.111676	0.664478		-0.268792	0.168978	0.951318	0.764302	1.18409	0.951 (0.764-1.184)
BPW89n	ieu-b-4973	LRTI || id:ieu-b-4973	order.Verrucomicrobiales.id.4030	Weighted mode	11	-0.0487979	0.105797	0.654494		-0.256159	0.158563	0.952374	0.774019	1.17183	0.952 (0.774-1.172)
C1xV1V	ieu-b-4973	LRTI || id:ieu-b-4973	order.Victivallales.id.2254	MR Egger	8	0.0987959	0.152281	0.540505		-0.199674	0.397266	1.10384	0.818998	1.48775	1.104 (0.819-1.488)
C1xV1V	ieu-b-4973	LRTI || id:ieu-b-4973	order.Victivallales.id.2254	Weighted median	8	-0.0242194	0.0570963	0.67143		-0.136128	0.0876893	0.976072	0.872731	1.09165	0.976 (0.873-1.092)
C1xV1V	ieu-b-4973	LRTI || id:ieu-b-4973	order.Victivallales.id.2254	Inverse variance weighted (fixed effects)	8	-0.0037955	0.0440618	0.931355	0.931355	-0.0901566	0.0825657	0.996212	0.913788	1.08607	0.996 (0.914-1.086)
C1xV1V	ieu-b-4973	LRTI || id:ieu-b-4973	order.Victivallales.id.2254	Simple mode	8	-0.0186236	0.0860878	0.834898		-0.187356	0.150109	0.981549	0.829149	1.16196	0.982 (0.829-1.162)
C1xV1V	ieu-b-4973	LRTI || id:ieu-b-4973	order.Victivallales.id.2254	Weighted mode	8	-0.0251648	0.0863469	0.779163		-0.194405	0.144075	0.975149	0.823325	1.15497	0.975 (0.823-1.155)
CYNr8c	ieu-b-4973	LRTI || id:ieu-b-4973	order.Actinomycetales.id.420	MR Egger	5	-0.0226824	0.21116	0.921238		-0.436555	0.391191	0.977573	0.646259	1.47874	0.978 (0.646-1.479)
CYNr8c	ieu-b-4973	LRTI || id:ieu-b-4973	order.Actinomycetales.id.420	Weighted median	5	-0.0168575	0.0917568	0.854233		-0.196701	0.162986	0.983284	0.821436	1.17702	0.983 (0.821-1.177)
CYNr8c	ieu-b-4973	LRTI || id:ieu-b-4973	order.Actinomycetales.id.420	Inverse variance weighted (fixed effects)	5	0.0290189	0.0689181	0.673708	0.748565	-0.106061	0.164098	1.02944	0.89937	1.17833	1.029 (0.899-1.178)
CYNr8c	ieu-b-4973	LRTI || id:ieu-b-4973	order.Actinomycetales.id.420	Simple mode	5	-0.059844	0.12668	0.661259		-0.308136	0.188448	0.941911	0.734815	1.20737	0.942 (0.735-1.207)
CYNr8c	ieu-b-4973	LRTI || id:ieu-b-4973	order.Actinomycetales.id.420	Weighted mode	5	-0.0401808	0.116915	0.748395		-0.269334	0.188973	0.960616	0.763888	1.20801	0.961 (0.764-1.208)
dSCeM7	ieu-b-4973	LRTI || id:ieu-b-4973	order.Enterobacteriales.id.3468	MR Egger	6	-0.91804	0.551331	0.171216		-1.99865	0.162569	0.399301	0.135518	1.17653	0.399 (0.136-1.177)
dSCeM7	ieu-b-4973	LRTI || id:ieu-b-4973	order.Enterobacteriales.id.3468	Weighted median	6	-0.0460222	0.119307	0.699684		-0.279863	0.187819	0.955021	0.755887	1.20661	0.955 (0.756-1.207)
dSCeM7	ieu-b-4973	LRTI || id:ieu-b-4973	order.Enterobacteriales.id.3468	Inverse variance weighted (fixed effects)	6	-0.13132	0.0932467	0.159039	0.4613	-0.314084	0.0514431	0.876937	0.730458	1.05279	0.877 (0.73-1.053)
dSCeM7	ieu-b-4973	LRTI || id:ieu-b-4973	order.Enterobacteriales.id.3468	Simple mode	6	0.00452221	0.172974	0.980154		-0.334506	0.34355	1.00453	0.715692	1.40994	1.005 (0.716-1.41)
dSCeM7	ieu-b-4973	LRTI || id:ieu-b-4973	order.Enterobacteriales.id.3468	Weighted mode	6	0.00715708	0.170361	0.968116		-0.32675	0.341064	1.00718	0.721264	1.40644	1.007 (0.721-1.406)
FlVBaS	ieu-b-4973	LRTI || id:ieu-b-4973	order.Erysipelotrichales.id.2148	MR Egger	13	-0.255588	0.296949	0.407765		-0.837607	0.326432	0.774461	0.432745	1.38601	0.774 (0.433-1.386)
FlVBaS	ieu-b-4973	LRTI || id:ieu-b-4973	order.Erysipelotrichales.id.2148	Weighted median	13	-0.0352747	0.0890507	0.692017		-0.209814	0.139265	0.96534	0.810735	1.14943	0.965 (0.811-1.149)
FlVBaS	ieu-b-4973	LRTI || id:ieu-b-4973	order.Erysipelotrichales.id.2148	Inverse variance weighted (fixed effects)	13	-0.0397227	0.069779	0.569176	0.688222	-0.176489	0.097044	0.961056	0.838208	1.10191	0.961 (0.838-1.102)
FlVBaS	ieu-b-4973	LRTI || id:ieu-b-4973	order.Erysipelotrichales.id.2148	Simple mode	13	-0.0088735	0.152446	0.954542		-0.307669	0.289922	0.991166	0.735159	1.33632	0.991 (0.735-1.336)
FlVBaS	ieu-b-4973	LRTI || id:ieu-b-4973	order.Erysipelotrichales.id.2148	Weighted mode	13	-0.0355077	0.149021	0.81569		-0.327589	0.256574	0.965115	0.720659	1.29249	0.965 (0.721-1.292)
j0mByI	ieu-b-4973	LRTI || id:ieu-b-4973	order.NB1n.id.3953	MR Egger	13	0.171796	0.151491	0.280889		-0.125126	0.468718	1.18744	0.882386	1.59794	1.187 (0.882-1.598)
j0mByI	ieu-b-4973	LRTI || id:ieu-b-4973	order.NB1n.id.3953	Weighted median	13	0.0458475	0.051389	0.372304		-0.0548749	0.14657	1.04691	0.946604	1.15786	1.047 (0.947-1.158)
j0mByI	ieu-b-4973	LRTI || id:ieu-b-4973	order.NB1n.id.3953	Inverse variance weighted (fixed effects)	13	0.0361818	0.0368932	0.326732	0.551926	-0.0361288	0.108492	1.03684	0.964516	1.1146	1.037 (0.965-1.115)
j0mByI	ieu-b-4973	LRTI || id:ieu-b-4973	order.NB1n.id.3953	Simple mode	13	0.0736632	0.0849438	0.402842		-0.0928268	0.240153	1.07644	0.911351	1.27144	1.076 (0.911-1.271)
j0mByI	ieu-b-4973	LRTI || id:ieu-b-4973	order.NB1n.id.3953	Weighted mode	13	0.0611657	0.08451	0.483079		-0.104474	0.226805	1.06308	0.900798	1.25459	1.063 (0.901-1.255)
jfZByg	ieu-b-4973	LRTI || id:ieu-b-4973	order.Lactobacillales.id.1800	MR Egger	15	-0.137327	0.166702	0.424916		-0.464064	0.189409	0.871685	0.628723	1.20854	0.872 (0.629-1.209)
jfZByg	ieu-b-4973	LRTI || id:ieu-b-4973	order.Lactobacillales.id.1800	Weighted median	15	0.103314	0.0859374	0.229285		-0.065123	0.271751	1.10884	0.936952	1.31226	1.109 (0.937-1.312)
jfZByg	ieu-b-4973	LRTI || id:ieu-b-4973	order.Lactobacillales.id.1800	Inverse variance weighted (fixed effects)	15	0.0319516	0.0585074	0.584989	0.688222	-0.0827229	0.146626	1.03247	0.920606	1.15792	1.032 (0.921-1.158)
jfZByg	ieu-b-4973	LRTI || id:ieu-b-4973	order.Lactobacillales.id.1800	Simple mode	15	0.219654	0.164984	0.204343		-0.103715	0.543023	1.24565	0.901482	1.7212	1.246 (0.901-1.721)
jfZByg	ieu-b-4973	LRTI || id:ieu-b-4973	order.Lactobacillales.id.1800	Weighted mode	15	0.216748	0.197331	0.290562		-0.170021	0.603516	1.24203	0.843647	1.82854	1.242 (0.844-1.829)
jHia6Z	ieu-b-4973	LRTI || id:ieu-b-4973	order.Pasteurellales.id.3688	MR Egger	14	-0.0828563	0.0974936	0.412036		-0.273944	0.108231	0.920483	0.760375	1.11431	0.92 (0.76-1.114)
jHia6Z	ieu-b-4973	LRTI || id:ieu-b-4973	order.Pasteurellales.id.3688	Weighted median	14	-0.04125	0.0568493	0.468082		-0.152675	0.0701746	0.959589	0.858409	1.0727	0.96 (0.858-1.073)
jHia6Z	ieu-b-4973	LRTI || id:ieu-b-4973	order.Pasteurellales.id.3688	Inverse variance weighted (fixed effects)	14	-0.0712054	0.0426935	0.0953503	0.4613	-0.154885	0.0124739	0.931271	0.856514	1.01255	0.931 (0.857-1.013)
jHia6Z	ieu-b-4973	LRTI || id:ieu-b-4973	order.Pasteurellales.id.3688	Simple mode	14	-0.0537526	0.0964689	0.586856		-0.242832	0.135327	0.947667	0.784404	1.14491	0.948 (0.784-1.145)
jHia6Z	ieu-b-4973	LRTI || id:ieu-b-4973	order.Pasteurellales.id.3688	Weighted mode	14	-0.0641495	0.0861096	0.469541		-0.232924	0.104625	0.937865	0.792214	1.11029	0.938 (0.792-1.11)
m0ByAU	ieu-b-4973	LRTI || id:ieu-b-4973	order.Desulfovibrionales.id.3156	MR Egger	12	0.0440032	0.165888	0.796199		-0.281138	0.369144	1.04499	0.754924	1.4465	1.045 (0.755-1.446)
m0ByAU	ieu-b-4973	LRTI || id:ieu-b-4973	order.Desulfovibrionales.id.3156	Weighted median	12	0.0161884	0.0841852	0.847511		-0.148815	0.181191	1.01632	0.861729	1.19864	1.016 (0.862-1.199)
m0ByAU	ieu-b-4973	LRTI || id:ieu-b-4973	order.Desulfovibrionales.id.3156	Inverse variance weighted (fixed effects)	12	0.0921736	0.0624564	0.139996	0.4613	-0.030241	0.214588	1.09656	0.970212	1.23935	1.097 (0.97-1.239)
m0ByAU	ieu-b-4973	LRTI || id:ieu-b-4973	order.Desulfovibrionales.id.3156	Simple mode	12	-0.0584961	0.156852	0.71628		-0.365925	0.248933	0.943182	0.693555	1.28266	0.943 (0.694-1.283)
m0ByAU	ieu-b-4973	LRTI || id:ieu-b-4973	order.Desulfovibrionales.id.3156	Weighted mode	12	-0.0536854	0.131949	0.691911		-0.312305	0.204934	0.94773	0.731758	1.22744	0.948 (0.732-1.227)
NKNDGp	ieu-b-4973	LRTI || id:ieu-b-4973	order.Methanobacteriales.id.120	MR Egger	10	-0.188128	0.184071	0.33667		-0.548906	0.17265	0.828509	0.577581	1.18845	0.829 (0.578-1.188)
NKNDGp	ieu-b-4973	LRTI || id:ieu-b-4973	order.Methanobacteriales.id.120	Weighted median	10	-0.0740781	0.0501116	0.139338		-0.172297	0.0241407	0.928599	0.841729	1.02443	0.929 (0.842-1.024)
NKNDGp	ieu-b-4973	LRTI || id:ieu-b-4973	order.Methanobacteriales.id.120	Inverse variance weighted (fixed effects)	10	-0.0685864	0.0350806	0.0505702	0.337135	-0.137344	0.000171588	0.933713	0.87167	1.00017	0.934 (0.872-1)
NKNDGp	ieu-b-4973	LRTI || id:ieu-b-4973	order.Methanobacteriales.id.120	Simple mode	10	-0.163871	0.0793381	0.0688673		-0.319373	-0.00836793	0.848852	0.726604	0.991667	0.849 (0.727-0.992)
NKNDGp	ieu-b-4973	LRTI || id:ieu-b-4973	order.Methanobacteriales.id.120	Weighted mode	10	-0.156134	0.0907281	0.119378		-0.333961	0.0216933	0.855445	0.716082	1.02193	0.855 (0.716-1.022)
oGD8An	ieu-b-4973	LRTI || id:ieu-b-4973	order.Coriobacteriales.id.810	MR Egger	13	0.245648	0.280896	0.400528		-0.304909	0.796205	1.27845	0.737191	2.21711	1.278 (0.737-2.217)
oGD8An	ieu-b-4973	LRTI || id:ieu-b-4973	order.Coriobacteriales.id.810	Weighted median	13	0.243909	0.0935947	0.00916029		0.0604634	0.427355	1.27623	1.06233	1.5332	1.276 (1.062-1.533)
oGD8An	ieu-b-4973	LRTI || id:ieu-b-4973	order.Coriobacteriales.id.810	Inverse variance weighted (fixed effects)	13	0.253827	0.0707235	0.000331936	0.00663872	0.115209	0.392445	1.28895	1.12211	1.4806	1.289 (1.122-1.481)
oGD8An	ieu-b-4973	LRTI || id:ieu-b-4973	order.Coriobacteriales.id.810	Simple mode	13	0.227376	0.157612	0.174713		-0.0815428	0.536294	1.2553	0.921693	1.70966	1.255 (0.922-1.71)
oGD8An	ieu-b-4973	LRTI || id:ieu-b-4973	order.Coriobacteriales.id.810	Weighted mode	13	0.227376	0.157728	0.175007		-0.0817705	0.536522	1.2553	0.921483	1.71005	1.255 (0.921-1.71)
Oxkiqb	ieu-b-4973	LRTI || id:ieu-b-4973	order.Clostridiales.id.1863	MR Egger	13	-0.509443	0.385029	0.212636		-1.2641	0.245214	0.60083	0.282493	1.27789	0.601 (0.282-1.278)
Oxkiqb	ieu-b-4973	LRTI || id:ieu-b-4973	order.Clostridiales.id.1863	Weighted median	13	-0.13952	0.10144	0.169009		-0.338342	0.0593022	0.869776	0.712952	1.0611	0.87 (0.713-1.061)
Oxkiqb	ieu-b-4973	LRTI || id:ieu-b-4973	order.Clostridiales.id.1863	Inverse variance weighted (fixed effects)	13	-0.0803231	0.0720601	0.264993	0.551926	-0.221561	0.0609148	0.922818	0.801267	1.06281	0.923 (0.801-1.063)
Oxkiqb	ieu-b-4973	LRTI || id:ieu-b-4973	order.Clostridiales.id.1863	Simple mode	13	-0.137893	0.177164	0.451447		-0.485134	0.209349	0.871192	0.615615	1.23287	0.871 (0.616-1.233)
Oxkiqb	ieu-b-4973	LRTI || id:ieu-b-4973	order.Clostridiales.id.1863	Weighted mode	13	-0.130943	0.159075	0.426478		-0.44273	0.180844	0.877268	0.642281	1.19823	0.877 (0.642-1.198)
qiWbrh	ieu-b-4973	LRTI || id:ieu-b-4973	order.Selenomonadales.id.2165	MR Egger	12	0.131544	0.235123	0.588152		-0.329297	0.592386	1.14059	0.719429	1.8083	1.141 (0.719-1.808)
qiWbrh	ieu-b-4973	LRTI || id:ieu-b-4973	order.Selenomonadales.id.2165	Weighted median	12	0.0397286	0.0959185	0.678734		-0.148272	0.227729	1.04053	0.862197	1.25574	1.041 (0.862-1.256)
qiWbrh	ieu-b-4973	LRTI || id:ieu-b-4973	order.Selenomonadales.id.2165	Inverse variance weighted (fixed effects)	12	-0.00970784	0.070257	0.890101	0.931355	-0.147412	0.127996	0.990339	0.862939	1.13655	0.99 (0.863-1.137)
qiWbrh	ieu-b-4973	LRTI || id:ieu-b-4973	order.Selenomonadales.id.2165	Simple mode	12	0.0747097	0.149703	0.627572		-0.218708	0.368127	1.07757	0.803556	1.44503	1.078 (0.804-1.445)
qiWbrh	ieu-b-4973	LRTI || id:ieu-b-4973	order.Selenomonadales.id.2165	Weighted mode	12	0.0747097	0.125268	0.562981		-0.170815	0.320235	1.07757	0.842977	1.37745	1.078 (0.843-1.377)
rsbOlb	ieu-b-4973	LRTI || id:ieu-b-4973	order.MollicutesRF9.id.11579	MR Egger	12	0.126146	0.170599	0.476647		-0.208229	0.460521	1.13445	0.812021	1.5849	1.134 (0.812-1.585)
rsbOlb	ieu-b-4973	LRTI || id:ieu-b-4973	order.MollicutesRF9.id.11579	Weighted median	12	0.0605251	0.0744166	0.41603		-0.0853314	0.206382	1.06239	0.918208	1.22922	1.062 (0.918-1.229)
rsbOlb	ieu-b-4973	LRTI || id:ieu-b-4973	order.MollicutesRF9.id.11579	Inverse variance weighted (fixed effects)	12	0.0301448	0.0548095	0.582324	0.688222	-0.0772818	0.137571	1.0306	0.925629	1.14748	1.031 (0.926-1.147)
rsbOlb	ieu-b-4973	LRTI || id:ieu-b-4973	order.MollicutesRF9.id.11579	Simple mode	12	0.0491133	0.113167	0.672684		-0.172693	0.27092	1.05034	0.841396	1.31117	1.05 (0.841-1.311)
rsbOlb	ieu-b-4973	LRTI || id:ieu-b-4973	order.MollicutesRF9.id.11579	Weighted mode	12	0.0571715	0.101121	0.583167		-0.141026	0.255369	1.05884	0.868466	1.29094	1.059 (0.868-1.291)
sFxDb3	ieu-b-4973	LRTI || id:ieu-b-4973	order.Burkholderiales.id.2874	MR Egger	11	-0.0845809	0.243265	0.736066		-0.561381	0.392219	0.918897	0.570421	1.48026	0.919 (0.57-1.48)
sFxDb3	ieu-b-4973	LRTI || id:ieu-b-4973	order.Burkholderiales.id.2874	Weighted median	11	0.0344829	0.0906531	0.703661		-0.143197	0.212163	1.03508	0.866583	1.23635	1.035 (0.867-1.236)
sFxDb3	ieu-b-4973	LRTI || id:ieu-b-4973	order.Burkholderiales.id.2874	Inverse variance weighted (fixed effects)	11	0.0648677	0.0731087	0.37493	0.576816	-0.0784255	0.208161	1.06702	0.924571	1.23141	1.067 (0.925-1.231)
sFxDb3	ieu-b-4973	LRTI || id:ieu-b-4973	order.Burkholderiales.id.2874	Simple mode	11	0.0240445	0.146138	0.87259		-0.262386	0.310475	1.02434	0.769214	1.36407	1.024 (0.769-1.364)
sFxDb3	ieu-b-4973	LRTI || id:ieu-b-4973	order.Burkholderiales.id.2874	Weighted mode	11	0.0199755	0.138378	0.888089		-0.251245	0.291196	1.02018	0.777831	1.33803	1.02 (0.778-1.338)
staWrf	ieu-b-4973	LRTI || id:ieu-b-4973	order.Rhodospirillales.id.2667	MR Egger	14	-0.219297	0.221751	0.342217		-0.653928	0.215335	0.803083	0.519999	1.24028	0.803 (0.52-1.24)
staWrf	ieu-b-4973	LRTI || id:ieu-b-4973	order.Rhodospirillales.id.2667	Weighted median	14	-0.126836	0.0613898	0.0388207		-0.24716	-0.00651237	0.880878	0.781015	0.993509	0.881 (0.781-0.994)
staWrf	ieu-b-4973	LRTI || id:ieu-b-4973	order.Rhodospirillales.id.2667	Inverse variance weighted (fixed effects)	14	-0.0964152	0.0469405	0.039977	0.337135	-0.188419	-0.00441178	0.908087	0.828268	0.995598	0.908 (0.828-0.996)
staWrf	ieu-b-4973	LRTI || id:ieu-b-4973	order.Rhodospirillales.id.2667	Simple mode	14	-0.134621	0.110572	0.245053		-0.351343	0.0820996	0.874047	0.703743	1.08556	0.874 (0.704-1.086)
staWrf	ieu-b-4973	LRTI || id:ieu-b-4973	order.Rhodospirillales.id.2667	Weighted mode	14	-0.132667	0.106861	0.236358		-0.342115	0.0767803	0.875756	0.710267	1.0798	0.876 (0.71-1.08)
tSliO9	ieu-b-4973	LRTI || id:ieu-b-4973	order.Bacteroidales.id.913	MR Egger	14	-0.0378324	0.147646	0.802108		-0.327219	0.251555	0.962874	0.720926	1.28602	0.963 (0.721-1.286)
tSliO9	ieu-b-4973	LRTI || id:ieu-b-4973	order.Bacteroidales.id.913	Weighted median	14	-0.0737234	0.09194	0.422632		-0.253926	0.106479	0.928929	0.775749	1.11235	0.929 (0.776-1.112)
tSliO9	ieu-b-4973	LRTI || id:ieu-b-4973	order.Bacteroidales.id.913	Inverse variance weighted (fixed effects)	14	-0.0830169	0.0625614	0.18452	0.4613	-0.205637	0.0396036	0.920336	0.814128	1.0404	0.92 (0.814-1.04)
tSliO9	ieu-b-4973	LRTI || id:ieu-b-4973	order.Bacteroidales.id.913	Simple mode	14	-0.0547019	0.146661	0.715174		-0.342158	0.232754	0.946767	0.710236	1.26207	0.947 (0.71-1.262)
tSliO9	ieu-b-4973	LRTI || id:ieu-b-4973	order.Bacteroidales.id.913	Weighted mode	14	-0.0762085	0.111737	0.507188		-0.295213	0.142796	0.926623	0.744373	1.15349	0.927 (0.744-1.153)
uCOF7P	ieu-b-4973	LRTI || id:ieu-b-4973	order.Bacillales.id.1674	MR Egger	9	0.0560845	0.19276	0.779517		-0.321724	0.433894	1.05769	0.724898	1.54325	1.058 (0.725-1.543)
uCOF7P	ieu-b-4973	LRTI || id:ieu-b-4973	order.Bacillales.id.1674	Weighted median	9	-0.0883685	0.0526058	0.0929914		-0.191476	0.0147388	0.915424	0.82574	1.01485	0.915 (0.826-1.015)
uCOF7P	ieu-b-4973	LRTI || id:ieu-b-4973	order.Bacillales.id.1674	Inverse variance weighted (fixed effects)	9	-0.0273093	0.0365994	0.455566	0.650809	-0.0990441	0.0444256	0.97306	0.905703	1.04543	0.973 (0.906-1.045)
uCOF7P	ieu-b-4973	LRTI || id:ieu-b-4973	order.Bacillales.id.1674	Simple mode	9	-0.108763	0.0842897	0.232972		-0.273971	0.0564444	0.896943	0.760354	1.05807	0.897 (0.76-1.058)
uCOF7P	ieu-b-4973	LRTI || id:ieu-b-4973	order.Bacillales.id.1674	Weighted mode	9	-0.107875	0.0755336	0.191094		-0.255921	0.0401704	0.897739	0.774203	1.04099	0.898 (0.774-1.041)
3cOJ1f	ieu-b-4973	LRTI || id:ieu-b-4973	class.Actinobacteria.id.419	MR Egger	15	-0.245536	0.166862	0.164948		-0.572586	0.0815138	0.782285	0.564065	1.08493	0.782 (0.564-1.085)
3cOJ1f	ieu-b-4973	LRTI || id:ieu-b-4973	class.Actinobacteria.id.419	Weighted median	15	-0.0144649	0.0889069	0.870757		-0.188722	0.159793	0.985639	0.828016	1.17327	0.986 (0.828-1.173)
3cOJ1f	ieu-b-4973	LRTI || id:ieu-b-4973	class.Actinobacteria.id.419	Inverse variance weighted (fixed effects)	15	0.0111693	0.0571321	0.845002	0.931355	-0.10081	0.123148	1.01123	0.904105	1.13105	1.011 (0.904-1.131)
3cOJ1f	ieu-b-4973	LRTI || id:ieu-b-4973	class.Actinobacteria.id.419	Simple mode	15	0.0256529	0.158047	0.87338		-0.284119	0.335424	1.02598	0.752677	1.39853	1.026 (0.753-1.399)
3cOJ1f	ieu-b-4973	LRTI || id:ieu-b-4973	class.Actinobacteria.id.419	Weighted mode	15	-0.00370924	0.18751	0.984497		-0.371228	0.363809	0.996298	0.689887	1.4388	0.996 (0.69-1.439)
3Oo7Td	ieu-b-4973	LRTI || id:ieu-b-4973	class.Methanobacteria.id.119	MR Egger	10	-0.188128	0.184071	0.33667		-0.548906	0.17265	0.828509	0.577581	1.18845	0.829 (0.578-1.188)
3Oo7Td	ieu-b-4973	LRTI || id:ieu-b-4973	class.Methanobacteria.id.119	Weighted median	10	-0.0740781	0.0498265	0.137089		-0.171738	0.0235819	0.928599	0.8422	1.02386	0.929 (0.842-1.024)
3Oo7Td	ieu-b-4973	LRTI || id:ieu-b-4973	class.Methanobacteria.id.119	Inverse variance weighted (fixed effects)	10	-0.0685864	0.0350806	0.0505702	0.373066	-0.137344	0.000171588	0.933713	0.87167	1.00017	0.934 (0.872-1)
3Oo7Td	ieu-b-4973	LRTI || id:ieu-b-4973	class.Methanobacteria.id.119	Simple mode	10	-0.163871	0.0862425	0.0898718		-0.332906	0.00516475	0.848852	0.716838	1.00518	0.849 (0.717-1.005)
3Oo7Td	ieu-b-4973	LRTI || id:ieu-b-4973	class.Methanobacteria.id.119	Weighted mode	10	-0.156134	0.0820254	0.0893891		-0.316904	0.00463599	0.855445	0.728401	1.00465	0.855 (0.728-1.005)
dP6VTT	ieu-b-4973	LRTI || id:ieu-b-4973	class.Alphaproteobacteria.id.2379	MR Egger	7	-0.58928	0.341833	0.145332		-1.25927	0.0807118	0.554727	0.283861	1.08406	0.555 (0.284-1.084)
dP6VTT	ieu-b-4973	LRTI || id:ieu-b-4973	class.Alphaproteobacteria.id.2379	Weighted median	7	-0.183957	0.108406	0.0897115		-0.396434	0.0285194	0.831971	0.672715	1.02893	0.832 (0.673-1.029)
dP6VTT	ieu-b-4973	LRTI || id:ieu-b-4973	class.Alphaproteobacteria.id.2379	Inverse variance weighted (fixed effects)	7	-0.114943	0.0699359	0.10027	0.373066	-0.252017	0.0221315	0.891417	0.777231	1.02238	0.891 (0.777-1.022)
dP6VTT	ieu-b-4973	LRTI || id:ieu-b-4973	class.Alphaproteobacteria.id.2379	Simple mode	7	-0.263137	0.151716	0.133538		-0.5605	0.0342252	0.768636	0.570923	1.03482	0.769 (0.571-1.035)
dP6VTT	ieu-b-4973	LRTI || id:ieu-b-4973	class.Alphaproteobacteria.id.2379	Weighted mode	7	-0.256983	0.15942	0.15809		-0.569446	0.0554795	0.773381	0.565839	1.05705	0.773 (0.566-1.057)
Fr2Ff4	ieu-b-4973	LRTI || id:ieu-b-4973	class.Clostridia.id.1859	MR Egger	12	-0.590158	0.437286	0.206906		-1.44724	0.266923	0.55424	0.235219	1.30594	0.554 (0.235-1.306)
Fr2Ff4	ieu-b-4973	LRTI || id:ieu-b-4973	class.Clostridia.id.1859	Weighted median	12	-0.159711	0.101184	0.114469		-0.358031	0.0386099	0.85239	0.699051	1.03936	0.852 (0.699-1.039)
Fr2Ff4	ieu-b-4973	LRTI || id:ieu-b-4973	class.Clostridia.id.1859	Inverse variance weighted (fixed effects)	12	-0.0988069	0.0748024	0.186533	0.373066	-0.24542	0.0478059	0.905918	0.782376	1.04897	0.906 (0.782-1.049)
Fr2Ff4	ieu-b-4973	LRTI || id:ieu-b-4973	class.Clostridia.id.1859	Simple mode	12	-0.206712	0.183775	0.284616		-0.566911	0.153488	0.813254	0.567275	1.16589	0.813 (0.567-1.166)
Fr2Ff4	ieu-b-4973	LRTI || id:ieu-b-4973	class.Clostridia.id.1859	Weighted mode	12	-0.195851	0.164677	0.259358		-0.518618	0.126916	0.822134	0.595342	1.13532	0.822 (0.595-1.135)
FRQYhm	ieu-b-4973	LRTI || id:ieu-b-4973	class.Gammaproteobacteria.id.3303	MR Egger	7	0.226583	0.380527	0.577473		-0.519251	0.972416	1.25431	0.594966	2.64433	1.254 (0.595-2.644)
FRQYhm	ieu-b-4973	LRTI || id:ieu-b-4973	class.Gammaproteobacteria.id.3303	Weighted median	7	-0.00794875	0.111702	0.94327		-0.226885	0.210987	0.992083	0.797013	1.2349	0.992 (0.797-1.235)
FRQYhm	ieu-b-4973	LRTI || id:ieu-b-4973	class.Gammaproteobacteria.id.3303	Inverse variance weighted (fixed effects)	7	0.0737052	0.0868022	0.395816	0.558959	-0.0964272	0.243838	1.07649	0.908076	1.27614	1.076 (0.908-1.276)
FRQYhm	ieu-b-4973	LRTI || id:ieu-b-4973	class.Gammaproteobacteria.id.3303	Simple mode	7	-0.0430005	0.157785	0.794353		-0.352258	0.266257	0.957911	0.703099	1.30507	0.958 (0.703-1.305)
FRQYhm	ieu-b-4973	LRTI || id:ieu-b-4973	class.Gammaproteobacteria.id.3303	Weighted mode	7	-0.0301287	0.147878	0.845291		-0.31997	0.259712	0.970321	0.726171	1.29656	0.97 (0.726-1.297)
IgBtIU	ieu-b-4973	LRTI || id:ieu-b-4973	class.Bacilli.id.1673	MR Egger	18	-0.181566	0.155205	0.259194		-0.485766	0.122635	0.833964	0.615225	1.13047	0.834 (0.615-1.13)
IgBtIU	ieu-b-4973	LRTI || id:ieu-b-4973	class.Bacilli.id.1673	Weighted median	18	0.147186	0.0828512	0.0756494		-0.0152026	0.309574	1.15857	0.984912	1.36284	1.159 (0.985-1.363)
IgBtIU	ieu-b-4973	LRTI || id:ieu-b-4973	class.Bacilli.id.1673	Inverse variance weighted (fixed effects)	18	0.0441802	0.0546936	0.41922	0.558959	-0.0630193	0.15138	1.04517	0.938925	1.16344	1.045 (0.939-1.163)
IgBtIU	ieu-b-4973	LRTI || id:ieu-b-4973	class.Bacilli.id.1673	Simple mode	18	0.212916	0.151748	0.17859		-0.0845094	0.510342	1.23728	0.918963	1.66586	1.237 (0.919-1.666)
IgBtIU	ieu-b-4973	LRTI || id:ieu-b-4973	class.Bacilli.id.1673	Weighted mode	18	0.215618	0.191835	0.276644		-0.160379	0.591615	1.24063	0.851821	1.8069	1.241 (0.852-1.807)
Msb4zz	ieu-b-4973	LRTI || id:ieu-b-4973	class.Melainabacteria.id.1589	MR Egger	10	0.15355	0.123463	0.24882		-0.0884374	0.395537	1.16597	0.91536	1.48518	1.166 (0.915-1.485)
Msb4zz	ieu-b-4973	LRTI || id:ieu-b-4973	class.Melainabacteria.id.1589	Weighted median	10	-0.0647615	0.0608449	0.287161		-0.184017	0.0544945	0.937291	0.831921	1.05601	0.937 (0.832-1.056)
Msb4zz	ieu-b-4973	LRTI || id:ieu-b-4973	class.Melainabacteria.id.1589	Inverse variance weighted (fixed effects)	10	-0.0613239	0.0437798	0.161293	0.373066	-0.147132	0.0244844	0.940519	0.86318	1.02479	0.941 (0.863-1.025)
Msb4zz	ieu-b-4973	LRTI || id:ieu-b-4973	class.Melainabacteria.id.1589	Simple mode	10	-0.12693	0.0990576	0.232089		-0.321083	0.0672226	0.880795	0.725363	1.06953	0.881 (0.725-1.07)
Msb4zz	ieu-b-4973	LRTI || id:ieu-b-4973	class.Melainabacteria.id.1589	Weighted mode	10	-0.0542351	0.094442	0.579854		-0.239341	0.130871	0.947209	0.787146	1.13982	0.947 (0.787-1.14)
MXS84H	ieu-b-4973	LRTI || id:ieu-b-4973	class.Negativicutes.id.2164	MR Egger	12	0.131544	0.235123	0.588152		-0.329297	0.592386	1.14059	0.719429	1.8083	1.141 (0.719-1.808)
MXS84H	ieu-b-4973	LRTI || id:ieu-b-4973	class.Negativicutes.id.2164	Weighted median	12	0.0397286	0.0949293	0.675576		-0.146333	0.22579	1.04053	0.86387	1.25331	1.041 (0.864-1.253)
MXS84H	ieu-b-4973	LRTI || id:ieu-b-4973	class.Negativicutes.id.2164	Inverse variance weighted (fixed effects)	12	-0.00970784	0.070257	0.890101	0.931355	-0.147412	0.127996	0.990339	0.862939	1.13655	0.99 (0.863-1.137)
MXS84H	ieu-b-4973	LRTI || id:ieu-b-4973	class.Negativicutes.id.2164	Simple mode	12	0.0747097	0.144835	0.616184		-0.209166	0.358586	1.07757	0.81126	1.4313	1.078 (0.811-1.431)
MXS84H	ieu-b-4973	LRTI || id:ieu-b-4973	class.Negativicutes.id.2164	Weighted mode	12	0.0747097	0.128476	0.572623		-0.177104	0.326523	1.07757	0.837693	1.38614	1.078 (0.838-1.386)
n3j0op	ieu-b-4973	LRTI || id:ieu-b-4973	class.Deltaproteobacteria.id.3087	MR Egger	13	0.0288705	0.170036	0.868257		-0.3044	0.362141	1.02929	0.737566	1.4364	1.029 (0.738-1.436)
n3j0op	ieu-b-4973	LRTI || id:ieu-b-4973	class.Deltaproteobacteria.id.3087	Weighted median	13	-0.00910638	0.0868631	0.916506		-0.179358	0.161145	0.990935	0.835807	1.17486	0.991 (0.836-1.175)
n3j0op	ieu-b-4973	LRTI || id:ieu-b-4973	class.Deltaproteobacteria.id.3087	Inverse variance weighted (fixed effects)	13	0.0882181	0.0607453	0.146429	0.373066	-0.0308427	0.207279	1.09223	0.969628	1.23033	1.092 (0.97-1.23)
n3j0op	ieu-b-4973	LRTI || id:ieu-b-4973	class.Deltaproteobacteria.id.3087	Simple mode	13	-0.0433873	0.14582	0.771141		-0.329194	0.242419	0.95754	0.719504	1.27433	0.958 (0.72-1.274)
n3j0op	ieu-b-4973	LRTI || id:ieu-b-4973	class.Deltaproteobacteria.id.3087	Weighted mode	13	-0.045716	0.125091	0.721127		-0.290894	0.199462	0.955313	0.747595	1.22075	0.955 (0.748-1.221)
nQHoYD	ieu-b-4973	LRTI || id:ieu-b-4973	class.Lentisphaeria.id.2250	MR Egger	8	0.0987959	0.152281	0.540505		-0.199674	0.397266	1.10384	0.818998	1.48775	1.104 (0.819-1.488)
nQHoYD	ieu-b-4973	LRTI || id:ieu-b-4973	class.Lentisphaeria.id.2250	Weighted median	8	-0.0242194	0.0576648	0.674483		-0.137242	0.0888036	0.976072	0.871759	1.09287	0.976 (0.872-1.093)
nQHoYD	ieu-b-4973	LRTI || id:ieu-b-4973	class.Lentisphaeria.id.2250	Inverse variance weighted (fixed effects)	8	-0.0037955	0.0440618	0.931355	0.931355	-0.0901566	0.0825657	0.996212	0.913788	1.08607	0.996 (0.914-1.086)
nQHoYD	ieu-b-4973	LRTI || id:ieu-b-4973	class.Lentisphaeria.id.2250	Simple mode	8	-0.0186236	0.0828273	0.82852		-0.180965	0.143718	0.981549	0.834465	1.15456	0.982 (0.834-1.155)
nQHoYD	ieu-b-4973	LRTI || id:ieu-b-4973	class.Lentisphaeria.id.2250	Weighted mode	8	-0.0251648	0.0873467	0.781612		-0.196364	0.146035	0.975149	0.821713	1.15724	0.975 (0.822-1.157)
nRNBx9	ieu-b-4973	LRTI || id:ieu-b-4973	class.Mollicutes.id.3920	MR Egger	12	0.016504	0.1824	0.92969		-0.340999	0.374007	1.01664	0.71106	1.45355	1.017 (0.711-1.454)
nRNBx9	ieu-b-4973	LRTI || id:ieu-b-4973	class.Mollicutes.id.3920	Weighted median	12	-0.00961239	0.0760558	0.899426		-0.158682	0.139457	0.990434	0.853268	1.14965	0.99 (0.853-1.15)
nRNBx9	ieu-b-4973	LRTI || id:ieu-b-4973	class.Mollicutes.id.3920	Inverse variance weighted (fixed effects)	12	-0.0476874	0.056377	0.397627	0.558959	-0.158186	0.0628115	0.953432	0.853691	1.06483	0.953 (0.854-1.065)
nRNBx9	ieu-b-4973	LRTI || id:ieu-b-4973	class.Mollicutes.id.3920	Simple mode	12	0.0105825	0.126446	0.934805		-0.237252	0.258417	1.01064	0.788793	1.29488	1.011 (0.789-1.295)
nRNBx9	ieu-b-4973	LRTI || id:ieu-b-4973	class.Mollicutes.id.3920	Weighted mode	12	0.029671	0.109024	0.790547		-0.184017	0.243359	1.03012	0.831922	1.27553	1.03 (0.832-1.276)
szt6bn	ieu-b-4973	LRTI || id:ieu-b-4973	class.Coriobacteriia.id.809	MR Egger	13	0.245648	0.280896	0.400528		-0.304909	0.796205	1.27845	0.737191	2.21711	1.278 (0.737-2.217)
szt6bn	ieu-b-4973	LRTI || id:ieu-b-4973	class.Coriobacteriia.id.809	Weighted median	13	0.243909	0.0957308	0.0108385		0.0562766	0.431541	1.27623	1.05789	1.53963	1.276 (1.058-1.54)
szt6bn	ieu-b-4973	LRTI || id:ieu-b-4973	class.Coriobacteriia.id.809	Inverse variance weighted (fixed effects)	13	0.253827	0.0707235	0.000331936	0.00531097	0.115209	0.392445	1.28895	1.12211	1.4806	1.289 (1.122-1.481)
szt6bn	ieu-b-4973	LRTI || id:ieu-b-4973	class.Coriobacteriia.id.809	Simple mode	13	0.227376	0.161724	0.1851		-0.0896031	0.544355	1.2553	0.914294	1.7235	1.255 (0.914-1.723)
szt6bn	ieu-b-4973	LRTI || id:ieu-b-4973	class.Coriobacteriia.id.809	Weighted mode	13	0.227376	0.150366	0.156376		-0.0673417	0.522093	1.2553	0.934876	1.68555	1.255 (0.935-1.686)
UsMxlz	ieu-b-4973	LRTI || id:ieu-b-4973	class.Verrucomicrobiae.id.4029	MR Egger	11	-0.0907188	0.204693	0.668087		-0.491917	0.31048	0.913274	0.611453	1.36408	0.913 (0.611-1.364)
UsMxlz	ieu-b-4973	LRTI || id:ieu-b-4973	class.Verrucomicrobiae.id.4029	Weighted median	11	-0.0526408	0.0733235	0.472804		-0.196355	0.0910733	0.948721	0.821721	1.09535	0.949 (0.822-1.095)
UsMxlz	ieu-b-4973	LRTI || id:ieu-b-4973	class.Verrucomicrobiae.id.4029	Inverse variance weighted (fixed effects)	11	-0.0568365	0.0584865	0.331156	0.558959	-0.17147	0.057797	0.944749	0.842426	1.0595	0.945 (0.842-1.059)
UsMxlz	ieu-b-4973	LRTI || id:ieu-b-4973	class.Verrucomicrobiae.id.4029	Simple mode	11	-0.0499068	0.114174	0.671318		-0.273687	0.173873	0.951318	0.76057	1.1899	0.951 (0.761-1.19)
UsMxlz	ieu-b-4973	LRTI || id:ieu-b-4973	class.Verrucomicrobiae.id.4029	Weighted mode	11	-0.0487979	0.111782	0.671718		-0.267892	0.170296	0.952374	0.764991	1.18566	0.952 (0.765-1.186)
UTPK2n	ieu-b-4973	LRTI || id:ieu-b-4973	class.Bacteroidia.id.912	MR Egger	14	-0.0378324	0.147646	0.802108		-0.327219	0.251555	0.962874	0.720926	1.28602	0.963 (0.721-1.286)
UTPK2n	ieu-b-4973	LRTI || id:ieu-b-4973	class.Bacteroidia.id.912	Weighted median	14	-0.0737234	0.0882807	0.40366		-0.246754	0.0993067	0.928929	0.781333	1.10441	0.929 (0.781-1.104)
UTPK2n	ieu-b-4973	LRTI || id:ieu-b-4973	class.Bacteroidia.id.912	Inverse variance weighted (fixed effects)	14	-0.0830169	0.0625614	0.18452	0.373066	-0.205637	0.0396036	0.920336	0.814128	1.0404	0.92 (0.814-1.04)
UTPK2n	ieu-b-4973	LRTI || id:ieu-b-4973	class.Bacteroidia.id.912	Simple mode	14	-0.0547019	0.138919	0.700134		-0.326982	0.217578	0.946767	0.721097	1.24306	0.947 (0.721-1.243)
UTPK2n	ieu-b-4973	LRTI || id:ieu-b-4973	class.Bacteroidia.id.912	Weighted mode	14	-0.0762085	0.11025	0.501576		-0.292298	0.139881	0.926623	0.746546	1.15014	0.927 (0.747-1.15)
X4kHrP	ieu-b-4973	LRTI || id:ieu-b-4973	class.Betaproteobacteria.id.2867	MR Egger	12	-0.11643	0.248171	0.649021		-0.602846	0.369985	0.890092	0.547252	1.44771	0.89 (0.547-1.448)
X4kHrP	ieu-b-4973	LRTI || id:ieu-b-4973	class.Betaproteobacteria.id.2867	Weighted median	12	0.0949747	0.0920326	0.302087		-0.0854093	0.275359	1.09963	0.918136	1.317	1.1 (0.918-1.317)
X4kHrP	ieu-b-4973	LRTI || id:ieu-b-4973	class.Betaproteobacteria.id.2867	Inverse variance weighted (fixed effects)	12	0.106783	0.0706546	0.1307	0.373066	-0.0316995	0.245266	1.11269	0.968798	1.27796	1.113 (0.969-1.278)
X4kHrP	ieu-b-4973	LRTI || id:ieu-b-4973	class.Betaproteobacteria.id.2867	Simple mode	12	0.0945719	0.148452	0.537122		-0.196394	0.385537	1.09919	0.821689	1.4704	1.099 (0.822-1.47)
X4kHrP	ieu-b-4973	LRTI || id:ieu-b-4973	class.Betaproteobacteria.id.2867	Weighted mode	12	0.0868935	0.144051	0.558599		-0.195446	0.369233	1.09078	0.822468	1.44663	1.091 (0.822-1.447)
ZJXDpG	ieu-b-4973	LRTI || id:ieu-b-4973	class.Erysipelotrichia.id.2147	MR Egger	13	-0.255588	0.296949	0.407765		-0.837607	0.326432	0.774461	0.432745	1.38601	0.774 (0.433-1.386)
ZJXDpG	ieu-b-4973	LRTI || id:ieu-b-4973	class.Erysipelotrichia.id.2147	Weighted median	13	-0.0352747	0.0950174	0.710456		-0.221509	0.150959	0.96534	0.801309	1.16295	0.965 (0.801-1.163)
ZJXDpG	ieu-b-4973	LRTI || id:ieu-b-4973	class.Erysipelotrichia.id.2147	Inverse variance weighted (fixed effects)	13	-0.0397227	0.069779	0.569176	0.700525	-0.176489	0.097044	0.961056	0.838208	1.10191	0.961 (0.838-1.102)
ZJXDpG	ieu-b-4973	LRTI || id:ieu-b-4973	class.Erysipelotrichia.id.2147	Simple mode	13	-0.0088735	0.151064	0.954126		-0.304959	0.287212	0.991166	0.737154	1.33271	0.991 (0.737-1.333)
ZJXDpG	ieu-b-4973	LRTI || id:ieu-b-4973	class.Erysipelotrichia.id.2147	Weighted mode	13	-0.0355077	0.142916	0.807987		-0.315624	0.244608	0.965115	0.729334	1.27712	0.965 (0.729-1.277)
0rWmph	ieu-b-4973	LRTI || id:ieu-b-4973	phylum.Firmicutes.id.1672	MR Egger	16	0.0100639	0.16215	0.951388		-0.30775	0.327878	1.01011	0.735099	1.38802	1.01 (0.735-1.388)
0rWmph	ieu-b-4973	LRTI || id:ieu-b-4973	phylum.Firmicutes.id.1672	Weighted median	16	0.00927302	0.0841055	0.912207		-0.155574	0.17412	1.00932	0.855924	1.1902	1.009 (0.856-1.19)
0rWmph	ieu-b-4973	LRTI || id:ieu-b-4973	phylum.Firmicutes.id.1672	Inverse variance weighted (fixed effects)	16	-0.0623944	0.0603114	0.300885	0.894662	-0.180605	0.055816	0.939512	0.834765	1.0574	0.94 (0.835-1.057)
0rWmph	ieu-b-4973	LRTI || id:ieu-b-4973	phylum.Firmicutes.id.1672	Simple mode	16	-0.0874516	0.1355	0.528417		-0.353031	0.178128	0.916263	0.702555	1.19498	0.916 (0.703-1.195)
0rWmph	ieu-b-4973	LRTI || id:ieu-b-4973	phylum.Firmicutes.id.1672	Weighted mode	16	0.0202681	0.117958	0.865872		-0.210929	0.251465	1.02047	0.809831	1.28591	1.02 (0.81-1.286)
2neTKK	ieu-b-4973	LRTI || id:ieu-b-4973	phylum.Euryarchaeota.id.55	MR Egger	12	-0.278357	0.14816	0.0897058		-0.56875	0.0120357	0.757027	0.566233	1.01211	0.757 (0.566-1.012)
2neTKK	ieu-b-4973	LRTI || id:ieu-b-4973	phylum.Euryarchaeota.id.55	Weighted median	12	-0.00674432	0.0479696	0.88819		-0.100765	0.0872762	0.993278	0.904146	1.0912	0.993 (0.904-1.091)
2neTKK	ieu-b-4973	LRTI || id:ieu-b-4973	phylum.Euryarchaeota.id.55	Inverse variance weighted (fixed effects)	12	-0.000713983	0.0338692	0.983181	0.983181	-0.0670975	0.0656696	0.999286	0.935104	1.06787	0.999 (0.935-1.068)
2neTKK	ieu-b-4973	LRTI || id:ieu-b-4973	phylum.Euryarchaeota.id.55	Simple mode	12	0.0517345	0.0939385	0.592829		-0.132385	0.235854	1.0531	0.876004	1.26599	1.053 (0.876-1.266)
2neTKK	ieu-b-4973	LRTI || id:ieu-b-4973	phylum.Euryarchaeota.id.55	Weighted mode	12	0.0258706	0.0843703	0.764851		-0.139495	0.191236	1.02621	0.869797	1.21075	1.026 (0.87-1.211)
6gX3qe	ieu-b-4973	LRTI || id:ieu-b-4973	phylum.Tenericutes.id.3919	MR Egger	12	0.016504	0.1824	0.92969		-0.340999	0.374007	1.01664	0.71106	1.45355	1.017 (0.711-1.454)
6gX3qe	ieu-b-4973	LRTI || id:ieu-b-4973	phylum.Tenericutes.id.3919	Weighted median	12	-0.00961239	0.0734083	0.895819		-0.153493	0.134268	0.990434	0.857707	1.1437	0.99 (0.858-1.144)
6gX3qe	ieu-b-4973	LRTI || id:ieu-b-4973	phylum.Tenericutes.id.3919	Inverse variance weighted (fixed effects)	12	-0.0476874	0.056377	0.397627	0.894662	-0.158186	0.0628115	0.953432	0.853691	1.06483	0.953 (0.854-1.065)
6gX3qe	ieu-b-4973	LRTI || id:ieu-b-4973	phylum.Tenericutes.id.3919	Simple mode	12	0.0105825	0.120645	0.931679		-0.225881	0.247046	1.01064	0.797813	1.28024	1.011 (0.798-1.28)
6gX3qe	ieu-b-4973	LRTI || id:ieu-b-4973	phylum.Tenericutes.id.3919	Weighted mode	12	0.029671	0.110507	0.793284		-0.186923	0.246265	1.03012	0.829508	1.27924	1.03 (0.83-1.279)
7ioeKt	ieu-b-4973	LRTI || id:ieu-b-4973	phylum.Proteobacteria.id.2375	MR Egger	12	0.0217121	0.220461	0.923493		-0.410391	0.453815	1.02195	0.663391	1.57431	1.022 (0.663-1.574)
7ioeKt	ieu-b-4973	LRTI || id:ieu-b-4973	phylum.Proteobacteria.id.2375	Weighted median	12	0.067201	0.092997	0.469917		-0.115073	0.249475	1.06951	0.891301	1.28335	1.07 (0.891-1.283)
7ioeKt	ieu-b-4973	LRTI || id:ieu-b-4973	phylum.Proteobacteria.id.2375	Inverse variance weighted (fixed effects)	12	0.0695071	0.071757	0.332722	0.894662	-0.0711366	0.210151	1.07198	0.931335	1.23386	1.072 (0.931-1.234)
7ioeKt	ieu-b-4973	LRTI || id:ieu-b-4973	phylum.Proteobacteria.id.2375	Simple mode	12	0.0650335	0.151103	0.675222		-0.231128	0.361195	1.06719	0.793638	1.43504	1.067 (0.794-1.435)
7ioeKt	ieu-b-4973	LRTI || id:ieu-b-4973	phylum.Proteobacteria.id.2375	Weighted mode	12	0.0673363	0.1382	0.635655		-0.203536	0.338209	1.06966	0.815841	1.40243	1.07 (0.816-1.402)
fE3r8h	ieu-b-4973	LRTI || id:ieu-b-4973	phylum.Verrucomicrobia.id.3982	MR Egger	12	0.0557532	0.157527	0.730741		-0.253	0.364506	1.05734	0.776468	1.4398	1.057 (0.776-1.44)
fE3r8h	ieu-b-4973	LRTI || id:ieu-b-4973	phylum.Verrucomicrobia.id.3982	Weighted median	12	-0.0491507	0.0751137	0.512886		-0.196374	0.0980722	0.952038	0.821705	1.10304	0.952 (0.822-1.103)
fE3r8h	ieu-b-4973	LRTI || id:ieu-b-4973	phylum.Verrucomicrobia.id.3982	Inverse variance weighted (fixed effects)	12	-0.0225222	0.0569064	0.692271	0.983181	-0.134059	0.0890144	0.97773	0.874539	1.0931	0.978 (0.875-1.093)
fE3r8h	ieu-b-4973	LRTI || id:ieu-b-4973	phylum.Verrucomicrobia.id.3982	Simple mode	12	-0.0792366	0.123095	0.53296		-0.320503	0.16203	0.923821	0.725784	1.1759	0.924 (0.726-1.176)
fE3r8h	ieu-b-4973	LRTI || id:ieu-b-4973	phylum.Verrucomicrobia.id.3982	Weighted mode	12	-0.0661159	0.113708	0.572657		-0.288983	0.156752	0.936022	0.749025	1.1697	0.936 (0.749-1.17)
gkAVOW	ieu-b-4973	LRTI || id:ieu-b-4973	phylum.Lentisphaerae.id.2238	MR Egger	9	0.113394	0.153653	0.484521		-0.187765	0.414553	1.12007	0.828809	1.51369	1.12 (0.829-1.514)
gkAVOW	ieu-b-4973	LRTI || id:ieu-b-4973	phylum.Lentisphaerae.id.2238	Weighted median	9	-0.0171481	0.0563896	0.761051		-0.127672	0.0933755	0.982998	0.880142	1.09787	0.983 (0.88-1.098)
gkAVOW	ieu-b-4973	LRTI || id:ieu-b-4973	phylum.Lentisphaerae.id.2238	Inverse variance weighted (fixed effects)	9	0.00251254	0.0419567	0.952248	0.983181	-0.0797227	0.0847478	1.00252	0.923372	1.08844	1.003 (0.923-1.088)
gkAVOW	ieu-b-4973	LRTI || id:ieu-b-4973	phylum.Lentisphaerae.id.2238	Simple mode	9	-0.0308317	0.0824209	0.718068		-0.192377	0.130713	0.969639	0.824996	1.13964	0.97 (0.825-1.14)
gkAVOW	ieu-b-4973	LRTI || id:ieu-b-4973	phylum.Lentisphaerae.id.2238	Weighted mode	9	-0.0363338	0.0840532	0.67696		-0.201078	0.128411	0.964318	0.817849	1.13702	0.964 (0.818-1.137)
II0qrp	ieu-b-4973	LRTI || id:ieu-b-4973	phylum.Actinobacteria.id.400	MR Egger	14	-0.719804	0.283781	0.0261066		-1.27601	-0.163594	0.486848	0.279148	0.849087	0.487 (0.279-0.849)
II0qrp	ieu-b-4973	LRTI || id:ieu-b-4973	phylum.Actinobacteria.id.400	Weighted median	14	0.105134	0.102467	0.304876		-0.0957004	0.305969	1.11086	0.908736	1.35794	1.111 (0.909-1.358)
II0qrp	ieu-b-4973	LRTI || id:ieu-b-4973	phylum.Actinobacteria.id.400	Inverse variance weighted (multiplicative random effects)	14	0.00321535	0.0869663	0.970507	0.983181	-0.167239	0.173669	1.00322	0.845998	1.18966	1.003 (0.846-1.19)
II0qrp	ieu-b-4973	LRTI || id:ieu-b-4973	phylum.Actinobacteria.id.400	Simple mode	14	0.254157	0.210593	0.248986		-0.158605	0.66692	1.28937	0.853333	1.94823	1.289 (0.853-1.948)
II0qrp	ieu-b-4973	LRTI || id:ieu-b-4973	phylum.Actinobacteria.id.400	Weighted mode	14	0.213192	0.259179	0.425584		-0.294798	0.721182	1.23762	0.744682	2.05686	1.238 (0.745-2.057)
oChqj7	ieu-b-4973	LRTI || id:ieu-b-4973	phylum.Bacteroidetes.id.905	MR Egger	12	-0.0810165	0.13682	0.566903		-0.349183	0.18715	0.922178	0.705264	1.20581	0.922 (0.705-1.206)
oChqj7	ieu-b-4973	LRTI || id:ieu-b-4973	phylum.Bacteroidetes.id.905	Weighted median	12	-0.0518824	0.09391	0.580627		-0.235946	0.132181	0.949441	0.789823	1.14132	0.949 (0.79-1.141)
oChqj7	ieu-b-4973	LRTI || id:ieu-b-4973	phylum.Bacteroidetes.id.905	Inverse variance weighted (fixed effects)	12	-0.013769	0.0657263	0.834066	0.983181	-0.142592	0.115054	0.986325	0.867107	1.12193	0.986 (0.867-1.122)
oChqj7	ieu-b-4973	LRTI || id:ieu-b-4973	phylum.Bacteroidetes.id.905	Simple mode	12	0.120925	0.149803	0.436643		-0.172689	0.41454	1.12854	0.841399	1.51367	1.129 (0.841-1.514)
oChqj7	ieu-b-4973	LRTI || id:ieu-b-4973	phylum.Bacteroidetes.id.905	Weighted mode	12	-0.0580997	0.105914	0.594269		-0.265691	0.149492	0.943556	0.766676	1.16124	0.944 (0.767-1.161)
PcT6eJ	ieu-b-4973	LRTI || id:ieu-b-4973	phylum.Cyanobacteria.id.1500	MR Egger	8	0.00721987	0.18543	0.970205		-0.356223	0.370663	1.00725	0.700316	1.44869	1.007 (0.7-1.449)
PcT6eJ	ieu-b-4973	LRTI || id:ieu-b-4973	phylum.Cyanobacteria.id.1500	Weighted median	8	-0.0339753	0.0693164	0.62403		-0.169835	0.101885	0.966595	0.843804	1.10726	0.967 (0.844-1.107)
PcT6eJ	ieu-b-4973	LRTI || id:ieu-b-4973	phylum.Cyanobacteria.id.1500	Inverse variance weighted (fixed effects)	8	-0.072904	0.0533209	0.171541	0.894662	-0.177413	0.031605	0.92969	0.837434	1.03211	0.93 (0.837-1.032)
PcT6eJ	ieu-b-4973	LRTI || id:ieu-b-4973	phylum.Cyanobacteria.id.1500	Simple mode	8	0.02148	0.109993	0.850717		-0.194106	0.237066	1.02171	0.82357	1.26753	1.022 (0.824-1.268)
PcT6eJ	ieu-b-4973	LRTI || id:ieu-b-4973	phylum.Cyanobacteria.id.1500	Weighted mode	8	0.0228887	0.11506	0.847973		-0.202628	0.248405	1.02315	0.816582	1.28198	1.023 (0.817-1.282)

## Sheet: Sig
id.exposure	id.outcome	outcome	exposure	method	nsnp	b	se	pval	p_BH	lo_ci	up_ci	or	or_lci95	or_uci95	estimate
20HL0T	ieu-b-4973	LRTI || id:ieu-b-4973	genus.Holdemanella.id.11393	MR Egger	11	-0.0558716	0.152882	0.723213		-0.35552	0.243777	0.945661	0.700809	1.27606	0.95 (0.7-1.28)
20HL0T	ieu-b-4973	LRTI || id:ieu-b-4973	genus.Holdemanella.id.11393	Weighted median	11	0.178374	0.0692662	0.0100185		0.0426119	0.314135	1.19527	1.04353	1.36907	1.2 (1.04-1.37)
20HL0T	ieu-b-4973	LRTI || id:ieu-b-4973	genus.Holdemanella.id.11393	Inverse variance weighted (fixed effects)	11	0.141014	0.0459617	0.00215441	0.256374	0.0509292	0.231099	1.15144	1.05225	1.25998	1.15 (1.05-1.26)
20HL0T	ieu-b-4973	LRTI || id:ieu-b-4973	genus.Holdemanella.id.11393	Simple mode	11	0.224264	0.131273	0.118365		-0.0330311	0.481559	1.2514	0.967508	1.6186	1.25 (0.97-1.62)
20HL0T	ieu-b-4973	LRTI || id:ieu-b-4973	genus.Holdemanella.id.11393	Weighted mode	11	0.204768	0.118565	0.114858		-0.0276182	0.437155	1.22724	0.97276	1.5483	1.23 (0.97-1.55)
hUph1f	ieu-b-4973	LRTI || id:ieu-b-4973	genus.RikenellaceaeRC9gutgroup.id.11191	MR Egger	10	0.142401	0.208468	0.513847		-0.266197	0.550998	1.15304	0.766288	1.73498	1.15 (0.77-1.73)
hUph1f	ieu-b-4973	LRTI || id:ieu-b-4973	genus.RikenellaceaeRC9gutgroup.id.11191	Weighted median	10	0.10696	0.0441125	0.0153203		0.0204999	0.193421	1.11289	1.02071	1.21339	1.11 (1.02-1.21)
hUph1f	ieu-b-4973	LRTI || id:ieu-b-4973	genus.RikenellaceaeRC9gutgroup.id.11191	Inverse variance weighted (fixed effects)	10	0.0819804	0.0348409	0.0186229	0.855044	0.0136923	0.150269	1.08543	1.01379	1.16215	1.09 (1.01-1.16)
hUph1f	ieu-b-4973	LRTI || id:ieu-b-4973	genus.RikenellaceaeRC9gutgroup.id.11191	Simple mode	10	0.120719	0.0793823	0.16265		-0.0348698	0.276309	1.12831	0.965731	1.31825	1.13 (0.97-1.32)
hUph1f	ieu-b-4973	LRTI || id:ieu-b-4973	genus.RikenellaceaeRC9gutgroup.id.11191	Weighted mode	10	0.11909	0.0781077	0.161673		-0.0340007	0.272181	1.12647	0.966571	1.31283	1.13 (0.97-1.31)
MpL626	ieu-b-4973	LRTI || id:ieu-b-4973	genus.Lachnoclostridium.id.11308	MR Egger	13	0.249117	0.283604	0.39851		-0.306748	0.804981	1.28289	0.735836	2.23665	1.28 (0.74-2.24)
MpL626	ieu-b-4973	LRTI || id:ieu-b-4973	genus.Lachnoclostridium.id.11308	Weighted median	13	0.232391	0.0997121	0.0197732		0.0369557	0.427827	1.26161	1.03765	1.53392	1.26 (1.04-1.53)
MpL626	ieu-b-4973	LRTI || id:ieu-b-4973	genus.Lachnoclostridium.id.11308	Inverse variance weighted (fixed effects)	13	0.141679	0.0716689	0.048058	0.855044	0.00120801	0.28215	1.15221	1.00121	1.32598	1.15 (1-1.33)
MpL626	ieu-b-4973	LRTI || id:ieu-b-4973	genus.Lachnoclostridium.id.11308	Simple mode	13	0.306273	0.20549	0.161914		-0.0964866	0.709033	1.35835	0.908022	2.03202	1.36 (0.91-2.03)
MpL626	ieu-b-4973	LRTI || id:ieu-b-4973	genus.Lachnoclostridium.id.11308	Weighted mode	13	0.299827	0.210159	0.179173		-0.112085	0.711739	1.34963	0.893968	2.03753	1.35 (0.89-2.04)
Rv99Lm	ieu-b-4973	LRTI || id:ieu-b-4973	genus..Eubacteriumbrachygroup.id.11296	MR Egger	9	0.052551	0.147724	0.732516		-0.236988	0.34209	1.05396	0.789001	1.40789	1.05 (0.79-1.41)
Rv99Lm	ieu-b-4973	LRTI || id:ieu-b-4973	genus..Eubacteriumbrachygroup.id.11296	Weighted median	9	0.0886828	0.0529749	0.0941201		-0.015148	0.192514	1.09273	0.984966	1.21229	1.09 (0.98-1.21)
Rv99Lm	ieu-b-4973	LRTI || id:ieu-b-4973	genus..Eubacteriumbrachygroup.id.11296	Inverse variance weighted (fixed effects)	9	0.0801969	0.0399571	0.0447415	0.855044	0.00188103	0.158513	1.0835	1.00188	1.17177	1.08 (1-1.17)
Rv99Lm	ieu-b-4973	LRTI || id:ieu-b-4973	genus..Eubacteriumbrachygroup.id.11296	Simple mode	9	0.0907034	0.0829875	0.306221		-0.0719521	0.253359	1.09494	0.930575	1.28835	1.09 (0.93-1.29)
Rv99Lm	ieu-b-4973	LRTI || id:ieu-b-4973	genus..Eubacteriumbrachygroup.id.11296	Weighted mode	9	0.0907034	0.0774819	0.275431		-0.0611612	0.242568	1.09494	0.940672	1.27452	1.09 (0.94-1.27)
Vd8Fsi	ieu-b-4973	LRTI || id:ieu-b-4973	genus.Bacteroides.id.918	MR Egger	9	-0.285027	0.437126	0.535186		-1.14179	0.571739	0.751994	0.319246	1.77135	0.75 (0.32-1.77)
Vd8Fsi	ieu-b-4973	LRTI || id:ieu-b-4973	genus.Bacteroides.id.918	Weighted median	9	-0.196895	0.110627	0.0751071		-0.413724	0.0199339	0.821277	0.661184	1.02013	0.82 (0.66-1.02)
Vd8Fsi	ieu-b-4973	LRTI || id:ieu-b-4973	genus.Bacteroides.id.918	Inverse variance weighted (fixed effects)	9	-0.165888	0.0830758	0.0458439	0.855044	-0.328717	-0.00305952	0.847141	0.719847	0.996945	0.85 (0.72-1)
Vd8Fsi	ieu-b-4973	LRTI || id:ieu-b-4973	genus.Bacteroides.id.918	Simple mode	9	-0.222559	0.162141	0.207113		-0.540355	0.0952365	0.800467	0.582541	1.09992	0.8 (0.58-1.1)
Vd8Fsi	ieu-b-4973	LRTI || id:ieu-b-4973	genus.Bacteroides.id.918	Weighted mode	9	-0.233009	0.157268	0.176725		-0.541255	0.0752369	0.792146	0.582017	1.07814	0.79 (0.58-1.08)
id.exposure	id.outcome	outcome	exposure	method	nsnp	b	se	pval	p_BH	lo_ci	up_ci	or	or_lci95	or_uci95	estimate
MBOR7Y	ieu-b-4973	LRTI || id:ieu-b-4973	family.Coriobacteriaceae.id.811	MR Egger	13	0.245648	0.280896	0.400528		-0.304909	0.796205	1.27845	0.737191	2.21711	1.28 (0.74-2.22)
MBOR7Y	ieu-b-4973	LRTI || id:ieu-b-4973	family.Coriobacteriaceae.id.811	Weighted median	13	0.243909	0.0973401	0.0122195		0.0531225	0.434695	1.27623	1.05456	1.54449	1.28 (1.05-1.54)
MBOR7Y	ieu-b-4973	LRTI || id:ieu-b-4973	family.Coriobacteriaceae.id.811	Inverse variance weighted (fixed effects)	13	0.253827	0.0707235	0.000331936	0.0106219	0.115209	0.392445	1.28895	1.12211	1.4806	1.29 (1.12-1.48)
MBOR7Y	ieu-b-4973	LRTI || id:ieu-b-4973	family.Coriobacteriaceae.id.811	Simple mode	13	0.227376	0.161253	0.183914		-0.0886809	0.543433	1.2553	0.915138	1.72191	1.26 (0.92-1.72)
MBOR7Y	ieu-b-4973	LRTI || id:ieu-b-4973	family.Coriobacteriaceae.id.811	Weighted mode	13	0.227376	0.159106	0.178491		-0.0844716	0.539223	1.2553	0.918998	1.71467	1.26 (0.92-1.71)
O0n2Pz	ieu-b-4973	LRTI || id:ieu-b-4973	family.Bacteroidaceae.id.917	MR Egger	9	-0.285027	0.437126	0.535186		-1.14179	0.571739	0.751994	0.319246	1.77135	0.75 (0.32-1.77)
O0n2Pz	ieu-b-4973	LRTI || id:ieu-b-4973	family.Bacteroidaceae.id.917	Weighted median	9	-0.196895	0.111284	0.0768434		-0.415011	0.0212215	0.821277	0.660333	1.02145	0.82 (0.66-1.02)
O0n2Pz	ieu-b-4973	LRTI || id:ieu-b-4973	family.Bacteroidaceae.id.917	Inverse variance weighted (fixed effects)	9	-0.165888	0.0830758	0.0458439	0.539416	-0.328717	-0.00305952	0.847141	0.719847	0.996945	0.85 (0.72-1)
O0n2Pz	ieu-b-4973	LRTI || id:ieu-b-4973	family.Bacteroidaceae.id.917	Simple mode	9	-0.222559	0.160974	0.204162		-0.538069	0.0929505	0.800467	0.583875	1.09741	0.8 (0.58-1.1)
O0n2Pz	ieu-b-4973	LRTI || id:ieu-b-4973	family.Bacteroidaceae.id.917	Weighted mode	9	-0.233009	0.169621	0.206793		-0.565467	0.0994484	0.792146	0.568095	1.10456	0.79 (0.57-1.1)
oGD8An	ieu-b-4973	LRTI || id:ieu-b-4973	order.Coriobacteriales.id.810	MR Egger	13	0.245648	0.280896	0.400528		-0.304909	0.796205	1.27845	0.737191	2.21711	1.28 (0.74-2.22)
oGD8An	ieu-b-4973	LRTI || id:ieu-b-4973	order.Coriobacteriales.id.810	Weighted median	13	0.243909	0.0935947	0.00916029		0.0604634	0.427355	1.27623	1.06233	1.5332	1.28 (1.06-1.53)
oGD8An	ieu-b-4973	LRTI || id:ieu-b-4973	order.Coriobacteriales.id.810	Inverse variance weighted (fixed effects)	13	0.253827	0.0707235	0.000331936	0.00663872	0.115209	0.392445	1.28895	1.12211	1.4806	1.29 (1.12-1.48)
oGD8An	ieu-b-4973	LRTI || id:ieu-b-4973	order.Coriobacteriales.id.810	Simple mode	13	0.227376	0.157612	0.174713		-0.0815428	0.536294	1.2553	0.921693	1.70966	1.26 (0.92-1.71)
oGD8An	ieu-b-4973	LRTI || id:ieu-b-4973	order.Coriobacteriales.id.810	Weighted mode	13	0.227376	0.157728	0.175007		-0.0817705	0.536522	1.2553	0.921483	1.71005	1.26 (0.92-1.71)
staWrf	ieu-b-4973	LRTI || id:ieu-b-4973	order.Rhodospirillales.id.2667	MR Egger	14	-0.219297	0.221751	0.342217		-0.653928	0.215335	0.803083	0.519999	1.24028	0.8 (0.52-1.24)
staWrf	ieu-b-4973	LRTI || id:ieu-b-4973	order.Rhodospirillales.id.2667	Weighted median	14	-0.126836	0.0613898	0.0388207		-0.24716	-0.00651237	0.880878	0.781015	0.993509	0.88 (0.78-0.99)
staWrf	ieu-b-4973	LRTI || id:ieu-b-4973	order.Rhodospirillales.id.2667	Inverse variance weighted (fixed effects)	14	-0.0964152	0.0469405	0.039977	0.337135	-0.188419	-0.00441178	0.908087	0.828268	0.995598	0.91 (0.83-1)
staWrf	ieu-b-4973	LRTI || id:ieu-b-4973	order.Rhodospirillales.id.2667	Simple mode	14	-0.134621	0.110572	0.245053		-0.351343	0.0820996	0.874047	0.703743	1.08556	0.87 (0.7-1.09)
staWrf	ieu-b-4973	LRTI || id:ieu-b-4973	order.Rhodospirillales.id.2667	Weighted mode	14	-0.132667	0.106861	0.236358		-0.342115	0.0767803	0.875756	0.710267	1.0798	0.88 (0.71-1.08)
szt6bn	ieu-b-4973	LRTI || id:ieu-b-4973	class.Coriobacteriia.id.809	MR Egger	13	0.245648	0.280896	0.400528		-0.304909	0.796205	1.27845	0.737191	2.21711	1.28 (0.74-2.22)
szt6bn	ieu-b-4973	LRTI || id:ieu-b-4973	class.Coriobacteriia.id.809	Weighted median	13	0.243909	0.0957308	0.0108385		0.0562766	0.431541	1.27623	1.05789	1.53963	1.28 (1.06-1.54)
szt6bn	ieu-b-4973	LRTI || id:ieu-b-4973	class.Coriobacteriia.id.809	Inverse variance weighted (fixed effects)	13	0.253827	0.0707235	0.000331936	0.00531097	0.115209	0.392445	1.28895	1.12211	1.4806	1.29 (1.12-1.48)
szt6bn	ieu-b-4973	LRTI || id:ieu-b-4973	class.Coriobacteriia.id.809	Simple mode	13	0.227376	0.161724	0.1851		-0.0896031	0.544355	1.2553	0.914294	1.7235	1.26 (0.91-1.72)
szt6bn	ieu-b-4973	LRTI || id:ieu-b-4973	class.Coriobacteriia.id.809	Weighted mode	13	0.227376	0.150366	0.156376		-0.0673417	0.522093	1.2553	0.934876	1.68555	1.26 (0.93-1.69)

## Sheet: MRPRESSO
Exposure	MR Analysis	Causal Estimate	Sd	T-stat	P-value	Outlier	globalP
class.Actinobacteria.id.419	Raw	0.011169265622816	0.0610845	0.182849	0.857538
class.Actinobacteria.id.419	Outlier-corrected						0.270967741935484
class.Alphaproteobacteria.id.2379	Raw	-0.114942811002328	0.0972311	-1.18216	0.281864
class.Alphaproteobacteria.id.2379	Outlier-corrected						0.08
class.Bacilli.id.1673	Raw	0.0441801711062816	0.0591258	0.747224	0.465139
class.Bacilli.id.1673	Outlier-corrected						0.221621621621622
class.Bacteroidia.id.912	Raw	-0.0830168596693433	0.0665243	-1.24792	0.234072
class.Bacteroidia.id.912	Outlier-corrected						0.362068965517241
class.Betaproteobacteria.id.2867	Raw	0.106783496464078	0.0382357	2.79277	0.0174996
class.Betaproteobacteria.id.2867	Outlier-corrected						0.976
class.Clostridia.id.1859	Raw	-0.0988069147331335	0.0844184	-1.17044	0.266556
class.Clostridia.id.1859	Outlier-corrected						0.272
class.Coriobacteriia.id.809	Raw	0.253827408542922	0.0577395	4.39608	0.000871367
class.Coriobacteriia.id.809	Outlier-corrected						0.759259
class.Deltaproteobacteria.id.3087	Raw	0.0882181195220788	0.053563	1.647	0.125476
class.Deltaproteobacteria.id.3087	Outlier-corrected						0.692592592592593
class.Erysipelotrichia.id.2147	Raw	-0.0397227225710451	0.0511033	-0.777303	0.452032
class.Erysipelotrichia.id.2147	Outlier-corrected						0.888888888888889
class.Gammaproteobacteria.id.3303	Raw	0.0737052277257702	0.106213	0.693937	0.513677
class.Gammaproteobacteria.id.3303	Outlier-corrected						0.2
class.Lentisphaeria.id.2250	Raw	-0.00379549593740737	0.0354844	-0.106962	0.91782
class.Lentisphaeria.id.2250	Outlier-corrected						0.670588235294118
class.Melainabacteria.id.1589	Raw	-0.0613239161983287	0.0470231	-1.30412	0.224556
class.Melainabacteria.id.1589	Outlier-corrected						0.40952380952381
class.Methanobacteria.id.119	Raw	-0.0685863829802599	0.0426048	-1.60983	0.141896
class.Methanobacteria.id.119	Outlier-corrected						0.180952380952381
class.Mollicutes.id.3920	Raw	-0.0476874098193902	0.0532558	-0.895441	0.389725
class.Mollicutes.id.3920	Outlier-corrected						0.576
class.Negativicutes.id.2164	Raw	-0.00970784057795255	0.0726199	-0.13368	0.89607
class.Negativicutes.id.2164	Outlier-corrected						0.392
class.Verrucomicrobiae.id.4029	Raw	-0.0568364649533018	0.027647	-2.05579	0.0668569
class.Verrucomicrobiae.id.4029	Outlier-corrected						0.995652173913044
family.Acidaminococcaceae.id.2166	Raw	-0.00185256574788272	0.0653581	-0.0283448	0.978306
family.Acidaminococcaceae.id.2166	Outlier-corrected						0.666666666666667
family.Actinomycetaceae.id.421	Raw	0.0286669673344716	0.07219	0.397104	0.711568
family.Actinomycetaceae.id.421	Outlier-corrected						0.481818181818182
family.Alcaligenaceae.id.2875	Raw	0.0443970153036969	0.07126	0.623029	0.545966
family.Alcaligenaceae.id.2875	Outlier-corrected						0.428
family.Bacteroidaceae.id.917	Raw	-0.165888138209907	0.077976	-2.12742	0.0660573
family.Bacteroidaceae.id.917	Outlier-corrected						0.542105263157895
family.BacteroidalesS24.7group.id.11173	Raw	0.0350468554705366	0.067851	0.516527	0.621399
family.BacteroidalesS24.7group.id.11173	Outlier-corrected						0.223529411764706
family.Bifidobacteriaceae.id.433	Raw	-0.0876429057115471	0.0734659	-1.19297	0.257976
family.Bifidobacteriaceae.id.433	Outlier-corrected						0.212
family.Christensenellaceae.id.1866	Raw	0.012432578346622	0.0646146	0.192411	0.851271
family.Christensenellaceae.id.1866	Outlier-corrected						0.447826086956522
family.Clostridiaceae1.id.1869	Raw	0.057962463456327	0.0689571	0.840558	0.422364
family.Clostridiaceae1.id.1869	Outlier-corrected						0.480952380952381
family.ClostridialesvadinBB60group.id.11286	Raw	0.0399733489179762	0.0615289	0.649668	0.526423
family.ClostridialesvadinBB60group.id.11286	Outlier-corrected						0.0903225806451613
family.Coriobacteriaceae.id.811	Raw	0.253827408542922	0.0577395	4.39608	0.000871367
family.Coriobacteriaceae.id.811	Outlier-corrected						0.792593
family.Defluviitaleaceae.id.1924	Raw	0.0040400703588906	0.0422321	0.0956634	0.925884
family.Defluviitaleaceae.id.1924	Outlier-corrected						0.752380952380952
family.Desulfovibrionaceae.id.3169	Raw	0.0962356672105575	0.0638235	1.50784	0.165867
family.Desulfovibrionaceae.id.3169	Outlier-corrected						0.528571428571429
family.Enterobacteriaceae.id.3469	Raw	-0.131320420393684	0.0999359	-1.31405	0.245885
family.Enterobacteriaceae.id.3469	Outlier-corrected						0.392307692307692
family.Erysipelotrichaceae.id.2149	Raw	-0.0397227225710451	0.0511033	-0.777303	0.452032
family.Erysipelotrichaceae.id.2149	Outlier-corrected						0.862962962962963
family.FamilyXI.id.1936	Raw	0.0369529010560223	0.0212276	1.74079	0.125264
family.FamilyXI.id.1936	Outlier-corrected						0.947058823529412
family.FamilyXIII.id.1957	Raw	-0.101234474007448	0.0469233	-2.15745	0.0593135
family.FamilyXIII.id.1957	Outlier-corrected						0.957142857142857
family.Lachnospiraceae.id.1987	Raw	0.0700573992038857	0.039109	1.79134	0.0921722
family.Lachnospiraceae.id.1987	Outlier-corrected						0.965714285714286
family.Lactobacillaceae.id.1836	Raw	0.00916517835312215	0.0668137	0.137175	0.894282
family.Lactobacillaceae.id.1836	Outlier-corrected						0.110526315789474
family.Methanobacteriaceae.id.121	Raw	-0.0685863829802599	0.0426048	-1.60983	0.141896
family.Methanobacteriaceae.id.121	Outlier-corrected						0.157142857142857
family.Oxalobacteraceae.id.2966	Raw	0.0269216677300485	0.0312729	0.860862	0.404912
family.Oxalobacteraceae.id.2966	Outlier-corrected						0.710344827586207
family.Pasteurellaceae.id.3689	Raw	-0.0712053883895699	0.039694	-1.79386	0.0961167
family.Pasteurellaceae.id.3689	Outlier-corrected						0.6
family.Peptococcaceae.id.2024	Raw	0.0308383493300832	0.051558	0.598129	0.566298
family.Peptococcaceae.id.2024	Outlier-corrected						0.568421052631579
family.Peptostreptococcaceae.id.2042	Raw	0.0102420049534813	0.0534716	0.191541	0.851305
family.Peptostreptococcaceae.id.2042	Outlier-corrected						0.492592592592593
family.Porphyromonadaceae.id.943	Raw	-0.00655680682590615	0.0861423	-0.076116	0.941196
family.Porphyromonadaceae.id.943	Outlier-corrected						0.410526315789474
family.Prevotellaceae.id.960	Raw	-0.0607896963019496	0.0881472	-0.689638	0.500952
family.Prevotellaceae.id.960	Outlier-corrected	-0.0552990662814333	0.0739302	-0.74799	0.467783	rs12118202,rs34660375	<0.00303030303030303
family.Rhodospirillaceae.id.2717	Raw	-0.0599567117652116	0.0589713	-1.01671	0.326541
family.Rhodospirillaceae.id.2717	Outlier-corrected						0.0774193548387097
family.Rikenellaceae.id.967	Raw	-0.0846900537306937	0.0544066	-1.55661	0.13697
family.Rikenellaceae.id.967	Outlier-corrected						0.502564102564103
family.Ruminococcaceae.id.2050	Raw	0.0203598157093456	0.0402778	0.505485	0.625365
family.Ruminococcaceae.id.2050	Outlier-corrected						0.966666666666667
family.Streptococcaceae.id.1850	Raw	-0.0495805605605841	0.081064	-0.611623	0.552199
family.Streptococcaceae.id.1850	Outlier-corrected						0.144444444444444
family.Veillonellaceae.id.2172	Raw	0.0103015164657116	0.0544722	0.189115	0.852118
family.Veillonellaceae.id.2172	Outlier-corrected						0.212820512820513
family.Verrucomicrobiaceae.id.4036	Raw	-0.056881148020375	0.0276466	-2.05743	0.0666731
family.Verrucomicrobiaceae.id.4036	Outlier-corrected						0.98695652173913
family.Victivallaceae.id.2255	Raw	0.00413432575709295	0.031842	0.129839	0.899038
family.Victivallaceae.id.2255	Outlier-corrected						0.424
genus..Clostridiuminnocuumgroup.id.14397	Raw	0.0275298859608586	0.0397545	0.692498	0.508224
genus..Clostridiuminnocuumgroup.id.14397	Outlier-corrected						0.5
genus..Eubacteriumbrachygroup.id.11296	Raw	0.0801968517473972	0.0247041	3.24629	0.0117662
genus..Eubacteriumbrachygroup.id.11296	Outlier-corrected						0.947368421052632
genus..Eubacteriumcoprostanoligenesgroup.id.11375	Raw	-0.0369782935618498	0.0892362	-0.414387	0.685902
genus..Eubacteriumcoprostanoligenesgroup.id.11375	Outlier-corrected						0.062962962962963
genus..Eubacteriumeligensgroup.id.14372	Raw	0.115097967767847	0.0963274	1.19486	0.277225
genus..Eubacteriumeligensgroup.id.14372	Outlier-corrected						0.32
genus..Eubacteriumfissicatenagroup.id.14373	Raw	-0.0215957282470443	0.0172323	-1.25321	0.245514
genus..Eubacteriumfissicatenagroup.id.14373	Outlier-corrected						0.989473684210526
genus..Eubacteriumhalliigroup.id.11338	Raw	-0.0607297618597733	0.0547046	-1.11014	0.284419
genus..Eubacteriumhalliigroup.id.11338	Outlier-corrected						0.36969696969697
genus..Eubacteriumnodatumgroup.id.11297	Raw	0.00840920802086414	0.0196226	0.428547	0.677337
genus..Eubacteriumnodatumgroup.id.11297	Outlier-corrected						0.965217391304348
genus..Eubacteriumoxidoreducensgroup.id.11339	Raw	0.0888505047016784	0.0648247	1.37063	0.264038
genus..Eubacteriumoxidoreducensgroup.id.11339	Outlier-corrected						0.533333333333333
genus..Eubacteriumrectalegroup.id.14374	Raw	-0.0255414362987915	0.0439437	-0.581231	0.579311
genus..Eubacteriumrectalegroup.id.14374	Outlier-corrected						0.970588235294118
genus..Eubacteriumruminantiumgroup.id.11340	Raw	0.0166291275970082	0.0363756	0.457151	0.653709
genus..Eubacteriumruminantiumgroup.id.11340	Outlier-corrected						0.651428571428571
genus..Eubacteriumventriosumgroup.id.11341	Raw	-0.023544181969637	0.0879548	-0.267685	0.793895
genus..Eubacteriumventriosumgroup.id.11341	Outlier-corrected						0.088
genus..Eubacteriumxylanophilumgroup.id.14375	Raw	0.0792325519364217	0.0659857	1.20075	0.264191
genus..Eubacteriumxylanophilumgroup.id.14375	Outlier-corrected						0.557894736842105
genus..Ruminococcusgauvreauiigroup.id.11342	Raw	-0.041641550395919	0.0599919	-0.69412	0.502003
genus..Ruminococcusgauvreauiigroup.id.11342	Outlier-corrected						0.548
genus..Ruminococcusgnavusgroup.id.14376	Raw	0.0338363785949981	0.0544353	0.621589	0.546878
genus..Ruminococcusgnavusgroup.id.14376	Outlier-corrected						0.092
genus..Ruminococcustorquesgroup.id.14377	Raw	-0.0355967360474279	0.0867463	-0.410355	0.692316
genus..Ruminococcustorquesgroup.id.14377	Outlier-corrected						0.284210526315789
genus.Actinomyces.id.423	Raw	0.00688169052247204	0.0787225	0.087417	0.933733
genus.Actinomyces.id.423	Outlier-corrected						0.153846153846154
genus.Adlercreutzia.id.812	Raw	-0.0117955500463169	0.0552608	-0.213453	0.837058
genus.Adlercreutzia.id.812	Outlier-corrected						0.552941176470588
genus.Akkermansia.id.4037	Raw	-0.0569109191113159	0.0276179	-2.06065	0.0663148
genus.Akkermansia.id.4037	Outlier-corrected						0.991304347826087
genus.Alistipes.id.968	Raw	-0.0217667155491724	0.0753633	-0.288824	0.77727
genus.Alistipes.id.968	Outlier-corrected						0.251724137931034
genus.Allisonella.id.2174	Raw	-0.0337288092333069	0.0546069	-0.617666	0.563838
genus.Allisonella.id.2174	Outlier-corrected						0.184615384615385
genus.Alloprevotella.id.961	Raw	-0.0336766117114779	0.0554464	-0.607373	0.570128
genus.Alloprevotella.id.961	Outlier-corrected						0.207692307692308
genus.Anaerofilum.id.2053	Raw	-0.0315722867285819	0.0363954	-0.86748	0.408213
genus.Anaerofilum.id.2053	Outlier-corrected						0.671428571428571
genus.Anaerostipes.id.1991	Raw	-0.0163932915525773	0.0819302	-0.200089	0.845422
genus.Anaerostipes.id.1991	Outlier-corrected						0.28695652173913
genus.Anaerotruncus.id.2054	Raw	0.124500975700355	0.0736262	1.69099	0.116624
genus.Anaerotruncus.id.2054	Outlier-corrected						0.244444444444444
genus.Bacteroides.id.918	Raw	-0.165888138209907	0.077976	-2.12742	0.0660573
genus.Bacteroides.id.918	Outlier-corrected						0.536842105263158
genus.Barnesiella.id.944	Raw	-0.0258787899582652	0.0640626	-0.403961	0.692808
genus.Barnesiella.id.944	Outlier-corrected						0.26551724137931
genus.Bifidobacterium.id.436	Raw	-0.0656040928041584	0.0711665	-0.92184	0.376388
genus.Bifidobacterium.id.436	Outlier-corrected						0.136
genus.Bilophila.id.3170	Raw	-0.0728401320045908	0.0615797	-1.18286	0.259771
genus.Bilophila.id.3170	Outlier-corrected						0.407407407407407
genus.Blautia.id.1992	Raw	0.00599375250124124	0.0623632	0.0961104	0.925019
genus.Blautia.id.1992	Outlier-corrected						0.485185185185185
genus.Butyricicoccus.id.2055	Raw	-0.0830611765745392	0.0641477	-1.29484	0.242967
genus.Butyricicoccus.id.2055	Outlier-corrected						0.706666666666667
genus.Butyricimonas.id.945	Raw	0.0511227183251579	0.0383972	1.33142	0.207791
genus.Butyricimonas.id.945	Outlier-corrected						0.914814814814815
genus.Butyrivibrio.id.1993	Raw	0.00255526598106935	0.0310937	0.0821796	0.935667
genus.Butyrivibrio.id.1993	Outlier-corrected						0.32258064516129
genus.CandidatusSoleaferrea.id.11350	Raw	-0.0624786151950593	0.0365671	-1.7086	0.121699
genus.CandidatusSoleaferrea.id.11350	Outlier-corrected						0.833333333333333
genus.Catenibacterium.id.2153	Raw	0.0123577250001796	0.0521921	0.236774	0.824464
genus.Catenibacterium.id.2153	Outlier-corrected						0.381818181818182
genus.ChristensenellaceaeR.7group.id.11283	Raw	-0.162725763328253	0.134524	-1.20964	0.260946
genus.ChristensenellaceaeR.7group.id.11283	Outlier-corrected	-0.139572962387491	0.0787342	-1.77271	0.126648	rs62467127,rs79150079	<0.00526315789473684
genus.Clostridiumsensustricto1.id.1873	Raw	-0.0245026110482343	0.0336415	-0.728345	0.493836
genus.Clostridiumsensustricto1.id.1873	Outlier-corrected						0.946666666666667
genus.Collinsella.id.815	Raw	0.0869435013624069	0.0587883	1.47893	0.182693
genus.Collinsella.id.815	Outlier-corrected						0.782352941176471
genus.Coprobacter.id.949	Raw	0.0385902866526237	0.0522355	0.738775	0.477025
genus.Coprobacter.id.949	Outlier-corrected						0.182608695652174
genus.Coprococcus1.id.11301	Raw	-0.0285745028214526	0.0607842	-0.470098	0.647468
genus.Coprococcus1.id.11301	Outlier-corrected						0.524
genus.Coprococcus2.id.11302	Raw	-0.0637405903625402	0.0821957	-0.775473	0.463448
genus.Coprococcus2.id.11302	Outlier-corrected						0.311764705882353
genus.Coprococcus3.id.11303	Raw	-0.0015151943916962	0.0602706	-0.0251399	0.980559
genus.Coprococcus3.id.11303	Outlier-corrected						0.8
genus.DefluviitaleaceaeUCG011.id.11287	Raw	0.0193147860651842	0.0412764	0.467938	0.654049
genus.DefluviitaleaceaeUCG011.id.11287	Outlier-corrected						0.823529411764706
genus.Desulfovibrio.id.3173	Raw	0.0607366367982248	0.0468329	1.29688	0.226932
genus.Desulfovibrio.id.3173	Outlier-corrected						0.747619047619048
genus.Dialister.id.2183	Raw	-0.0510210119726442	0.0575507	-0.88654	0.396146
genus.Dialister.id.2183	Outlier-corrected						0.556521739130435
genus.Dorea.id.1997	Raw	0.0519786663296419	0.0747053	0.695783	0.506271
genus.Dorea.id.1997	Outlier-corrected						0.552631578947368
genus.Eggerthella.id.819	Raw	-0.0644036745540327	0.0397619	-1.61973	0.139742
genus.Eggerthella.id.819	Outlier-corrected						0.6
genus.Eisenbergiella.id.11304	Raw	-0.0245108997877957	0.0551518	-0.444426	0.666198
genus.Eisenbergiella.id.11304	Outlier-corrected						0.0869565217391304
genus.Enterorhabdus.id.820	Raw	0.0514115184872107	0.0433226	1.18671	0.280194
genus.Enterorhabdus.id.820	Outlier-corrected						0.813333333333333
genus.Erysipelatoclostridium.id.11381	Raw	-0.00428980353767449	0.0552859	-0.0775931	0.93925
genus.Erysipelatoclostridium.id.11381	Outlier-corrected						0.151612903225806
genus.ErysipelotrichaceaeUCG003.id.11384	Raw	-0.0587806017500228	0.0566467	-1.03767	0.315863
genus.ErysipelotrichaceaeUCG003.id.11384	Outlier-corrected						0.309090909090909
genus.Escherichia.Shigella.id.3504	Raw	-0.0531379843056072	0.0363955	-1.46001	0.178294
genus.Escherichia.Shigella.id.3504	Outlier-corrected						0.961904761904762
genus.Faecalibacterium.id.2057	Raw	0.0541432547222927	0.0537448	1.00741	0.340052
genus.Faecalibacterium.id.2057	Outlier-corrected						0.757142857142857
genus.FamilyXIIIAD3011group.id.11293	Raw	-0.0742647642658726	0.0749803	-0.990457	0.341502
genus.FamilyXIIIAD3011group.id.11293	Outlier-corrected						0.122222222222222
genus.FamilyXIIIUCG001.id.11294	Raw	0.00283755291664994	0.0516677	0.0549193	0.957737
genus.FamilyXIIIUCG001.id.11294	Outlier-corrected						0.770588235294118
genus.Flavonifractor.id.2059	Raw	-0.10687557191195	0.0573787	-1.86263	0.135985
genus.Flavonifractor.id.2059	Outlier-corrected						0.718181818181818
genus.Fusicatenibacter.id.11305	Raw	-0.000314914743730547	0.076956	-0.00409214	0.996783
genus.Fusicatenibacter.id.11305	Outlier-corrected	0.0407639605056002	0.0688283	0.592255	0.561957	rs8028026	0.0243243243243243
genus.Gordonibacter.id.821	Raw	0.00891484439767739	0.0293964	0.303263	0.767348
genus.Gordonibacter.id.821	Outlier-corrected						0.688
genus.Haemophilus.id.3698	Raw	-0.0207837553047698	0.0421811	-0.492727	0.635443
genus.Haemophilus.id.3698	Outlier-corrected						0.694736842105263
genus.Holdemanella.id.11393	Raw	0.141014166792237	0.0555584	2.53812	0.0294577
genus.Holdemanella.id.11393	Outlier-corrected						0.169565217391304
genus.Holdemania.id.2157	Raw	0.0509710531947533	0.0443569	1.14911	0.269764
genus.Holdemania.id.2157	Outlier-corrected						0.435483870967742
genus.Howardella.id.2000	Raw	0.0659351493315818	0.0320939	2.05444	0.0739958
genus.Howardella.id.2000	Outlier-corrected						0.752631578947368
genus.Hungatella.id.11306	Raw	0.0568214052182728	0.0799036	0.711125	0.516277
genus.Hungatella.id.11306	Outlier-corrected						0.1
genus.Intestinibacter.id.11345	Raw	0.0311911424360601	0.0568905	0.548266	0.5928
genus.Intestinibacter.id.11345	Outlier-corrected						0.393103448275862
genus.Intestinimonas.id.2062	Raw	0.0888095758732572	0.0453247	1.95941	0.067725
genus.Intestinimonas.id.2062	Outlier-corrected						0.4
genus.Lachnoclostridium.id.11308	Raw	0.141679084468287	0.0761913	1.85952	0.0876354
genus.Lachnoclostridium.id.11308	Outlier-corrected						0.314814814814815
genus.Lachnospira.id.2004	Raw	-0.168481617188546	0.107993	-1.56011	0.179481
genus.Lachnospira.id.2004	Outlier-corrected						0.315384615384615
genus.LachnospiraceaeFCS020group.id.11314	Raw	-0.0163299840458666	0.045556	-0.358459	0.726784
genus.LachnospiraceaeFCS020group.id.11314	Outlier-corrected						0.824
genus.LachnospiraceaeNC2004group.id.11316	Raw	-0.0563776484240356	0.0535268	-1.05326	0.322991
genus.LachnospiraceaeNC2004group.id.11316	Outlier-corrected						0.363157894736842
genus.LachnospiraceaeND3007group.id.11317	dat<4SNP	dat<4SNP
genus.LachnospiraceaeND3007group.id.11317
genus.LachnospiraceaeNK4A136group.id.11319	Raw	-0.0339037895457523	0.0733679	-0.462107	0.651104
genus.LachnospiraceaeNK4A136group.id.11319	Outlier-corrected	0.0755924119282389	0.0479092	1.57783	0.13862	rs7616165	0.032258064516129
genus.LachnospiraceaeUCG001.id.11321	Raw	0.0328667987047793	0.0532177	0.617591	0.548386
genus.LachnospiraceaeUCG001.id.11321	Outlier-corrected						0.396296296296296
genus.LachnospiraceaeUCG004.id.11324	Raw	0.0801279916451214	0.0598638	1.3385	0.20774
genus.LachnospiraceaeUCG004.id.11324	Outlier-corrected						0.6
genus.LachnospiraceaeUCG008.id.11328	Raw	0.00132990033974293	0.0328832	0.0404432	0.968536
genus.LachnospiraceaeUCG008.id.11328	Outlier-corrected						0.882608695652174
genus.LachnospiraceaeUCG010.id.11330	Raw	-0.0695654626938898	0.0520687	-1.33603	0.218293
genus.LachnospiraceaeUCG010.id.11330	Outlier-corrected						0.784210526315789
genus.Lactobacillus.id.1837	Raw	0.0061801012194604	0.0623009	0.0991976	0.923156
genus.Lactobacillus.id.1837	Outlier-corrected						0.0666666666666667
genus.Lactococcus.id.1851	Raw	0.0382883429992271	0.0346555	1.10483	0.305757
genus.Lactococcus.id.1851	Outlier-corrected						0.682352941176471
genus.Marvinbryantia.id.2005	Raw	-0.0207514897299297	0.0742706	-0.279404	0.78625
genus.Marvinbryantia.id.2005	Outlier-corrected						0.228571428571429
genus.Methanobrevibacter.id.123	Raw	-0.0446180296305694	0.0415253	-1.07448	0.331703
genus.Methanobrevibacter.id.123	Outlier-corrected						0.623076923076923
genus.Odoribacter.id.952	Raw	0.078230402189153	0.0703633	1.11181	0.308775
genus.Odoribacter.id.952	Outlier-corrected						0.713333333333333
genus.Olsenella.id.822	Raw	0.0129608415326799	0.0372964	0.347509	0.736197
genus.Olsenella.id.822	Outlier-corrected						0.457142857142857
genus.Oscillibacter.id.2063	Raw	0.0240736285075655	0.0497306	0.484081	0.637043
genus.Oscillibacter.id.2063	Outlier-corrected						0.32962962962963
genus.Oscillospira.id.2064	Raw	-0.0253184697491849	0.0629655	-0.402101	0.699605
genus.Oscillospira.id.2064	Outlier-corrected						0.447058823529412
genus.Oxalobacter.id.2978	Raw	-0.0207250472676747	0.0336508	-0.615886	0.551729
genus.Oxalobacter.id.2978	Outlier-corrected						0.6
genus.Parabacteroides.id.954	Raw	-0.0725593778532288	0.0675564	-1.07406	0.331874
genus.Parabacteroides.id.954	Outlier-corrected						0.769230769230769
genus.Paraprevotella.id.962	Raw	0.0487386645549035	0.037353	1.30481	0.216425
genus.Paraprevotella.id.962	Outlier-corrected						0.703703703703704
genus.Parasutterella.id.2892	Raw	-0.0325283783564308	0.050612	-0.642701	0.53159
genus.Parasutterella.id.2892	Outlier-corrected						0.417241379310345
genus.Peptococcus.id.2037	Raw	-0.0551157651665977	0.0296087	-1.86147	0.089592
genus.Peptococcus.id.2037	Outlier-corrected						0.924
genus.Phascolarctobacterium.id.2168	Raw	0.0505119263751111	0.0497204	1.01592	0.339404
genus.Phascolarctobacterium.id.2168	Outlier-corrected						0.773684210526316
genus.Prevotella7.id.11182	Raw	0.0499488478565203	0.0358138	1.39468	0.196575
genus.Prevotella7.id.11182	Outlier-corrected						0.514285714285714
genus.Prevotella9.id.11183	Raw	-0.00947620802908941	0.0457338	-0.207204	0.838834
genus.Prevotella9.id.11183	Outlier-corrected						0.483870967741935
genus.RikenellaceaeRC9gutgroup.id.11191	Raw	0.0819804447894588	0.0240008	3.41574	0.00767947
genus.RikenellaceaeRC9gutgroup.id.11191	Outlier-corrected						0.923809523809524
genus.Romboutsia.id.11347	Raw	0.00828837003420504	0.0507242	0.163401	0.872923
genus.Romboutsia.id.11347	Outlier-corrected						0.640740740740741
genus.Roseburia.id.2012	Raw	-0.0589418979819166	0.0857552	-0.687328	0.503954
genus.Roseburia.id.2012	Outlier-corrected						0.0586206896551724
genus.Ruminiclostridium5.id.11355	Raw	0.0684500827799568	0.0716294	0.955614	0.361798
genus.Ruminiclostridium5.id.11355	Outlier-corrected						0.565217391304348
genus.Ruminiclostridium6.id.11356	Raw	-0.00568136265521531	0.045838	-0.123944	0.903255
genus.Ruminiclostridium6.id.11356	Outlier-corrected						0.724137931034483
genus.Ruminiclostridium9.id.11357	Raw	-0.000640600091442745	0.0521626	-0.0122808	0.990502
genus.Ruminiclostridium9.id.11357	Outlier-corrected						0.926315789473684
genus.RuminococcaceaeNK4A214group.id.11358	Raw	-0.0444533371404798	0.0395394	-1.12428	0.28483
genus.RuminococcaceaeNK4A214group.id.11358	Outlier-corrected						0.968
genus.RuminococcaceaeUCG002.id.11360	Raw	0.0371546155620765	0.050447	0.736507	0.46957
genus.RuminococcaceaeUCG002.id.11360	Outlier-corrected						0.366666666666667
genus.RuminococcaceaeUCG003.id.11361	Raw	0.128444199114016	0.0866058	1.48309	0.166126
genus.RuminococcaceaeUCG003.id.11361	Outlier-corrected					NA	0.036
genus.RuminococcaceaeUCG004.id.11362	Raw	0.0529984705614313	0.0590163	0.898031	0.395392
genus.RuminococcaceaeUCG004.id.11362	Outlier-corrected						0.578947368421053
genus.RuminococcaceaeUCG005.id.11363	Raw	-0.0727069022875926	0.0423509	-1.71677	0.109735
genus.RuminococcaceaeUCG005.id.11363	Outlier-corrected						0.944827586206897
genus.RuminococcaceaeUCG009.id.11366	Raw	-0.0444489957643734	0.0450558	-0.986533	0.345075
genus.RuminococcaceaeUCG009.id.11366	Outlier-corrected						0.572
genus.RuminococcaceaeUCG010.id.11367	Raw	0.00229045115754687	0.128096	0.0178807	0.98659
genus.RuminococcaceaeUCG010.id.11367	Outlier-corrected						0.136363636363636
genus.RuminococcaceaeUCG011.id.11368	Raw	-0.0129898717987067	0.0610343	-0.212829	0.837525
genus.RuminococcaceaeUCG011.id.11368	Outlier-corrected	0.045785894259859	0.0369705	1.23845	0.261805	rs1416041	0.0176470588235294
genus.RuminococcaceaeUCG013.id.11370	Raw	0.0700790738346272	0.0533237	1.31422	0.215517
genus.RuminococcaceaeUCG013.id.11370	Outlier-corrected						0.776
genus.RuminococcaceaeUCG014.id.11371	Raw	0.0315143998150091	0.0822217	0.383286	0.70953
genus.RuminococcaceaeUCG014.id.11371	Outlier-corrected						0.0956521739130435
genus.Ruminococcus1.id.11373	Raw	-0.0286366324172032	0.0579769	-0.493932	0.633184
genus.Ruminococcus1.id.11373	Outlier-corrected						0.733333333333333
genus.Ruminococcus2.id.11374	Raw	-0.00957773910876135	0.0467144	-0.205028	0.840726
genus.Ruminococcus2.id.11374	Outlier-corrected						0.855172413793103
genus.Sellimonas.id.14369	Raw	0.0155934005905326	0.0357332	0.436384	0.674096
genus.Sellimonas.id.14369	Outlier-corrected						0.357894736842105
genus.Senegalimassilia.id.11160	Raw	-0.0799438493658973	0.0611677	-1.30696	0.282381
genus.Senegalimassilia.id.11160	Outlier-corrected						0.711111111111111
genus.Slackia.id.825	Raw	-0.0332590208381039	0.0524212	-0.634457	0.553673
genus.Slackia.id.825	Outlier-corrected						0.523076923076923
genus.Streptococcus.id.1853	Raw	-0.0626924806116654	0.0685541	-0.914496	0.377107
genus.Streptococcus.id.1853	Outlier-corrected						0.303448275862069
genus.Subdoligranulum.id.2070	Raw	-0.065790414381583	0.0331546	-1.98435	0.0753255
genus.Subdoligranulum.id.2070	Outlier-corrected						1
genus.Sutterella.id.2896	Raw	0.117742197391972	0.0557233	2.11298	0.0582752
genus.Sutterella.id.2896	Outlier-corrected						0.668
genus.Terrisporobacter.id.11348	Raw	-0.0492385420353572	0.0600998	-0.81928	0.458633
genus.Terrisporobacter.id.11348	Outlier-corrected						0.490909090909091
genus.Turicibacter.id.2162	Raw	0.0526676483390277	0.0405633	1.29841	0.230324
genus.Turicibacter.id.2162	Outlier-corrected						0.910526315789474
genus.Tyzzerella3.id.11335	Raw	-0.0219349522077318	0.048719	-0.450234	0.660568
genus.Tyzzerella3.id.11335	Outlier-corrected	0.00624095758452697	0.0431648	0.144584	0.887654	rs7333521	0.0444444444444444
genus.Veillonella.id.2198	Raw	-0.0236952297198015	0.0910534	-0.260234	0.803383
genus.Veillonella.id.2198	Outlier-corrected						0.08
genus.Victivallis.id.2256	Raw	0.0386887595348213	0.0224027	1.72697	0.118246
genus.Victivallis.id.2256	Outlier-corrected						0.9
order.Actinomycetales.id.420	Raw	0.0290189289467216	0.0722549	0.401619	0.708497
order.Actinomycetales.id.420	Outlier-corrected						0.463636363636364
order.Bacillales.id.1674	Raw	-0.0273092876238002	0.0391993	-0.696678	0.50574
order.Bacillales.id.1674	Outlier-corrected						0.347368421052632
order.Bacteroidales.id.913	Raw	-0.0830168596693433	0.0665243	-1.24792	0.234072
order.Bacteroidales.id.913	Outlier-corrected						0.420689655172414
order.Bifidobacteriales.id.432	Raw	-0.0876429057115471	0.0734659	-1.19297	0.257976
order.Bifidobacteriales.id.432	Outlier-corrected						0.168
order.Burkholderiales.id.2874	Raw	0.0648676636710909	0.03497	1.85495	0.0932848
order.Burkholderiales.id.2874	Outlier-corrected						0.991304347826087
order.Clostridiales.id.1863	Raw	-0.0803230740792945	0.0780934	-1.02855	0.323977
order.Clostridiales.id.1863	Outlier-corrected						0.27037037037037
order.Coriobacteriales.id.810	Raw	0.253827408542922	0.0577395	4.39608	0.000871367
order.Coriobacteriales.id.810	Outlier-corrected						0.825925925925926
order.Desulfovibrionales.id.3156	Raw	0.0921736136955936	0.057844	1.59349	0.139358
order.Desulfovibrionales.id.3156	Outlier-corrected						0.572
order.Enterobacteriales.id.3468	Raw	-0.131320420393684	0.0999359	-1.31405	0.245885
order.Enterobacteriales.id.3468	Outlier-corrected						0.4
order.Erysipelotrichales.id.2148	Raw	-0.0397227225710451	0.0511033	-0.777303	0.452032
order.Erysipelotrichales.id.2148	Outlier-corrected						0.903703703703704
order.Gastranaerophilales.id.1591	Raw	-0.0487893362658591	0.0490455	-0.994776	0.348978
order.Gastranaerophilales.id.1591	Outlier-corrected						0.3
order.Lactobacillales.id.1800	Raw	0.0319515907770987	0.0645969	0.494631	0.628532
order.Lactobacillales.id.1800	Outlier-corrected						0.196774193548387
order.Methanobacteriales.id.120	Raw	-0.0685863829802599	0.0426048	-1.60983	0.141896
order.Methanobacteriales.id.120	Outlier-corrected						0.147619047619048
order.MollicutesRF9.id.11579	Raw	0.0301448213431239	0.0404468	0.745296	0.471718
order.MollicutesRF9.id.11579	Outlier-corrected						0.872
order.NB1n.id.3953	Raw	0.036181790647313	0.0320043	1.13053	0.280344
order.NB1n.id.3953	Outlier-corrected						0.707407407407407
order.Pasteurellales.id.3688	Raw	-0.0712053883895699	0.039694	-1.79386	0.0961167
order.Pasteurellales.id.3688	Outlier-corrected						0.620689655172414
order.Rhodospirillales.id.2667	Raw	-0.0964151911656359	0.0473171	-2.03764	0.0624727
order.Rhodospirillales.id.2667	Outlier-corrected						0.46551724137931
order.Selenomonadales.id.2165	Raw	-0.00970784057795255	0.0726199	-0.13368	0.89607
order.Selenomonadales.id.2165	Outlier-corrected						0.38
order.Verrucomicrobiales.id.4030	Raw	-0.0568364649533018	0.027647	-2.05579	0.0668569
order.Verrucomicrobiales.id.4030	Outlier-corrected						1
order.Victivallales.id.2254	Raw	-0.00379549593740737	0.0354844	-0.106962	0.91782
order.Victivallales.id.2254	Outlier-corrected						0.694117647058824
phylum.Actinobacteria.id.400	Raw	0.00321534738859301	0.0869663	0.0369723	0.971069
phylum.Actinobacteria.id.400	Outlier-corrected					NA	0.0310344827586207
phylum.Bacteroidetes.id.905	Raw	-0.0137689775248107	0.0617945	-0.222819	0.82776
phylum.Bacteroidetes.id.905	Outlier-corrected						0.612
phylum.Cyanobacteria.id.1500	Raw	-0.0729040484190744	0.0429733	-1.6965	0.133607
phylum.Cyanobacteria.id.1500	Outlier-corrected						0.711764705882353
phylum.Euryarchaeota.id.55	Raw	-0.000713983333575559	0.0365621	-0.019528	0.98477
phylum.Euryarchaeota.id.55	Outlier-corrected						0.328
phylum.Firmicutes.id.1672	Raw	-0.0623943721908041	0.0541818	-1.15157	0.267521
phylum.Firmicutes.id.1672	Outlier-corrected						0.624242424242424
phylum.Lentisphaerae.id.2238	Raw	0.00251254457514493	0.0323681	0.0776242	0.940033
phylum.Lentisphaerae.id.2238	Outlier-corrected						0.757894736842105
phylum.Proteobacteria.id.2375	Raw	0.0695071299450216	0.054169	1.28315	0.225814
phylum.Proteobacteria.id.2375	Outlier-corrected						0.844
phylum.Tenericutes.id.3919	Raw	-0.0476874098193902	0.0532558	-0.895441	0.389725
phylum.Tenericutes.id.3919	Outlier-corrected						0.612
phylum.Verrucomicrobia.id.3982	Raw	-0.0225221616232085	0.0417164	-0.539887	0.600034
phylum.Verrucomicrobia.id.3982	Outlier-corrected						0.884

## Sheet: pleiotropy
id.exposure	id.outcome	outcome	exposure	egger_intercept	se	pval
0aMbT3	ieu-b-4973	LRTI || id:ieu-b-4973	genus.Eggerthella.id.819	-0.0158007	0.0219058	0.491264
0heWA4	ieu-b-4973	LRTI || id:ieu-b-4973	genus.Lactococcus.id.1851	-0.00104876	0.0268919	0.970156
0lsDJy	ieu-b-4973	LRTI || id:ieu-b-4973	genus.DefluviitaleaceaeUCG011.id.11287	0.0111755	0.0211592	0.616341
0ngO8p	ieu-b-4973	LRTI || id:ieu-b-4973	genus.Flavonifractor.id.2059	0.0269144	0.0278968	0.405822
0rTnk2	ieu-b-4973	LRTI || id:ieu-b-4973	genus.Lachnospira.id.2004	0.0409416	0.0379126	0.340955
0rWmph	ieu-b-4973	LRTI || id:ieu-b-4973	phylum.Firmicutes.id.1672	-0.00532338	0.0110582	0.637671
0Vfsi1	ieu-b-4973	LRTI || id:ieu-b-4973	genus.Hungatella.id.11306	-0.0242708	0.0747966	0.766876
1rpkuI	ieu-b-4973	LRTI || id:ieu-b-4973	genus.FamilyXIIIUCG001.id.11294	-0.000114104	0.0168862	0.994828
1uqUdL	ieu-b-4973	LRTI || id:ieu-b-4973	genus.Escherichia.Shigella.id.3504	0.000834161	0.0137917	0.953255
1zf0TZ	ieu-b-4973	LRTI || id:ieu-b-4973	family.Streptococcaceae.id.1850	0.0275501	0.0238088	0.271725
20HL0T	ieu-b-4973	LRTI || id:ieu-b-4973	genus.Holdemanella.id.11393	0.0227476	0.0165576	0.202735
2GJP3o	ieu-b-4973	LRTI || id:ieu-b-4973	genus.Ruminococcus2.id.11374	0.00470429	0.0120309	0.702638
2neTKK	ieu-b-4973	LRTI || id:ieu-b-4973	phylum.Euryarchaeota.id.55	0.0399388	0.0207483	0.0831305
2vslhf	ieu-b-4973	LRTI || id:ieu-b-4973	genus.Coprococcus2.id.11302	0.0334847	0.0480939	0.512336
31r1VV	ieu-b-4973	LRTI || id:ieu-b-4973	family.Christensenellaceae.id.1866	0.00819932	0.0106051	0.459259
37ZEpI	ieu-b-4973	LRTI || id:ieu-b-4973	genus..Eubacteriumrectalegroup.id.14374	-0.00749876	0.0192442	0.71024
3cOJ1f	ieu-b-4973	LRTI || id:ieu-b-4973	class.Actinobacteria.id.419	0.0190903	0.0116433	0.125052
3Oo7Td	ieu-b-4973	LRTI || id:ieu-b-4973	class.Methanobacteria.id.119	0.0199574	0.0298406	0.522449
3tgfXE	ieu-b-4973	LRTI || id:ieu-b-4973	genus.Subdoligranulum.id.2070	-0.00838142	0.0130692	0.537307
4zBtt2	ieu-b-4973	LRTI || id:ieu-b-4973	genus.Bilophila.id.3170	0.017926	0.0207954	0.407079
5IXuob	ieu-b-4973	LRTI || id:ieu-b-4973	genus.RuminococcaceaeUCG014.id.11371	-0.0248306	0.0169146	0.176164
5qEcKL	ieu-b-4973	LRTI || id:ieu-b-4973	genus.Streptococcus.id.1853	0.0125001	0.0190654	0.524426
5TN0Z7	ieu-b-4973	LRTI || id:ieu-b-4973	genus.Oscillibacter.id.2063	-0.00792233	0.0176917	0.662988
5XtLwc	ieu-b-4973	LRTI || id:ieu-b-4973	genus.Catenibacterium.id.2153	0.0842983	0.0577971	0.24078
6gX3qe	ieu-b-4973	LRTI || id:ieu-b-4973	phylum.Tenericutes.id.3919	-0.00595606	0.0160954	0.719064
6jMcBB	ieu-b-4973	LRTI || id:ieu-b-4973	family.Desulfovibrionaceae.id.3169	0.00655112	0.0128832	0.624825
6mIWxZ	ieu-b-4973	LRTI || id:ieu-b-4973	genus.Coprobacter.id.949	-0.0170467	0.01952	0.4052
77YJKV	ieu-b-4973	LRTI || id:ieu-b-4973	genus..Eubacteriumruminantiumgroup.id.11340	-0.00156005	0.0136668	0.910634
7aTYpg	ieu-b-4973	LRTI || id:ieu-b-4973	genus.Collinsella.id.815	-0.028402	0.0205446	0.216088
7dqlOH	ieu-b-4973	LRTI || id:ieu-b-4973	genus..Clostridiuminnocuumgroup.id.14397	-0.0224984	0.0266961	0.427217
7ioeKt	ieu-b-4973	LRTI || id:ieu-b-4973	phylum.Proteobacteria.id.2375	0.00319564	0.0139377	0.823272
80h8vf	ieu-b-4973	LRTI || id:ieu-b-4973	genus.Anaerostipes.id.1991	-0.00709963	0.0179681	0.701952
8jKldu	ieu-b-4973	LRTI || id:ieu-b-4973	genus.Coprococcus3.id.11303	0.00964371	0.0179889	0.608501
8NULRM	ieu-b-4973	LRTI || id:ieu-b-4973	genus.Paraprevotella.id.962	0.00370914	0.014839	0.807226
9i4tiU	ieu-b-4973	LRTI || id:ieu-b-4973	order.Gastranaerophilales.id.1591	-0.0245177	0.0150356	0.146986
9s731W	ieu-b-4973	LRTI || id:ieu-b-4973	genus.RuminococcaceaeUCG009.id.11366	-0.0173576	0.0199891	0.405558
acLMuF	ieu-b-4973	LRTI || id:ieu-b-4973	genus.Parasutterella.id.2892	-0.00882887	0.0120439	0.477601
AdsBD9	ieu-b-4973	LRTI || id:ieu-b-4973	genus.Turicibacter.id.2162	0.00480665	0.0307494	0.880196
aGfu8V	ieu-b-4973	LRTI || id:ieu-b-4973	order.Bifidobacteriales.id.432	0.0321963	0.0153465	0.0622907
AK0l7A	ieu-b-4973	LRTI || id:ieu-b-4973	genus.LachnospiraceaeUCG010.id.11330	0.000664996	0.0148268	0.965479
aKuChq	ieu-b-4973	LRTI || id:ieu-b-4973	genus.Faecalibacterium.id.2057	-0.00584603	0.0123368	0.648256
aKXyAu	ieu-b-4973	LRTI || id:ieu-b-4973	genus.Blautia.id.1992	-0.00412291	0.0109908	0.714702
AN8qjo	ieu-b-4973	LRTI || id:ieu-b-4973	genus.Clostridiumsensustricto1.id.1873	-0.00849919	0.0166981	0.632417
anDrA2	ieu-b-4973	LRTI || id:ieu-b-4973	genus..Eubacteriumventriosumgroup.id.11341	-0.000185976	0.0277656	0.994787
ASQ2fp	ieu-b-4973	LRTI || id:ieu-b-4973	genus.RuminococcaceaeNK4A214group.id.11358	-0.00764849	0.0159564	0.642009
aToCrK	ieu-b-4973	LRTI || id:ieu-b-4973	genus.Anaerotruncus.id.2054	-0.0130378	0.0156769	0.423289
axDRMS	ieu-b-4973	LRTI || id:ieu-b-4973	family.Prevotellaceae.id.960	0.00773697	0.0224102	0.735044
AXpdwL	ieu-b-4973	LRTI || id:ieu-b-4973	family.Verrucomicrobiaceae.id.4036	0.00280853	0.0160986	0.865366
B5jn0Y	ieu-b-4973	LRTI || id:ieu-b-4973	genus.Roseburia.id.2012	0.0129436	0.0183249	0.493463
BiKMtW	ieu-b-4973	LRTI || id:ieu-b-4973	genus.Sutterella.id.2896	0.00204287	0.0194021	0.918227
BLC7wV	ieu-b-4973	LRTI || id:ieu-b-4973	genus.RuminococcaceaeUCG013.id.11370	-0.0169318	0.012925	0.219488
BLSFBU	ieu-b-4973	LRTI || id:ieu-b-4973	family.Rikenellaceae.id.967	0.00681587	0.0119412	0.575614
BPW89n	ieu-b-4973	LRTI || id:ieu-b-4973	order.Verrucomicrobiales.id.4030	0.00278128	0.0161021	0.866687
Bt0kEx	ieu-b-4973	LRTI || id:ieu-b-4973	genus.LachnospiraceaeNK4A136group.id.11319	0.0122353	0.0108126	0.278257
Bt1upE	ieu-b-4973	LRTI || id:ieu-b-4973	family.Rhodospirillaceae.id.2717	0.0241079	0.0274578	0.395881
C1xV1V	ieu-b-4973	LRTI || id:ieu-b-4973	order.Victivallales.id.2254	-0.015697	0.0223031	0.507933
c62fwk	ieu-b-4973	LRTI || id:ieu-b-4973	genus.Sellimonas.id.14369	-0.0221827	0.0295769	0.4777
cqFLTQ	ieu-b-4973	LRTI || id:ieu-b-4973	genus.Coprococcus1.id.11301	0.0175787	0.0110367	0.142301
CUtsMo	ieu-b-4973	LRTI || id:ieu-b-4973	family.ClostridialesvadinBB60group.id.11286	-0.0212334	0.0148879	0.177375
CYNr8c	ieu-b-4973	LRTI || id:ieu-b-4973	order.Actinomycetales.id.420	0.005736	0.0215667	0.807497
d9u3Wa	ieu-b-4973	LRTI || id:ieu-b-4973	family.Lactobacillaceae.id.1836	0.0149691	0.0210674	0.500354
dP6VTT	ieu-b-4973	LRTI || id:ieu-b-4973	class.Alphaproteobacteria.id.2379	0.0446873	0.0310784	0.20998
dSCeM7	ieu-b-4973	LRTI || id:ieu-b-4973	order.Enterobacteriales.id.3468	0.057163	0.0394825	0.221237
DwGyne	ieu-b-4973	LRTI || id:ieu-b-4973	family.BacteroidalesS24.7group.id.11173	0.00710012	0.0311954	0.827513
E1ZDX3	ieu-b-4973	LRTI || id:ieu-b-4973	genus.Oxalobacter.id.2978	0.0247117	0.0257773	0.362773
e5mJnF	ieu-b-4973	LRTI || id:ieu-b-4973	genus.Dorea.id.1997	0.0145165	0.0149905	0.365115
ebP4zV	ieu-b-4973	LRTI || id:ieu-b-4973	genus.Ruminococcus1.id.11373	-0.0197636	0.01444	0.208298
FcqSNY	ieu-b-4973	LRTI || id:ieu-b-4973	family.Clostridiaceae1.id.1869	-0.00283245	0.0154613	0.859202
fE3r8h	ieu-b-4973	LRTI || id:ieu-b-4973	phylum.Verrucomicrobia.id.3982	-0.00729969	0.0136984	0.60575
FFi1Rd	ieu-b-4973	LRTI || id:ieu-b-4973	family.Actinomycetaceae.id.421	0.00593085	0.0215623	0.801129
FlVBaS	ieu-b-4973	LRTI || id:ieu-b-4973	order.Erysipelotrichales.id.2148	0.0137565	0.0183939	0.470217
Fr2Ff4	ieu-b-4973	LRTI || id:ieu-b-4973	class.Clostridia.id.1859	0.0314383	0.0274673	0.279043
FRQYhm	ieu-b-4973	LRTI || id:ieu-b-4973	class.Gammaproteobacteria.id.3303	-0.0118329	0.0280922	0.691091
FT7OrH	ieu-b-4973	LRTI || id:ieu-b-4973	genus.Actinomyces.id.423	-0.00396626	0.0241027	0.877274
FXBXNG	ieu-b-4973	LRTI || id:ieu-b-4973	family.FamilyXI.id.1936	-0.00978515	0.0313378	0.765419
gkAVOW	ieu-b-4973	LRTI || id:ieu-b-4973	phylum.Lentisphaerae.id.2238	-0.0170485	0.0227269	0.477618
GNp2YQ	ieu-b-4973	LRTI || id:ieu-b-4973	genus..Ruminococcusgauvreauiigroup.id.11342	-0.00211443	0.019067	0.913894
hUph1f	ieu-b-4973	LRTI || id:ieu-b-4973	genus.RikenellaceaeRC9gutgroup.id.11191	-0.0084963	0.0289024	0.776267
I2CEyx	ieu-b-4973	LRTI || id:ieu-b-4973	genus.Tyzzerella3.id.11335	0.0364527	0.0390925	0.371108
I5XXsr	ieu-b-4973	LRTI || id:ieu-b-4973	genus.Prevotella9.id.11183	0.00395552	0.0136323	0.776272
iAhkfC	ieu-b-4973	LRTI || id:ieu-b-4973	genus.Erysipelatoclostridium.id.11381	-0.0259526	0.0164656	0.139001
IgBtIU	ieu-b-4973	LRTI || id:ieu-b-4973	class.Bacilli.id.1673	0.0179332	0.0114752	0.137663
II0qrp	ieu-b-4973	LRTI || id:ieu-b-4973	phylum.Actinobacteria.id.400	0.0466684	0.0177168	0.0218087
iMGTCD	ieu-b-4973	LRTI || id:ieu-b-4973	genus.Ruminiclostridium5.id.11355	0.0159363	0.0197749	0.441082
iwPbIH	ieu-b-4973	LRTI || id:ieu-b-4973	genus.Ruminiclostridium6.id.11356	0.0150079	0.0116091	0.220428
j0mByI	ieu-b-4973	LRTI || id:ieu-b-4973	order.NB1n.id.3953	-0.0159915	0.0173258	0.375816
j4g0ZV	ieu-b-4973	LRTI || id:ieu-b-4973	genus.CandidatusSoleaferrea.id.11350	0.0829445	0.0468375	0.114529
j87dXS	ieu-b-4973	LRTI || id:ieu-b-4973	genus.Eisenbergiella.id.11304	-0.0305308	0.0458604	0.522276
jfZByg	ieu-b-4973	LRTI || id:ieu-b-4973	order.Lactobacillales.id.1800	0.0136554	0.0124131	0.291251
JHChB7	ieu-b-4973	LRTI || id:ieu-b-4973	genus.Adlercreutzia.id.812	0.0256553	0.0245847	0.336905
jHia6Z	ieu-b-4973	LRTI || id:ieu-b-4973	order.Pasteurellales.id.3688	0.00149478	0.0112451	0.896453
jJC3Fm	ieu-b-4973	LRTI || id:ieu-b-4973	genus.Enterorhabdus.id.820	-0.0164232	0.0186252	0.418265
jUcEpg	ieu-b-4973	LRTI || id:ieu-b-4973	genus.Butyricimonas.id.945	0.00298049	0.0158828	0.854564
kjA5PB	ieu-b-4973	LRTI || id:ieu-b-4973	genus.RuminococcaceaeUCG010.id.11367	0.00186663	0.0314302	0.956376
kodRd1	ieu-b-4973	LRTI || id:ieu-b-4973	family.Defluviitaleaceae.id.1924	0.0192246	0.0184667	0.328295
LCZ8yH	ieu-b-4973	LRTI || id:ieu-b-4973	genus.Prevotella7.id.11182	-0.0242055	0.0294315	0.434656
lJcL8y	ieu-b-4973	LRTI || id:ieu-b-4973	genus.RuminococcaceaeUCG003.id.11361	-0.0118272	0.0217782	0.598973
LKYg6S	ieu-b-4973	LRTI || id:ieu-b-4973	genus.Terrisporobacter.id.11348	0.00655226	0.0197108	0.761445
LRKdIa	ieu-b-4973	LRTI || id:ieu-b-4973	family.Bifidobacteriaceae.id.433	0.0321963	0.0153465	0.0622907
m0ByAU	ieu-b-4973	LRTI || id:ieu-b-4973	order.Desulfovibrionales.id.3156	0.00373178	0.0119058	0.760385
m9LXEq	ieu-b-4973	LRTI || id:ieu-b-4973	family.Enterobacteriaceae.id.3469	0.057163	0.0394825	0.221237
MBOR7Y	ieu-b-4973	LRTI || id:ieu-b-4973	family.Coriobacteriaceae.id.811	0.000591171	0.0196486	0.976536
MpL626	ieu-b-4973	LRTI || id:ieu-b-4973	genus.Lachnoclostridium.id.11308	-0.00725844	0.0184014	0.700788
Msb4zz	ieu-b-4973	LRTI || id:ieu-b-4973	class.Melainabacteria.id.1589	-0.0259661	0.0139502	0.0997245
MXS84H	ieu-b-4973	LRTI || id:ieu-b-4973	class.Negativicutes.id.2164	-0.00955967	0.0150887	0.540584
mz9jd0	ieu-b-4973	LRTI || id:ieu-b-4973	genus.Barnesiella.id.944	-0.00155987	0.0178763	0.931905
n3j0op	ieu-b-4973	LRTI || id:ieu-b-4973	class.Deltaproteobacteria.id.3087	0.00453966	0.0121482	0.715737
nFlAu5	ieu-b-4973	LRTI || id:ieu-b-4973	family.Lachnospiraceae.id.1987	-0.0043629	0.00941167	0.649617
nIesEv	ieu-b-4973	LRTI || id:ieu-b-4973	genus.Peptococcus.id.2037	-0.0341262	0.0204168	0.125578
NKNDGp	ieu-b-4973	LRTI || id:ieu-b-4973	order.Methanobacteriales.id.120	0.0199574	0.0298406	0.522449
nnD7ru	ieu-b-4973	LRTI || id:ieu-b-4973	genus..Eubacteriumoxidoreducensgroup.id.11339	-0.00323545	0.0278109	0.918014
NqdTjG	ieu-b-4973	LRTI || id:ieu-b-4973	genus.FamilyXIIIAD3011group.id.11293	0.0187924	0.030068	0.54472
nQHoYD	ieu-b-4973	LRTI || id:ieu-b-4973	class.Lentisphaeria.id.2250	-0.015697	0.0223031	0.507933
nRNBx9	ieu-b-4973	LRTI || id:ieu-b-4973	class.Mollicutes.id.3920	-0.00595606	0.0160954	0.719064
O0n2Pz	ieu-b-4973	LRTI || id:ieu-b-4973	family.Bacteroidaceae.id.917	0.00775896	0.0279491	0.789331
obtxsV	ieu-b-4973	LRTI || id:ieu-b-4973	family.Veillonellaceae.id.2172	-0.0117673	0.00863082	0.190541
oChqj7	ieu-b-4973	LRTI || id:ieu-b-4973	phylum.Bacteroidetes.id.905	0.00592668	0.0105758	0.587539
oGD8An	ieu-b-4973	LRTI || id:ieu-b-4973	order.Coriobacteriales.id.810	0.000591171	0.0196486	0.976536
OhSZ6N	ieu-b-4973	LRTI || id:ieu-b-4973	genus.RuminococcaceaeUCG002.id.11360	0.0024714	0.0104315	0.81513
olDlSu	ieu-b-4973	LRTI || id:ieu-b-4973	genus..Eubacteriumnodatumgroup.id.11297	0.0145969	0.0210559	0.505649
OtCSo3	ieu-b-4973	LRTI || id:ieu-b-4973	genus.Alloprevotella.id.961	-0.0367206	0.0780552	0.662543
oU56W6	ieu-b-4973	LRTI || id:ieu-b-4973	family.Peptostreptococcaceae.id.2042	-0.0112353	0.00984385	0.277962
Oxkiqb	ieu-b-4973	LRTI || id:ieu-b-4973	order.Clostridiales.id.1863	0.0277	0.0243498	0.279465
P9709V	ieu-b-4973	LRTI || id:ieu-b-4973	genus..Eubacteriumhalliigroup.id.11338	-0.00762568	0.00922706	0.422412
PcT6eJ	ieu-b-4973	LRTI || id:ieu-b-4973	phylum.Cyanobacteria.id.1500	-0.00986496	0.0218662	0.667727
pCXx5P	ieu-b-4973	LRTI || id:ieu-b-4973	genus.Phascolarctobacterium.id.2168	-0.0133006	0.0255177	0.618284
PGlGHi	ieu-b-4973	LRTI || id:ieu-b-4973	genus.LachnospiraceaeUCG008.id.11328	0.00971905	0.0239442	0.694294
pXAgfu	ieu-b-4973	LRTI || id:ieu-b-4973	family.Acidaminococcaceae.id.2166	0.00714861	0.0214828	0.752815
q1bO5E	ieu-b-4973	LRTI || id:ieu-b-4973	genus.Lactobacillus.id.1837	0.018038	0.019765	0.388115
Q3dvBY	ieu-b-4973	LRTI || id:ieu-b-4973	genus.Methanobrevibacter.id.123	0.026019	0.0249887	0.356563
Q46NVk	ieu-b-4973	LRTI || id:ieu-b-4973	genus.Intestinibacter.id.11345	-0.00473621	0.0152109	0.760863
qE3Gq8	ieu-b-4973	LRTI || id:ieu-b-4973	genus..Ruminococcustorquesgroup.id.14377	-0.0173031	0.0148122	0.280983
qENAoR	ieu-b-4973	LRTI || id:ieu-b-4973	genus.Victivallis.id.2256	-0.0116889	0.0330958	0.733077
QGrGNV	ieu-b-4973	LRTI || id:ieu-b-4973	genus.Haemophilus.id.3698	0.0197078	0.0136895	0.193151
qiWbrh	ieu-b-4973	LRTI || id:ieu-b-4973	order.Selenomonadales.id.2165	-0.00955967	0.0150887	0.540584
QjakFr	ieu-b-4973	LRTI || id:ieu-b-4973	genus.LachnospiraceaeFCS020group.id.11314	-0.00157989	0.0107833	0.886428
Qyd7XB	ieu-b-4973	LRTI || id:ieu-b-4973	genus..Eubacteriumxylanophilumgroup.id.14375	0.00481304	0.0176198	0.792613
R6RQXL	ieu-b-4973	LRTI || id:ieu-b-4973	genus..Ruminococcusgnavusgroup.id.14376	-0.0116552	0.0269886	0.675009
R7oLoV	ieu-b-4973	LRTI || id:ieu-b-4973	genus.RuminococcaceaeUCG011.id.11368	0.0404567	0.041717	0.369605
RKlTkD	ieu-b-4973	LRTI || id:ieu-b-4973	genus.Bifidobacterium.id.436	0.00934906	0.0150066	0.547232
rlb7o5	ieu-b-4973	LRTI || id:ieu-b-4973	genus..Eubacteriumcoprostanoligenesgroup.id.11375	-0.00598806	0.0231685	0.800826
RmoHnu	ieu-b-4973	LRTI || id:ieu-b-4973	genus.Ruminiclostridium9.id.11357	-0.0197183	0.0232372	0.424185
rsbOlb	ieu-b-4973	LRTI || id:ieu-b-4973	order.MollicutesRF9.id.11579	-0.00804069	0.0135313	0.565559
Rv99Lm	ieu-b-4973	LRTI || id:ieu-b-4973	genus..Eubacteriumbrachygroup.id.11296	0.00373251	0.019201	0.851391
sF7W2L	ieu-b-4973	LRTI || id:ieu-b-4973	genus.Howardella.id.2000	-0.00748056	0.0250187	0.773623
sFxDb3	ieu-b-4973	LRTI || id:ieu-b-4973	order.Burkholderiales.id.2874	0.0104519	0.0162266	0.535566
Sgv0J4	ieu-b-4973	LRTI || id:ieu-b-4973	family.Victivallaceae.id.2255	-0.0335778	0.0211361	0.143223
SpO9Ka	ieu-b-4973	LRTI || id:ieu-b-4973	family.Porphyromonadaceae.id.943	0.0307951	0.0211148	0.188075
staWrf	ieu-b-4973	LRTI || id:ieu-b-4973	order.Rhodospirillales.id.2667	0.0119522	0.0210444	0.58054
szt6bn	ieu-b-4973	LRTI || id:ieu-b-4973	class.Coriobacteriia.id.809	0.000591171	0.0196486	0.976536
T35lgz	ieu-b-4973	LRTI || id:ieu-b-4973	family.Oxalobacteraceae.id.2966	0.0252296	0.0186919	0.202006
T8T6Lu	ieu-b-4973	LRTI || id:ieu-b-4973	family.Peptococcaceae.id.2024	0.0105313	0.0132334	0.452278
tbXTaX	ieu-b-4973	LRTI || id:ieu-b-4973	genus.ChristensenellaceaeR.7group.id.11283	-0.00585852	0.0369557	0.878517
TGrzdF	ieu-b-4973	LRTI || id:ieu-b-4973	genus..Eubacteriumfissicatenagroup.id.14373	-0.0134498	0.027244	0.636644
tkl5vG	ieu-b-4973	LRTI || id:ieu-b-4973	genus.Slackia.id.825	-0.0263847	0.036853	0.513597
TlODZI	ieu-b-4973	LRTI || id:ieu-b-4973	genus.RuminococcaceaeUCG004.id.11362	0.0536999	0.0260314	0.0780315
TQSpiB	ieu-b-4973	LRTI || id:ieu-b-4973	genus.LachnospiraceaeUCG004.id.11324	0.0100836	0.0160127	0.542995
tSliO9	ieu-b-4973	LRTI || id:ieu-b-4973	order.Bacteroidales.id.913	-0.00383564	0.0110852	0.735323
TUj4LC	ieu-b-4973	LRTI || id:ieu-b-4973	genus.LachnospiraceaeNC2004group.id.11316	-0.0168645	0.0257827	0.533939
uCOF7P	ieu-b-4973	LRTI || id:ieu-b-4973	order.Bacillales.id.1674	-0.0125368	0.0283041	0.671179
uHEy8Q	ieu-b-4973	LRTI || id:ieu-b-4973	genus.Akkermansia.id.4037	0.00285491	0.0160812	0.863022
uQYGEB	ieu-b-4973	LRTI || id:ieu-b-4973	genus.Parabacteroides.id.954	-0.0170161	0.0269802	0.562482
UsMxlz	ieu-b-4973	LRTI || id:ieu-b-4973	class.Verrucomicrobiae.id.4029	0.00278128	0.0161021	0.866687
UTPK2n	ieu-b-4973	LRTI || id:ieu-b-4973	class.Bacteroidia.id.912	-0.00383564	0.0110852	0.735323
UYJxH8	ieu-b-4973	LRTI || id:ieu-b-4973	genus.Butyrivibrio.id.1993	-0.00654638	0.0201144	0.750014
Vd8Fsi	ieu-b-4973	LRTI || id:ieu-b-4973	genus.Bacteroides.id.918	0.00775896	0.0279491	0.789331
vlyGOP	ieu-b-4973	LRTI || id:ieu-b-4973	family.Ruminococcaceae.id.2050	0.000238818	0.0130252	0.985821
W49loY	ieu-b-4973	LRTI || id:ieu-b-4973	genus.Olsenella.id.822	0.0111848	0.0180297	0.552281
w5yhuV	ieu-b-4973	LRTI || id:ieu-b-4973	genus.Romboutsia.id.11347	0.00989098	0.0123697	0.44086
WaNFee	ieu-b-4973	LRTI || id:ieu-b-4973	genus.Desulfovibrio.id.3173	-0.00511092	0.0163894	0.763132
WCt5pC	ieu-b-4973	LRTI || id:ieu-b-4973	genus.Anaerofilum.id.2053	0.0450217	0.0231941	0.0881983
WEMGli	ieu-b-4973	LRTI || id:ieu-b-4973	family.Alcaligenaceae.id.2875	-0.0319526	0.0204028	0.148396
wFbL6J	ieu-b-4973	LRTI || id:ieu-b-4973	genus.Marvinbryantia.id.2005	0.0264718	0.024833	0.317538
wIF1Yn	ieu-b-4973	LRTI || id:ieu-b-4973	genus.LachnospiraceaeUCG001.id.11321	0.0191083	0.0213835	0.390669
wJFco0	ieu-b-4973	LRTI || id:ieu-b-4973	genus.Veillonella.id.2198	-0.0413062	0.0319659	0.252785
wn5rK2	ieu-b-4973	LRTI || id:ieu-b-4973	genus.ErysipelotrichaceaeUCG003.id.11384	-0.00823067	0.0137112	0.557908
wQYhwp	ieu-b-4973	LRTI || id:ieu-b-4973	genus.Odoribacter.id.952	7.60284e-05	0.0201294	0.997132
WvdQyb	ieu-b-4973	LRTI || id:ieu-b-4973	genus..Eubacteriumeligensgroup.id.14372	0.0115317	0.0333364	0.743483
X4kHrP	ieu-b-4973	LRTI || id:ieu-b-4973	class.Betaproteobacteria.id.2867	0.0152352	0.0162377	0.370217
xCukIr	ieu-b-4973	LRTI || id:ieu-b-4973	genus.Dialister.id.2183	-0.0106865	0.0183258	0.574117
Xtktja	ieu-b-4973	LRTI || id:ieu-b-4973	family.Pasteurellaceae.id.3689	0.00149478	0.0112451	0.896453
XTu0EY	ieu-b-4973	LRTI || id:ieu-b-4973	genus.Intestinimonas.id.2062	-0.00641094	0.0107119	0.558445
XVFzMF	ieu-b-4973	LRTI || id:ieu-b-4973	genus.Holdemania.id.2157	0.00510667	0.0131485	0.704018
y0FJ9U	ieu-b-4973	LRTI || id:ieu-b-4973	genus.LachnospiraceaeND3007group.id.11317	0.0908686	0.136311	0.625683
Y7cF3n	ieu-b-4973	LRTI || id:ieu-b-4973	family.Methanobacteriaceae.id.121	0.0199574	0.0298406	0.522449
yakWtY	ieu-b-4973	LRTI || id:ieu-b-4973	genus.Butyricicoccus.id.2055	0.00433699	0.0125262	0.74326
yerlNC	ieu-b-4973	LRTI || id:ieu-b-4973	genus.RuminococcaceaeUCG005.id.11363	-0.000844134	0.0135754	0.951442
yfxJv6	ieu-b-4973	LRTI || id:ieu-b-4973	family.Erysipelotrichaceae.id.2149	0.0137565	0.0183939	0.470217
ygbSF7	ieu-b-4973	LRTI || id:ieu-b-4973	genus.Fusicatenibacter.id.11305	0.0134638	0.0209658	0.52985
ylev3A	ieu-b-4973	LRTI || id:ieu-b-4973	family.FamilyXIII.id.1957	0.00399659	0.0171589	0.821675
yLt27i	ieu-b-4973	LRTI || id:ieu-b-4973	genus.Senegalimassilia.id.11160	-0.0202639	0.0225908	0.464382
YXZeGZ	ieu-b-4973	LRTI || id:ieu-b-4973	genus.Alistipes.id.968	0.0158099	0.021813	0.482474
YYHfMs	ieu-b-4973	LRTI || id:ieu-b-4973	genus.Gordonibacter.id.821	0.0235535	0.0219588	0.308643
zaZf8A	ieu-b-4973	LRTI || id:ieu-b-4973	genus.Oscillospira.id.2064	0.0168108	0.026392	0.547665
ZJXDpG	ieu-b-4973	LRTI || id:ieu-b-4973	class.Erysipelotrichia.id.2147	0.0137565	0.0183939	0.470217
zkWLyI	ieu-b-4973	LRTI || id:ieu-b-4973	genus.Allisonella.id.2174	-0.00460119	0.0512254	0.932746

## Sheet: heterogeneity
id.exposure	id.outcome	outcome	exposure	method	Q	Q_df	Q_pval
0aMbT3	ieu-b-4973	LRTI || id:ieu-b-4973	genus.Eggerthella.id.819	MR Egger	7.0385	8	0.532485
0aMbT3	ieu-b-4973	LRTI || id:ieu-b-4973	genus.Eggerthella.id.819	Inverse variance weighted	7.55877	9	0.579147
0heWA4	ieu-b-4973	LRTI || id:ieu-b-4973	genus.Lactococcus.id.1851	MR Egger	4.61435	6	0.594137
0heWA4	ieu-b-4973	LRTI || id:ieu-b-4973	genus.Lactococcus.id.1851	Inverse variance weighted	4.61587	7	0.706723
0lsDJy	ieu-b-4973	LRTI || id:ieu-b-4973	genus.DefluviitaleaceaeUCG011.id.11287	MR Egger	3.41035	6	0.755856
0lsDJy	ieu-b-4973	LRTI || id:ieu-b-4973	genus.DefluviitaleaceaeUCG011.id.11287	Inverse variance weighted	3.68931	7	0.814786
0ngO8p	ieu-b-4973	LRTI || id:ieu-b-4973	genus.Flavonifractor.id.2059	MR Egger	0.953007	3	0.812621
0ngO8p	ieu-b-4973	LRTI || id:ieu-b-4973	genus.Flavonifractor.id.2059	Inverse variance weighted	1.88382	4	0.757117
0rTnk2	ieu-b-4973	LRTI || id:ieu-b-4973	genus.Lachnospira.id.2004	MR Egger	4.54247	4	0.337541
0rTnk2	ieu-b-4973	LRTI || id:ieu-b-4973	genus.Lachnospira.id.2004	Inverse variance weighted	5.8668	5	0.319396
0rWmph	ieu-b-4973	LRTI || id:ieu-b-4973	phylum.Firmicutes.id.1672	MR Egger	11.8742	14	0.616404
0rWmph	ieu-b-4973	LRTI || id:ieu-b-4973	phylum.Firmicutes.id.1672	Inverse variance weighted	12.106	15	0.670992
0Vfsi1	ieu-b-4973	LRTI || id:ieu-b-4973	genus.Hungatella.id.11306	MR Egger	8.21171	3	0.041833
0Vfsi1	ieu-b-4973	LRTI || id:ieu-b-4973	genus.Hungatella.id.11306	Inverse variance weighted	8.49993	4	0.0748895
1rpkuI	ieu-b-4973	LRTI || id:ieu-b-4973	genus.FamilyXIIIUCG001.id.11294	MR Egger	3.71346	6	0.715387
1rpkuI	ieu-b-4973	LRTI || id:ieu-b-4973	genus.FamilyXIIIUCG001.id.11294	Inverse variance weighted	3.71351	7	0.812121
1uqUdL	ieu-b-4973	LRTI || id:ieu-b-4973	genus.Escherichia.Shigella.id.3504	MR Egger	3.01188	8	0.93361
1uqUdL	ieu-b-4973	LRTI || id:ieu-b-4973	genus.Escherichia.Shigella.id.3504	Inverse variance weighted	3.01554	9	0.963676
1zf0TZ	ieu-b-4973	LRTI || id:ieu-b-4973	family.Streptococcaceae.id.1850	MR Egger	15.8089	11	0.148374
1zf0TZ	ieu-b-4973	LRTI || id:ieu-b-4973	family.Streptococcaceae.id.1850	Inverse variance weighted	17.7333	12	0.124033
20HL0T	ieu-b-4973	LRTI || id:ieu-b-4973	genus.Holdemanella.id.11393	MR Egger	12.0788	9	0.208904
20HL0T	ieu-b-4973	LRTI || id:ieu-b-4973	genus.Holdemanella.id.11393	Inverse variance weighted	14.6119	10	0.146865
2GJP3o	ieu-b-4973	LRTI || id:ieu-b-4973	genus.Ruminococcus2.id.11374	MR Egger	7.99383	12	0.785612
2GJP3o	ieu-b-4973	LRTI || id:ieu-b-4973	genus.Ruminococcus2.id.11374	Inverse variance weighted	8.14673	13	0.833911
2neTKK	ieu-b-4973	LRTI || id:ieu-b-4973	phylum.Euryarchaeota.id.55	MR Egger	9.11344	10	0.521373
2neTKK	ieu-b-4973	LRTI || id:ieu-b-4973	phylum.Euryarchaeota.id.55	Inverse variance weighted	12.8187	11	0.305337
2vslhf	ieu-b-4973	LRTI || id:ieu-b-4973	genus.Coprococcus2.id.11302	MR Egger	8.32598	6	0.21518
2vslhf	ieu-b-4973	LRTI || id:ieu-b-4973	genus.Coprococcus2.id.11302	Inverse variance weighted	8.99865	7	0.252753
31r1VV	ieu-b-4973	LRTI || id:ieu-b-4973	family.Christensenellaceae.id.1866	MR Egger	9.13038	9	0.425327
31r1VV	ieu-b-4973	LRTI || id:ieu-b-4973	family.Christensenellaceae.id.1866	Inverse variance weighted	9.73679	10	0.463881
37ZEpI	ieu-b-4973	LRTI || id:ieu-b-4973	genus..Eubacteriumrectalegroup.id.14374	MR Egger	1.69197	6	0.945739
37ZEpI	ieu-b-4973	LRTI || id:ieu-b-4973	genus..Eubacteriumrectalegroup.id.14374	Inverse variance weighted	1.84381	7	0.967977
3cOJ1f	ieu-b-4973	LRTI || id:ieu-b-4973	class.Actinobacteria.id.419	MR Egger	13.2617	13	0.427807
3cOJ1f	ieu-b-4973	LRTI || id:ieu-b-4973	class.Actinobacteria.id.419	Inverse variance weighted	16.0041	14	0.313126
3Oo7Td	ieu-b-4973	LRTI || id:ieu-b-4973	class.Methanobacteria.id.119	MR Egger	12.5718	8	0.127456
3Oo7Td	ieu-b-4973	LRTI || id:ieu-b-4973	class.Methanobacteria.id.119	Inverse variance weighted	13.2747	9	0.150564
3tgfXE	ieu-b-4973	LRTI || id:ieu-b-4973	genus.Subdoligranulum.id.2070	MR Egger	1.70327	9	0.995339
3tgfXE	ieu-b-4973	LRTI || id:ieu-b-4973	genus.Subdoligranulum.id.2070	Inverse variance weighted	2.11455	10	0.995384
4zBtt2	ieu-b-4973	LRTI || id:ieu-b-4973	genus.Bilophila.id.3170	MR Egger	11.6303	11	0.392063
4zBtt2	ieu-b-4973	LRTI || id:ieu-b-4973	genus.Bilophila.id.3170	Inverse variance weighted	12.416	12	0.412878
5IXuob	ieu-b-4973	LRTI || id:ieu-b-4973	genus.RuminococcaceaeUCG014.id.11371	MR Egger	13.408	9	0.144997
5IXuob	ieu-b-4973	LRTI || id:ieu-b-4973	genus.RuminococcaceaeUCG014.id.11371	Inverse variance weighted	16.6185	10	0.0832435
5qEcKL	ieu-b-4973	LRTI || id:ieu-b-4973	genus.Streptococcus.id.1853	MR Egger	14.9684	12	0.24317
5qEcKL	ieu-b-4973	LRTI || id:ieu-b-4973	genus.Streptococcus.id.1853	Inverse variance weighted	15.5046	13	0.276919
5TN0Z7	ieu-b-4973	LRTI || id:ieu-b-4973	genus.Oscillibacter.id.2063	MR Egger	13.1614	11	0.282907
5TN0Z7	ieu-b-4973	LRTI || id:ieu-b-4973	genus.Oscillibacter.id.2063	Inverse variance weighted	13.4013	12	0.340558
5XtLwc	ieu-b-4973	LRTI || id:ieu-b-4973	genus.Catenibacterium.id.2153	MR Egger	2.63773	3	0.450914
5XtLwc	ieu-b-4973	LRTI || id:ieu-b-4973	genus.Catenibacterium.id.2153	Inverse variance weighted	4.76501	4	0.31227
6gX3qe	ieu-b-4973	LRTI || id:ieu-b-4973	phylum.Tenericutes.id.3919	MR Egger	9.67878	10	0.469113
6gX3qe	ieu-b-4973	LRTI || id:ieu-b-4973	phylum.Tenericutes.id.3919	Inverse variance weighted	9.81571	11	0.547036
6jMcBB	ieu-b-4973	LRTI || id:ieu-b-4973	family.Desulfovibrionaceae.id.3169	MR Egger	7.92637	8	0.440696
6jMcBB	ieu-b-4973	LRTI || id:ieu-b-4973	family.Desulfovibrionaceae.id.3169	Inverse variance weighted	8.18494	9	0.515622
6mIWxZ	ieu-b-4973	LRTI || id:ieu-b-4973	genus.Coprobacter.id.949	MR Egger	12.5623	9	0.183434
6mIWxZ	ieu-b-4973	LRTI || id:ieu-b-4973	genus.Coprobacter.id.949	Inverse variance weighted	13.6268	10	0.190707
77YJKV	ieu-b-4973	LRTI || id:ieu-b-4973	genus..Eubacteriumruminantiumgroup.id.11340	MR Egger	13.294	15	0.579598
77YJKV	ieu-b-4973	LRTI || id:ieu-b-4973	genus..Eubacteriumruminantiumgroup.id.11340	Inverse variance weighted	13.3071	16	0.650187
7aTYpg	ieu-b-4973	LRTI || id:ieu-b-4973	genus.Collinsella.id.815	MR Egger	1.84391	6	0.93348
7aTYpg	ieu-b-4973	LRTI || id:ieu-b-4973	genus.Collinsella.id.815	Inverse variance weighted	3.7551	7	0.807513
7dqlOH	ieu-b-4973	LRTI || id:ieu-b-4973	genus..Clostridiuminnocuumgroup.id.14397	MR Egger	6.77384	7	0.452801
7dqlOH	ieu-b-4973	LRTI || id:ieu-b-4973	genus..Clostridiuminnocuumgroup.id.14397	Inverse variance weighted	7.48408	8	0.485414
7ioeKt	ieu-b-4973	LRTI || id:ieu-b-4973	phylum.Proteobacteria.id.2375	MR Egger	6.21597	10	0.796804
7ioeKt	ieu-b-4973	LRTI || id:ieu-b-4973	phylum.Proteobacteria.id.2375	Inverse variance weighted	6.26854	11	0.854859
80h8vf	ieu-b-4973	LRTI || id:ieu-b-4973	genus.Anaerostipes.id.1991	MR Egger	12.7841	9	0.17262
80h8vf	ieu-b-4973	LRTI || id:ieu-b-4973	genus.Anaerostipes.id.1991	Inverse variance weighted	13.0059	10	0.223342
8jKldu	ieu-b-4973	LRTI || id:ieu-b-4973	genus.Coprococcus3.id.11303	MR Egger	4.68687	7	0.698113
8jKldu	ieu-b-4973	LRTI || id:ieu-b-4973	genus.Coprococcus3.id.11303	Inverse variance weighted	4.97427	8	0.760323
8NULRM	ieu-b-4973	LRTI || id:ieu-b-4973	genus.Paraprevotella.id.962	MR Egger	9.45365	11	0.580094
8NULRM	ieu-b-4973	LRTI || id:ieu-b-4973	genus.Paraprevotella.id.962	Inverse variance weighted	9.51613	12	0.658327
9i4tiU	ieu-b-4973	LRTI || id:ieu-b-4973	order.Gastranaerophilales.id.1591	MR Egger	6.49831	7	0.482911
9i4tiU	ieu-b-4973	LRTI || id:ieu-b-4973	order.Gastranaerophilales.id.1591	Inverse variance weighted	9.15732	8	0.329199
9s731W	ieu-b-4973	LRTI || id:ieu-b-4973	genus.RuminococcaceaeUCG009.id.11366	MR Egger	8.82969	10	0.548339
9s731W	ieu-b-4973	LRTI || id:ieu-b-4973	genus.RuminococcaceaeUCG009.id.11366	Inverse variance weighted	9.58373	11	0.568173
acLMuF	ieu-b-4973	LRTI || id:ieu-b-4973	genus.Parasutterella.id.2892	MR Egger	12.718	12	0.389864
acLMuF	ieu-b-4973	LRTI || id:ieu-b-4973	genus.Parasutterella.id.2892	Inverse variance weighted	13.2876	13	0.425854
AdsBD9	ieu-b-4973	LRTI || id:ieu-b-4973	genus.Turicibacter.id.2162	MR Egger	3.78991	7	0.803632
AdsBD9	ieu-b-4973	LRTI || id:ieu-b-4973	genus.Turicibacter.id.2162	Inverse variance weighted	3.81435	8	0.873473
aGfu8V	ieu-b-4973	LRTI || id:ieu-b-4973	order.Bifidobacteriales.id.432	MR Egger	10.4708	10	0.400205
aGfu8V	ieu-b-4973	LRTI || id:ieu-b-4973	order.Bifidobacteriales.id.432	Inverse variance weighted	15.0794	11	0.178891
AK0l7A	ieu-b-4973	LRTI || id:ieu-b-4973	genus.LachnospiraceaeUCG010.id.11330	MR Egger	5.06139	7	0.652471
AK0l7A	ieu-b-4973	LRTI || id:ieu-b-4973	genus.LachnospiraceaeUCG010.id.11330	Inverse variance weighted	5.0634	8	0.750779
aKuChq	ieu-b-4973	LRTI || id:ieu-b-4973	genus.Faecalibacterium.id.2057	MR Egger	6.14628	8	0.63085
aKuChq	ieu-b-4973	LRTI || id:ieu-b-4973	genus.Faecalibacterium.id.2057	Inverse variance weighted	6.37083	9	0.702306
aKXyAu	ieu-b-4973	LRTI || id:ieu-b-4973	genus.Blautia.id.1992	MR Egger	12.2876	11	0.342419
aKXyAu	ieu-b-4973	LRTI || id:ieu-b-4973	genus.Blautia.id.1992	Inverse variance weighted	12.4448	12	0.410652
AN8qjo	ieu-b-4973	LRTI || id:ieu-b-4973	genus.Clostridiumsensustricto1.id.1873	MR Egger	1.1176	5	0.952534
AN8qjo	ieu-b-4973	LRTI || id:ieu-b-4973	genus.Clostridiumsensustricto1.id.1873	Inverse variance weighted	1.37668	6	0.967262
anDrA2	ieu-b-4973	LRTI || id:ieu-b-4973	genus..Eubacteriumventriosumgroup.id.11341	MR Egger	18.7695	10	0.0432893
anDrA2	ieu-b-4973	LRTI || id:ieu-b-4973	genus..Eubacteriumventriosumgroup.id.11341	Inverse variance weighted	18.7696	11	0.0653561
ASQ2fp	ieu-b-4973	LRTI || id:ieu-b-4973	genus.RuminococcaceaeNK4A214group.id.11358	MR Egger	3.62886	10	0.962541
ASQ2fp	ieu-b-4973	LRTI || id:ieu-b-4973	genus.RuminococcaceaeNK4A214group.id.11358	Inverse variance weighted	3.85862	11	0.973872
aToCrK	ieu-b-4973	LRTI || id:ieu-b-4973	genus.Anaerotruncus.id.2054	MR Egger	13.9654	11	0.234912
aToCrK	ieu-b-4973	LRTI || id:ieu-b-4973	genus.Anaerotruncus.id.2054	Inverse variance weighted	14.8435	12	0.250104
axDRMS	ieu-b-4973	LRTI || id:ieu-b-4973	family.Prevotellaceae.id.960	MR Egger	37.9256	14	0.00053344
axDRMS	ieu-b-4973	LRTI || id:ieu-b-4973	family.Prevotellaceae.id.960	Inverse variance weighted	38.2485	15	0.000829031
AXpdwL	ieu-b-4973	LRTI || id:ieu-b-4973	family.Verrucomicrobiaceae.id.4036	MR Egger	2.20303	9	0.987835
AXpdwL	ieu-b-4973	LRTI || id:ieu-b-4973	family.Verrucomicrobiaceae.id.4036	Inverse variance weighted	2.23347	10	0.994217
B5jn0Y	ieu-b-4973	LRTI || id:ieu-b-4973	genus.Roseburia.id.2012	MR Egger	22.1164	12	0.0362353
B5jn0Y	ieu-b-4973	LRTI || id:ieu-b-4973	genus.Roseburia.id.2012	Inverse variance weighted	23.036	13	0.0412467
BiKMtW	ieu-b-4973	LRTI || id:ieu-b-4973	genus.Sutterella.id.2896	MR Egger	8.76209	10	0.554821
BiKMtW	ieu-b-4973	LRTI || id:ieu-b-4973	genus.Sutterella.id.2896	Inverse variance weighted	8.77318	11	0.64282
BLC7wV	ieu-b-4973	LRTI || id:ieu-b-4973	genus.RuminococcaceaeUCG013.id.11370	MR Egger	5.69562	10	0.840155
BLC7wV	ieu-b-4973	LRTI || id:ieu-b-4973	genus.RuminococcaceaeUCG013.id.11370	Inverse variance weighted	7.41173	11	0.764828
BLSFBU	ieu-b-4973	LRTI || id:ieu-b-4973	family.Rikenellaceae.id.967	MR Egger	16.997	17	0.45457
BLSFBU	ieu-b-4973	LRTI || id:ieu-b-4973	family.Rikenellaceae.id.967	Inverse variance weighted	17.3228	18	0.501027
BPW89n	ieu-b-4973	LRTI || id:ieu-b-4973	order.Verrucomicrobiales.id.4030	MR Egger	2.20469	9	0.987802
BPW89n	ieu-b-4973	LRTI || id:ieu-b-4973	order.Verrucomicrobiales.id.4030	Inverse variance weighted	2.23453	10	0.994206
Bt0kEx	ieu-b-4973	LRTI || id:ieu-b-4973	genus.LachnospiraceaeNK4A136group.id.11319	MR Egger	22.8928	13	0.0429814
Bt0kEx	ieu-b-4973	LRTI || id:ieu-b-4973	genus.LachnospiraceaeNK4A136group.id.11319	Inverse variance weighted	25.1476	14	0.0331378
Bt1upE	ieu-b-4973	LRTI || id:ieu-b-4973	family.Rhodospirillaceae.id.2717	MR Egger	22.4551	13	0.0486994
Bt1upE	ieu-b-4973	LRTI || id:ieu-b-4973	family.Rhodospirillaceae.id.2717	Inverse variance weighted	23.7866	14	0.0486142
C1xV1V	ieu-b-4973	LRTI || id:ieu-b-4973	order.Victivallales.id.2254	MR Egger	4.04458	6	0.670644
C1xV1V	ieu-b-4973	LRTI || id:ieu-b-4973	order.Victivallales.id.2254	Inverse variance weighted	4.53992	7	0.715905
c62fwk	ieu-b-4973	LRTI || id:ieu-b-4973	genus.Sellimonas.id.14369	MR Egger	7.61247	7	0.368002
c62fwk	ieu-b-4973	LRTI || id:ieu-b-4973	genus.Sellimonas.id.14369	Inverse variance weighted	8.22418	8	0.411883
cqFLTQ	ieu-b-4973	LRTI || id:ieu-b-4973	genus.Coprococcus1.id.11301	MR Egger	7.91114	10	0.637516
cqFLTQ	ieu-b-4973	LRTI || id:ieu-b-4973	genus.Coprococcus1.id.11301	Inverse variance weighted	10.448	11	0.490596
CUtsMo	ieu-b-4973	LRTI || id:ieu-b-4973	family.ClostridialesvadinBB60group.id.11286	MR Egger	19.671	13	0.103722
CUtsMo	ieu-b-4973	LRTI || id:ieu-b-4973	family.ClostridialesvadinBB60group.id.11286	Inverse variance weighted	22.749	14	0.0644793
CYNr8c	ieu-b-4973	LRTI || id:ieu-b-4973	order.Actinomycetales.id.420	MR Egger	4.29543	3	0.231279
CYNr8c	ieu-b-4973	LRTI || id:ieu-b-4973	order.Actinomycetales.id.420	Inverse variance weighted	4.39671	4	0.354971
d9u3Wa	ieu-b-4973	LRTI || id:ieu-b-4973	family.Lactobacillaceae.id.1836	MR Egger	14.0315	7	0.0506239
d9u3Wa	ieu-b-4973	LRTI || id:ieu-b-4973	family.Lactobacillaceae.id.1836	Inverse variance weighted	15.0435	8	0.0583053
dP6VTT	ieu-b-4973	LRTI || id:ieu-b-4973	class.Alphaproteobacteria.id.2379	MR Egger	8.20472	5	0.145308
dP6VTT	ieu-b-4973	LRTI || id:ieu-b-4973	class.Alphaproteobacteria.id.2379	Inverse variance weighted	11.5974	6	0.0715765
dSCeM7	ieu-b-4973	LRTI || id:ieu-b-4973	order.Enterobacteriales.id.3468	MR Egger	3.64696	4	0.455888
dSCeM7	ieu-b-4973	LRTI || id:ieu-b-4973	order.Enterobacteriales.id.3468	Inverse variance weighted	5.74309	5	0.332025
DwGyne	ieu-b-4973	LRTI || id:ieu-b-4973	family.BacteroidalesS24.7group.id.11173	MR Egger	9.49516	6	0.147586
DwGyne	ieu-b-4973	LRTI || id:ieu-b-4973	family.BacteroidalesS24.7group.id.11173	Inverse variance weighted	9.57714	7	0.21383
E1ZDX3	ieu-b-4973	LRTI || id:ieu-b-4973	genus.Oxalobacter.id.2978	MR Egger	7.11641	9	0.625
E1ZDX3	ieu-b-4973	LRTI || id:ieu-b-4973	genus.Oxalobacter.id.2978	Inverse variance weighted	8.03544	10	0.625375
e5mJnF	ieu-b-4973	LRTI || id:ieu-b-4973	genus.Dorea.id.1997	MR Egger	6.43991	7	0.489421
e5mJnF	ieu-b-4973	LRTI || id:ieu-b-4973	genus.Dorea.id.1997	Inverse variance weighted	7.37767	8	0.496486
ebP4zV	ieu-b-4973	LRTI || id:ieu-b-4973	genus.Ruminococcus1.id.11373	MR Egger	4.15753	8	0.842638
ebP4zV	ieu-b-4973	LRTI || id:ieu-b-4973	genus.Ruminococcus1.id.11373	Inverse variance weighted	6.0308	9	0.736832
FcqSNY	ieu-b-4973	LRTI || id:ieu-b-4973	family.Clostridiaceae1.id.1869	MR Egger	9.01248	8	0.341245
FcqSNY	ieu-b-4973	LRTI || id:ieu-b-4973	family.Clostridiaceae1.id.1869	Inverse variance weighted	9.05028	9	0.432646
fE3r8h	ieu-b-4973	LRTI || id:ieu-b-4973	phylum.Verrucomicrobia.id.3982	MR Egger	5.62735	10	0.84554
fE3r8h	ieu-b-4973	LRTI || id:ieu-b-4973	phylum.Verrucomicrobia.id.3982	Inverse variance weighted	5.91132	11	0.879215
FFi1Rd	ieu-b-4973	LRTI || id:ieu-b-4973	family.Actinomycetaceae.id.421	MR Egger	4.29228	3	0.231584
FFi1Rd	ieu-b-4973	LRTI || id:ieu-b-4973	family.Actinomycetaceae.id.421	Inverse variance weighted	4.40053	4	0.354506
FlVBaS	ieu-b-4973	LRTI || id:ieu-b-4973	order.Erysipelotrichales.id.2148	MR Egger	5.87687	11	0.881452
FlVBaS	ieu-b-4973	LRTI || id:ieu-b-4973	order.Erysipelotrichales.id.2148	Inverse variance weighted	6.43621	12	0.892518
Fr2Ff4	ieu-b-4973	LRTI || id:ieu-b-4973	class.Clostridia.id.1859	MR Egger	12.3872	10	0.259981
Fr2Ff4	ieu-b-4973	LRTI || id:ieu-b-4973	class.Clostridia.id.1859	Inverse variance weighted	14.0099	11	0.232445
FRQYhm	ieu-b-4973	LRTI || id:ieu-b-4973	class.Gammaproteobacteria.id.3303	MR Egger	8.67565	5	0.122722
FRQYhm	ieu-b-4973	LRTI || id:ieu-b-4973	class.Gammaproteobacteria.id.3303	Inverse variance weighted	8.9835	6	0.174508
FT7OrH	ieu-b-4973	LRTI || id:ieu-b-4973	genus.Actinomyces.id.423	MR Egger	7.91958	4	0.094569
FT7OrH	ieu-b-4973	LRTI || id:ieu-b-4973	genus.Actinomyces.id.423	Inverse variance weighted	7.97319	5	0.157719
FXBXNG	ieu-b-4973	LRTI || id:ieu-b-4973	family.FamilyXI.id.1936	MR Egger	2.17615	6	0.902806
FXBXNG	ieu-b-4973	LRTI || id:ieu-b-4973	family.FamilyXI.id.1936	Inverse variance weighted	2.27365	7	0.943157
gkAVOW	ieu-b-4973	LRTI || id:ieu-b-4973	phylum.Lentisphaerae.id.2238	MR Egger	4.19852	7	0.75665
gkAVOW	ieu-b-4973	LRTI || id:ieu-b-4973	phylum.Lentisphaerae.id.2238	Inverse variance weighted	4.76123	8	0.782764
GNp2YQ	ieu-b-4973	LRTI || id:ieu-b-4973	genus..Ruminococcusgauvreauiigroup.id.11342	MR Egger	10.2211	10	0.421317
GNp2YQ	ieu-b-4973	LRTI || id:ieu-b-4973	genus..Ruminococcusgauvreauiigroup.id.11342	Inverse variance weighted	10.2336	11	0.509502
hUph1f	ieu-b-4973	LRTI || id:ieu-b-4973	genus.RikenellaceaeRC9gutgroup.id.11191	MR Egger	4.18443	8	0.840112
hUph1f	ieu-b-4973	LRTI || id:ieu-b-4973	genus.RikenellaceaeRC9gutgroup.id.11191	Inverse variance weighted	4.27084	9	0.892699
I2CEyx	ieu-b-4973	LRTI || id:ieu-b-4973	genus.Tyzzerella3.id.11335	MR Egger	19.7263	11	0.049238
I2CEyx	ieu-b-4973	LRTI || id:ieu-b-4973	genus.Tyzzerella3.id.11335	Inverse variance weighted	21.2856	12	0.0463513
I5XXsr	ieu-b-4973	LRTI || id:ieu-b-4973	genus.Prevotella9.id.11183	MR Egger	13.9858	13	0.374844
I5XXsr	ieu-b-4973	LRTI || id:ieu-b-4973	genus.Prevotella9.id.11183	Inverse variance weighted	14.0764	14	0.444035
iAhkfC	ieu-b-4973	LRTI || id:ieu-b-4973	genus.Erysipelatoclostridium.id.11381	MR Egger	16.2216	13	0.237372
iAhkfC	ieu-b-4973	LRTI || id:ieu-b-4973	genus.Erysipelatoclostridium.id.11381	Inverse variance weighted	19.3215	14	0.153023
IgBtIU	ieu-b-4973	LRTI || id:ieu-b-4973	class.Bacilli.id.1673	MR Egger	17.2359	16	0.370493
IgBtIU	ieu-b-4973	LRTI || id:ieu-b-4973	class.Bacilli.id.1673	Inverse variance weighted	19.8669	17	0.281095
II0qrp	ieu-b-4973	LRTI || id:ieu-b-4973	phylum.Actinobacteria.id.400	MR Egger	15.5777	12	0.211353
II0qrp	ieu-b-4973	LRTI || id:ieu-b-4973	phylum.Actinobacteria.id.400	Inverse variance weighted	24.585	13	0.0261559
iMGTCD	ieu-b-4973	LRTI || id:ieu-b-4973	genus.Ruminiclostridium5.id.11355	MR Egger	8.01293	9	0.532844
iMGTCD	ieu-b-4973	LRTI || id:ieu-b-4973	genus.Ruminiclostridium5.id.11355	Inverse variance weighted	8.66238	10	0.564416
iwPbIH	ieu-b-4973	LRTI || id:ieu-b-4973	genus.Ruminiclostridium6.id.11356	MR Egger	8.09979	12	0.777285
iwPbIH	ieu-b-4973	LRTI || id:ieu-b-4973	genus.Ruminiclostridium6.id.11356	Inverse variance weighted	9.77104	13	0.712542
j0mByI	ieu-b-4973	LRTI || id:ieu-b-4973	order.NB1n.id.3953	MR Egger	8.1785	11	0.69723
j0mByI	ieu-b-4973	LRTI || id:ieu-b-4973	order.NB1n.id.3953	Inverse variance weighted	9.0304	12	0.700331
j4g0ZV	ieu-b-4973	LRTI || id:ieu-b-4973	genus.CandidatusSoleaferrea.id.11350	MR Egger	2.10095	8	0.977759
j4g0ZV	ieu-b-4973	LRTI || id:ieu-b-4973	genus.CandidatusSoleaferrea.id.11350	Inverse variance weighted	5.23703	9	0.813175
j87dXS	ieu-b-4973	LRTI || id:ieu-b-4973	genus.Eisenbergiella.id.11304	MR Egger	15.1878	9	0.0859039
j87dXS	ieu-b-4973	LRTI || id:ieu-b-4973	genus.Eisenbergiella.id.11304	Inverse variance weighted	15.9358	10	0.101486
jfZByg	ieu-b-4973	LRTI || id:ieu-b-4973	order.Lactobacillales.id.1800	MR Egger	15.6125	13	0.270688
jfZByg	ieu-b-4973	LRTI || id:ieu-b-4973	order.Lactobacillales.id.1800	Inverse variance weighted	17.0659	14	0.252682
JHChB7	ieu-b-4973	LRTI || id:ieu-b-4973	genus.Adlercreutzia.id.812	MR Egger	4.50981	6	0.60803
JHChB7	ieu-b-4973	LRTI || id:ieu-b-4973	genus.Adlercreutzia.id.812	Inverse variance weighted	5.5988	7	0.587295
jHia6Z	ieu-b-4973	LRTI || id:ieu-b-4973	order.Pasteurellales.id.3688	MR Egger	11.2198	12	0.510179
jHia6Z	ieu-b-4973	LRTI || id:ieu-b-4973	order.Pasteurellales.id.3688	Inverse variance weighted	11.2375	13	0.590929
jJC3Fm	ieu-b-4973	LRTI || id:ieu-b-4973	genus.Enterorhabdus.id.820	MR Egger	2.54303	5	0.770001
jJC3Fm	ieu-b-4973	LRTI || id:ieu-b-4973	genus.Enterorhabdus.id.820	Inverse variance weighted	3.32056	6	0.76767
jUcEpg	ieu-b-4973	LRTI || id:ieu-b-4973	genus.Butyricimonas.id.945	MR Egger	6.21786	11	0.858439
jUcEpg	ieu-b-4973	LRTI || id:ieu-b-4973	genus.Butyricimonas.id.945	Inverse variance weighted	6.25308	12	0.902791
kjA5PB	ieu-b-4973	LRTI || id:ieu-b-4973	genus.RuminococcaceaeUCG010.id.11367	MR Egger	8.07218	3	0.0445433
kjA5PB	ieu-b-4973	LRTI || id:ieu-b-4973	genus.RuminococcaceaeUCG010.id.11367	Inverse variance weighted	8.08167	4	0.0886319
kodRd1	ieu-b-4973	LRTI || id:ieu-b-4973	family.Defluviitaleaceae.id.1924	MR Egger	4.73755	8	0.785223
kodRd1	ieu-b-4973	LRTI || id:ieu-b-4973	family.Defluviitaleaceae.id.1924	Inverse variance weighted	5.82131	9	0.757661
LCZ8yH	ieu-b-4973	LRTI || id:ieu-b-4973	genus.Prevotella7.id.11182	MR Egger	8.30545	8	0.404216
LCZ8yH	ieu-b-4973	LRTI || id:ieu-b-4973	genus.Prevotella7.id.11182	Inverse variance weighted	9.00767	9	0.436566
lJcL8y	ieu-b-4973	LRTI || id:ieu-b-4973	genus.RuminococcaceaeUCG003.id.11361	MR Egger	20.0263	10	0.0290053
lJcL8y	ieu-b-4973	LRTI || id:ieu-b-4973	genus.RuminococcaceaeUCG003.id.11361	Inverse variance weighted	20.6169	11	0.0375644
LKYg6S	ieu-b-4973	LRTI || id:ieu-b-4973	genus.Terrisporobacter.id.11348	MR Egger	3.24139	3	0.355883
LKYg6S	ieu-b-4973	LRTI || id:ieu-b-4973	genus.Terrisporobacter.id.11348	Inverse variance weighted	3.36079	4	0.499359
LRKdIa	ieu-b-4973	LRTI || id:ieu-b-4973	family.Bifidobacteriaceae.id.433	MR Egger	10.4708	10	0.400205
LRKdIa	ieu-b-4973	LRTI || id:ieu-b-4973	family.Bifidobacteriaceae.id.433	Inverse variance weighted	15.0794	11	0.178891
m0ByAU	ieu-b-4973	LRTI || id:ieu-b-4973	order.Desulfovibrionales.id.3156	MR Egger	9.33703	10	0.500445
m0ByAU	ieu-b-4973	LRTI || id:ieu-b-4973	order.Desulfovibrionales.id.3156	Inverse variance weighted	9.43527	11	0.581781
m9LXEq	ieu-b-4973	LRTI || id:ieu-b-4973	family.Enterobacteriaceae.id.3469	MR Egger	3.64696	4	0.455888
m9LXEq	ieu-b-4973	LRTI || id:ieu-b-4973	family.Enterobacteriaceae.id.3469	Inverse variance weighted	5.74309	5	0.332025
MBOR7Y	ieu-b-4973	LRTI || id:ieu-b-4973	family.Coriobacteriaceae.id.811	MR Egger	7.99744	11	0.713533
MBOR7Y	ieu-b-4973	LRTI || id:ieu-b-4973	family.Coriobacteriaceae.id.811	Inverse variance weighted	7.99834	12	0.78526
MpL626	ieu-b-4973	LRTI || id:ieu-b-4973	genus.Lachnoclostridium.id.11308	MR Egger	13.3731	11	0.269643
MpL626	ieu-b-4973	LRTI || id:ieu-b-4973	genus.Lachnoclostridium.id.11308	Inverse variance weighted	13.5622	12	0.329532
Msb4zz	ieu-b-4973	LRTI || id:ieu-b-4973	class.Melainabacteria.id.1589	MR Egger	6.91829	8	0.545474
Msb4zz	ieu-b-4973	LRTI || id:ieu-b-4973	class.Melainabacteria.id.1589	Inverse variance weighted	10.3829	9	0.320386
MXS84H	ieu-b-4973	LRTI || id:ieu-b-4973	class.Negativicutes.id.2164	MR Egger	11.2988	10	0.334718
MXS84H	ieu-b-4973	LRTI || id:ieu-b-4973	class.Negativicutes.id.2164	Inverse variance weighted	11.7523	11	0.382545
mz9jd0	ieu-b-4973	LRTI || id:ieu-b-4973	genus.Barnesiella.id.944	MR Egger	15.9739	12	0.192434
mz9jd0	ieu-b-4973	LRTI || id:ieu-b-4973	genus.Barnesiella.id.944	Inverse variance weighted	15.984	13	0.249993
n3j0op	ieu-b-4973	LRTI || id:ieu-b-4973	class.Deltaproteobacteria.id.3087	MR Egger	9.19045	11	0.604318
n3j0op	ieu-b-4973	LRTI || id:ieu-b-4973	class.Deltaproteobacteria.id.3087	Inverse variance weighted	9.3301	12	0.674507
nFlAu5	ieu-b-4973	LRTI || id:ieu-b-4973	family.Lachnospiraceae.id.1987	MR Egger	7.19504	15	0.95201
nFlAu5	ieu-b-4973	LRTI || id:ieu-b-4973	family.Lachnospiraceae.id.1987	Inverse variance weighted	7.40993	16	0.964528
nIesEv	ieu-b-4973	LRTI || id:ieu-b-4973	genus.Peptococcus.id.2037	MR Egger	3.1656	10	0.977254
nIesEv	ieu-b-4973	LRTI || id:ieu-b-4973	genus.Peptococcus.id.2037	Inverse variance weighted	5.95944	11	0.876057
NKNDGp	ieu-b-4973	LRTI || id:ieu-b-4973	order.Methanobacteriales.id.120	MR Egger	12.5718	8	0.127456
NKNDGp	ieu-b-4973	LRTI || id:ieu-b-4973	order.Methanobacteriales.id.120	Inverse variance weighted	13.2747	9	0.150564
nnD7ru	ieu-b-4973	LRTI || id:ieu-b-4973	genus..Eubacteriumoxidoreducensgroup.id.11339	MR Egger	2.84412	2	0.241217
nnD7ru	ieu-b-4973	LRTI || id:ieu-b-4973	genus..Eubacteriumoxidoreducensgroup.id.11339	Inverse variance weighted	2.86336	3	0.413175
NqdTjG	ieu-b-4973	LRTI || id:ieu-b-4973	genus.FamilyXIIIAD3011group.id.11293	MR Egger	17.6315	11	0.0905351
NqdTjG	ieu-b-4973	LRTI || id:ieu-b-4973	genus.FamilyXIIIAD3011group.id.11293	Inverse variance weighted	18.2576	12	0.10809
nQHoYD	ieu-b-4973	LRTI || id:ieu-b-4973	class.Lentisphaeria.id.2250	MR Egger	4.04458	6	0.670644
nQHoYD	ieu-b-4973	LRTI || id:ieu-b-4973	class.Lentisphaeria.id.2250	Inverse variance weighted	4.53992	7	0.715905
nRNBx9	ieu-b-4973	LRTI || id:ieu-b-4973	class.Mollicutes.id.3920	MR Egger	9.67878	10	0.469113
nRNBx9	ieu-b-4973	LRTI || id:ieu-b-4973	class.Mollicutes.id.3920	Inverse variance weighted	9.81571	11	0.547036
O0n2Pz	ieu-b-4973	LRTI || id:ieu-b-4973	family.Bacteroidaceae.id.917	MR Egger	6.97088	7	0.431918
O0n2Pz	ieu-b-4973	LRTI || id:ieu-b-4973	family.Bacteroidaceae.id.917	Inverse variance weighted	7.04795	8	0.531468
obtxsV	ieu-b-4973	LRTI || id:ieu-b-4973	family.Veillonellaceae.id.2172	MR Egger	20.8458	17	0.233263
obtxsV	ieu-b-4973	LRTI || id:ieu-b-4973	family.Veillonellaceae.id.2172	Inverse variance weighted	23.1252	18	0.185824
oChqj7	ieu-b-4973	LRTI || id:ieu-b-4973	phylum.Bacteroidetes.id.905	MR Egger	9.40927	10	0.493752
oChqj7	ieu-b-4973	LRTI || id:ieu-b-4973	phylum.Bacteroidetes.id.905	Inverse variance weighted	9.72332	11	0.555433
oGD8An	ieu-b-4973	LRTI || id:ieu-b-4973	order.Coriobacteriales.id.810	MR Egger	7.99744	11	0.713533
oGD8An	ieu-b-4973	LRTI || id:ieu-b-4973	order.Coriobacteriales.id.810	Inverse variance weighted	7.99834	12	0.78526
OhSZ6N	ieu-b-4973	LRTI || id:ieu-b-4973	genus.RuminococcaceaeUCG002.id.11360	MR Egger	22.9984	20	0.288875
OhSZ6N	ieu-b-4973	LRTI || id:ieu-b-4973	genus.RuminococcaceaeUCG002.id.11360	Inverse variance weighted	23.0629	21	0.340633
olDlSu	ieu-b-4973	LRTI || id:ieu-b-4973	genus..Eubacteriumnodatumgroup.id.11297	MR Egger	3.13586	9	0.958664
olDlSu	ieu-b-4973	LRTI || id:ieu-b-4973	genus..Eubacteriumnodatumgroup.id.11297	Inverse variance weighted	3.61646	10	0.962995
OtCSo3	ieu-b-4973	LRTI || id:ieu-b-4973	genus.Alloprevotella.id.961	MR Egger	7.67841	4	0.104095
OtCSo3	ieu-b-4973	LRTI || id:ieu-b-4973	genus.Alloprevotella.id.961	Inverse variance weighted	8.10325	5	0.150636
oU56W6	ieu-b-4973	LRTI || id:ieu-b-4973	family.Peptostreptococcaceae.id.2042	MR Egger	9.82562	11	0.546138
oU56W6	ieu-b-4973	LRTI || id:ieu-b-4973	family.Peptostreptococcaceae.id.2042	Inverse variance weighted	11.1283	12	0.517956
Oxkiqb	ieu-b-4973	LRTI || id:ieu-b-4973	order.Clostridiales.id.1863	MR Egger	12.61	11	0.319578
Oxkiqb	ieu-b-4973	LRTI || id:ieu-b-4973	order.Clostridiales.id.1863	Inverse variance weighted	14.0935	12	0.294777
P9709V	ieu-b-4973	LRTI || id:ieu-b-4973	genus..Eubacteriumhalliigroup.id.11338	MR Egger	14.5145	14	0.412122
P9709V	ieu-b-4973	LRTI || id:ieu-b-4973	genus..Eubacteriumhalliigroup.id.11338	Inverse variance weighted	15.2227	15	0.435501
PcT6eJ	ieu-b-4973	LRTI || id:ieu-b-4973	phylum.Cyanobacteria.id.1500	MR Egger	4.3432	6	0.630339
PcT6eJ	ieu-b-4973	LRTI || id:ieu-b-4973	phylum.Cyanobacteria.id.1500	Inverse variance weighted	4.54673	7	0.715083
pCXx5P	ieu-b-4973	LRTI || id:ieu-b-4973	genus.Phascolarctobacterium.id.2168	MR Egger	4.42466	7	0.72977
pCXx5P	ieu-b-4973	LRTI || id:ieu-b-4973	genus.Phascolarctobacterium.id.2168	Inverse variance weighted	4.69634	8	0.789484
PGlGHi	ieu-b-4973	LRTI || id:ieu-b-4973	genus.LachnospiraceaeUCG008.id.11328	MR Egger	4.92495	9	0.840801
PGlGHi	ieu-b-4973	LRTI || id:ieu-b-4973	genus.LachnospiraceaeUCG008.id.11328	Inverse variance weighted	5.08971	10	0.885105
pXAgfu	ieu-b-4973	LRTI || id:ieu-b-4973	family.Acidaminococcaceae.id.2166	MR Egger	4.41411	5	0.491456
pXAgfu	ieu-b-4973	LRTI || id:ieu-b-4973	family.Acidaminococcaceae.id.2166	Inverse variance weighted	4.52484	6	0.606028
q1bO5E	ieu-b-4973	LRTI || id:ieu-b-4973	genus.Lactobacillus.id.1837	MR Egger	14.6349	8	0.0666455
q1bO5E	ieu-b-4973	LRTI || id:ieu-b-4973	genus.Lactobacillus.id.1837	Inverse variance weighted	16.1586	9	0.0636435
Q3dvBY	ieu-b-4973	LRTI || id:ieu-b-4973	genus.Methanobrevibacter.id.123	MR Egger	2.97234	4	0.562465
Q3dvBY	ieu-b-4973	LRTI || id:ieu-b-4973	genus.Methanobrevibacter.id.123	Inverse variance weighted	4.0565	5	0.541311
Q46NVk	ieu-b-4973	LRTI || id:ieu-b-4973	genus.Intestinibacter.id.11345	MR Egger	14.0931	12	0.294803
Q46NVk	ieu-b-4973	LRTI || id:ieu-b-4973	genus.Intestinibacter.id.11345	Inverse variance weighted	14.207	13	0.359433
qE3Gq8	ieu-b-4973	LRTI || id:ieu-b-4973	genus..Ruminococcustorquesgroup.id.14377	MR Egger	8.55039	7	0.286567
qE3Gq8	ieu-b-4973	LRTI || id:ieu-b-4973	genus..Ruminococcustorquesgroup.id.14377	Inverse variance weighted	10.2172	8	0.25011
qENAoR	ieu-b-4973	LRTI || id:ieu-b-4973	genus.Victivallis.id.2256	MR Egger	3.67961	8	0.884812
qENAoR	ieu-b-4973	LRTI || id:ieu-b-4973	genus.Victivallis.id.2256	Inverse variance weighted	3.80435	9	0.923811
QGrGNV	ieu-b-4973	LRTI || id:ieu-b-4973	genus.Haemophilus.id.3698	MR Egger	3.61655	7	0.822731
QGrGNV	ieu-b-4973	LRTI || id:ieu-b-4973	genus.Haemophilus.id.3698	Inverse variance weighted	5.6891	8	0.682012
qiWbrh	ieu-b-4973	LRTI || id:ieu-b-4973	order.Selenomonadales.id.2165	MR Egger	11.2988	10	0.334718
qiWbrh	ieu-b-4973	LRTI || id:ieu-b-4973	order.Selenomonadales.id.2165	Inverse variance weighted	11.7523	11	0.382545
QjakFr	ieu-b-4973	LRTI || id:ieu-b-4973	genus.LachnospiraceaeFCS020group.id.11314	MR Egger	6.83516	10	0.740909
QjakFr	ieu-b-4973	LRTI || id:ieu-b-4973	genus.LachnospiraceaeFCS020group.id.11314	Inverse variance weighted	6.85663	11	0.810572
Qyd7XB	ieu-b-4973	LRTI || id:ieu-b-4973	genus..Eubacteriumxylanophilumgroup.id.14375	MR Egger	6.78543	7	0.451557
Qyd7XB	ieu-b-4973	LRTI || id:ieu-b-4973	genus..Eubacteriumxylanophilumgroup.id.14375	Inverse variance weighted	6.86005	8	0.551805
R6RQXL	ieu-b-4973	LRTI || id:ieu-b-4973	genus..Ruminococcusgnavusgroup.id.14376	MR Egger	17.1614	10	0.0708679
R6RQXL	ieu-b-4973	LRTI || id:ieu-b-4973	genus..Ruminococcusgnavusgroup.id.14376	Inverse variance weighted	17.4815	11	0.0944187
R7oLoV	ieu-b-4973	LRTI || id:ieu-b-4973	genus.RuminococcaceaeUCG011.id.11368	MR Egger	14.2877	6	0.0265824
R7oLoV	ieu-b-4973	LRTI || id:ieu-b-4973	genus.RuminococcaceaeUCG011.id.11368	Inverse variance weighted	16.5273	7	0.0207123
RKlTkD	ieu-b-4973	LRTI || id:ieu-b-4973	genus.Bifidobacterium.id.436	MR Egger	15.8632	10	0.103616
RKlTkD	ieu-b-4973	LRTI || id:ieu-b-4973	genus.Bifidobacterium.id.436	Inverse variance weighted	16.4789	11	0.124262
rlb7o5	ieu-b-4973	LRTI || id:ieu-b-4973	genus..Eubacteriumcoprostanoligenesgroup.id.11375	MR Egger	19.9963	11	0.0453919
rlb7o5	ieu-b-4973	LRTI || id:ieu-b-4973	genus..Eubacteriumcoprostanoligenesgroup.id.11375	Inverse variance weighted	20.1177	12	0.0648921
RmoHnu	ieu-b-4973	LRTI || id:ieu-b-4973	genus.Ruminiclostridium9.id.11357	MR Egger	2.52396	7	0.925282
RmoHnu	ieu-b-4973	LRTI || id:ieu-b-4973	genus.Ruminiclostridium9.id.11357	Inverse variance weighted	3.24403	8	0.918123
rsbOlb	ieu-b-4973	LRTI || id:ieu-b-4973	order.MollicutesRF9.id.11579	MR Egger	5.63719	10	0.844768
rsbOlb	ieu-b-4973	LRTI || id:ieu-b-4973	order.MollicutesRF9.id.11579	Inverse variance weighted	5.9903	11	0.874011
Rv99Lm	ieu-b-4973	LRTI || id:ieu-b-4973	genus..Eubacteriumbrachygroup.id.11296	MR Egger	3.02025	7	0.883123
Rv99Lm	ieu-b-4973	LRTI || id:ieu-b-4973	genus..Eubacteriumbrachygroup.id.11296	Inverse variance weighted	3.05804	8	0.930663
sF7W2L	ieu-b-4973	LRTI || id:ieu-b-4973	genus.Howardella.id.2000	MR Egger	5.25183	7	0.629261
sF7W2L	ieu-b-4973	LRTI || id:ieu-b-4973	genus.Howardella.id.2000	Inverse variance weighted	5.34123	8	0.72056
sFxDb3	ieu-b-4973	LRTI || id:ieu-b-4973	order.Burkholderiales.id.2874	MR Egger	1.8731	9	0.993319
sFxDb3	ieu-b-4973	LRTI || id:ieu-b-4973	order.Burkholderiales.id.2874	Inverse variance weighted	2.28799	10	0.993619
Sgv0J4	ieu-b-4973	LRTI || id:ieu-b-4973	family.Victivallaceae.id.2255	MR Egger	8.27426	10	0.602067
Sgv0J4	ieu-b-4973	LRTI || id:ieu-b-4973	family.Victivallaceae.id.2255	Inverse variance weighted	10.7981	11	0.460332
SpO9Ka	ieu-b-4973	LRTI || id:ieu-b-4973	family.Porphyromonadaceae.id.943	MR Egger	6.04821	7	0.534131
SpO9Ka	ieu-b-4973	LRTI || id:ieu-b-4973	family.Porphyromonadaceae.id.943	Inverse variance weighted	8.17532	8	0.416535
staWrf	ieu-b-4973	LRTI || id:ieu-b-4973	order.Rhodospirillales.id.2667	MR Egger	12.8637	12	0.379028
staWrf	ieu-b-4973	LRTI || id:ieu-b-4973	order.Rhodospirillales.id.2667	Inverse variance weighted	13.2094	13	0.431767
szt6bn	ieu-b-4973	LRTI || id:ieu-b-4973	class.Coriobacteriia.id.809	MR Egger	7.99744	11	0.713533
szt6bn	ieu-b-4973	LRTI || id:ieu-b-4973	class.Coriobacteriia.id.809	Inverse variance weighted	7.99834	12	0.78526
T35lgz	ieu-b-4973	LRTI || id:ieu-b-4973	family.Oxalobacteraceae.id.2966	MR Egger	8.29249	12	0.761876
T35lgz	ieu-b-4973	LRTI || id:ieu-b-4973	family.Oxalobacteraceae.id.2966	Inverse variance weighted	10.1143	13	0.684559
T8T6Lu	ieu-b-4973	LRTI || id:ieu-b-4973	family.Peptococcaceae.id.2024	MR Egger	6.0731	7	0.53124
T8T6Lu	ieu-b-4973	LRTI || id:ieu-b-4973	family.Peptococcaceae.id.2024	Inverse variance weighted	6.70642	8	0.568613
tbXTaX	ieu-b-4973	LRTI || id:ieu-b-4973	genus.ChristensenellaceaeR.7group.id.11283	MR Egger	21.7855	7	0.00276594
tbXTaX	ieu-b-4973	LRTI || id:ieu-b-4973	genus.ChristensenellaceaeR.7group.id.11283	Inverse variance weighted	21.8637	8	0.00517472
TGrzdF	ieu-b-4973	LRTI || id:ieu-b-4973	genus..Eubacteriumfissicatenagroup.id.14373	MR Egger	1.29072	7	0.988686
TGrzdF	ieu-b-4973	LRTI || id:ieu-b-4973	genus..Eubacteriumfissicatenagroup.id.14373	Inverse variance weighted	1.53444	8	0.992121
tkl5vG	ieu-b-4973	LRTI || id:ieu-b-4973	genus.Slackia.id.825	MR Egger	3.18566	4	0.527251
tkl5vG	ieu-b-4973	LRTI || id:ieu-b-4973	genus.Slackia.id.825	Inverse variance weighted	3.69824	5	0.593627
TlODZI	ieu-b-4973	LRTI || id:ieu-b-4973	genus.RuminococcaceaeUCG004.id.11362	MR Egger	2.97192	7	0.887588
TlODZI	ieu-b-4973	LRTI || id:ieu-b-4973	genus.RuminococcaceaeUCG004.id.11362	Inverse variance weighted	7.22743	8	0.512305
TQSpiB	ieu-b-4973	LRTI || id:ieu-b-4973	genus.LachnospiraceaeUCG004.id.11324	MR Egger	9.10294	10	0.522363
TQSpiB	ieu-b-4973	LRTI || id:ieu-b-4973	genus.LachnospiraceaeUCG004.id.11324	Inverse variance weighted	9.49949	11	0.575888
tSliO9	ieu-b-4973	LRTI || id:ieu-b-4973	order.Bacteroidales.id.913	MR Egger	14.5539	12	0.266742
tSliO9	ieu-b-4973	LRTI || id:ieu-b-4973	order.Bacteroidales.id.913	Inverse variance weighted	14.6991	13	0.326511
TUj4LC	ieu-b-4973	LRTI || id:ieu-b-4973	genus.LachnospiraceaeNC2004group.id.11316	MR Egger	8.62795	7	0.280482
TUj4LC	ieu-b-4973	LRTI || id:ieu-b-4973	genus.LachnospiraceaeNC2004group.id.11316	Inverse variance weighted	9.1553	8	0.329365
uCOF7P	ieu-b-4973	LRTI || id:ieu-b-4973	order.Bacillales.id.1674	MR Egger	8.92676	7	0.257957
uCOF7P	ieu-b-4973	LRTI || id:ieu-b-4973	order.Bacillales.id.1674	Inverse variance weighted	9.17696	8	0.327589
uHEy8Q	ieu-b-4973	LRTI || id:ieu-b-4973	genus.Akkermansia.id.4037	MR Egger	2.19987	9	0.987898
uHEy8Q	ieu-b-4973	LRTI || id:ieu-b-4973	genus.Akkermansia.id.4037	Inverse variance weighted	2.23139	10	0.994239
uQYGEB	ieu-b-4973	LRTI || id:ieu-b-4973	genus.Parabacteroides.id.954	MR Egger	2.3802	4	0.666208
uQYGEB	ieu-b-4973	LRTI || id:ieu-b-4973	genus.Parabacteroides.id.954	Inverse variance weighted	2.77797	5	0.734169
UsMxlz	ieu-b-4973	LRTI || id:ieu-b-4973	class.Verrucomicrobiae.id.4029	MR Egger	2.20469	9	0.987802
UsMxlz	ieu-b-4973	LRTI || id:ieu-b-4973	class.Verrucomicrobiae.id.4029	Inverse variance weighted	2.23453	10	0.994206
UTPK2n	ieu-b-4973	LRTI || id:ieu-b-4973	class.Bacteroidia.id.912	MR Egger	14.5539	12	0.266742
UTPK2n	ieu-b-4973	LRTI || id:ieu-b-4973	class.Bacteroidia.id.912	Inverse variance weighted	14.6991	13	0.326511
UYJxH8	ieu-b-4973	LRTI || id:ieu-b-4973	genus.Butyrivibrio.id.1993	MR Egger	16.4197	13	0.227205
UYJxH8	ieu-b-4973	LRTI || id:ieu-b-4973	genus.Butyrivibrio.id.1993	Inverse variance weighted	16.5535	14	0.280752
Vd8Fsi	ieu-b-4973	LRTI || id:ieu-b-4973	genus.Bacteroides.id.918	MR Egger	6.97088	7	0.431918
Vd8Fsi	ieu-b-4973	LRTI || id:ieu-b-4973	genus.Bacteroides.id.918	Inverse variance weighted	7.04795	8	0.531468
vlyGOP	ieu-b-4973	LRTI || id:ieu-b-4973	family.Ruminococcaceae.id.2050	MR Egger	3.14489	8	0.924938
vlyGOP	ieu-b-4973	LRTI || id:ieu-b-4973	family.Ruminococcaceae.id.2050	Inverse variance weighted	3.14523	9	0.958258
W49loY	ieu-b-4973	LRTI || id:ieu-b-4973	genus.Olsenella.id.822	MR Egger	8.68221	8	0.36981
W49loY	ieu-b-4973	LRTI || id:ieu-b-4973	genus.Olsenella.id.822	Inverse variance weighted	9.09986	9	0.428107
w5yhuV	ieu-b-4973	LRTI || id:ieu-b-4973	genus.Romboutsia.id.11347	MR Egger	9.27585	11	0.596446
w5yhuV	ieu-b-4973	LRTI || id:ieu-b-4973	genus.Romboutsia.id.11347	Inverse variance weighted	9.91524	12	0.623397
WaNFee	ieu-b-4973	LRTI || id:ieu-b-4973	genus.Desulfovibrio.id.3173	MR Egger	6.13153	8	0.632501
WaNFee	ieu-b-4973	LRTI || id:ieu-b-4973	genus.Desulfovibrio.id.3173	Inverse variance weighted	6.22878	9	0.716821
WCt5pC	ieu-b-4973	LRTI || id:ieu-b-4973	genus.Anaerofilum.id.2053	MR Egger	3.11096	8	0.927202
WCt5pC	ieu-b-4973	LRTI || id:ieu-b-4973	genus.Anaerofilum.id.2053	Inverse variance weighted	6.87877	9	0.649739
WEMGli	ieu-b-4973	LRTI || id:ieu-b-4973	family.Alcaligenaceae.id.2875	MR Egger	9.00023	10	0.532082
WEMGli	ieu-b-4973	LRTI || id:ieu-b-4973	family.Alcaligenaceae.id.2875	Inverse variance weighted	11.4529	11	0.40614
wFbL6J	ieu-b-4973	LRTI || id:ieu-b-4973	genus.Marvinbryantia.id.2005	MR Egger	10.4678	8	0.233713
wFbL6J	ieu-b-4973	LRTI || id:ieu-b-4973	genus.Marvinbryantia.id.2005	Inverse variance weighted	11.9547	9	0.215876
wIF1Yn	ieu-b-4973	LRTI || id:ieu-b-4973	genus.LachnospiraceaeUCG001.id.11321	MR Egger	11.9354	11	0.36852
wIF1Yn	ieu-b-4973	LRTI || id:ieu-b-4973	genus.LachnospiraceaeUCG001.id.11321	Inverse variance weighted	12.8018	12	0.38361
wJFco0	ieu-b-4973	LRTI || id:ieu-b-4973	genus.Veillonella.id.2198	MR Egger	8.43923	5	0.133633
wJFco0	ieu-b-4973	LRTI || id:ieu-b-4973	genus.Veillonella.id.2198	Inverse variance weighted	11.2576	6	0.0807353
wn5rK2	ieu-b-4973	LRTI || id:ieu-b-4973	genus.ErysipelotrichaceaeUCG003.id.11384	MR Egger	16.6773	14	0.273782
wn5rK2	ieu-b-4973	LRTI || id:ieu-b-4973	genus.ErysipelotrichaceaeUCG003.id.11384	Inverse variance weighted	17.1066	15	0.312534
wQYhwp	ieu-b-4973	LRTI || id:ieu-b-4973	genus.Odoribacter.id.952	MR Egger	4.07358	5	0.538872
wQYhwp	ieu-b-4973	LRTI || id:ieu-b-4973	genus.Odoribacter.id.952	Inverse variance weighted	4.07359	6	0.666718
WvdQyb	ieu-b-4973	LRTI || id:ieu-b-4973	genus..Eubacteriumeligensgroup.id.14372	MR Egger	7.56699	5	0.181769
WvdQyb	ieu-b-4973	LRTI || id:ieu-b-4973	genus..Eubacteriumeligensgroup.id.14372	Inverse variance weighted	7.74809	6	0.257146
X4kHrP	ieu-b-4973	LRTI || id:ieu-b-4973	class.Betaproteobacteria.id.2867	MR Egger	2.3411	10	0.992995
X4kHrP	ieu-b-4973	LRTI || id:ieu-b-4973	class.Betaproteobacteria.id.2867	Inverse variance weighted	3.22144	11	0.987464
xCukIr	ieu-b-4973	LRTI || id:ieu-b-4973	genus.Dialister.id.2183	MR Egger	8.20999	9	0.51313
xCukIr	ieu-b-4973	LRTI || id:ieu-b-4973	genus.Dialister.id.2183	Inverse variance weighted	8.55005	10	0.57527
Xtktja	ieu-b-4973	LRTI || id:ieu-b-4973	family.Pasteurellaceae.id.3689	MR Egger	11.2198	12	0.510179
Xtktja	ieu-b-4973	LRTI || id:ieu-b-4973	family.Pasteurellaceae.id.3689	Inverse variance weighted	11.2375	13	0.590929
XTu0EY	ieu-b-4973	LRTI || id:ieu-b-4973	genus.Intestinimonas.id.2062	MR Egger	15.3744	15	0.424801
XTu0EY	ieu-b-4973	LRTI || id:ieu-b-4973	genus.Intestinimonas.id.2062	Inverse variance weighted	15.7415	16	0.471143
XVFzMF	ieu-b-4973	LRTI || id:ieu-b-4973	genus.Holdemania.id.2157	MR Egger	14.4506	13	0.342895
XVFzMF	ieu-b-4973	LRTI || id:ieu-b-4973	genus.Holdemania.id.2157	Inverse variance weighted	14.6182	14	0.404738
y0FJ9U	ieu-b-4973	LRTI || id:ieu-b-4973	genus.LachnospiraceaeND3007group.id.11317	MR Egger	0.164414	1	0.685124
y0FJ9U	ieu-b-4973	LRTI || id:ieu-b-4973	genus.LachnospiraceaeND3007group.id.11317	Inverse variance weighted	0.608806	2	0.737564
Y7cF3n	ieu-b-4973	LRTI || id:ieu-b-4973	family.Methanobacteriaceae.id.121	MR Egger	12.5718	8	0.127456
Y7cF3n	ieu-b-4973	LRTI || id:ieu-b-4973	family.Methanobacteriaceae.id.121	Inverse variance weighted	13.2747	9	0.150564
yakWtY	ieu-b-4973	LRTI || id:ieu-b-4973	genus.Butyricicoccus.id.2055	MR Egger	4.05663	5	0.541292
yakWtY	ieu-b-4973	LRTI || id:ieu-b-4973	genus.Butyricicoccus.id.2055	Inverse variance weighted	4.1765	6	0.652804
yerlNC	ieu-b-4973	LRTI || id:ieu-b-4973	genus.RuminococcaceaeUCG005.id.11363	MR Egger	6.84525	12	0.867668
yerlNC	ieu-b-4973	LRTI || id:ieu-b-4973	genus.RuminococcaceaeUCG005.id.11363	Inverse variance weighted	6.84912	13	0.909759
yfxJv6	ieu-b-4973	LRTI || id:ieu-b-4973	family.Erysipelotrichaceae.id.2149	MR Egger	5.87687	11	0.881452
yfxJv6	ieu-b-4973	LRTI || id:ieu-b-4973	family.Erysipelotrichaceae.id.2149	Inverse variance weighted	6.43621	12	0.892518
ygbSF7	ieu-b-4973	LRTI || id:ieu-b-4973	genus.Fusicatenibacter.id.11305	MR Egger	28.9691	16	0.0241455
ygbSF7	ieu-b-4973	LRTI || id:ieu-b-4973	genus.Fusicatenibacter.id.11305	Inverse variance weighted	29.7157	17	0.0284694
ylev3A	ieu-b-4973	LRTI || id:ieu-b-4973	family.FamilyXIII.id.1957	MR Egger	3.52027	8	0.897611
ylev3A	ieu-b-4973	LRTI || id:ieu-b-4973	family.FamilyXIII.id.1957	Inverse variance weighted	3.57452	9	0.937124
yLt27i	ieu-b-4973	LRTI || id:ieu-b-4973	genus.Senegalimassilia.id.11160	MR Egger	1.13466	2	0.567038
yLt27i	ieu-b-4973	LRTI || id:ieu-b-4973	genus.Senegalimassilia.id.11160	Inverse variance weighted	1.93926	3	0.585109
YXZeGZ	ieu-b-4973	LRTI || id:ieu-b-4973	genus.Alistipes.id.968	MR Egger	14.8807	12	0.248024
YXZeGZ	ieu-b-4973	LRTI || id:ieu-b-4973	genus.Alistipes.id.968	Inverse variance weighted	15.5322	13	0.275319
YYHfMs	ieu-b-4973	LRTI || id:ieu-b-4973	genus.Gordonibacter.id.821	MR Egger	6.97375	10	0.727921
YYHfMs	ieu-b-4973	LRTI || id:ieu-b-4973	genus.Gordonibacter.id.821	Inverse variance weighted	8.12427	11	0.702131
zaZf8A	ieu-b-4973	LRTI || id:ieu-b-4973	genus.Oscillospira.id.2064	MR Egger	6.07872	6	0.41443
zaZf8A	ieu-b-4973	LRTI || id:ieu-b-4973	genus.Oscillospira.id.2064	Inverse variance weighted	6.48976	7	0.483861
ZJXDpG	ieu-b-4973	LRTI || id:ieu-b-4973	class.Erysipelotrichia.id.2147	MR Egger	5.87687	11	0.881452
ZJXDpG	ieu-b-4973	LRTI || id:ieu-b-4973	class.Erysipelotrichia.id.2147	Inverse variance weighted	6.43621	12	0.892518
zkWLyI	ieu-b-4973	LRTI || id:ieu-b-4973	genus.Allisonella.id.2174	MR Egger	8.14784	4	0.0863102
zkWLyI	ieu-b-4973	LRTI || id:ieu-b-4973	genus.Allisonella.id.2174	Inverse variance weighted	8.16428	5	0.147411

## Sheet: leaveone
exposure	outcome	id.exposure	id.outcome	under0.05	c_p	c_SNP
genus.Eggerthella.id.819	LRTI || id:ieu-b-4973	0aMbT3	ieu-b-4973	1	0.0496697408213356 0.136186337438692 0.134180531361948 0.160471922153009 0.309942525129776 0.348336724394224 0.0878317785455147 0.110789282449832 0.205401855570229 0.228853350911387	rs112205261 rs13070736 rs1784446 rs2223081 rs2240838 rs3851328 rs4985746 rs6430926 rs67490567 rs76663501
genus.Lactococcus.id.1851	LRTI || id:ieu-b-4973	0heWA4	ieu-b-4973	0	0.141399767366036 0.435252991740207 0.418731471388173 0.342384504679771 0.316791886531323 0.632526154807532 0.597927863653882 0.487198979305086	rs10417872 rs123059 rs12621813 rs17168302 rs2293361 rs4766997 rs55910161 rs6674304
genus.DefluviitaleaceaeUCG011.id.11287	LRTI || id:ieu-b-4973	0lsDJy	ieu-b-4973	0	0.659562267519223 0.603587398829989 0.837158143970848 0.783923519981332 0.701035602778461 0.743714613303958 0.697442716558131 0.580063671578694	rs112893842 rs2892880 rs4344384 rs4677103 rs55658617 rs72731813 rs9608282 rs9725395
genus.Flavonifractor.id.2059	LRTI || id:ieu-b-4973	0ngO8p	ieu-b-4973	0	0.5321859137091 0.252298996861075 0.152117869686321 0.158718518292537 0.265194004986499	rs114873521 rs11811696 rs12030302 rs34066017 rs806808
genus.Lachnospira.id.2004	LRTI || id:ieu-b-4973	0rTnk2	ieu-b-4973	1	0.295830435405935 0.218397890055503 0.0247037936659637 0.05208764091841 0.315481647565226 0.301443799250008	rs13157098 rs159484 rs2520509 rs4686798 rs4923324 rs56791201
phylum.Firmicutes.id.1672	LRTI || id:ieu-b-4973	0rWmph	ieu-b-4973	0	0.391263282773148 0.389788026981074 0.404201517340192 0.193138877875501 0.338089017950436 0.199143368141915 0.240663902766138 0.336397051326256 0.641159621336683 0.201035120819452 0.285791115424154 0.434790861564745 0.311608818470235 0.244310660159728 0.266167555799196 0.347693783683911	rs112334273 rs2009919 rs2273429 rs2332027 rs2547978 rs36111799 rs3792064 rs3852931 rs4750583 rs56199908 rs6814436 rs6815608 rs7247191 rs72738886 rs72771021 rs8085381
genus.Hungatella.id.11306	LRTI || id:ieu-b-4973	0Vfsi1	ieu-b-4973	1	0.764546886234631 0.701321780226793 0.666653656739076 0.724264255338281 0.0228083221830678	rs10044993 rs13128780 rs13249325 rs17092615 rs72759041
genus.FamilyXIIIUCG001.id.11294	LRTI || id:ieu-b-4973	1rpkuI	ieu-b-4973	0	0.605596804857923 0.951796859352019 0.855832558434431 0.868406277357442 0.86902209468489 0.882548107966376 0.607133378570999 0.981969649514016	rs112362903 rs12049454 rs1426266 rs3842897 rs62414802 rs7119679 rs76463770 rs8076666
genus.Escherichia.Shigella.id.3504	LRTI || id:ieu-b-4973	1uqUdL	ieu-b-4973	0	0.408808825640959 0.323192894570646 0.529010599854238 0.471847654994548 0.529394587032694 0.419852760044598 0.555777046029688 0.356615867072783 0.233647829159918 0.475259058365165	rs112767262 rs113127095 rs113513883 rs1154904 rs118526 rs2798105 rs4731451 rs57024273 rs592299 rs73208162
family.Streptococcaceae.id.1850	LRTI || id:ieu-b-4973	1zf0TZ	ieu-b-4973	0	0.719063434602867 0.709995634592174 0.43555175831368 0.542241343102442 0.412892490629762 0.335372852028865 0.239859809860009 0.825299001195516 0.759505013964745 0.619171610234962 0.428569625896646 0.591978362793699 0.807571227598549	rs10028567 rs11110281 rs16950051 rs2370083 rs2952251 rs35344081 rs4968759 rs57646748 rs6806351 rs77968078 rs7916711 rs957755 rs9903102
genus.Holdemanella.id.11393	LRTI || id:ieu-b-4973	20HL0T	ieu-b-4973	11	0.0264802928146263 0.0287804275523838 0.00860628143512173 0.0111442561901364 0.00216779479626967 0.0277368537987352 0.0245318784937486 0.0260805436255484 0.02971854568075 0.00150636672579534 0.031053680569818	rs12513188 rs17586763 rs1926302 rs34187114 rs35228298 rs4541991 rs607782 rs62113381 rs73011279 rs75764681 rs8113760
genus.Ruminococcus2.id.11374	LRTI || id:ieu-b-4973	2GJP3o	ieu-b-4973	0	0.866001806065494 0.72654997870253 0.933897521364791 0.669328628723668 0.943170099147675 0.918155335511037 0.820517818783015 0.781562372486979 0.612016227996413 0.713684557249195 0.825231029745093 0.945427873248195 0.931605194446706 0.762921059883165	rs12406309 rs12986628 rs1819812 rs2368224 rs2846589 rs4400279 rs4799823 rs55707116 rs58681734 rs61791565 rs75140805 rs7635831 rs7693984 rs78120384
phylum.Euryarchaeota.id.55	LRTI || id:ieu-b-4973	2neTKK	ieu-b-4973	0	0.731603372034865 0.893095474002827 0.916904500634648 0.792928919277194 0.683407608165185 0.796361380431668 0.888000874116117 0.619266924373782 0.618008460087746 0.958926827996355 0.761819097012288 0.936111689667788	rs10202904 rs11022995 rs34928225 rs45498998 rs56131665 rs6064552 rs6508769 rs7015093 rs76029318 rs7635189 rs77658038 rs894996
genus.Coprococcus2.id.11302	LRTI || id:ieu-b-4973	2vslhf	ieu-b-4973	0	0.414565912201189 0.191075457772733 0.195705539881978 0.353871279744414 0.708996642900233 0.715814162341145 0.765250034681504 0.619956571644133	rs10070053 rs12634070 rs2482516 rs35890118 rs61823518 rs6677933 rs72680320 rs9426473
family.Christensenellaceae.id.1866	LRTI || id:ieu-b-4973	31r1VV	ieu-b-4973	0	0.409097342528841 0.855552462568032 0.953990748118857 0.621886576633965 0.771281428565003 0.921759613871665 0.860388115131531 0.887739984784412 0.726312931028089 0.623417951756216 0.929048881490733	rs117186816 rs12380890 rs12657403 rs4076564 rs62573205 rs7211194 rs72706624 rs77867022 rs870002 rs892686 rs9608766
genus..Eubacteriumrectalegroup.id.14374	LRTI || id:ieu-b-4973	37ZEpI	ieu-b-4973	0	0.956455591343842 0.885294382257094 0.574907017234662 0.84138763073258 0.725739346546393 0.735902479283845 0.804001287082745 0.655666010723357	rs10248854 rs10797540 rs143694765 rs2884897 rs314726 rs35398954 rs59427698 rs62547233
class.Actinobacteria.id.419	LRTI || id:ieu-b-4973	3cOJ1f	ieu-b-4973	0	0.841047935623491 0.998971043297483 0.659065200533775 0.795301683020975 0.852401952553003 0.830391197302168 0.179887776140988 0.950526651610935 0.84170625058856 0.925191512682137 0.896550681237395 0.790145470450889 0.78343631425851 0.906952971136126 0.930364148955304	rs11655079 rs11745923 rs12049045 rs134366 rs1376754 rs1515761 rs182549 rs4945008 rs6660520 rs72767435 rs7322849 rs80083040 rs8047955 rs857444 rs961091
class.Methanobacteria.id.119	LRTI || id:ieu-b-4973	3Oo7Td	ieu-b-4973	2	0.0273958843719429 0.204181876844948 0.00952771265752426 0.20250456480686 0.147372050664317 0.121647677032034 0.205203051335028 0.242425905049052 0.204519271217028 0.130367262723754	rs10202904 rs10424197 rs4257531 rs56131665 rs6508769 rs6776814 rs73068003 rs73457410 rs75208022 rs894996
genus.Subdoligranulum.id.2070	LRTI || id:ieu-b-4973	3tgfXE	ieu-b-4973	0	0.337676725862737 0.338731098638402 0.433109559338935 0.417433332725745 0.376441011348401 0.464360591928272 0.514720520068546 0.232584665641874 0.311046797829405 0.426338255803508 0.422525957316228	rs10065321 rs10497836 rs1667315 rs2114677 rs2171249 rs35940633 rs3761728 rs4347804 rs6555306 rs75158211 rs76528319
genus.Bilophila.id.3170	LRTI || id:ieu-b-4973	4zBtt2	ieu-b-4973	0	0.122098425951358 0.225424914022263 0.487675728001046 0.435366884990128 0.183416782871165 0.317226414954089 0.128252039953119 0.224471137510126 0.258023614972935 0.357260860037887 0.456942523352644 0.271856401172352 0.170113871677774	rs11069458 rs1241171 rs1571225 rs1969927 rs2728491 rs3827020 rs4798126 rs542415 rs60178956 rs6793291 rs72676854 rs7802841 rs9899990
genus.RuminococcaceaeUCG014.id.11371	LRTI || id:ieu-b-4973	5IXuob	ieu-b-4973	0	0.356759601132518 0.709626919924229 0.714170336626908 0.983713675667909 0.64117811068465 0.525875689803797 0.93390732630411 0.44460368205929 0.860827960679222 0.678366678034785 0.860382889648537	rs10495392 rs10791168 rs10941294 rs115777838 rs12638134 rs34402072 rs56105232 rs72809222 rs73186226 rs853612 rs995642
genus.Streptococcus.id.1853	LRTI || id:ieu-b-4973	5qEcKL	ieu-b-4973	0	0.509679695892796 0.354838167429581 0.510625909414448 0.221763500869757 0.425010248946498 0.363614453939848 0.348054983732679 0.363267222388624 0.133919122612987 0.599385318225247 0.54939894808347 0.313593041598342 0.255745071078506 0.586366643478749	rs10028567 rs10448310 rs11110281 rs11720390 rs11764382 rs17708276 rs1918540 rs2370083 rs4968759 rs57646748 rs6806351 rs71481756 rs7916711 rs9903102
genus.Oscillibacter.id.2063	LRTI || id:ieu-b-4973	5TN0Z7	ieu-b-4973	0	0.985370893110967 0.855900865784121 0.423294798026053 0.462782658820097 0.716486647042971 0.666889247380728 0.335681963528768 0.656030597974645 0.659900123529848 0.795129318095513 0.349687616737608 0.769835094509898 0.835061620424569	rs11627628 rs11990279 rs12649930 rs133832 rs16866406 rs16934185 rs234108 rs36095275 rs4506202 rs61883564 rs75453768 rs761240 rs9393920
genus.Catenibacterium.id.2153	LRTI || id:ieu-b-4973	5XtLwc	ieu-b-4973	0	0.834360397831301 0.999795537753486 0.413329680276321 0.59908962988989 0.591686667489954	rs12404911 rs212393 rs73128290 rs77285108 rs7742829
phylum.Tenericutes.id.3919	LRTI || id:ieu-b-4973	6gX3qe	ieu-b-4973	0	0.447427070208708 0.223825595368407 0.397395916493326 0.492757112345253 0.370699368717376 0.34033715880064 0.593784647560877 0.396329700098767 0.7897348937855 0.32213840065238 0.238331495071314 0.568710438612966	rs10108398 rs11890098 rs12566890 rs17214486 rs2464826 rs28537087 rs3768491 rs4885016 rs6043847 rs72901605 rs74603314 rs78169027
family.Desulfovibrionaceae.id.3169	LRTI || id:ieu-b-4973	6jMcBB	ieu-b-4973	0	0.0642817681715156 0.0825045599214286 0.330279506977882 0.12793843852801 0.282054998090405 0.101814006215196 0.276170621387319 0.297950119210208 0.152519044925939 0.190804303644382	rs112381107 rs11599763 rs17791387 rs2692012 rs2838334 rs3935584 rs4506934 rs6058181 rs72647048 rs9928243
genus.Coprobacter.id.949	LRTI || id:ieu-b-4973	6mIWxZ	ieu-b-4973	0	0.487915294194554 0.170740861427649 0.802319851913442 0.855719268624076 0.525782788251654 0.374263189686936 0.575057430920635 0.274401389107791 0.404370756504571 0.661866278864766 0.412573114062184	rs11532348 rs12684609 rs12996055 rs143662916 rs189356 rs213863 rs28402691 rs305411 rs3828477 rs72821405 rs74919520
genus..Eubacteriumruminantiumgroup.id.11340	LRTI || id:ieu-b-4973	77YJKV	ieu-b-4973	0	0.628974830319594 0.72141433529825 0.742204947968135 0.479662523466296 0.733007383994536 0.659229681410107 0.408095397501552 0.595410951893282 0.983457158610947 0.718989601544102 0.869970648715986 0.798637841863316 0.724740651878027 0.921156290640602 0.515027756619066 0.685198852561163 0.551067557818166	rs10131724 rs11637981 rs13025464 rs139749 rs16891896 rs17519472 rs209813 rs2116427 rs2229917 rs2418654 rs2817174 rs57340348 rs606117 rs6676699 rs7000472 rs72836424 rs73139629
genus.Collinsella.id.815	LRTI || id:ieu-b-4973	7aTYpg	ieu-b-4973	0	0.213050965321873 0.303197942833637 0.361527923796806 0.424820592762486 0.45461136192316 0.116661812793272 0.378851284261977 0.35709933826239	rs10890671 rs11597285 rs1496626 rs149807560 rs2103510 rs62448871 rs75672793 rs9541268
genus..Clostridiuminnocuumgroup.id.14397	LRTI || id:ieu-b-4973	7dqlOH	ieu-b-4973	0	0.420708090662893 0.651008755322942 0.75362734864554 0.430116943799111 0.425371374475375 0.951576460898867 0.648252440146468 0.443372384633067 0.238410897511569	rs10074000 rs10506058 rs1942371 rs40656 rs4869133 rs61267978 rs6577484 rs6890185 rs77845139
phylum.Proteobacteria.id.2375	LRTI || id:ieu-b-4973	7ioeKt	ieu-b-4973	0	0.321235770618862 0.200489341694308 0.345376060409309 0.195782217769797 0.403187163560099 0.428088737614292 0.419520000191593 0.521445360296388 0.331315697019038 0.35346561182192 0.284884294658604 0.570374272901081	rs10750258 rs11126162 rs11715072 rs12150865 rs12467198 rs2347697 rs2532663 rs3890996 rs4340090 rs6707783 rs72771021 rs922773
genus.Anaerostipes.id.1991	LRTI || id:ieu-b-4973	80h8vf	ieu-b-4973	0	0.89639506850149 0.670744645786159 0.784167427731287 0.86938990110877 0.531282556860577 0.667560178590211 0.948400096406016 0.749303822235697 0.697435634413086 0.974475286659139 0.63020113542993	rs10502061 rs2014785 rs2396460 rs2804244 rs3900776 rs62157625 rs6474958 rs6726833 rs6854026 rs7193624 rs78735375
genus.Coprococcus3.id.11303	LRTI || id:ieu-b-4973	8jKldu	ieu-b-4973	0	0.956401868804929 0.61260898801761 0.997903823035334 0.786811568256202 0.799742380204054 0.986620293074466 0.868798701640196 0.697151564002138 0.951556717581771	rs10810043 rs11077359 rs11080344 rs13247359 rs13394391 rs178271 rs4575475 rs7521171 rs8100692
genus.Paraprevotella.id.962	LRTI || id:ieu-b-4973	8NULRM	ieu-b-4973	0	0.44147618029609 0.142843003850362 0.385095158575855 0.322481811860884 0.310504525739855 0.266398384089493 0.320398438769341 0.280785028899307 0.312305648978085 0.236678254362125 0.112539785413376 0.330840823329582 0.14125980034086	rs10842464 rs140997932 rs145020347 rs17109926 rs17785622 rs2081023 rs3008582 rs3801748 rs4756632 rs4767113 rs7240324 rs9602779 rs9900242
order.Gastranaerophilales.id.1591	LRTI || id:ieu-b-4973	9i4tiU	ieu-b-4973	0	0.342637019604208 0.317698716900578 0.0719264497468898 0.490464745694413 0.435911995467242 0.51320845702474 0.254550203500909 0.416194880309752 0.624985033061086	rs11150282 rs113884518 rs28678345 rs367480 rs4129395 rs789069 rs79790072 rs8028558 rs9864379
genus.RuminococcaceaeUCG009.id.11366	LRTI || id:ieu-b-4973	9s731W	ieu-b-4973	0	0.410532633491827 0.295032583578273 0.329019152934063 0.39948086854201 0.379318602605976 0.822323739667847 0.160352651386905 0.446658464455929 0.520449742894453 0.265551513737719 0.355953662812244 0.345904481579532	rs113006825 rs12508214 rs138460696 rs1550196 rs2058609 rs2192926 rs4079028 rs4708333 rs6952765 rs758191 rs78410648 rs9558661
genus.Parasutterella.id.2892	LRTI || id:ieu-b-4973	acLMuF	ieu-b-4973	0	0.422568431975363 0.493795926348129 0.472571587317875 0.654796207768519 0.505316285832628 0.477305497741018 0.69834923086339 0.80444325958529 0.804333200560506 0.508758377719005 0.749645100207668 0.374363805617454 0.235934863472474 0.57598992717671	rs10899911 rs11715853 rs2090816 rs35055552 rs55877868 rs62273907 rs6809952 rs6828768 rs7303158 rs7311004 rs7572229 rs78383039 rs8039785 rs823424
genus.Turicibacter.id.2162	LRTI || id:ieu-b-4973	AdsBD9	ieu-b-4973	0	0.50937256153442 0.408768058252983 0.391332634310478 0.617534654277272 0.42583085231564 0.498699099932328 0.191598613643293 0.396435054515713 0.257809420557644	rs11054680 rs11666533 rs12603364 rs149744580 rs2834977 rs2952020 rs3734633 rs4869133 rs55756211
order.Bifidobacteriales.id.432	LRTI || id:ieu-b-4973	aGfu8V	ieu-b-4973	0	0.357709666109451 0.301103944006287 0.325093822839612 0.807292266252409 0.170371300528978 0.16880098146655 0.165952241138736 0.240147474396847 0.0824182616941906 0.209961745070975 0.393047042209637 0.203666472896745	rs10831953 rs12446429 rs13020688 rs182549 rs4957061 rs540489 rs55888705 rs6899771 rs7174549 rs7322849 rs73797465 rs857444
genus.LachnospiraceaeUCG010.id.11330	LRTI || id:ieu-b-4973	AK0l7A	ieu-b-4973	0	0.230017721387088 0.5485088938367 0.366182324555094 0.3839178437402 0.183718925887846 0.24064671137537 0.337040653916057 0.19642847878417 0.49081027462633	rs10414815 rs11192447 rs12346653 rs17730011 rs336138 rs4576377 rs72894957 rs74315802 rs9981767
genus.Faecalibacterium.id.2057	LRTI || id:ieu-b-4973	aKuChq	ieu-b-4973	0	0.620678437821311 0.287264844202773 0.610602415481382 0.547291183455329 0.341739179533886 0.519094968570715 0.282592005913731 0.460057861065233 0.418815742274547 0.254643363537104	rs10927394 rs114946999 rs11776390 rs1271565 rs12753492 rs2835874 rs6910935 rs75499067 rs79656633 rs9536330
genus.Blautia.id.1992	LRTI || id:ieu-b-4973	aKXyAu	ieu-b-4973	0	0.65028027741852 0.861566938660428 0.971332793004802 0.701428443512491 0.751580413610432 0.874399560431547 0.996914339266077 0.713822871634396 0.982541118486968 0.946114011720017 0.737013909137699 0.694963281715085 0.704462520499395	rs11149971 rs113271346 rs115043014 rs117001700 rs12453000 rs16892041 rs2788271 rs3005511 rs4926264 rs67794373 rs682885 rs72973581 rs7860714
genus.Clostridiumsensustricto1.id.1873	LRTI || id:ieu-b-4973	AN8qjo	ieu-b-4973	0	0.612777304456467 0.988504703999495 0.733757346794841 0.83729795987791 0.494832234761733 0.884359418060941 0.717031480345473	rs11264403 rs115807074 rs116847295 rs12341505 rs2795528 rs2817172 rs550843
genus..Eubacteriumventriosumgroup.id.11341	LRTI || id:ieu-b-4973	anDrA2	ieu-b-4973	0	0.705306316822976 0.899779101229556 0.949010096708348 0.984463993170725 0.445206116194201 0.995706085478118 0.346492945708223 0.737732391932227 0.572310238297482 0.977166857637896 0.927712643273239 0.975800826114325	rs11617697 rs12964517 rs13082419 rs16884680 rs35179274 rs3809430 rs66746423 rs6704822 rs72783037 rs73615400 rs73849225 rs876734
genus.RuminococcaceaeNK4A214group.id.11358	LRTI || id:ieu-b-4973	ASQ2fp	ieu-b-4973	0	0.549604196107582 0.540971908094573 0.479736776863897 0.634693998587125 0.41047842598295 0.326561436784708 0.70769723592845 0.531867411324266 0.719306776515808 0.567981850123851 0.432106025236055 0.458557014331775	rs11241747 rs12642039 rs12731 rs13087692 rs136761 rs147475196 rs35559912 rs4814689 rs5994253 rs62027366 rs6681678 rs7573569
genus.Anaerotruncus.id.2054	LRTI || id:ieu-b-4973	aToCrK	ieu-b-4973	2	0.0566457651643215 0.168945235503811 0.204505882663055 0.200309198608969 0.0533869934533103 0.0462414549340468 0.112491258223361 0.169977843490568 0.104881050565274 0.130182500299662 0.0905910258161702 0.0210715406629738 0.182375651529217	rs10150232 rs11018566 rs115414803 rs1272208 rs1431492 rs17734739 rs34449434 rs4669806 rs6494922 rs6563550 rs7155595 rs8005030 rs9347879
family.Prevotellaceae.id.960	LRTI || id:ieu-b-4973	axDRMS	ieu-b-4973	0	0.293262402959036 0.872366051057866 0.460323997138584 0.613297535668551 0.324343767723189 0.519142946167787 0.206080918514761 0.565372615054003 0.668516289849991 0.495767887280276 0.769283758117925 0.571688442054557 0.4459532832591 0.477974894822237 0.556114521154337 0.449424478799441	rs12057990 rs12118202 rs13069367 rs148376875 rs2206482 rs2278540 rs34660375 rs3758087 rs3860225 rs4493272 rs4685827 rs7252711 rs7975087 rs912860 rs9586501 rs9958960
family.Verrucomicrobiaceae.id.4036	LRTI || id:ieu-b-4973	AXpdwL	ieu-b-4973	0	0.281208135034521 0.354344599654853 0.383873789172129 0.445623622027118 0.317050956579811 0.236831456843732 0.31635820352438 0.349077886215116 0.532176827443758 0.382757981242708 0.347384766003736	rs111862613 rs117107102 rs11729256 rs12908520 rs2602429 rs4242783 rs4936098 rs61779207 rs74542928 rs9349825 rs941682
genus.Roseburia.id.2012	LRTI || id:ieu-b-4973	B5jn0Y	ieu-b-4973	0	0.331368500527527 0.436082449825511 0.350571780581313 0.791476568946951 0.508989885577686 0.592135034731921 0.63533277360112 0.946052785546484 0.401572250171303 0.518110868209318 0.742128821855345 0.382666054295968 0.343154150911412 0.328069441663046	rs12740451 rs147990086 rs16910295 rs2160994 rs2943022 rs302266 rs329182 rs55858165 rs57466170 rs6445851 rs6930661 rs75326254 rs78753150 rs9300744
genus.Sutterella.id.2896	LRTI || id:ieu-b-4973	BiKMtW	ieu-b-4973	1	0.0543164060315534 0.175837794704485 0.142007421472368 0.0703961553688855 0.0741492207115193 0.114701852653903 0.061984053745053 0.0656953395627799 0.0142925136961425 0.0816598619453876 0.0516144322922561 0.0553684666021887	rs1145877 rs11591622 rs13173038 rs143438747 rs2050185 rs2321387 rs2613606 rs607327 rs62501473 rs7499539 rs7638039 rs9350083
genus.RuminococcaceaeUCG013.id.11370	LRTI || id:ieu-b-4973	BLC7wV	ieu-b-4973	0	0.228115306290439 0.187001583045186 0.307207204674861 0.291838585674876 0.37457771789975 0.247969527511862 0.124990133725475 0.34591022029251 0.476181218413466 0.597526415419721 0.331614996634963 0.308272596534857	rs11581881 rs12189346 rs12336782 rs12485353 rs12781711 rs16918863 rs2730183 rs4385846 rs75088940 rs76973485 rs7784330 rs9313055
family.Rikenellaceae.id.967	LRTI || id:ieu-b-4973	BLSFBU	ieu-b-4973	0	0.195859470473625 0.156274444034655 0.227126218358369 0.202641216789834 0.0906842472747962 0.0766277373533569 0.0507093080707117 0.166169733380623 0.162003122766845 0.162707229613348 0.223291297855575 0.0846132473133039 0.0954692123806756 0.118446916321521 0.151874550679649 0.134624432691573 0.148193622114563 0.277099887412578 0.0817244263336458	rs10217435 rs10832801 rs1939881 rs2447496 rs2833282 rs35909684 rs36021379 rs4264350 rs59663348 rs62532512 rs6744030 rs67705352 rs6837275 rs7242694 rs74474130 rs77885767 rs9389714 rs9578457 rs9603208
order.Verrucomicrobiales.id.4030	LRTI || id:ieu-b-4973	BPW89n	ieu-b-4973	0	0.281488649842509 0.354655407731635 0.384179954149718 0.445907600371186 0.31726995560171 0.236877336816994 0.316633770415179 0.349370790115058 0.53258292692117 0.383045857472457 0.347675724540386	rs111862613 rs117107102 rs11729256 rs12908520 rs2602429 rs4242783 rs4936098 rs61779207 rs74542928 rs9349825 rs941682
genus.LachnospiraceaeNK4A136group.id.11319	LRTI || id:ieu-b-4973	Bt0kEx	ieu-b-4973	0	0.558764151602579 0.754187056382546 0.348113509578654 0.633991221545852 0.641319679761167 0.59683517836525 0.728339413332027 0.5938640070842 0.583362272493057 0.736284958190821 0.509684253757535 0.213883171283933 0.486329769491945 0.64958580313005 0.571518235032318	rs10952110 rs11263806 rs12611395 rs160061 rs28540839 rs2880566 rs4955932 rs59805249 rs68104925 rs7073658 rs73044693 rs7616165 rs76193507 rs7832116 rs954878
family.Rhodospirillaceae.id.2717	LRTI || id:ieu-b-4973	Bt1upE	ieu-b-4973	1	0.372586297337933 0.142606274846828 0.304544819104505 0.380070270530167 0.0430893193888812 0.527604087264442 0.383452020783211 0.476170861466988 0.316100956847475 0.432641753856191 0.396895969805264 0.288583595209529 0.206293304476008 0.403430263560573 0.467510416514057	rs1035406 rs11591293 rs13336560 rs1549633 rs1923415 rs3754624 rs4278423 rs55876211 rs61933850 rs6679026 rs7001029 rs72714493 rs74354280 rs76784716 rs9813022
order.Victivallales.id.2254	LRTI || id:ieu-b-4973	C1xV1V	ieu-b-4973	0	0.922823616932442 0.872799202359992 0.854651855677384 0.917665076724306 0.958942453335106 0.371770384141022 0.901273934170181 0.98987002167683	rs1002941 rs11770843 rs17114848 rs2031282 rs2825714 rs62570196 rs72640280 rs77599476
genus.Sellimonas.id.14369	LRTI || id:ieu-b-4973	c62fwk	ieu-b-4973	0	0.915621916794207 0.891647745466984 0.863224855274445 0.818080184866672 0.248502950948199 0.782528556663462 0.466033766416954 0.472398406050033 0.878267949704901	rs113379006 rs13417181 rs2016057 rs2187447 rs2371572 rs41816 rs4600608 rs553697 rs56203279
genus.Coprococcus1.id.11301	LRTI || id:ieu-b-4973	cqFLTQ	ieu-b-4973	0	0.336251599392574 0.553114455530812 0.508942053877839 0.69081329950386 0.783805684067071 0.831160498976134 0.76162386020934 0.453945988655776 0.8451117063781 0.538092477043295 0.582506184228668 0.729873494368122	rs1010560 rs12794898 rs1519491 rs1576241 rs1762123 rs2907920 rs4277593 rs56405618 rs73031725 rs73167075 rs74101919 rs946513
family.ClostridialesvadinBB60group.id.11286	LRTI || id:ieu-b-4973	CUtsMo	ieu-b-4973	0	0.612381054488348 0.553684338245047 0.48214331949619 0.515095504149395 0.272717799994996 0.452637224481601 0.978948123442986 0.601190812646596 0.571487891939577 0.543246263690316 0.749031672083895 0.34402796491489 0.554975633270885 0.593817235430228 0.326408062337604	rs10517600 rs10904722 rs118104867 rs13409132 rs17121075 rs2191834 rs28691777 rs34088226 rs55682560 rs6588624 rs66714985 rs7226487 rs7538034 rs7725895 rs989682
order.Actinomycetales.id.420	LRTI || id:ieu-b-4973	CYNr8c	ieu-b-4973	0	0.381575059555865 0.986649275052641 0.60570721365904 0.800294563476342 0.567372899463683	rs2889192 rs34583783 rs35011108 rs4073240 rs58484246
family.Lactobacillaceae.id.1836	LRTI || id:ieu-b-4973	d9u3Wa	ieu-b-4973	0	0.718100913698746 0.390606365767755 0.97577509353842 0.867774306062614 0.741239919196374 0.947240013149237 0.585632972405058 0.842208906279895 0.994521038438698	rs11674854 rs1530559 rs16861661 rs62314653 rs74599091 rs768253 rs77478751 rs921925 rs9345899
class.Alphaproteobacteria.id.2379	LRTI || id:ieu-b-4973	dP6VTT	ieu-b-4973	1	0.553729741036702 0.0240723713124607 0.431585335126277 0.129043107652351 0.361753530588626 0.261580040962039 0.425024571057166	rs140912403 rs34569731 rs55876211 rs62285697 rs76784716 rs7960664 rs9813022
order.Enterobacteriales.id.3468	LRTI || id:ieu-b-4973	dSCeM7	ieu-b-4973	0	0.651036502543997 0.176263371801636 0.306824330423533 0.329098455340295 0.107970809752675 0.155644996129476	rs11026530 rs2374342 rs35673018 rs504442 rs62210023 rs79757635
family.BacteroidalesS24.7group.id.11173	LRTI || id:ieu-b-4973	DwGyne	ieu-b-4973	0	0.671645428062812 0.453674822025938 0.79237713830568 0.254816775890021 0.81743974132919 0.977093821114983 0.884335798151488 0.321927851508868	rs10872669 rs17043785 rs61508842 rs689695 rs7217209 rs738193 rs78609301 rs941000
genus.Oxalobacter.id.2978	LRTI || id:ieu-b-4973	E1ZDX3	ieu-b-4973	0	0.592380272261672 0.978758466329942 0.344544723072338 0.728207940353305 0.638615176982167 0.760619340517819 0.589696720679178 0.600735326355989 0.300483717315357 0.620531351531898 0.531913301603315	rs10464997 rs11108500 rs111966731 rs12002250 rs1569853 rs36057338 rs3862635 rs4428215 rs6000536 rs6993398 rs736744
genus.Dorea.id.1997	LRTI || id:ieu-b-4973	e5mJnF	ieu-b-4973	0	0.519713798742117 0.45522688221999 0.628395811838558 0.255650119209173 0.938524758936929 0.322150711821657 0.690308751382114 0.522818941253549 0.619089803374852	rs11150408 rs12537781 rs13279148 rs1899291 rs3005511 rs3752849 rs4793307 rs62503162 rs73729431
genus.Ruminococcus1.id.11373	LRTI || id:ieu-b-4973	ebP4zV	ieu-b-4973	0	0.999414042030207 0.570917080932714 0.81512519197266 0.581793022483232 0.87232765887914 0.650535340294889 0.486998091549144 0.941462476013767 0.481712079205434 0.684333278822895	rs10167839 rs11783695 rs17781867 rs3819978 rs6105066 rs6493760 rs7117576 rs7583465 rs78572139 rs78613526
family.Clostridiaceae1.id.1869	LRTI || id:ieu-b-4973	FcqSNY	ieu-b-4973	0	0.287782240809877 0.848702149279306 0.307782787448272 0.520589190676008 0.277937294030863 0.40390168465683 0.408983287668982 0.347574271156838 0.779586847334377 0.407370333521283	rs10875374 rs12186080 rs12341505 rs2795528 rs2817172 rs4723021 rs550843 rs56188186 rs62397761 rs881532
phylum.Verrucomicrobia.id.3982	LRTI || id:ieu-b-4973	fE3r8h	ieu-b-4973	0	0.666852045197883 0.760726876066906 0.782088399852744 0.470176386848372 0.860128081205187 0.690176497933512 0.533711074228484 0.449709347596996 0.735085038120622 0.988339839866529 0.822240974510486 0.778864144916322	rs11252894 rs117107102 rs11729256 rs12512971 rs12908520 rs2602429 rs3995795 rs45598138 rs61779207 rs74542928 rs76430504 rs9349825
family.Actinomycetaceae.id.421	LRTI || id:ieu-b-4973	FFi1Rd	ieu-b-4973	0	0.383457498473595 0.990026989683137 0.609321597156335 0.798948300166267 0.570043618572544	rs2889192 rs34583783 rs35011108 rs4073240 rs58484246
order.Erysipelotrichales.id.2148	LRTI || id:ieu-b-4973	FlVBaS	ieu-b-4973	0	0.493630673710942 0.712198557228233 0.71099255767634 0.641214136743358 0.481591393536048 0.311981223254911 0.605594212738467 0.468785598029049 0.57130072689277 0.881927797693893 0.567756157031964 0.53375084406603 0.729087654603494	rs1074800 rs10781552 rs17530232 rs1884466 rs2300774 rs290833 rs35161940 rs4078432 rs56970041 rs62504403 rs7234058 rs7826267 rs8003149
class.Clostridia.id.1859	LRTI || id:ieu-b-4973	Fr2Ff4	ieu-b-4973	0	0.306073821488658 0.341179777884686 0.375397951397104 0.0553070348047765 0.0850987990478798 0.352978458466315 0.311609274619797 0.235256978214931 0.386296372382258 0.1909234262508 0.31361772500102 0.449574384330508	rs10774377 rs112334273 rs13105690 rs13179700 rs1842454 rs2273429 rs6797343 rs6814436 rs6815608 rs72738886 rs72915163 rs76767978
class.Gammaproteobacteria.id.3303	LRTI || id:ieu-b-4973	FRQYhm	ieu-b-4973	0	0.430098711316796 0.853324212532651 0.301346521786923 0.64316638512855 0.483965733608122 0.546170481785123 0.416188127488219	rs11181912 rs12404135 rs2234691 rs6706173 rs75101789 rs79795896 rs9494710
genus.Actinomyces.id.423	LRTI || id:ieu-b-4973	FT7OrH	ieu-b-4973	0	0.667917006264678 0.828118956365331 0.883112247796304 0.648182767399453 0.45684386243757 0.924348293365252	rs2715439 rs34583783 rs35011108 rs4073240 rs71315246 rs7915461
family.FamilyXI.id.1936	LRTI || id:ieu-b-4973	FXBXNG	ieu-b-4973	0	0.469445621329657 0.266550746244686 0.25309231599314 0.484353405122571 0.408666011998127 0.419671713422435 0.404244293496491 0.201299384031	rs10759623 rs11547158 rs17379710 rs2155352 rs2156611 rs3733511 rs488164 rs697771
phylum.Lentisphaerae.id.2238	LRTI || id:ieu-b-4973	gkAVOW	ieu-b-4973	0	0.953847880922508 0.75808533640971 0.751186031221806 0.959707657534996 0.918911905658118 0.934040975538982 0.489067396542529 0.788339857642015 0.870183074916209	rs1002941 rs11770843 rs17114848 rs2031282 rs2825714 rs60995569 rs62570196 rs72640280 rs77599476
genus..Ruminococcusgauvreauiigroup.id.11342	LRTI || id:ieu-b-4973	GNp2YQ	ieu-b-4973	0	0.704969234756579 0.79380296053561 0.638354134665816 0.286856659908284 0.360201075219306 0.750972941446654 0.538507400840361 0.497078294856075 0.272026052083188 0.426487356528542 0.67003507542816 0.511417284640186	rs10931481 rs12079579 rs12539819 rs1391597 rs2047242 rs2105937 rs2166943 rs289410 rs431418 rs71386687 rs73802842 rs9870933
genus.RikenellaceaeRC9gutgroup.id.11191	LRTI || id:ieu-b-4973	hUph1f	ieu-b-4973	9	0.0324433331290111 0.0328687537693794 0.0436458860556367 0.00794111851380951 0.0162967904260256 0.0251680135376151 0.0105809904996208 0.0381064945059024 0.0509920336586828 0.0306648111504585	rs12501673 rs17032291 rs17582787 rs2900503 rs2998141 rs4270579 rs4717843 rs7712231 rs80309088 rs9887954
genus.Tyzzerella3.id.11335	LRTI || id:ieu-b-4973	I2CEyx	ieu-b-4973	0	0.373678730685428 0.651145662183386 0.716338583996535 0.586522340255522 0.70298289060131 0.507336650745845 0.698525640187861 0.993095333373779 0.955008454102876 0.533543257435486 0.885039088733793 0.441158616683049 0.578503650868464	rs10898797 rs112102233 rs1232220 rs17706273 rs191093 rs4904512 rs55799124 rs67476743 rs6920448 rs7019909 rs7333521 rs75091807 rs7561370
genus.Prevotella9.id.11183	LRTI || id:ieu-b-4973	I5XXsr	ieu-b-4973	0	0.991987088848201 0.981247712045508 0.606440600587002 0.87151475693437 0.645943813232682 0.847635483755462 0.992272791587171 0.580636592061254 0.790389938505907 0.749546086931601 0.847590870594984 0.780786325275153 0.878045883243016 0.798141112165608 0.634758348624715	rs111509883 rs11685699 rs117271932 rs12648235 rs1304512 rs2104588 rs2495052 rs2683313 rs4968431 rs7237249 rs72815774 rs746764 rs7976209 rs9428102 rs9613013
genus.Erysipelatoclostridium.id.11381	LRTI || id:ieu-b-4973	iAhkfC	ieu-b-4973	0	0.72279218432775 0.785080849680585 0.834505568659124 0.974388491566361 0.832679812601213 0.582100353201172 0.722604802160797 0.931279472030283 0.689465722123641 0.668840080839235 0.897056466787067 0.899236452314204 0.989271675208345 0.902785520367272 0.899916973857439	rs1434153 rs16936671 rs17804233 rs2901723 rs340991 rs3804326 rs45480394 rs4697572 rs58236560 rs61806970 rs622418 rs6474512 rs710230 rs7221249 rs9590927
class.Bacilli.id.1673	LRTI || id:ieu-b-4973	IgBtIU	ieu-b-4973	0	0.335129397925458 0.589161250677213 0.543166602045316 0.520736892157575 0.260366462284575 0.602756021988463 0.552241059795141 0.398479668170961 0.623778988997824 0.495367417956309 0.515474972773058 0.552465305320212 0.309871201465013 0.639796124240907 0.464253906644284 0.6168313102823 0.642154753246343 0.079687684023654	rs11110282 rs11730038 rs12797734 rs13068444 rs1595463 rs28564647 rs2952251 rs34989881 rs35344081 rs4028634 rs4459992 rs57872228 rs694949 rs74663707 rs7666190 rs77558518 rs78938557 rs9581006
phylum.Actinobacteria.id.400	LRTI || id:ieu-b-4973	II0qrp	ieu-b-4973	0	0.83982377948044 0.718380641186306 0.833700498306323 0.801694659507599 0.933847839062615 0.924669200965928 0.824834539857418 0.898887989659158 0.684104984113141 0.823802181115576 0.403739992843862 0.943480390736996 0.748237364876419 0.985252735955041	rs11766971 rs12528285 rs13192624 rs1397793 rs4429415 rs55888705 rs6496870 rs6743026 rs74037001 rs75211493 rs7570971 rs80124826 rs8047955 rs857444
genus.Ruminiclostridium5.id.11355	LRTI || id:ieu-b-4973	iMGTCD	ieu-b-4973	0	0.368375188462286 0.63272998107342 0.608571490950991 0.238957562252014 0.349540619395292 0.27363189793164 0.612649374140891 0.537233490400432 0.45102233641965 0.255524059121038 0.221179096262924	rs10827477 rs113753996 rs1223978 rs1492620 rs2482038 rs2791343 rs2833828 rs4955951 rs6121460 rs79968837 rs8053158
genus.Ruminiclostridium6.id.11356	LRTI || id:ieu-b-4973	iwPbIH	ieu-b-4973	0	0.998879710856204 0.805719621735357 0.922509771053192 0.808601109788423 0.76356038550212 0.970918717217522 0.868110467860437 0.70855004135914 0.853537876561397 0.962886463293263 0.601727479740893 0.68866322694118 0.90532115118911 0.81764079549335	rs10829821 rs116969552 rs11992182 rs2548459 rs61060922 rs663262 rs67479537 rs71414120 rs72991535 rs73176030 rs77193512 rs792058 rs79968172 rs9555756
order.NB1n.id.3953	LRTI || id:ieu-b-4973	j0mByI	ieu-b-4973	0	0.365450385977768 0.545432480405211 0.51797092166925 0.164113924833939 0.352869879041014 0.255016613867912 0.41005200625126 0.165390233878127 0.460495514743759 0.427183137050417 0.317700522916508 0.394867050515308 0.295101826811866	rs11251024 rs11606187 rs13385922 rs166849 rs2172426 rs267959 rs4383094 rs60583455 rs60775321 rs72671304 rs7911787 rs8126061 rs9542068
genus.CandidatusSoleaferrea.id.11350	LRTI || id:ieu-b-4973	j4g0ZV	ieu-b-4973	0	0.118324026006479 0.165303338595202 0.111784388977259 0.204443238872218 0.430306270347786 0.28581029567673 0.189543089880515 0.377047892431848 0.190741637021109 0.232460234533621	rs10090365 rs10108780 rs10809135 rs36155147 rs4294381 rs4678258 rs6489992 rs6494306 rs7400877 rs9973954
genus.Eisenbergiella.id.11304	LRTI || id:ieu-b-4973	j87dXS	ieu-b-4973	0	0.52490325154156 0.809839143570136 0.799982531271855 0.567005135051828 0.697038382385416 0.486367763816515 0.589419297054869 0.96848449233941 0.344469499353566 0.679734922583443 0.743238234454847	rs11027642 rs11079158 rs11938607 rs12257723 rs12710729 rs13258851 rs1508033 rs1553971 rs2683098 rs3812426 rs4462860
order.Lactobacillales.id.1800	LRTI || id:ieu-b-4973	jfZByg	ieu-b-4973	0	0.474042406342939 0.587564612375062 0.777459119012336 0.727335000894518 0.380780697005479 0.623940256666445 0.744430348274945 0.551876467053688 0.834966783753454 0.670493973666996 0.735002585258409 0.847715991259601 0.816557399701188 0.844128437647545 0.120501011364115	rs11110282 rs11627423 rs11730038 rs12797734 rs1595463 rs2370083 rs2952251 rs34989881 rs35344081 rs4028634 rs57872228 rs74663707 rs77558518 rs78938557 rs9581006
genus.Adlercreutzia.id.812	LRTI || id:ieu-b-4973	JHChB7	ieu-b-4973	0	0.767961229587742 0.876408090267063 0.83160111895533 0.961115515164986 0.845208726249978 0.51976836901558 0.751385389069228 0.570935825666413	rs11604400 rs13231526 rs2717140 rs55719207 rs6664405 rs7680684 rs9490822 rs9915817
order.Pasteurellales.id.3688	LRTI || id:ieu-b-4973	jHia6Z	ieu-b-4973	1	0.0636084277613892 0.117583110588665 0.227094617120106 0.0667031179402869 0.14518031456607 0.0919680468563711 0.0990462611828084 0.218709869806892 0.15545806855628 0.175793202503216 0.0889196631281579 0.0461977640503951 0.0882439414358034 0.065920496259253	rs10965428 rs111582866 rs12050685 rs16970009 rs35510 rs4822728 rs6972479 rs72756943 rs73139353 rs76022354 rs78909003 rs9382510 rs9895850 rs9938097
genus.Enterorhabdus.id.820	LRTI || id:ieu-b-4973	jJC3Fm	ieu-b-4973	0	0.394196066895952 0.357342389780874 0.568054423878678 0.250046280093571 0.284777793798658 0.939717433339753 0.307929148428321	rs10098492 rs114731706 rs2051957 rs3017103 rs424715 rs73331712 rs77655283
genus.Butyricimonas.id.945	LRTI || id:ieu-b-4973	jUcEpg	ieu-b-4973	0	0.554610087892207 0.403640461090495 0.42646829952792 0.251474737472422 0.504403156522177 0.312421320198553 0.425117930760575 0.383237095766162 0.439185981287526 0.254975165982421 0.266097775136233 0.190429043672989 0.34006388754123	rs11228830 rs113054641 rs12304031 rs12458763 rs1862649 rs2114713 rs62130338 rs62390301 rs7083431 rs71428626 rs72814525 rs78453362 rs9657374
genus.RuminococcaceaeUCG010.id.11367	LRTI || id:ieu-b-4973	kjA5PB	ieu-b-4973	0	0.450181301432812 0.876886286849839 0.325250958451181 0.968955629051932 0.948559698263464	rs12597105 rs2820282 rs682403 rs6958419 rs73218807
family.Defluviitaleaceae.id.1924	LRTI || id:ieu-b-4973	kodRd1	ieu-b-4973	0	0.879900649020431 0.614524047247588 0.970610807782705 0.953260902009144 0.617070909599347 0.866729499635208 0.927364961202926 0.963292381787017 0.916635248049815 0.797332140479652	rs112893842 rs17051335 rs1908593 rs4344384 rs4677103 rs540220 rs55658617 rs72731813 rs9608282 rs9725395
genus.Prevotella7.id.11182	LRTI || id:ieu-b-4973	LCZ8yH	ieu-b-4973	0	0.137653555878542 0.0782792603368714 0.341695619694349 0.22466625794375 0.219796094936698 0.274105845712742 0.289699848791365 0.336257186665526 0.235819949441987 0.0509658925293751	rs118038478 rs12124567 rs12195431 rs2240542 rs2918132 rs430270 rs57404562 rs79263163 rs9426434 rs9959718
genus.RuminococcaceaeUCG003.id.11361	LRTI || id:ieu-b-4973	lJcL8y	ieu-b-4973	1	0.270152491217434 0.2831411437164 0.126823453385655 0.25000550152459 0.0844596545405203 0.0988682346740511 0.166708219464573 0.0332973852315753 0.182850389059501 0.247091637733713 0.17257166002128 0.134003906026993	rs10490280 rs11243416 rs11613919 rs16959793 rs2523124 rs3013089 rs4452755 rs4532474 rs646327 rs6759615 rs73341549 rs78720113
genus.Terrisporobacter.id.11348	LRTI || id:ieu-b-4973	LKYg6S	ieu-b-4973	0	0.907842251259377 0.743391826918186 0.542713228760444 0.340629272508116 0.203367098200755	rs1883097 rs2569953 rs2872237 rs58405430 rs7184125
family.Bifidobacteriaceae.id.433	LRTI || id:ieu-b-4973	LRKdIa	ieu-b-4973	0	0.357709666109451 0.301103944006287 0.325093822839612 0.807292266252409 0.170371300528978 0.16880098146655 0.165952241138736 0.240147474396847 0.0824182616941906 0.209961745070975 0.393047042209637 0.203666472896745	rs10831953 rs12446429 rs13020688 rs182549 rs4957061 rs540489 rs55888705 rs6899771 rs7174549 rs7322849 rs73797465 rs857444
order.Desulfovibrionales.id.3156	LRTI || id:ieu-b-4973	m0ByAU	ieu-b-4973	0	0.0659680160113888 0.0802471033396758 0.296842004790841 0.094804253169179 0.121506903058566 0.254963935644723 0.0975983862725095 0.251724254764913 0.269647251171869 0.210940129018909 0.139273552469594 0.172789266380227	rs112381107 rs11599763 rs17791387 rs186073 rs2692012 rs2838334 rs3935584 rs4506934 rs6058181 rs62020470 rs72647048 rs9928243
family.Enterobacteriaceae.id.3469	LRTI || id:ieu-b-4973	m9LXEq	ieu-b-4973	0	0.651036502543997 0.176263371801636 0.306824330423533 0.329098455340295 0.107970809752675 0.155644996129476	rs11026530 rs2374342 rs35673018 rs504442 rs62210023 rs79757635
family.Coriobacteriaceae.id.811	LRTI || id:ieu-b-4973	MBOR7Y	ieu-b-4973	13	8.13111435801846e-05 0.000386273757136627 0.00047065870889035 0.00147117147980724 0.00162497682331401 0.000990678899859408 0.00049336682652747 0.000654106005116644 0.000433163977586502 0.000162945673531429 0.00157955024735281 0.000576435008576733 0.000599292229313282	rs11073596 rs11250875 rs11656361 rs12974142 rs13307134 rs1397793 rs1816223 rs2442778 rs3025411 rs34739816 rs67561917 rs719099 rs8010111
genus.Lachnoclostridium.id.11308	LRTI || id:ieu-b-4973	MpL626	ieu-b-4973	4	0.0971999987078389 0.127698737874672 0.10160690988435 0.0367671802957905 0.116394144144826 0.106363061095019 0.0147859752449408 0.0164893958389288 0.123647441501016 0.144699467613574 0.0896576420055065 0.118159922658651 0.0381958794082743	rs1031599 rs12566975 rs1528479 rs1997204 rs2385421 rs3821998 rs4738679 rs6112314 rs615997 rs62285313 rs72829893 rs78068103 rs789029
class.Melainabacteria.id.1589	LRTI || id:ieu-b-4973	Msb4zz	ieu-b-4973	1	0.350370117996339 0.241225221713621 0.205583676632033 0.187791366479317 0.033805133445115 0.310646051383866 0.272308179351952 0.324513171944116 0.142846923339963 0.399353536439236	rs10148250 rs10738747 rs11150282 rs113884518 rs28678345 rs367480 rs4129395 rs789069 rs79790072 rs9864379
class.Negativicutes.id.2164	LRTI || id:ieu-b-4973	MXS84H	ieu-b-4973	0	0.584441828626487 0.949540952730632 0.633679701555908 0.894512646667851 0.803787203941292 0.987821573964786 0.724034118827587 0.883213770534502 0.707492192955195 0.850998539880358 0.704895069379976 0.927724655846341	rs1135612 rs13086907 rs1643968 rs1649999 rs2834062 rs4463806 rs4722181 rs60274479 rs61249479 rs71405394 rs73232831 rs9423647
genus.Barnesiella.id.944	LRTI || id:ieu-b-4973	mz9jd0	ieu-b-4973	0	0.656199590500051 0.9757512382376 0.795953507180514 0.865831842133121 0.641415740636885 0.65053744615927 0.450257320084596 0.720607819365926 0.975605145648577 0.379456955768698 0.694899912558784 0.905970626560362 0.758200465277031 0.368344198957886	rs11155559 rs113258194 rs12909713 rs13242616 rs199035 rs2276875 rs2428166 rs35177866 rs60316894 rs62251337 rs72684847 rs76181748 rs77455852 rs79795328
class.Deltaproteobacteria.id.3087	LRTI || id:ieu-b-4973	n3j0op	ieu-b-4973	0	0.122165192136399 0.074343947411521 0.0874902668367682 0.113974646117549 0.30522253786831 0.129020494289753 0.260050351326313 0.104144786119354 0.256506857042461 0.146236264411885 0.274278163554165 0.219441028720565 0.179777621358606	rs1035691 rs112381107 rs11599763 rs17084793 rs17791387 rs2692012 rs2838334 rs3935584 rs4506934 rs55744759 rs6058181 rs62020470 rs9928243
family.Lachnospiraceae.id.1987	LRTI || id:ieu-b-4973	nFlAu5	ieu-b-4973	0	0.216069507646104 0.201566939076874 0.255291532382425 0.166977671989492 0.327479875510867 0.255317280356947 0.17947665525863 0.234608371334042 0.207028356884355 0.264454940745857 0.289183962943237 0.201987592511434 0.335781174406207 0.178341656834329 0.370083183664633 0.141906589934477 0.30125293037381	rs10402491 rs11139361 rs112040820 rs11841382 rs11979110 rs1205443 rs12760724 rs13005175 rs146660815 rs2159863 rs2910921 rs3127230 rs35524804 rs7359994 rs79086868 rs959845 rs9929145
genus.Peptococcus.id.2037	LRTI || id:ieu-b-4973	nIesEv	ieu-b-4973	0	0.216597213215464 0.125551739149408 0.295841971779533 0.322818999563461 0.15720072954733 0.156781277804037 0.15256964994512 0.14095568462809 0.316321147851343 0.227725303990532 0.184325462950457 0.0937607196817233	rs10031059 rs11001941 rs12069354 rs2054133 rs36121075 rs413827 rs5770862 rs6918730 rs7033353 rs72850165 rs74592222 rs77681628
order.Methanobacteriales.id.120	LRTI || id:ieu-b-4973	NKNDGp	ieu-b-4973	2	0.0273958843719429 0.204181876844948 0.00952771265752426 0.20250456480686 0.147372050664317 0.121647677032034 0.205203051335028 0.242425905049052 0.204519271217028 0.130367262723754	rs10202904 rs10424197 rs4257531 rs56131665 rs6508769 rs6776814 rs73068003 rs73457410 rs75208022 rs894996
genus..Eubacteriumoxidoreducensgroup.id.11339	LRTI || id:ieu-b-4973	nnD7ru	ieu-b-4973	0	0.0661660534887509 0.301139260101999 0.602972081804648 0.387993668073821	rs12129908 rs12423772 rs2973294 rs34561138
genus.FamilyXIIIAD3011group.id.11293	LRTI || id:ieu-b-4973	NqdTjG	ieu-b-4973	0	0.426888738603087 0.14672619195663 0.438376241224394 0.540933279436206 0.366214335501963 0.456812755076846 0.352364002953217 0.533861010550692 0.286124820401509 0.0950731709686654 0.233135216569584 0.296966868359679 0.496335772497264	rs11126423 rs11736617 rs12812672 rs149302 rs16840310 rs16940167 rs17156849 rs62029761 rs62200412 rs72730932 rs739451 rs9276029 rs9837139
class.Lentisphaeria.id.2250	LRTI || id:ieu-b-4973	nQHoYD	ieu-b-4973	0	0.922823616932442 0.872799202359992 0.854651855677384 0.917665076724306 0.958942453335106 0.371770384141022 0.901273934170181 0.98987002167683	rs1002941 rs11770843 rs17114848 rs2031282 rs2825714 rs62570196 rs72640280 rs77599476
class.Mollicutes.id.3920	LRTI || id:ieu-b-4973	nRNBx9	ieu-b-4973	0	0.447427070208708 0.223825595368407 0.397395916493326 0.492757112345253 0.370699368717376 0.34033715880064 0.593784647560877 0.396329700098767 0.7897348937855 0.32213840065238 0.238331495071314 0.568710438612966	rs10108398 rs11890098 rs12566890 rs17214486 rs2464826 rs28537087 rs3768491 rs4885016 rs6043847 rs72901605 rs74603314 rs78169027
family.Bacteroidaceae.id.917	LRTI || id:ieu-b-4973	O0n2Pz	ieu-b-4973	2	0.0333946669328049 0.0566666420921242 0.130948028927229 0.102207227593561 0.0644153251269578 0.089516464390374 0.0586128015657959 0.0878095413797405 0.00937932524356158	rs11585893 rs13207588 rs1340391 rs17619981 rs2023437 rs66474973 rs66710942 rs6795673 rs9507307
family.Veillonellaceae.id.2172	LRTI || id:ieu-b-4973	obtxsV	ieu-b-4973	0	0.898137678857517 0.988351702946342 0.550021739802488 0.992675400720036 0.894181770484143 0.852185551563433 0.460836723767692 0.95533112553069 0.763489391543157 0.897039865241631 0.799365899819137 0.640274700833067 0.837308153610755 0.845304811473464 0.785812658457468 0.864233341241101 0.98965012015926 0.787742015732591 0.903460863999735	rs111810795 rs114889439 rs11700976 rs12186441 rs12668619 rs12741784 rs1442060 rs1693340 rs2175069 rs2561116 rs2585520 rs4263802 rs4461038 rs4797169 rs61264131 rs6692542 rs6909981 rs79535861 rs9345168
phylum.Bacteroidetes.id.905	LRTI || id:ieu-b-4973	oChqj7	ieu-b-4973	0	0.74240804940304 0.743484021541502 0.713348829306003 0.600274427382531 0.964162090210888 0.786927398852701 0.914693086266743 0.972060286902221 0.862965949175617 0.737018193785132 0.661099767282726 0.655691190999962	rs111845179 rs17343978 rs2032750 rs62531359 rs62575403 rs6586324 rs72706335 rs73512608 rs73846128 rs73975615 rs7999780 rs929878
order.Coriobacteriales.id.810	LRTI || id:ieu-b-4973	oGD8An	ieu-b-4973	13	8.13111435801846e-05 0.000386273757136627 0.00047065870889035 0.00147117147980724 0.00162497682331401 0.000990678899859408 0.00049336682652747 0.000654106005116644 0.000433163977586502 0.000162945673531429 0.00157955024735281 0.000576435008576733 0.000599292229313282	rs11073596 rs11250875 rs11656361 rs12974142 rs13307134 rs1397793 rs1816223 rs2442778 rs3025411 rs34739816 rs67561917 rs719099 rs8010111
genus.RuminococcaceaeUCG002.id.11360	LRTI || id:ieu-b-4973	OhSZ6N	ieu-b-4973	0	0.409405998312637 0.45787995782536 0.348695506406645 0.723907274786031 0.570146838551296 0.466210992016093 0.530547595085935 0.454106076207271 0.415203454139264 0.355348661262837 0.685578914666651 0.310298805095328 0.277475994124677 0.609676786341511 0.506970837933013 0.463875897774556 0.332280019819411 0.662508744167914 0.42449810403459 0.40420627498451 0.610722110933315 0.562470098181931	rs10916131 rs10927423 rs10964441 rs113147300 rs11607472 rs116974815 rs11750293 rs12463378 rs15256 rs55793120 rs56030423 rs57079348 rs6542556 rs6793778 rs7120052 rs7155595 rs7249614 rs7342369 rs76847269 rs77564310 rs79016051 rs882348
genus..Eubacteriumnodatumgroup.id.11297	LRTI || id:ieu-b-4973	olDlSu	ieu-b-4973	0	0.817662304526075 0.551559123723023 0.913513704713299 0.838777796802659 0.884409847801514 0.786637241701122 0.680632007386665 0.70939666844304 0.773359703985719 0.86296739867146 0.904969516388095	rs10263623 rs10458299 rs11006576 rs113893692 rs34297067 rs61841040 rs6818880 rs77910827 rs7827125 rs7880204 rs9425984
genus.Alloprevotella.id.961	LRTI || id:ieu-b-4973	OtCSo3	ieu-b-4973	0	0.460456544811978 0.69963197537228 0.856440359559366 0.965704635459227 0.420018349705073 0.208439283284839	rs12675596 rs2154444 rs34619204 rs4364940 rs4680035 rs58212166
family.Peptostreptococcaceae.id.2042	LRTI || id:ieu-b-4973	oU56W6	ieu-b-4973	0	0.84184892292828 0.643610329938365 0.617496655121904 0.723370084394299 0.948295846740245 0.876823045394291 0.899618693940398 0.793639333211947 0.994970061090964 0.611339334402399 0.789932230445325 0.974039848621246 0.531147622417534	rs10805326 rs117020988 rs12377846 rs12986312 rs1467258 rs4692811 rs59865771 rs59987323 rs61841503 rs6721459 rs76982728 rs77540684 rs9573937
order.Clostridiales.id.1863	LRTI || id:ieu-b-4973	Oxkiqb	ieu-b-4973	0	0.376787273927204 0.417777464534706 0.456010356746507 0.0940521039276778 0.123926604472903 0.430813362442704 0.309864696101392 0.302918369426327 0.297414732540154 0.469809760829173 0.247235520725322 0.386042762458239 0.558917208071652	rs10774377 rs112334273 rs13105690 rs13179700 rs1842454 rs2273429 rs290772 rs6442336 rs6814436 rs6815608 rs72738886 rs72915163 rs76767978
genus..Eubacteriumhalliigroup.id.11338	LRTI || id:ieu-b-4973	P9709V	ieu-b-4973	0	0.316839405306396 0.272613754934776 0.274167837097471 0.515116600051046 0.216858064804217 0.340676884174748 0.353400738737731 0.235937300461158 0.317268085637629 0.198952435838141 0.367021812350993 0.441911848276479 0.0519396160634429 0.523880206830468 0.277539271867337 0.249346308353551	rs10501370 rs10798999 rs10808115 rs117748144 rs13116360 rs138531890 rs17074066 rs17474256 rs281379 rs28584818 rs60254196 rs630939 rs6550770 rs74018587 rs78056098 rs949971
phylum.Cyanobacteria.id.1500	LRTI || id:ieu-b-4973	PcT6eJ	ieu-b-4973	0	0.312648231398065 0.21939773553922 0.122830961576126 0.15475988298336 0.120669630327549 0.0959133103899123 0.319075960221914 0.41013698318056	rs12555298 rs2585223 rs584122 rs61972390 rs7148504 rs76531781 rs789068 rs9864379
genus.Phascolarctobacterium.id.2168	LRTI || id:ieu-b-4973	pCXx5P	ieu-b-4973	0	0.512228055412622 0.294379896766243 0.53985315366661 0.485994014829827 0.718940821573103 0.527273091392599 0.236246025737113 0.668441478079495 0.326563292848373	rs11929846 rs12618201 rs1264476 rs28525131 rs56069061 rs56157888 rs74540770 rs75882962 rs7982713
genus.LachnospiraceaeUCG008.id.11328	LRTI || id:ieu-b-4973	PGlGHi	ieu-b-4973	0	0.761228821032302 0.756550000831722 0.809277067455039 0.715634184825003 0.983921278675742 0.971880061562555 0.995462434500186 0.759211134341097 0.883186740975278 0.917196684273162 0.886712761705251	rs10741777 rs10793103 rs10801803 rs13024781 rs57091572 rs57254474 rs61944774 rs62277846 rs67078837 rs75356640 rs955844
family.Acidaminococcaceae.id.2166	LRTI || id:ieu-b-4973	pXAgfu	ieu-b-4973	0	0.767123001319158 0.742893834350611 0.791617127553008 0.808008540124324 0.59142472275094 0.730434482574983 0.972602769616099	rs262812 rs2933324 rs45497800 rs6589457 rs6923842 rs74540770 rs78702810
genus.Lactobacillus.id.1837	LRTI || id:ieu-b-4973	q1bO5E	ieu-b-4973	0	0.685786096906344 0.943381502849093 0.423882989514529 0.999888929811252 0.895508443704444 0.944359746013236 0.713754250045886 0.920465974211383 0.6237408068195 0.82132250772976	rs11674854 rs12693845 rs1530559 rs16861661 rs62314653 rs7399658 rs75127669 rs768253 rs77478751 rs921925
genus.Methanobrevibacter.id.123	LRTI || id:ieu-b-4973	Q3dvBY	ieu-b-4973	0	0.123470369581526 0.531716033631793 0.321238792934536 0.346996445055937 0.767566998283491 0.372338351235942	rs10202904 rs1334944 rs4802933 rs6776814 rs76029318 rs894996
genus.Intestinibacter.id.11345	LRTI || id:ieu-b-4973	Q46NVk	ieu-b-4973	0	0.569176525681706 0.679242382907353 0.319623338444919 0.318659760436434 0.631159950863683 0.540777053486939 0.66596922662503 0.704656582613545 0.994496955667003 0.859302802792953 0.708658201006565 0.347225216872971 0.694492338829283 0.537332056846382	rs10805326 rs11109097 rs118030283 rs16938435 rs2098844 rs2702387 rs4327025 rs447950 rs478972 rs6062862 rs62430350 rs68093214 rs6875660 rs893394
genus..Ruminococcustorquesgroup.id.14377	LRTI || id:ieu-b-4973	qE3Gq8	ieu-b-4973	0	0.253265216697139 0.715503741220066 0.479387297969301 0.479401315761676 0.981914707767156 0.970777167677268 0.789296647469835 0.804763656622479 0.888367453291747	rs10904297 rs10967781 rs12434631 rs1475330 rs35866622 rs4073731 rs77034621 rs8080469 rs8141465
genus.Victivallis.id.2256	LRTI || id:ieu-b-4973	qENAoR	ieu-b-4973	0	0.333775476502511 0.202442196471436 0.153860249527434 0.311512963416487 0.284556958604073 0.328289008001647 0.31968051131987 0.21330599317503 0.54827028435499 0.27850348670759	rs11899949 rs12512543 rs173120 rs1882775 rs2546432 rs342302 rs4764863 rs4895919 rs56349194 rs911666
genus.Haemophilus.id.3698	LRTI || id:ieu-b-4973	QGrGNV	ieu-b-4973	0	0.683705933709275 0.812170873082197 0.906106827641359 0.690465445451421 0.955346523272861 0.727793037959344 0.386258272552042 0.436441314757216 0.682877992842196	rs10781340 rs111582866 rs35509 rs4822728 rs76022354 rs78909003 rs9328464 rs9382510 rs9895850
order.Selenomonadales.id.2165	LRTI || id:ieu-b-4973	qiWbrh	ieu-b-4973	0	0.584441828626487 0.949540952730632 0.633679701555908 0.894512646667851 0.803787203941292 0.987821573964786 0.724034118827587 0.883213770534502 0.707492192955195 0.850998539880358 0.704895069379976 0.927724655846341	rs1135612 rs13086907 rs1643968 rs1649999 rs2834062 rs4463806 rs4722181 rs60274479 rs61249479 rs71405394 rs73232831 rs9423647
genus.LachnospiraceaeFCS020group.id.11314	LRTI || id:ieu-b-4973	QjakFr	ieu-b-4973	0	0.775106624391843 0.747201278519243 0.816659473163429 0.767749129846964 0.688119839732457 0.759707949110395 0.558920633660924 0.842888599402723 0.814681153673043 0.608282460733576 0.792420139943644 0.835467793114324	rs10093861 rs1254846 rs1363769 rs2322265 rs2862811 rs35035870 rs3999074 rs4452603 rs7249113 rs72793667 rs9308097 rs9788306
genus..Eubacteriumxylanophilumgroup.id.14375	LRTI || id:ieu-b-4973	Qyd7XB	ieu-b-4973	0	0.267128959947659 0.406158415794072 0.474669506381824 0.426233790736685 0.11762023726863 0.139309568781128 0.176785712603726 0.385165824978594 0.462974873703014	rs10140184 rs10917203 rs112176119 rs13239072 rs17830032 rs1999224 rs2012708 rs2213117 rs75586835
genus..Ruminococcusgnavusgroup.id.14376	LRTI || id:ieu-b-4973	R6RQXL	ieu-b-4973	0	0.450716656492691 0.102383001403875 0.557322055836814 0.657215495203793 0.571428599264497 0.541822509506651 0.687344417678402 0.481764294965129 0.957931356082313 0.570588234928863 0.67271612453787 0.553049384930069	rs11597105 rs11864644 rs12136548 rs12989336 rs13163520 rs2909242 rs3124783 rs4388134 rs62167033 rs78399089 rs934940 rs9872758
genus.RuminococcaceaeUCG011.id.11368	LRTI || id:ieu-b-4973	R7oLoV	ieu-b-4973	0	0.693976455162401 0.586454555012516 0.968031713284676 0.288750638737312 0.716354191062116 0.96640429314579 0.595228381170028 0.778866576308153	rs10274562 rs12636310 rs12724320 rs1416041 rs2729556 rs4490371 rs79113084 rs9729514
genus.Bifidobacterium.id.436	LRTI || id:ieu-b-4973	RKlTkD	ieu-b-4973	0	0.351576900432908 0.984397715919294 0.396160814850673 0.573178045128252 0.286604229948683 0.282021107566157 0.245892802256417 0.334710574950824 0.333065084546532 0.55159343223442 0.212914499387325 0.326751175540955	rs12022129 rs182549 rs2491158 rs2686790 rs540489 rs55888705 rs56108664 rs5746486 rs7322849 rs73797465 rs75344046 rs857444
genus..Eubacteriumcoprostanoligenesgroup.id.11375	LRTI || id:ieu-b-4973	rlb7o5	ieu-b-4973	0	0.569075749303657 0.790554624605477 0.998205875755375 0.994711159491407 0.938803921915502 0.821004274496974 0.518388002892219 0.33155397801554 0.629821007670425 0.563754465819486 0.513568767454924 0.6184717325394 0.829142018744781	rs1020520 rs10444197 rs11052069 rs11720857 rs12906958 rs17159861 rs2644213 rs4076415 rs62024432 rs6762473 rs76898927 rs79895140 rs9648214
genus.Ruminiclostridium9.id.11357	LRTI || id:ieu-b-4973	RmoHnu	ieu-b-4973	0	0.861447909795349 0.836885374151044 0.747046945692183 0.97914904310283 0.913958267562057 0.952621252419121 0.908090770587504 0.66806543972573 0.941344115632431	rs115044523 rs12040548 rs6082461 rs7137760 rs74303178 rs78191726 rs918449 rs9522712 rs9809789
order.MollicutesRF9.id.11579	LRTI || id:ieu-b-4973	rsbOlb	ieu-b-4973	0	0.678382087466462 0.553829967734656 0.57022452136849 0.643421214736045 0.595476631336947 0.366339307527934 0.721740729471249 0.625789843923615 0.789144154157285 0.849411891497654 0.505272961626589 0.384111277800669	rs11779863 rs12566890 rs13100746 rs3932485 rs515984 rs638542 rs74603314 rs76373661 rs7706512 rs7801843 rs7853673 rs949341
genus..Eubacteriumbrachygroup.id.11296	LRTI || id:ieu-b-4973	Rv99Lm	ieu-b-4973	2	0.051279723812015 0.052078320884611 0.0656377899522818 0.0850047443994889 0.0359697834804685 0.0723576157419622 0.129691144217496 0.0618452352639775 0.021085913403349	rs112617308 rs12151423 rs13139592 rs1384962 rs2913110 rs4862235 rs62348779 rs720439 rs73199919
genus.Howardella.id.2000	LRTI || id:ieu-b-4973	sF7W2L	ieu-b-4973	1	0.174004504343551 0.0500222233311757 0.0352531264176854 0.171799863668811 0.137546276509577 0.225393913426124 0.121977247183637 0.114204849305112 0.104008022619074	rs10048062 rs12452946 rs1484873 rs17167098 rs2154047 rs36081916 rs3791893 rs609430 rs672217
order.Burkholderiales.id.2874	LRTI || id:ieu-b-4973	sFxDb3	ieu-b-4973	0	0.439056434623378 0.392558399048787 0.596244329386803 0.409514228402719 0.271537907475545 0.36001053919841 0.333821399305991 0.435922375286963 0.351994385538392 0.363387708328269 0.466517734538614	rs1511453 rs1928341 rs2321387 rs2613606 rs4033856 rs6087811 rs62191117 rs62395635 rs75242906 rs7638039 rs9964679
family.Victivallaceae.id.2255	LRTI || id:ieu-b-4973	Sgv0J4	ieu-b-4973	0	0.924351599782005 0.789532746626663 0.605276365158908 0.748356962527328 0.697214962107579 0.80571525287412 0.613022294044302 0.964495874020998 0.715025184789984 0.850140856760525 0.980443060838358 0.688598321177563	rs11671100 rs11764871 rs2944282 rs34962571 rs4396289 rs61702987 rs62570196 rs6545794 rs67832247 rs7077363 rs7314815 rs7627405
family.Porphyromonadaceae.id.943	LRTI || id:ieu-b-4973	SpO9Ka	ieu-b-4973	0	0.86590930999395 0.975745879351126 0.593512965470773 0.950077788941081 0.797080787851885 0.828085152959213 0.594799692031872 0.93225530651946 0.544179296288592	rs10762312 rs10858364 rs17065783 rs1980561 rs35233670 rs35961441 rs6953849 rs7330827 rs864093
order.Rhodospirillales.id.2667	LRTI || id:ieu-b-4973	staWrf	ieu-b-4973	4	0.0619966416339183 0.0102083906199443 0.0613563947630077 0.0386332300441471 0.0647163453583969 0.065379074344567 0.12035794362405 0.0657367730969904 0.0926404357766986 0.040837826763909 0.071244167940815 0.0728115208490369 0.013400019084528 0.0925970869430638	rs1035406 rs11591293 rs11630875 rs13336560 rs1549633 rs3730086 rs3754624 rs4278423 rs55876211 rs61933850 rs7001029 rs76784716 rs77304857 rs9813022
class.Coriobacteriia.id.809	LRTI || id:ieu-b-4973	szt6bn	ieu-b-4973	13	8.13111435801846e-05 0.000386273757136627 0.00047065870889035 0.00147117147980724 0.00162497682331401 0.000990678899859408 0.00049336682652747 0.000654106005116644 0.000433163977586502 0.000162945673531429 0.00157955024735281 0.000576435008576733 0.000599292229313282	rs11073596 rs11250875 rs11656361 rs12974142 rs13307134 rs1397793 rs1816223 rs2442778 rs3025411 rs34739816 rs67561917 rs719099 rs8010111
family.Oxalobacteraceae.id.2966	LRTI || id:ieu-b-4973	T35lgz	ieu-b-4973	0	0.643364171020456 0.588880461709424 0.326839550946367 0.369778739366639 0.293195185509801 0.311583322142388 0.394935645726971 0.794395941995704 0.684296196914376 0.461505947483215 0.444822338540668 0.511113150492193 0.41032392971481 0.422404496278549	rs111966731 rs11246212 rs12002250 rs1569853 rs17138946 rs36057338 rs4428215 rs561239 rs6000536 rs62435498 rs736744 rs7993559 rs80330081 rs934049
family.Peptococcaceae.id.2024	LRTI || id:ieu-b-4973	T8T6Lu	ieu-b-4973	0	0.198451707145585 0.65535624833005 0.595363676017225 0.78955929419181 0.587953834344625 0.522569855654132 0.735384363774241 0.923286147858479 0.441328099217054	rs117452796 rs12144792 rs12634826 rs12992764 rs150600492 rs35703006 rs4990837 rs75430375 rs75898026
genus.ChristensenellaceaeR.7group.id.11283	LRTI || id:ieu-b-4973	tbXTaX	ieu-b-4973	1	0.324942675869876 0.227024295288451 0.239047488241546 0.317033661771161 0.557274211295691 0.140181656244745 0.356344388776163 0.0478578252396554 0.322495952027865	rs10461257 rs17081797 rs62132810 rs62190261 rs62467127 rs73952017 rs78521377 rs79150079 rs892686
genus..Eubacteriumfissicatenagroup.id.14373	LRTI || id:ieu-b-4973	TGrzdF	ieu-b-4973	0	0.667128336331057 0.567344613265309 0.744617121628975 0.389313440603509 0.641382519011341 0.684138660930009 0.539061019163065 0.576618126468557 0.670761305943041	rs10147907 rs11818408 rs11876297 rs151257695 rs1768152 rs2733072 rs3771393 rs6934739 rs7104872
genus.Slackia.id.825	LRTI || id:ieu-b-4973	tkl5vG	ieu-b-4973	0	0.371587499414019 0.90754296630932 0.630289168311762 0.444965412760755 0.456263223680639 0.836143035408367	rs10409783 rs12440440 rs16894137 rs35156985 rs4492265 rs8901
genus.RuminococcaceaeUCG004.id.11362	LRTI || id:ieu-b-4973	TlODZI	ieu-b-4973	0	0.282635707647859 0.661075135342336 0.175031064359008 0.612184409833972 0.260317984073017 0.733589351156474 0.373399054884719 0.508202614129169 0.398277187117557	rs10976229 rs11961899 rs12125734 rs2248146 rs3800154 rs511258 rs6769553 rs7569771 rs872501
genus.LachnospiraceaeUCG004.id.11324	LRTI || id:ieu-b-4973	TQSpiB	ieu-b-4973	0	0.236739061857782 0.168216750268127 0.31204968483378 0.33987666928323 0.152374239466665 0.297332201422392 0.0786907440458391 0.202341183475666 0.44883545812256 0.177601765198385 0.37886076679136 0.203421707250835	rs11128180 rs12072562 rs12673420 rs12747809 rs12894272 rs233486 rs2444793 rs2726805 rs2882478 rs35182105 rs6656451 rs7629954
order.Bacteroidales.id.913	LRTI || id:ieu-b-4973	tSliO9	ieu-b-4973	0	0.289914784473797 0.175084711812628 0.174970493256559 0.412086345296454 0.249783786425508 0.208921971772567 0.275397681862808 0.100265408033414 0.296168233657301 0.280633648161256 0.173514139909424 0.232497069825781 0.461698457219618 0.12899505811052	rs11146701 rs111845179 rs17343978 rs2032750 rs4146051 rs4916508 rs55773148 rs62531359 rs62575403 rs72706335 rs73975615 rs7631304 rs79585701 rs929878
genus.LachnospiraceaeNC2004group.id.11316	LRTI || id:ieu-b-4973	TUj4LC	ieu-b-4973	0	0.275017560437357 0.708694856238729 0.141433343746438 0.208504665920414 0.367834092472802 0.577344377579386 0.35431511931724 0.151276766863221 0.413628991141232	rs117467633 rs12127733 rs12208226 rs12863463 rs17067076 rs1928659 rs1929743 rs3756315 rs6116753
order.Bacillales.id.1674	LRTI || id:ieu-b-4973	uCOF7P	ieu-b-4973	0	0.616411792397007 0.346333870086961 0.172878439385956 0.701453403721983 0.684476585486075 0.681415688017722 0.667214276870626 0.712501146645592 0.256032475733905	rs10233278 rs10410917 rs11034576 rs11207728 rs11844714 rs1287018 rs4617108 rs62640857 rs74420793
genus.Akkermansia.id.4037	LRTI || id:ieu-b-4973	uHEy8Q	ieu-b-4973	0	0.280400458199607 0.353777050465473 0.383271957240834 0.444651806824912 0.316541148338793 0.236849805600317 0.315809720220959 0.348505538174672 0.53227936631245 0.382084471306044 0.346815218292008	rs111862613 rs117107102 rs11729256 rs12908520 rs2602429 rs4242783 rs4936098 rs61779207 rs74542928 rs9349825 rs941682
genus.Parabacteroides.id.954	LRTI || id:ieu-b-4973	uQYGEB	ieu-b-4973	0	0.28185768376828 0.650752014492674 0.790128571473598 0.346433428879137 0.360248256385797 0.435365782757742	rs114567323 rs115602804 rs4236095 rs60884758 rs6657302 rs7298818
class.Verrucomicrobiae.id.4029	LRTI || id:ieu-b-4973	UsMxlz	ieu-b-4973	0	0.281488649842509 0.354655407731635 0.384179954149718 0.445907600371186 0.31726995560171 0.236877336816994 0.316633770415179 0.349370790115058 0.53258292692117 0.383045857472457 0.347675724540386	rs111862613 rs117107102 rs11729256 rs12908520 rs2602429 rs4242783 rs4936098 rs61779207 rs74542928 rs9349825 rs941682
class.Bacteroidia.id.912	LRTI || id:ieu-b-4973	UTPK2n	ieu-b-4973	0	0.289914784473797 0.175084711812628 0.174970493256559 0.412086345296454 0.249783786425508 0.208921971772567 0.275397681862808 0.100265408033414 0.296168233657301 0.280633648161256 0.173514139909424 0.232497069825781 0.461698457219618 0.12899505811052	rs11146701 rs111845179 rs17343978 rs2032750 rs4146051 rs4916508 rs55773148 rs62531359 rs62575403 rs72706335 rs73975615 rs7631304 rs79585701 rs929878
genus.Butyrivibrio.id.1993	LRTI || id:ieu-b-4973	UYJxH8	ieu-b-4973	0	0.78994578120345 0.860170077209439 0.838199902528977 0.892599451442816 0.990734595046264 0.595168070380496 0.674071004235608 0.808080495688134 0.82532396109714 0.735257231147997 0.939305309939077 0.780243162842749 0.75048828678051 0.859470192090372 0.7558764934572	rs1007475 rs11761679 rs142855850 rs16934069 rs16941336 rs17163238 rs4537857 rs486484 rs4928024 rs72723662 rs74622183 rs77356209 rs7752361 rs7763512 rs9349693
genus.Bacteroides.id.918	LRTI || id:ieu-b-4973	Vd8Fsi	ieu-b-4973	2	0.0333946669328049 0.0566666420921242 0.130948028927229 0.102207227593561 0.0644153251269578 0.089516464390374 0.0586128015657959 0.0878095413797405 0.00937932524356158	rs11585893 rs13207588 rs1340391 rs17619981 rs2023437 rs66474973 rs66710942 rs6795673 rs9507307
family.Ruminococcaceae.id.2050	LRTI || id:ieu-b-4973	vlyGOP	ieu-b-4973	0	0.688867073283494 0.730256509381119 0.9377052554992 0.962154524487072 0.745695775595164 0.891012798820849 0.806070734113098 0.561568091192463 0.868915631597743 0.615775867273484	rs10093275 rs10166469 rs1158100 rs1612733 rs17376049 rs2113833 rs3009418 rs55793120 rs56199908 rs76724913
genus.Olsenella.id.822	LRTI || id:ieu-b-4973	W49loY	ieu-b-4973	0	0.877574624524426 0.662507697421301 0.655044954959774 0.487590895712672 0.947808460866252 0.830505011755961 0.710469623072112 0.389926619462762 0.796666721571774 0.772499177131428	rs1035588 rs17148768 rs2759329 rs35225860 rs61090148 rs62112538 rs72691585 rs7540303 rs8066522 rs9460691
genus.Romboutsia.id.11347	LRTI || id:ieu-b-4973	w5yhuV	ieu-b-4973	0	0.800213968886112 0.828177771395976 0.872697108457305 0.875278883914627 0.689227343440945 0.972624555880201 0.871048479152209 0.647486474029866 0.909700883999193 0.619934510746446 0.755113088762081 0.946438546524959 0.938192039244395	rs10279978 rs11221428 rs16843578 rs28603357 rs34302036 rs61841503 rs62504452 rs7109293 rs75200530 rs75987356 rs77702691 rs9389266 rs9567264
genus.Desulfovibrio.id.3173	LRTI || id:ieu-b-4973	WaNFee	ieu-b-4973	0	0.231670150779644 0.235342545016918 0.1816527511226 0.224266691443267 0.41137157655077 0.174511978911801 0.42307435257895 0.536522031174292 0.466036399990744 0.333879559606752	rs12031543 rs13066142 rs16863365 rs2032031 rs2590913 rs2853179 rs4797774 rs6580353 rs72647089 rs7729080
genus.Anaerofilum.id.2053	LRTI || id:ieu-b-4973	WCt5pC	ieu-b-4973	0	0.198540948357231 0.511731717232372 0.390077886470176 0.506656307697902 0.641273696361464 0.498645713789519 0.264367314874177 0.757189972884931 0.550235427566665 0.573590534885209	rs10794359 rs1563175 rs17012738 rs17096874 rs4244069 rs4506496 rs712981 rs79598899 rs816292 rs9299345
family.Alcaligenaceae.id.2875	LRTI || id:ieu-b-4973	WEMGli	ieu-b-4973	0	0.768308834043253 0.601574662961916 0.331835350622142 0.23881377721853 0.433633423658355 0.513572437574669 0.62714533374529 0.468705367316834 0.856301872325542 0.546099502596288 0.841657313487341 0.656879484559224	rs112135816 rs1153990 rs147968 rs28480294 rs4033856 rs62191117 rs62395635 rs6969323 rs74776516 rs7638039 rs9537886 rs9964679
genus.Marvinbryantia.id.2005	LRTI || id:ieu-b-4973	wFbL6J	ieu-b-4973	0	0.937766498872383 0.854728302441954 0.656004479276574 0.994482146068142 0.941698236483364 0.563672247477238 0.358600185473267 0.890118666013261 0.847290889063455 0.521804334638022	rs11620597 rs1187983 rs146541147 rs2724813 rs2842896 rs2863363 rs3125832 rs61884471 rs72948274 rs8006832
genus.LachnospiraceaeUCG001.id.11321	LRTI || id:ieu-b-4973	wIF1Yn	ieu-b-4973	0	0.4246442338069 0.479339512150459 0.723896209350853 0.987331340708535 0.485483926410091 0.389470186954456 0.583524634603555 0.624993308192081 0.683798211831601 0.26535290312494 0.746755816798798 0.692433245182712 0.337548755316485	rs12131224 rs2050911 rs2371284 rs437876 rs4981345 rs573933 rs62496417 rs7341608 rs74034332 rs78848836 rs8104225 rs9403580 rs985416
genus.Veillonella.id.2198	LRTI || id:ieu-b-4973	wJFco0	ieu-b-4973	0	0.804140412229453 0.630435813030682 0.213485222494609 0.984387257541324 0.922345135833486 0.755471196518274 0.705190038444032	rs1882878 rs2013594 rs55807413 rs62376424 rs6656807 rs7359080 rs742016
genus.ErysipelotrichaceaeUCG003.id.11384	LRTI || id:ieu-b-4973	wn5rK2	ieu-b-4973	0	0.251642682538964 0.576096759236293 0.270085185073581 0.248482702727915 0.335079590527445 0.405343121861668 0.284912261663288 0.274219692745247 0.448724568836223 0.240913603469606 0.308418140744424 0.404736316812196 0.163394020523298 0.13911589991885 0.589091344458035 0.383843781348912	rs10164067 rs11666127 rs11994308 rs12251396 rs17798136 rs28568391 rs4758231 rs59068084 rs59104037 rs62403464 rs6875357 rs73074432 rs74988980 rs75949021 rs76502207 rs8053479
genus.Odoribacter.id.952	LRTI || id:ieu-b-4973	wQYhwp	ieu-b-4973	0	0.468991526540589 0.336025871226877 0.636676174356424 0.207461650784101 0.673995098112868 0.336983728602651 0.251902608981558	rs10093869 rs10423795 rs28417404 rs4793970 rs6856150 rs74553962 rs77779484
genus..Eubacteriumeligensgroup.id.14372	LRTI || id:ieu-b-4973	WvdQyb	ieu-b-4973	0	0.377224691574116 0.175569487912325 0.126370418510911 0.527586555317094 0.217416050676327 0.546066448606231 0.155072864242404	rs12719051 rs182318 rs2200429 rs265534 rs4583233 rs56080211 rs6923695
class.Betaproteobacteria.id.2867	LRTI || id:ieu-b-4973	X4kHrP	ieu-b-4973	0	0.143671956264777 0.155693064675988 0.131569916120527 0.230035378112048 0.139751535230368 0.251830983726733 0.0810388777043284 0.148407902604518 0.118225973884899 0.150803189553432 0.112356860159981 0.167515913836944	rs11128180 rs1511453 rs1928341 rs2321387 rs2613606 rs320161 rs4033856 rs56386628 rs6087811 rs62395635 rs75242906 rs9964679
genus.Dialister.id.2183	LRTI || id:ieu-b-4973	xCukIr	ieu-b-4973	0	0.205403686628063 0.448787091346493 0.503546166672891 0.598062632739336 0.58757607269569 0.348506165653387 0.560342345197552 0.407040000134946 0.701910481891934 0.233275869516186 0.363262951265331	rs10138457 rs10938938 rs11071887 rs11166701 rs2314294 rs2435610 rs4747450 rs4753063 rs75416973 rs764177 rs76680460
family.Pasteurellaceae.id.3689	LRTI || id:ieu-b-4973	Xtktja	ieu-b-4973	1	0.0636084277613892 0.117583110588665 0.227094617120106 0.0667031179402869 0.14518031456607 0.0919680468563711 0.0990462611828084 0.218709869806892 0.15545806855628 0.175793202503216 0.0889196631281579 0.0461977640503951 0.0882439414358034 0.065920496259253	rs10965428 rs111582866 rs12050685 rs16970009 rs35510 rs4822728 rs6972479 rs72756943 rs73139353 rs76022354 rs78909003 rs9382510 rs9895850 rs9938097
genus.Intestinimonas.id.2062	LRTI || id:ieu-b-4973	XTu0EY	ieu-b-4973	5	0.0677827809066752 0.0627492746809997 0.0255636384682122 0.0887947586788253 0.0675493771635011 0.0626537001563035 0.0772924716368468 0.0509196272765663 0.228623137415178 0.196362008296932 0.0234514791828832 0.0477864153740628 0.0599506147921783 0.0529468360842548 0.0767332534081658 0.0234835496574456 0.0460337220423309	rs10262702 rs11258178 rs12226153 rs17067892 rs1859797 rs2276760 rs2731794 rs2930225 rs4113676 rs4784055 rs62240188 rs62427239 rs6934519 rs716604 rs7170984 rs72982915 rs9823439
genus.Holdemania.id.2157	LRTI || id:ieu-b-4973	XVFzMF	ieu-b-4973	0	0.326717634706265 0.354780084292846 0.143271222863585 0.20494424333225 0.182681027862932 0.112852690807449 0.410578586924052 0.398494928883413 0.143183076276212 0.324930634115135 0.181141388275078 0.437611591937823 0.328305616230492 0.370975213866327 0.357701895645203	rs10885477 rs11080063 rs111745969 rs113593397 rs116500994 rs12701617 rs1867876 rs4146507 rs6133067 rs73139538 rs77293403 rs80149660 rs9500080 rs9529719 rs967319
genus.LachnospiraceaeND3007group.id.11317	LRTI || id:ieu-b-4973	y0FJ9U	ieu-b-4973	0	0.846827301772618 0.590258117967966 0.936144321999237	rs2861203 rs72776675 rs9932954
family.Methanobacteriaceae.id.121	LRTI || id:ieu-b-4973	Y7cF3n	ieu-b-4973	2	0.0273958843719429 0.204181876844948 0.00952771265752426 0.20250456480686 0.147372050664317 0.121647677032034 0.205203051335028 0.242425905049052 0.204519271217028 0.130367262723754	rs10202904 rs10424197 rs4257531 rs56131665 rs6508769 rs6776814 rs73068003 rs73457410 rs75208022 rs894996
genus.Butyricicoccus.id.2055	LRTI || id:ieu-b-4973	yakWtY	ieu-b-4973	0	0.206301197388006 0.516445255825162 0.502179695580893 0.341680635573301 0.179056297786396 0.197797487416182 0.430597237138273	rs10084203 rs12034718 rs12585793 rs2017189 rs4962426 rs56221232 rs7322368
genus.RuminococcaceaeUCG005.id.11363	LRTI || id:ieu-b-4973	yerlNC	ieu-b-4973	0	0.320714449766023 0.21882825446341 0.334610824615641 0.258343452613532 0.180123103577274 0.199655327668767 0.221965632745433 0.390314243076261 0.272420091732626 0.182018394452907 0.312410131190886 0.208087722614333 0.102258534386751 0.150071460748112	rs10873449 rs10937802 rs10950694 rs114279581 rs12288512 rs12458218 rs2893871 rs34781347 rs55793120 rs72776570 rs7449320 rs7555878 rs7586445 rs898577
family.Erysipelotrichaceae.id.2149	LRTI || id:ieu-b-4973	yfxJv6	ieu-b-4973	0	0.493630673710942 0.712198557228233 0.71099255767634 0.641214136743358 0.481591393536048 0.311981223254911 0.605594212738467 0.468785598029049 0.57130072689277 0.881927797693893 0.567756157031964 0.53375084406603 0.729087654603494	rs1074800 rs10781552 rs17530232 rs1884466 rs2300774 rs290833 rs35161940 rs4078432 rs56970041 rs62504403 rs7234058 rs7826267 rs8003149
genus.Fusicatenibacter.id.11305	LRTI || id:ieu-b-4973	ygbSF7	ieu-b-4973	0	0.79964934032653 0.930644460670744 0.95780772334495 0.927600679608117 0.924140210299689 0.763685721960322 0.682126902206632 0.841337789460469 0.869111592097667 0.729218031178019 0.914222691977614 0.837560823374359 0.883140045626916 0.748090933754362 0.844674284270306 0.553679523198062 0.918105499616181 0.976006118560443	rs10439674 rs167879 rs1864685 rs2025938 rs206581 rs2132128 rs3303 rs4378146 rs60254196 rs62187631 rs62353480 rs6515626 rs704418 rs73103914 rs792108 rs8028026 rs8063430 rs9905659
family.FamilyXIII.id.1957	LRTI || id:ieu-b-4973	ylev3A	ieu-b-4973	0	0.169180974498564 0.228755503238766 0.187225163945066 0.294895512919401 0.084000893948929 0.259448037561736 0.291970286742403 0.14677130570641 0.187351998654097 0.203593823617292	rs10404377 rs118170811 rs12904405 rs1887048 rs3098182 rs482905 rs6501525 rs66753613 rs6797051 rs7514702
genus.Senegalimassilia.id.11160	LRTI || id:ieu-b-4973	yLt27i	ieu-b-4973	0	0.17016279125062 0.347741993204403 0.297306972813785 0.745740710472133	rs10036909 rs11787826 rs2017373 rs7225245
genus.Alistipes.id.968	LRTI || id:ieu-b-4973	YXZeGZ	ieu-b-4973	0	0.653902630692262 0.417245558249847 0.648969205195701 0.799428397676801 0.664771544838584 0.945636543664869 0.589764389294959 0.886666951938048 0.678092102011058 0.924093978875458 0.863598152582352 0.643716410516666 0.881764679352563 0.805469186301198	rs1107244 rs11769002 rs11958296 rs12990744 rs1689282 rs2290844 rs2450745 rs2875322 rs34417064 rs4810359 rs62576416 rs67705352 rs7129639 rs8130320
genus.Gordonibacter.id.821	LRTI || id:ieu-b-4973	YYHfMs	ieu-b-4973	0	0.939224782052855 0.697973576731982 0.910550369100395 0.78365182219662 0.565488431259584 0.949329687940439 0.696401066029392 0.782426701202965 0.591121447438598 0.750726969658931 0.653503001430405 0.808681246273196	rs13412653 rs16955299 rs322296 rs35042269 rs3765837 rs4596722 rs61934597 rs71545975 rs72714787 rs72939513 rs7294633 rs768830
genus.Oscillospira.id.2064	LRTI || id:ieu-b-4973	zaZf8A	ieu-b-4973	0	0.481479441175281 0.600934571875318 0.904532336780262 0.65182487168094 0.770828540369775 0.572161556010021 0.437783171318908 0.664523840522092	rs12206468 rs12925026 rs1954532 rs28889936 rs62422654 rs72866977 rs751183 rs8076323
class.Erysipelotrichia.id.2147	LRTI || id:ieu-b-4973	ZJXDpG	ieu-b-4973	0	0.493630673710942 0.712198557228233 0.71099255767634 0.641214136743358 0.481591393536048 0.311981223254911 0.605594212738467 0.468785598029049 0.57130072689277 0.881927797693893 0.567756157031964 0.53375084406603 0.729087654603494	rs1074800 rs10781552 rs17530232 rs1884466 rs2300774 rs290833 rs35161940 rs4078432 rs56970041 rs62504403 rs7234058 rs7826267 rs8003149
genus.Allisonella.id.2174	LRTI || id:ieu-b-4973	zkWLyI	ieu-b-4973	0	0.873151572645963 0.700928775923459 0.552414780453683 0.139735060491535 0.528354461292054 0.614547289273393	rs1901739 rs35110698 rs35778461 rs594561 rs602075 rs7898615
