# Supplementary material for: Genetic association and bidirectional Mendelian randomization for causality between gut microbiota and six lung diseases
Source: Front Med (Lausanne). 2023 Dec 15;10:1279239. doi: 10.3389/fmed.2023.1279239 (PMC10756341; doi:10.3389/fmed.2023.1279239)
Supplement: Supplementary file 6 [file Table_6.XLSX]

## Sheet: main
id.exposure	id.outcome	outcome	exposure	method	nsnp	b	se	pval	p_BH	lo_ci	up_ci	or	or_lci95	or_uci95	estimate
0aMbT3	finn-b-I9_HYPTENSPUL_EXNONE	"Hypertension, Pulmonary Arterial" (no controls excluded) || id:finn-b-I9_HYPTENSPUL_EXNONE	genus.Eggerthella.id.819	MR Egger	10	2.06649	2.21013	0.377145		-2.26537	6.39835	7.89706	0.103791	600.856	7.897 (0.104-600.856)
0aMbT3	finn-b-I9_HYPTENSPUL_EXNONE	"Hypertension, Pulmonary Arterial" (no controls excluded) || id:finn-b-I9_HYPTENSPUL_EXNONE	genus.Eggerthella.id.819	Weighted median	10	0.297936	0.649177	0.646274		-0.97445	1.57032	1.34708	0.3774	4.8082	1.347 (0.377-4.808)
0aMbT3	finn-b-I9_HYPTENSPUL_EXNONE	"Hypertension, Pulmonary Arterial" (no controls excluded) || id:finn-b-I9_HYPTENSPUL_EXNONE	genus.Eggerthella.id.819	Inverse variance weighted (fixed effects)	10	-0.0179003	0.449256	0.968217	0.977445	-0.898442	0.862642	0.982259	0.407203	2.36941	0.982 (0.407-2.369)
0aMbT3	finn-b-I9_HYPTENSPUL_EXNONE	"Hypertension, Pulmonary Arterial" (no controls excluded) || id:finn-b-I9_HYPTENSPUL_EXNONE	genus.Eggerthella.id.819	Simple mode	10	0.91793	1.0929	0.422713		-1.22416	3.06002	2.5041	0.294006	21.3279	2.504 (0.294-21.328)
0aMbT3	finn-b-I9_HYPTENSPUL_EXNONE	"Hypertension, Pulmonary Arterial" (no controls excluded) || id:finn-b-I9_HYPTENSPUL_EXNONE	genus.Eggerthella.id.819	Weighted mode	10	0.866553	1.07398	0.440546		-1.23844	2.97155	2.3787	0.289835	19.5222	2.379 (0.29-19.522)
0heWA4	finn-b-I9_HYPTENSPUL_EXNONE	"Hypertension, Pulmonary Arterial" (no controls excluded) || id:finn-b-I9_HYPTENSPUL_EXNONE	genus.Lactococcus.id.1851	MR Egger	9	-1.34016	1.86445	0.495554		-4.99448	2.31416	0.261804	0.00677522	10.1164	0.262 (0.007-10.116)
0heWA4	finn-b-I9_HYPTENSPUL_EXNONE	"Hypertension, Pulmonary Arterial" (no controls excluded) || id:finn-b-I9_HYPTENSPUL_EXNONE	genus.Lactococcus.id.1851	Weighted median	9	0.529359	0.5232	0.311646		-0.496112	1.55483	1.69784	0.608893	4.73429	1.698 (0.609-4.734)
0heWA4	finn-b-I9_HYPTENSPUL_EXNONE	"Hypertension, Pulmonary Arterial" (no controls excluded) || id:finn-b-I9_HYPTENSPUL_EXNONE	genus.Lactococcus.id.1851	Inverse variance weighted (fixed effects)	9	0.0630634	0.416519	0.879656	0.949862	-0.753315	0.879442	1.06509	0.470803	2.40955	1.065 (0.471-2.41)
0heWA4	finn-b-I9_HYPTENSPUL_EXNONE	"Hypertension, Pulmonary Arterial" (no controls excluded) || id:finn-b-I9_HYPTENSPUL_EXNONE	genus.Lactococcus.id.1851	Simple mode	9	0.66232	0.827983	0.446857		-0.960527	2.28517	1.93929	0.382691	9.82733	1.939 (0.383-9.827)
0heWA4	finn-b-I9_HYPTENSPUL_EXNONE	"Hypertension, Pulmonary Arterial" (no controls excluded) || id:finn-b-I9_HYPTENSPUL_EXNONE	genus.Lactococcus.id.1851	Weighted mode	9	0.68622	0.752048	0.388192		-0.787794	2.16023	1.98619	0.454847	8.67317	1.986 (0.455-8.673)
0lsDJy	finn-b-I9_HYPTENSPUL_EXNONE	"Hypertension, Pulmonary Arterial" (no controls excluded) || id:finn-b-I9_HYPTENSPUL_EXNONE	genus.DefluviitaleaceaeUCG011.id.11287	MR Egger	9	2.04491	2.20229	0.38403		-2.27158	6.36141	7.72849	0.103149	579.062	7.728 (0.103-579.062)
0lsDJy	finn-b-I9_HYPTENSPUL_EXNONE	"Hypertension, Pulmonary Arterial" (no controls excluded) || id:finn-b-I9_HYPTENSPUL_EXNONE	genus.DefluviitaleaceaeUCG011.id.11287	Weighted median	9	-1.6809	0.807254	0.0373204		-3.26312	-0.09868	0.186207	0.038269	0.906033	0.186 (0.038-0.906)
0lsDJy	finn-b-I9_HYPTENSPUL_EXNONE	"Hypertension, Pulmonary Arterial" (no controls excluded) || id:finn-b-I9_HYPTENSPUL_EXNONE	genus.DefluviitaleaceaeUCG011.id.11287	Inverse variance weighted (fixed effects)	9	-1.02696	0.60721	0.090785	0.831032	-2.21709	0.163175	0.358095	0.108926	1.17724	0.358 (0.109-1.177)
0lsDJy	finn-b-I9_HYPTENSPUL_EXNONE	"Hypertension, Pulmonary Arterial" (no controls excluded) || id:finn-b-I9_HYPTENSPUL_EXNONE	genus.DefluviitaleaceaeUCG011.id.11287	Simple mode	9	-2.04885	1.4192	0.186827		-4.83049	0.732789	0.128883	0.00798258	2.08088	0.129 (0.008-2.081)
0lsDJy	finn-b-I9_HYPTENSPUL_EXNONE	"Hypertension, Pulmonary Arterial" (no controls excluded) || id:finn-b-I9_HYPTENSPUL_EXNONE	genus.DefluviitaleaceaeUCG011.id.11287	Weighted mode	9	-2.08106	1.61584	0.233778		-5.24811	1.08598	0.124797	0.00525747	2.96234	0.125 (0.005-2.962)
0ngO8p	finn-b-I9_HYPTENSPUL_EXNONE	"Hypertension, Pulmonary Arterial" (no controls excluded) || id:finn-b-I9_HYPTENSPUL_EXNONE	genus.Flavonifractor.id.2059	MR Egger	5	-1.19183	3.45168	0.752669		-7.95713	5.57347	0.303664	0.000350156	263.345	0.304 (0-263.345)
0ngO8p	finn-b-I9_HYPTENSPUL_EXNONE	"Hypertension, Pulmonary Arterial" (no controls excluded) || id:finn-b-I9_HYPTENSPUL_EXNONE	genus.Flavonifractor.id.2059	Weighted median	5	1.19707	1.10312	0.277849		-0.965052	3.35919	3.3104	0.380964	28.7659	3.31 (0.381-28.766)
0ngO8p	finn-b-I9_HYPTENSPUL_EXNONE	"Hypertension, Pulmonary Arterial" (no controls excluded) || id:finn-b-I9_HYPTENSPUL_EXNONE	genus.Flavonifractor.id.2059	Inverse variance weighted (fixed effects)	5	0.952272	0.865731	0.271348	0.865713	-0.744562	2.64911	2.59159	0.474943	14.1414	2.592 (0.475-14.141)
0ngO8p	finn-b-I9_HYPTENSPUL_EXNONE	"Hypertension, Pulmonary Arterial" (no controls excluded) || id:finn-b-I9_HYPTENSPUL_EXNONE	genus.Flavonifractor.id.2059	Simple mode	5	1.5988	1.41612	0.322021		-1.17679	4.37439	4.94708	0.308266	79.3912	4.947 (0.308-79.391)
0ngO8p	finn-b-I9_HYPTENSPUL_EXNONE	"Hypertension, Pulmonary Arterial" (no controls excluded) || id:finn-b-I9_HYPTENSPUL_EXNONE	genus.Flavonifractor.id.2059	Weighted mode	5	1.65369	1.44762	0.317044		-1.18366	4.49103	5.22621	0.306158	89.2132	5.226 (0.306-89.213)
0rTnk2	finn-b-I9_HYPTENSPUL_EXNONE	"Hypertension, Pulmonary Arterial" (no controls excluded) || id:finn-b-I9_HYPTENSPUL_EXNONE	genus.Lachnospira.id.2004	MR Egger	6	-2.47349	9.97711	0.816406		-22.0286	17.0816	0.0842905	2.71076e-10	2.62099e+07	0.084 (0-26209938.532)
0rTnk2	finn-b-I9_HYPTENSPUL_EXNONE	"Hypertension, Pulmonary Arterial" (no controls excluded) || id:finn-b-I9_HYPTENSPUL_EXNONE	genus.Lachnospira.id.2004	Weighted median	6	-0.258181	1.43851	0.857562		-3.07766	2.5613	0.772455	0.0460669	12.9526	0.772 (0.046-12.953)
0rTnk2	finn-b-I9_HYPTENSPUL_EXNONE	"Hypertension, Pulmonary Arterial" (no controls excluded) || id:finn-b-I9_HYPTENSPUL_EXNONE	genus.Lachnospira.id.2004	Inverse variance weighted (fixed effects)	6	-0.997068	1.06466	0.349011	0.866072	-3.08381	1.08967	0.36896	0.0457846	2.9733	0.369 (0.046-2.973)
0rTnk2	finn-b-I9_HYPTENSPUL_EXNONE	"Hypertension, Pulmonary Arterial" (no controls excluded) || id:finn-b-I9_HYPTENSPUL_EXNONE	genus.Lachnospira.id.2004	Simple mode	6	1.53341	2.31736	0.537432		-3.00862	6.07544	4.63395	0.0493597	435.041	4.634 (0.049-435.041)
0rTnk2	finn-b-I9_HYPTENSPUL_EXNONE	"Hypertension, Pulmonary Arterial" (no controls excluded) || id:finn-b-I9_HYPTENSPUL_EXNONE	genus.Lachnospira.id.2004	Weighted mode	6	0.946634	2.1117	0.672708		-3.1923	5.08557	2.57702	0.0410774	161.671	2.577 (0.041-161.671)
0Vfsi1	finn-b-I9_HYPTENSPUL_EXNONE	"Hypertension, Pulmonary Arterial" (no controls excluded) || id:finn-b-I9_HYPTENSPUL_EXNONE	genus.Hungatella.id.11306	MR Egger	5	-2.21131	3.39747	0.561537		-8.87036	4.44773	0.109557	0.000140492	85.4331	0.11 (0-85.433)
0Vfsi1	finn-b-I9_HYPTENSPUL_EXNONE	"Hypertension, Pulmonary Arterial" (no controls excluded) || id:finn-b-I9_HYPTENSPUL_EXNONE	genus.Hungatella.id.11306	Weighted median	5	-0.474286	0.701154	0.498764		-1.84855	0.899977	0.622329	0.157466	2.45955	0.622 (0.157-2.46)
0Vfsi1	finn-b-I9_HYPTENSPUL_EXNONE	"Hypertension, Pulmonary Arterial" (no controls excluded) || id:finn-b-I9_HYPTENSPUL_EXNONE	genus.Hungatella.id.11306	Inverse variance weighted (fixed effects)	5	-0.442451	0.561302	0.430545	0.866072	-1.5426	0.6577	0.64246	0.213824	1.93035	0.642 (0.214-1.93)
0Vfsi1	finn-b-I9_HYPTENSPUL_EXNONE	"Hypertension, Pulmonary Arterial" (no controls excluded) || id:finn-b-I9_HYPTENSPUL_EXNONE	genus.Hungatella.id.11306	Simple mode	5	-0.574134	0.877698	0.548725		-2.29442	1.14615	0.563192	0.10082	3.14607	0.563 (0.101-3.146)
0Vfsi1	finn-b-I9_HYPTENSPUL_EXNONE	"Hypertension, Pulmonary Arterial" (no controls excluded) || id:finn-b-I9_HYPTENSPUL_EXNONE	genus.Hungatella.id.11306	Weighted mode	5	-0.511574	0.880283	0.592313		-2.23693	1.21378	0.599551	0.106786	3.36618	0.6 (0.107-3.366)
1rpkuI	finn-b-I9_HYPTENSPUL_EXNONE	"Hypertension, Pulmonary Arterial" (no controls excluded) || id:finn-b-I9_HYPTENSPUL_EXNONE	genus.FamilyXIIIUCG001.id.11294	MR Egger	8	3.8353	2.2927	0.145389		-0.658395	8.32899	46.3071	0.517681	4142.22	46.307 (0.518-4142.218)
1rpkuI	finn-b-I9_HYPTENSPUL_EXNONE	"Hypertension, Pulmonary Arterial" (no controls excluded) || id:finn-b-I9_HYPTENSPUL_EXNONE	genus.FamilyXIIIUCG001.id.11294	Weighted median	8	0.478732	1.00419	0.633551		-1.48948	2.44694	1.61403	0.225491	11.5529	1.614 (0.225-11.553)
1rpkuI	finn-b-I9_HYPTENSPUL_EXNONE	"Hypertension, Pulmonary Arterial" (no controls excluded) || id:finn-b-I9_HYPTENSPUL_EXNONE	genus.FamilyXIIIUCG001.id.11294	Inverse variance weighted (fixed effects)	8	1.35029	0.737726	0.0671989	0.764279	-0.0956526	2.79623	3.85855	0.90878	16.3828	3.859 (0.909-16.383)
1rpkuI	finn-b-I9_HYPTENSPUL_EXNONE	"Hypertension, Pulmonary Arterial" (no controls excluded) || id:finn-b-I9_HYPTENSPUL_EXNONE	genus.FamilyXIIIUCG001.id.11294	Simple mode	8	0.109159	1.81567	0.95374		-3.44955	3.66786	1.11534	0.0317601	39.1681	1.115 (0.032-39.168)
1rpkuI	finn-b-I9_HYPTENSPUL_EXNONE	"Hypertension, Pulmonary Arterial" (no controls excluded) || id:finn-b-I9_HYPTENSPUL_EXNONE	genus.FamilyXIIIUCG001.id.11294	Weighted mode	8	0.16264	1.70991	0.926888		-3.18878	3.51406	1.17661	0.0412222	33.5843	1.177 (0.041-33.584)
1uqUdL	finn-b-I9_HYPTENSPUL_EXNONE	"Hypertension, Pulmonary Arterial" (no controls excluded) || id:finn-b-I9_HYPTENSPUL_EXNONE	genus.Escherichia.Shigella.id.3504	MR Egger	10	-0.407831	2.20675	0.857977		-4.73306	3.9174	0.665091	0.00879946	50.2697	0.665 (0.009-50.27)
1uqUdL	finn-b-I9_HYPTENSPUL_EXNONE	"Hypertension, Pulmonary Arterial" (no controls excluded) || id:finn-b-I9_HYPTENSPUL_EXNONE	genus.Escherichia.Shigella.id.3504	Weighted median	10	-1.55282	0.939925	0.0985202		-3.39508	0.289431	0.21165	0.033538	1.33567	0.212 (0.034-1.336)
1uqUdL	finn-b-I9_HYPTENSPUL_EXNONE	"Hypertension, Pulmonary Arterial" (no controls excluded) || id:finn-b-I9_HYPTENSPUL_EXNONE	genus.Escherichia.Shigella.id.3504	Inverse variance weighted (fixed effects)	10	-1.32907	0.703913	0.0590103	0.764279	-2.70874	0.0505995	0.264723	0.0666206	1.0519	0.265 (0.067-1.052)
1uqUdL	finn-b-I9_HYPTENSPUL_EXNONE	"Hypertension, Pulmonary Arterial" (no controls excluded) || id:finn-b-I9_HYPTENSPUL_EXNONE	genus.Escherichia.Shigella.id.3504	Simple mode	10	-2.331	1.57896	0.173975		-5.42575	0.763751	0.0971984	0.00440175	2.14631	0.097 (0.004-2.146)
1uqUdL	finn-b-I9_HYPTENSPUL_EXNONE	"Hypertension, Pulmonary Arterial" (no controls excluded) || id:finn-b-I9_HYPTENSPUL_EXNONE	genus.Escherichia.Shigella.id.3504	Weighted mode	10	-2.12355	1.45197	0.177621		-4.96942	0.722315	0.119606	0.00694716	2.0592	0.12 (0.007-2.059)
20HL0T	finn-b-I9_HYPTENSPUL_EXNONE	"Hypertension, Pulmonary Arterial" (no controls excluded) || id:finn-b-I9_HYPTENSPUL_EXNONE	genus.Holdemanella.id.11393	MR Egger	11	1.24142	1.30392	0.36593		-1.31426	3.79709	3.46051	0.268673	44.5713	3.461 (0.269-44.571)
20HL0T	finn-b-I9_HYPTENSPUL_EXNONE	"Hypertension, Pulmonary Arterial" (no controls excluded) || id:finn-b-I9_HYPTENSPUL_EXNONE	genus.Holdemanella.id.11393	Weighted median	11	-0.0458735	0.582679	0.937249		-1.18793	1.09618	0.955163	0.304853	2.99271	0.955 (0.305-2.993)
20HL0T	finn-b-I9_HYPTENSPUL_EXNONE	"Hypertension, Pulmonary Arterial" (no controls excluded) || id:finn-b-I9_HYPTENSPUL_EXNONE	genus.Holdemanella.id.11393	Inverse variance weighted (fixed effects)	11	-0.301229	0.453679	0.50671	0.866072	-1.19044	0.587982	0.739908	0.304087	1.80035	0.74 (0.304-1.8)
20HL0T	finn-b-I9_HYPTENSPUL_EXNONE	"Hypertension, Pulmonary Arterial" (no controls excluded) || id:finn-b-I9_HYPTENSPUL_EXNONE	genus.Holdemanella.id.11393	Simple mode	11	0.0305455	0.787069	0.969806		-1.51211	1.5732	1.03102	0.220444	4.82206	1.031 (0.22-4.822)
20HL0T	finn-b-I9_HYPTENSPUL_EXNONE	"Hypertension, Pulmonary Arterial" (no controls excluded) || id:finn-b-I9_HYPTENSPUL_EXNONE	genus.Holdemanella.id.11393	Weighted mode	11	0.189973	0.71297	0.795304		-1.20745	1.58739	1.20922	0.298959	4.89098	1.209 (0.299-4.891)
2GJP3o	finn-b-I9_HYPTENSPUL_EXNONE	"Hypertension, Pulmonary Arterial" (no controls excluded) || id:finn-b-I9_HYPTENSPUL_EXNONE	genus.Ruminococcus2.id.11374	MR Egger	15	-0.932518	1.59897	0.569738		-4.06649	2.20145	0.393561	0.0171374	9.03815	0.394 (0.017-9.038)
2GJP3o	finn-b-I9_HYPTENSPUL_EXNONE	"Hypertension, Pulmonary Arterial" (no controls excluded) || id:finn-b-I9_HYPTENSPUL_EXNONE	genus.Ruminococcus2.id.11374	Weighted median	15	-0.390217	0.788568	0.620711		-1.93581	1.15538	0.67691	0.144307	3.17522	0.677 (0.144-3.175)
2GJP3o	finn-b-I9_HYPTENSPUL_EXNONE	"Hypertension, Pulmonary Arterial" (no controls excluded) || id:finn-b-I9_HYPTENSPUL_EXNONE	genus.Ruminococcus2.id.11374	Inverse variance weighted (fixed effects)	15	-0.413395	0.535332	0.439983	0.866072	-1.46265	0.635855	0.661401	0.231623	1.88864	0.661 (0.232-1.889)
2GJP3o	finn-b-I9_HYPTENSPUL_EXNONE	"Hypertension, Pulmonary Arterial" (no controls excluded) || id:finn-b-I9_HYPTENSPUL_EXNONE	genus.Ruminococcus2.id.11374	Simple mode	15	-0.843879	1.39339	0.554452		-3.57492	1.88716	0.430039	0.0280176	6.60062	0.43 (0.028-6.601)
2GJP3o	finn-b-I9_HYPTENSPUL_EXNONE	"Hypertension, Pulmonary Arterial" (no controls excluded) || id:finn-b-I9_HYPTENSPUL_EXNONE	genus.Ruminococcus2.id.11374	Weighted mode	15	-0.484154	0.978197	0.628316		-2.40142	1.43311	0.616218	0.0905892	4.19172	0.616 (0.091-4.192)
2vslhf	finn-b-I9_HYPTENSPUL_EXNONE	"Hypertension, Pulmonary Arterial" (no controls excluded) || id:finn-b-I9_HYPTENSPUL_EXNONE	genus.Coprococcus2.id.11302	MR Egger	8	-4.53532	6.02045	0.479763		-16.3354	7.26476	0.0107234	8.04679e-08	1429.04	0.011 (0-1429.042)
2vslhf	finn-b-I9_HYPTENSPUL_EXNONE	"Hypertension, Pulmonary Arterial" (no controls excluded) || id:finn-b-I9_HYPTENSPUL_EXNONE	genus.Coprococcus2.id.11302	Weighted median	8	0.372394	0.968733	0.700672		-1.52632	2.27111	1.45121	0.217333	9.69017	1.451 (0.217-9.69)
2vslhf	finn-b-I9_HYPTENSPUL_EXNONE	"Hypertension, Pulmonary Arterial" (no controls excluded) || id:finn-b-I9_HYPTENSPUL_EXNONE	genus.Coprococcus2.id.11302	Inverse variance weighted (fixed effects)	8	-0.371812	0.741173	0.615912	0.866072	-1.82451	1.08089	0.689484	0.161297	2.94729	0.689 (0.161-2.947)
2vslhf	finn-b-I9_HYPTENSPUL_EXNONE	"Hypertension, Pulmonary Arterial" (no controls excluded) || id:finn-b-I9_HYPTENSPUL_EXNONE	genus.Coprococcus2.id.11302	Simple mode	8	1.29225	1.77097	0.489275		-2.17886	4.76336	3.64097	0.113171	117.139	3.641 (0.113-117.139)
2vslhf	finn-b-I9_HYPTENSPUL_EXNONE	"Hypertension, Pulmonary Arterial" (no controls excluded) || id:finn-b-I9_HYPTENSPUL_EXNONE	genus.Coprococcus2.id.11302	Weighted mode	8	1.26708	1.5807	0.449136		-1.83108	4.36524	3.55048	0.16024	78.6686	3.55 (0.16-78.669)
37ZEpI	finn-b-I9_HYPTENSPUL_EXNONE	"Hypertension, Pulmonary Arterial" (no controls excluded) || id:finn-b-I9_HYPTENSPUL_EXNONE	genus..Eubacteriumrectalegroup.id.14374	MR Egger	8	4.84325	4.19881	0.292583		-3.38641	13.0729	126.882	0.0338298	475880	126.882 (0.034-475880.478)
37ZEpI	finn-b-I9_HYPTENSPUL_EXNONE	"Hypertension, Pulmonary Arterial" (no controls excluded) || id:finn-b-I9_HYPTENSPUL_EXNONE	genus..Eubacteriumrectalegroup.id.14374	Weighted median	8	0.726166	1.24005	0.558147		-1.70433	3.15666	2.06714	0.181895	23.492	2.067 (0.182-23.492)
37ZEpI	finn-b-I9_HYPTENSPUL_EXNONE	"Hypertension, Pulmonary Arterial" (no controls excluded) || id:finn-b-I9_HYPTENSPUL_EXNONE	genus..Eubacteriumrectalegroup.id.14374	Inverse variance weighted (fixed effects)	8	1.29718	0.861833	0.132287	0.865713	-0.392011	2.98637	3.65897	0.675697	19.8137	3.659 (0.676-19.814)
37ZEpI	finn-b-I9_HYPTENSPUL_EXNONE	"Hypertension, Pulmonary Arterial" (no controls excluded) || id:finn-b-I9_HYPTENSPUL_EXNONE	genus..Eubacteriumrectalegroup.id.14374	Simple mode	8	-0.657165	2.04774	0.757638		-4.67073	3.3564	0.518319	0.00936544	28.6857	0.518 (0.009-28.686)
37ZEpI	finn-b-I9_HYPTENSPUL_EXNONE	"Hypertension, Pulmonary Arterial" (no controls excluded) || id:finn-b-I9_HYPTENSPUL_EXNONE	genus..Eubacteriumrectalegroup.id.14374	Weighted mode	8	-0.0210181	1.75133	0.99076		-3.45363	3.4116	0.979201	0.0316305	30.3136	0.979 (0.032-30.314)
3tgfXE	finn-b-I9_HYPTENSPUL_EXNONE	"Hypertension, Pulmonary Arterial" (no controls excluded) || id:finn-b-I9_HYPTENSPUL_EXNONE	genus.Subdoligranulum.id.2070	MR Egger	11	1.29846	2.17271	0.564825		-2.96006	5.55697	3.66364	0.0518159	259.038	3.664 (0.052-259.038)
3tgfXE	finn-b-I9_HYPTENSPUL_EXNONE	"Hypertension, Pulmonary Arterial" (no controls excluded) || id:finn-b-I9_HYPTENSPUL_EXNONE	genus.Subdoligranulum.id.2070	Weighted median	11	0.558949	0.980119	0.568483		-1.36209	2.47998	1.74883	0.256126	11.9411	1.749 (0.256-11.941)
3tgfXE	finn-b-I9_HYPTENSPUL_EXNONE	"Hypertension, Pulmonary Arterial" (no controls excluded) || id:finn-b-I9_HYPTENSPUL_EXNONE	genus.Subdoligranulum.id.2070	Inverse variance weighted (fixed effects)	11	0.099597	0.694732	0.886006	0.949862	-1.26208	1.46127	1.10473	0.283065	4.31144	1.105 (0.283-4.311)
3tgfXE	finn-b-I9_HYPTENSPUL_EXNONE	"Hypertension, Pulmonary Arterial" (no controls excluded) || id:finn-b-I9_HYPTENSPUL_EXNONE	genus.Subdoligranulum.id.2070	Simple mode	11	0.507926	1.51892	0.744986		-2.46916	3.48501	1.66184	0.0846561	32.6228	1.662 (0.085-32.623)
3tgfXE	finn-b-I9_HYPTENSPUL_EXNONE	"Hypertension, Pulmonary Arterial" (no controls excluded) || id:finn-b-I9_HYPTENSPUL_EXNONE	genus.Subdoligranulum.id.2070	Weighted mode	11	0.751207	1.26876	0.566944		-1.73557	3.23799	2.11956	0.176299	25.4824	2.12 (0.176-25.482)
4zBtt2	finn-b-I9_HYPTENSPUL_EXNONE	"Hypertension, Pulmonary Arterial" (no controls excluded) || id:finn-b-I9_HYPTENSPUL_EXNONE	genus.Bilophila.id.3170	MR Egger	13	-0.679733	3.10077	0.830498		-6.75725	5.39778	0.506752	0.00116242	220.916	0.507 (0.001-220.916)
4zBtt2	finn-b-I9_HYPTENSPUL_EXNONE	"Hypertension, Pulmonary Arterial" (no controls excluded) || id:finn-b-I9_HYPTENSPUL_EXNONE	genus.Bilophila.id.3170	Weighted median	13	0.905315	0.824168	0.272004		-0.710055	2.52069	2.47271	0.491617	12.4371	2.473 (0.492-12.437)
4zBtt2	finn-b-I9_HYPTENSPUL_EXNONE	"Hypertension, Pulmonary Arterial" (no controls excluded) || id:finn-b-I9_HYPTENSPUL_EXNONE	genus.Bilophila.id.3170	Inverse variance weighted (fixed effects)	13	0.411948	0.630462	0.513495	0.866072	-0.823758	1.64765	1.50976	0.438779	5.19478	1.51 (0.439-5.195)
4zBtt2	finn-b-I9_HYPTENSPUL_EXNONE	"Hypertension, Pulmonary Arterial" (no controls excluded) || id:finn-b-I9_HYPTENSPUL_EXNONE	genus.Bilophila.id.3170	Simple mode	13	1.50767	1.36665	0.29158		-1.17097	4.1863	4.51618	0.310066	65.779	4.516 (0.31-65.779)
4zBtt2	finn-b-I9_HYPTENSPUL_EXNONE	"Hypertension, Pulmonary Arterial" (no controls excluded) || id:finn-b-I9_HYPTENSPUL_EXNONE	genus.Bilophila.id.3170	Weighted mode	13	1.52522	1.33846	0.276717		-1.09816	4.1486	4.59615	0.333484	63.3451	4.596 (0.333-63.345)
5IXuob	finn-b-I9_HYPTENSPUL_EXNONE	"Hypertension, Pulmonary Arterial" (no controls excluded) || id:finn-b-I9_HYPTENSPUL_EXNONE	genus.RuminococcaceaeUCG014.id.11371	MR Egger	11	-0.163561	1.44794	0.912541		-3.00152	2.67439	0.849115	0.0497117	14.5035	0.849 (0.05-14.504)
5IXuob	finn-b-I9_HYPTENSPUL_EXNONE	"Hypertension, Pulmonary Arterial" (no controls excluded) || id:finn-b-I9_HYPTENSPUL_EXNONE	genus.RuminococcaceaeUCG014.id.11371	Weighted median	11	-0.783409	0.894184	0.380967		-2.53601	0.969193	0.456846	0.0791817	2.63582	0.457 (0.079-2.636)
5IXuob	finn-b-I9_HYPTENSPUL_EXNONE	"Hypertension, Pulmonary Arterial" (no controls excluded) || id:finn-b-I9_HYPTENSPUL_EXNONE	genus.RuminococcaceaeUCG014.id.11371	Inverse variance weighted (fixed effects)	11	-0.918541	0.613336	0.134234	0.865713	-2.12068	0.283598	0.399101	0.11995	1.3279	0.399 (0.12-1.328)
5IXuob	finn-b-I9_HYPTENSPUL_EXNONE	"Hypertension, Pulmonary Arterial" (no controls excluded) || id:finn-b-I9_HYPTENSPUL_EXNONE	genus.RuminococcaceaeUCG014.id.11371	Simple mode	11	-1.30171	1.27225	0.330346		-3.79532	1.19189	0.272065	0.0224758	3.2933	0.272 (0.022-3.293)
5IXuob	finn-b-I9_HYPTENSPUL_EXNONE	"Hypertension, Pulmonary Arterial" (no controls excluded) || id:finn-b-I9_HYPTENSPUL_EXNONE	genus.RuminococcaceaeUCG014.id.11371	Weighted mode	11	-0.824561	1.05631	0.453118		-2.89494	1.24581	0.438427	0.0553026	3.47576	0.438 (0.055-3.476)
5qEcKL	finn-b-I9_HYPTENSPUL_EXNONE	"Hypertension, Pulmonary Arterial" (no controls excluded) || id:finn-b-I9_HYPTENSPUL_EXNONE	genus.Streptococcus.id.1853	MR Egger	14	-4.31896	2.5842	0.120516		-9.384	0.746073	0.0133137	8.40586e-05	2.1087	0.013 (0-2.109)
5qEcKL	finn-b-I9_HYPTENSPUL_EXNONE	"Hypertension, Pulmonary Arterial" (no controls excluded) || id:finn-b-I9_HYPTENSPUL_EXNONE	genus.Streptococcus.id.1853	Weighted median	14	-0.704404	0.958059	0.462193		-2.5822	1.17339	0.494403	0.0756075	3.23294	0.494 (0.076-3.233)
5qEcKL	finn-b-I9_HYPTENSPUL_EXNONE	"Hypertension, Pulmonary Arterial" (no controls excluded) || id:finn-b-I9_HYPTENSPUL_EXNONE	genus.Streptococcus.id.1853	Inverse variance weighted (fixed effects)	14	-0.450572	0.655666	0.491958	0.866072	-1.73568	0.834532	0.637264	0.176281	2.30374	0.637 (0.176-2.304)
5qEcKL	finn-b-I9_HYPTENSPUL_EXNONE	"Hypertension, Pulmonary Arterial" (no controls excluded) || id:finn-b-I9_HYPTENSPUL_EXNONE	genus.Streptococcus.id.1853	Simple mode	14	-0.666393	1.79227	0.716021		-4.17925	2.84646	0.513558	0.01531	17.2268	0.514 (0.015-17.227)
5qEcKL	finn-b-I9_HYPTENSPUL_EXNONE	"Hypertension, Pulmonary Arterial" (no controls excluded) || id:finn-b-I9_HYPTENSPUL_EXNONE	genus.Streptococcus.id.1853	Weighted mode	14	-1.14293	1.77459	0.530742		-4.62113	2.33528	0.318884	0.00984166	10.3323	0.319 (0.01-10.332)
5TN0Z7	finn-b-I9_HYPTENSPUL_EXNONE	"Hypertension, Pulmonary Arterial" (no controls excluded) || id:finn-b-I9_HYPTENSPUL_EXNONE	genus.Oscillibacter.id.2063	MR Egger	13	1.87972	1.87211	0.336924		-1.78962	5.54905	6.55164	0.167024	256.993	6.552 (0.167-256.993)
5TN0Z7	finn-b-I9_HYPTENSPUL_EXNONE	"Hypertension, Pulmonary Arterial" (no controls excluded) || id:finn-b-I9_HYPTENSPUL_EXNONE	genus.Oscillibacter.id.2063	Weighted median	13	0.4198	0.667618	0.529478		-0.888731	1.72833	1.52166	0.411177	5.63125	1.522 (0.411-5.631)
5TN0Z7	finn-b-I9_HYPTENSPUL_EXNONE	"Hypertension, Pulmonary Arterial" (no controls excluded) || id:finn-b-I9_HYPTENSPUL_EXNONE	genus.Oscillibacter.id.2063	Inverse variance weighted (fixed effects)	13	0.464915	0.48835	0.341091	0.866072	-0.492251	1.42208	1.59188	0.611249	4.14573	1.592 (0.611-4.146)
5TN0Z7	finn-b-I9_HYPTENSPUL_EXNONE	"Hypertension, Pulmonary Arterial" (no controls excluded) || id:finn-b-I9_HYPTENSPUL_EXNONE	genus.Oscillibacter.id.2063	Simple mode	13	0.344677	1.19677	0.778256		-2.00099	2.69035	1.41153	0.135201	14.7368	1.412 (0.135-14.737)
5TN0Z7	finn-b-I9_HYPTENSPUL_EXNONE	"Hypertension, Pulmonary Arterial" (no controls excluded) || id:finn-b-I9_HYPTENSPUL_EXNONE	genus.Oscillibacter.id.2063	Weighted mode	13	0.406901	1.04086	0.702701		-1.63318	2.44698	1.50216	0.195308	11.5534	1.502 (0.195-11.553)
5XtLwc	finn-b-I9_HYPTENSPUL_EXNONE	"Hypertension, Pulmonary Arterial" (no controls excluded) || id:finn-b-I9_HYPTENSPUL_EXNONE	genus.Catenibacterium.id.2153	MR Egger	4	-0.747246	10.058	0.947539		-20.461	18.9665	0.473669	1.29988e-09	1.72602e+08	0.474 (0-172602300.625)
5XtLwc	finn-b-I9_HYPTENSPUL_EXNONE	"Hypertension, Pulmonary Arterial" (no controls excluded) || id:finn-b-I9_HYPTENSPUL_EXNONE	genus.Catenibacterium.id.2153	Weighted median	4	0.119205	0.691959	0.863224		-1.23704	1.47544	1.1266	0.290244	4.37298	1.127 (0.29-4.373)
5XtLwc	finn-b-I9_HYPTENSPUL_EXNONE	"Hypertension, Pulmonary Arterial" (no controls excluded) || id:finn-b-I9_HYPTENSPUL_EXNONE	genus.Catenibacterium.id.2153	Inverse variance weighted (fixed effects)	4	0.152863	0.563011	0.785999	0.908095	-0.950638	1.25636	1.16517	0.386494	3.51263	1.165 (0.386-3.513)
5XtLwc	finn-b-I9_HYPTENSPUL_EXNONE	"Hypertension, Pulmonary Arterial" (no controls excluded) || id:finn-b-I9_HYPTENSPUL_EXNONE	genus.Catenibacterium.id.2153	Simple mode	4	0.18447	1.12311	0.879978		-2.01683	2.38577	1.20258	0.133076	10.8675	1.203 (0.133-10.867)
5XtLwc	finn-b-I9_HYPTENSPUL_EXNONE	"Hypertension, Pulmonary Arterial" (no controls excluded) || id:finn-b-I9_HYPTENSPUL_EXNONE	genus.Catenibacterium.id.2153	Weighted mode	4	-0.00141502	1.11327	0.999066		-2.18343	2.1806	0.998586	0.112654	8.85163	0.999 (0.113-8.852)
6mIWxZ	finn-b-I9_HYPTENSPUL_EXNONE	"Hypertension, Pulmonary Arterial" (no controls excluded) || id:finn-b-I9_HYPTENSPUL_EXNONE	genus.Coprobacter.id.949	MR Egger	10	-0.464289	1.89336	0.81246		-4.17527	3.24669	0.628582	0.015371	25.7052	0.629 (0.015-25.705)
6mIWxZ	finn-b-I9_HYPTENSPUL_EXNONE	"Hypertension, Pulmonary Arterial" (no controls excluded) || id:finn-b-I9_HYPTENSPUL_EXNONE	genus.Coprobacter.id.949	Weighted median	10	-0.815286	0.631034	0.196363		-2.05211	0.421541	0.442513	0.128463	1.52431	0.443 (0.128-1.524)
6mIWxZ	finn-b-I9_HYPTENSPUL_EXNONE	"Hypertension, Pulmonary Arterial" (no controls excluded) || id:finn-b-I9_HYPTENSPUL_EXNONE	genus.Coprobacter.id.949	Inverse variance weighted (fixed effects)	10	-0.657275	0.495059	0.184287	0.865713	-1.62759	0.31304	0.518262	0.196402	1.36758	0.518 (0.196-1.368)
6mIWxZ	finn-b-I9_HYPTENSPUL_EXNONE	"Hypertension, Pulmonary Arterial" (no controls excluded) || id:finn-b-I9_HYPTENSPUL_EXNONE	genus.Coprobacter.id.949	Simple mode	10	-0.999891	0.995804	0.341559		-2.95167	0.951884	0.367919	0.0522525	2.59059	0.368 (0.052-2.591)
6mIWxZ	finn-b-I9_HYPTENSPUL_EXNONE	"Hypertension, Pulmonary Arterial" (no controls excluded) || id:finn-b-I9_HYPTENSPUL_EXNONE	genus.Coprobacter.id.949	Weighted mode	10	-0.609201	1.00422	0.559079		-2.57747	1.35907	0.543785	0.075966	3.89256	0.544 (0.076-3.893)
77YJKV	finn-b-I9_HYPTENSPUL_EXNONE	"Hypertension, Pulmonary Arterial" (no controls excluded) || id:finn-b-I9_HYPTENSPUL_EXNONE	genus..Eubacteriumruminantiumgroup.id.11340	MR Egger	18	0.804519	1.54331	0.609303		-2.22038	3.82941	2.23562	0.108568	46.0355	2.236 (0.109-46.035)
77YJKV	finn-b-I9_HYPTENSPUL_EXNONE	"Hypertension, Pulmonary Arterial" (no controls excluded) || id:finn-b-I9_HYPTENSPUL_EXNONE	genus..Eubacteriumruminantiumgroup.id.11340	Weighted median	18	0.393946	0.547616	0.471904		-0.679381	1.46727	1.48282	0.506931	4.33739	1.483 (0.507-4.337)
77YJKV	finn-b-I9_HYPTENSPUL_EXNONE	"Hypertension, Pulmonary Arterial" (no controls excluded) || id:finn-b-I9_HYPTENSPUL_EXNONE	genus..Eubacteriumruminantiumgroup.id.11340	Inverse variance weighted (fixed effects)	18	0.388543	0.37703	0.302758	0.866072	-0.350435	1.12752	1.47483	0.704381	3.08799	1.475 (0.704-3.088)
77YJKV	finn-b-I9_HYPTENSPUL_EXNONE	"Hypertension, Pulmonary Arterial" (no controls excluded) || id:finn-b-I9_HYPTENSPUL_EXNONE	genus..Eubacteriumruminantiumgroup.id.11340	Simple mode	18	0.266203	0.939552	0.780345		-1.57532	2.10772	1.305	0.206942	8.22949	1.305 (0.207-8.229)
77YJKV	finn-b-I9_HYPTENSPUL_EXNONE	"Hypertension, Pulmonary Arterial" (no controls excluded) || id:finn-b-I9_HYPTENSPUL_EXNONE	genus..Eubacteriumruminantiumgroup.id.11340	Weighted mode	18	0.395804	0.848456	0.646781		-1.26717	2.05878	1.48558	0.281627	7.83639	1.486 (0.282-7.836)
7aTYpg	finn-b-I9_HYPTENSPUL_EXNONE	"Hypertension, Pulmonary Arterial" (no controls excluded) || id:finn-b-I9_HYPTENSPUL_EXNONE	genus.Collinsella.id.815	MR Egger	9	-0.0336755	3.07937	0.99158		-6.06925	6.0019	0.966885	0.00231291	404.195	0.967 (0.002-404.195)
7aTYpg	finn-b-I9_HYPTENSPUL_EXNONE	"Hypertension, Pulmonary Arterial" (no controls excluded) || id:finn-b-I9_HYPTENSPUL_EXNONE	genus.Collinsella.id.815	Weighted median	9	-0.85399	1.15068	0.457989		-3.10932	1.40134	0.425713	0.0446312	4.06064	0.426 (0.045-4.061)
7aTYpg	finn-b-I9_HYPTENSPUL_EXNONE	"Hypertension, Pulmonary Arterial" (no controls excluded) || id:finn-b-I9_HYPTENSPUL_EXNONE	genus.Collinsella.id.815	Inverse variance weighted (fixed effects)	9	-0.928645	0.824126	0.259817	0.865713	-2.54393	0.686643	0.395089	0.0785569	1.98703	0.395 (0.079-1.987)
7aTYpg	finn-b-I9_HYPTENSPUL_EXNONE	"Hypertension, Pulmonary Arterial" (no controls excluded) || id:finn-b-I9_HYPTENSPUL_EXNONE	genus.Collinsella.id.815	Simple mode	9	-1.59153	1.8275	0.409193		-5.17343	1.99037	0.203615	0.00566513	7.31826	0.204 (0.006-7.318)
7aTYpg	finn-b-I9_HYPTENSPUL_EXNONE	"Hypertension, Pulmonary Arterial" (no controls excluded) || id:finn-b-I9_HYPTENSPUL_EXNONE	genus.Collinsella.id.815	Weighted mode	9	-1.11057	1.72159	0.53693		-4.48489	2.26375	0.329372	0.0112782	9.61909	0.329 (0.011-9.619)
7dqlOH	finn-b-I9_HYPTENSPUL_EXNONE	"Hypertension, Pulmonary Arterial" (no controls excluded) || id:finn-b-I9_HYPTENSPUL_EXNONE	genus..Clostridiuminnocuumgroup.id.14397	MR Egger	9	-2.98966	2.03143	0.184577		-6.97127	0.991947	0.0503046	0.000938465	2.69648	0.05 (0.001-2.696)
7dqlOH	finn-b-I9_HYPTENSPUL_EXNONE	"Hypertension, Pulmonary Arterial" (no controls excluded) || id:finn-b-I9_HYPTENSPUL_EXNONE	genus..Clostridiuminnocuumgroup.id.14397	Weighted median	9	0.153408	0.555323	0.782356		-0.935026	1.24184	1.1658	0.392576	3.46198	1.166 (0.393-3.462)
7dqlOH	finn-b-I9_HYPTENSPUL_EXNONE	"Hypertension, Pulmonary Arterial" (no controls excluded) || id:finn-b-I9_HYPTENSPUL_EXNONE	genus..Clostridiuminnocuumgroup.id.14397	Inverse variance weighted (fixed effects)	9	0.140404	0.397407	0.723864	0.889739	-0.638514	0.919321	1.15074	0.528077	2.50759	1.151 (0.528-2.508)
7dqlOH	finn-b-I9_HYPTENSPUL_EXNONE	"Hypertension, Pulmonary Arterial" (no controls excluded) || id:finn-b-I9_HYPTENSPUL_EXNONE	genus..Clostridiuminnocuumgroup.id.14397	Simple mode	9	0.194497	1.01611	0.85297		-1.79708	2.18607	1.2147	0.165783	8.90019	1.215 (0.166-8.9)
7dqlOH	finn-b-I9_HYPTENSPUL_EXNONE	"Hypertension, Pulmonary Arterial" (no controls excluded) || id:finn-b-I9_HYPTENSPUL_EXNONE	genus..Clostridiuminnocuumgroup.id.14397	Weighted mode	9	-0.0510479	0.982933	0.959854		-1.9776	1.8755	0.950233	0.138401	6.52409	0.95 (0.138-6.524)
80h8vf	finn-b-I9_HYPTENSPUL_EXNONE	"Hypertension, Pulmonary Arterial" (no controls excluded) || id:finn-b-I9_HYPTENSPUL_EXNONE	genus.Anaerostipes.id.1991	MR Egger	13	-1.53483	2.84464	0.600258		-7.11033	4.04067	0.215492	0.000816625	56.8644	0.215 (0.001-56.864)
80h8vf	finn-b-I9_HYPTENSPUL_EXNONE	"Hypertension, Pulmonary Arterial" (no controls excluded) || id:finn-b-I9_HYPTENSPUL_EXNONE	genus.Anaerostipes.id.1991	Weighted median	13	-0.0434337	0.998176	0.965293		-1.99986	1.91299	0.957496	0.135354	6.77332	0.957 (0.135-6.773)
80h8vf	finn-b-I9_HYPTENSPUL_EXNONE	"Hypertension, Pulmonary Arterial" (no controls excluded) || id:finn-b-I9_HYPTENSPUL_EXNONE	genus.Anaerostipes.id.1991	Inverse variance weighted (fixed effects)	13	-0.327893	0.709805	0.644118	0.866072	-1.71911	1.06332	0.72044	0.179226	2.89598	0.72 (0.179-2.896)
80h8vf	finn-b-I9_HYPTENSPUL_EXNONE	"Hypertension, Pulmonary Arterial" (no controls excluded) || id:finn-b-I9_HYPTENSPUL_EXNONE	genus.Anaerostipes.id.1991	Simple mode	13	-0.272436	1.72293	0.876989		-3.64937	3.1045	0.761522	0.0260075	22.298	0.762 (0.026-22.298)
80h8vf	finn-b-I9_HYPTENSPUL_EXNONE	"Hypertension, Pulmonary Arterial" (no controls excluded) || id:finn-b-I9_HYPTENSPUL_EXNONE	genus.Anaerostipes.id.1991	Weighted mode	13	-0.306568	1.6528	0.855948		-3.54606	2.93293	0.735968	0.028838	18.7825	0.736 (0.029-18.782)
8jKldu	finn-b-I9_HYPTENSPUL_EXNONE	"Hypertension, Pulmonary Arterial" (no controls excluded) || id:finn-b-I9_HYPTENSPUL_EXNONE	genus.Coprococcus3.id.11303	MR Egger	9	-4.67676	4.8182	0.364061		-14.1204	4.76691	0.00930916	7.37186e-07	117.556	0.009 (0-117.556)
8jKldu	finn-b-I9_HYPTENSPUL_EXNONE	"Hypertension, Pulmonary Arterial" (no controls excluded) || id:finn-b-I9_HYPTENSPUL_EXNONE	genus.Coprococcus3.id.11303	Weighted median	9	-0.0730707	1.09459	0.946776		-2.21846	2.07232	0.929535	0.108777	7.94322	0.93 (0.109-7.943)
8jKldu	finn-b-I9_HYPTENSPUL_EXNONE	"Hypertension, Pulmonary Arterial" (no controls excluded) || id:finn-b-I9_HYPTENSPUL_EXNONE	genus.Coprococcus3.id.11303	Inverse variance weighted (fixed effects)	9	-0.0324928	0.842375	0.969231	0.977445	-1.68355	1.61856	0.968029	0.185714	5.04583	0.968 (0.186-5.046)
8jKldu	finn-b-I9_HYPTENSPUL_EXNONE	"Hypertension, Pulmonary Arterial" (no controls excluded) || id:finn-b-I9_HYPTENSPUL_EXNONE	genus.Coprococcus3.id.11303	Simple mode	9	-0.196551	1.58526	0.904385		-3.30366	2.91056	0.82156	0.0367483	18.3671	0.822 (0.037-18.367)
8jKldu	finn-b-I9_HYPTENSPUL_EXNONE	"Hypertension, Pulmonary Arterial" (no controls excluded) || id:finn-b-I9_HYPTENSPUL_EXNONE	genus.Coprococcus3.id.11303	Weighted mode	9	-0.219797	1.54267	0.890225		-3.24342	2.80383	0.802682	0.0390301	16.5077	0.803 (0.039-16.508)
8NULRM	finn-b-I9_HYPTENSPUL_EXNONE	"Hypertension, Pulmonary Arterial" (no controls excluded) || id:finn-b-I9_HYPTENSPUL_EXNONE	genus.Paraprevotella.id.962	MR Egger	13	-0.700424	1.86966	0.715061		-4.36496	2.96412	0.496375	0.0127151	19.3776	0.496 (0.013-19.378)
8NULRM	finn-b-I9_HYPTENSPUL_EXNONE	"Hypertension, Pulmonary Arterial" (no controls excluded) || id:finn-b-I9_HYPTENSPUL_EXNONE	genus.Paraprevotella.id.962	Weighted median	13	0.15758	0.616829	0.798362		-1.0514	1.36656	1.17067	0.349446	3.92185	1.171 (0.349-3.922)
8NULRM	finn-b-I9_HYPTENSPUL_EXNONE	"Hypertension, Pulmonary Arterial" (no controls excluded) || id:finn-b-I9_HYPTENSPUL_EXNONE	genus.Paraprevotella.id.962	Inverse variance weighted (fixed effects)	13	0.275221	0.416324	0.508565	0.866072	-0.540774	1.09122	1.31682	0.582298	2.97789	1.317 (0.582-2.978)
8NULRM	finn-b-I9_HYPTENSPUL_EXNONE	"Hypertension, Pulmonary Arterial" (no controls excluded) || id:finn-b-I9_HYPTENSPUL_EXNONE	genus.Paraprevotella.id.962	Simple mode	13	1.81926	1.41121	0.221641		-0.946702	4.58523	6.16731	0.388019	98.0255	6.167 (0.388-98.026)
8NULRM	finn-b-I9_HYPTENSPUL_EXNONE	"Hypertension, Pulmonary Arterial" (no controls excluded) || id:finn-b-I9_HYPTENSPUL_EXNONE	genus.Paraprevotella.id.962	Weighted mode	13	1.858	1.3715	0.200462		-0.830132	4.54614	6.41093	0.435992	94.2678	6.411 (0.436-94.268)
9s731W	finn-b-I9_HYPTENSPUL_EXNONE	"Hypertension, Pulmonary Arterial" (no controls excluded) || id:finn-b-I9_HYPTENSPUL_EXNONE	genus.RuminococcaceaeUCG009.id.11366	MR Egger	12	3.96743	1.85408	0.058051		0.333431	7.60143	52.8485	1.39575	2001.05	52.848 (1.396-2001.049)
9s731W	finn-b-I9_HYPTENSPUL_EXNONE	"Hypertension, Pulmonary Arterial" (no controls excluded) || id:finn-b-I9_HYPTENSPUL_EXNONE	genus.RuminococcaceaeUCG009.id.11366	Weighted median	12	1.2481	0.61688	0.0430471		0.0390195	2.45719	3.48373	1.03979	11.672	3.484 (1.04-11.672)
9s731W	finn-b-I9_HYPTENSPUL_EXNONE	"Hypertension, Pulmonary Arterial" (no controls excluded) || id:finn-b-I9_HYPTENSPUL_EXNONE	genus.RuminococcaceaeUCG009.id.11366	Inverse variance weighted (fixed effects)	12	0.930595	0.465937	0.0457973	0.764279	0.0173592	1.84383	2.53602	1.01751	6.3207	2.536 (1.018-6.321)
9s731W	finn-b-I9_HYPTENSPUL_EXNONE	"Hypertension, Pulmonary Arterial" (no controls excluded) || id:finn-b-I9_HYPTENSPUL_EXNONE	genus.RuminococcaceaeUCG009.id.11366	Simple mode	12	1.52752	1.03188	0.166849		-0.494964	3.55001	4.60674	0.609593	34.8135	4.607 (0.61-34.814)
9s731W	finn-b-I9_HYPTENSPUL_EXNONE	"Hypertension, Pulmonary Arterial" (no controls excluded) || id:finn-b-I9_HYPTENSPUL_EXNONE	genus.RuminococcaceaeUCG009.id.11366	Weighted mode	12	1.54297	0.931737	0.125937		-0.283231	3.36918	4.67848	0.753346	29.0547	4.678 (0.753-29.055)
acLMuF	finn-b-I9_HYPTENSPUL_EXNONE	"Hypertension, Pulmonary Arterial" (no controls excluded) || id:finn-b-I9_HYPTENSPUL_EXNONE	genus.Parasutterella.id.2892	MR Egger	14	1.2444	1.38972	0.388164		-1.47945	3.96825	3.47086	0.227764	52.892	3.471 (0.228-52.892)
acLMuF	finn-b-I9_HYPTENSPUL_EXNONE	"Hypertension, Pulmonary Arterial" (no controls excluded) || id:finn-b-I9_HYPTENSPUL_EXNONE	genus.Parasutterella.id.2892	Weighted median	14	-0.287384	0.744241	0.699391		-1.7461	1.17133	0.750224	0.174454	3.22628	0.75 (0.174-3.226)
acLMuF	finn-b-I9_HYPTENSPUL_EXNONE	"Hypertension, Pulmonary Arterial" (no controls excluded) || id:finn-b-I9_HYPTENSPUL_EXNONE	genus.Parasutterella.id.2892	Inverse variance weighted (fixed effects)	14	-0.187634	0.495484	0.704919	0.888005	-1.15878	0.783515	0.828918	0.313868	2.18915	0.829 (0.314-2.189)
acLMuF	finn-b-I9_HYPTENSPUL_EXNONE	"Hypertension, Pulmonary Arterial" (no controls excluded) || id:finn-b-I9_HYPTENSPUL_EXNONE	genus.Parasutterella.id.2892	Simple mode	14	0.136172	1.1614	0.908456		-2.14018	2.41252	1.14588	0.117634	11.1621	1.146 (0.118-11.162)
acLMuF	finn-b-I9_HYPTENSPUL_EXNONE	"Hypertension, Pulmonary Arterial" (no controls excluded) || id:finn-b-I9_HYPTENSPUL_EXNONE	genus.Parasutterella.id.2892	Weighted mode	14	-0.112918	0.987455	0.910706		-2.04833	1.82249	0.893224	0.12895	6.18728	0.893 (0.129-6.187)
AdsBD9	finn-b-I9_HYPTENSPUL_EXNONE	"Hypertension, Pulmonary Arterial" (no controls excluded) || id:finn-b-I9_HYPTENSPUL_EXNONE	genus.Turicibacter.id.2162	MR Egger	10	2.00042	2.3755	0.424187		-2.65556	6.65641	7.39219	0.0702592	777.756	7.392 (0.07-777.756)
AdsBD9	finn-b-I9_HYPTENSPUL_EXNONE	"Hypertension, Pulmonary Arterial" (no controls excluded) || id:finn-b-I9_HYPTENSPUL_EXNONE	genus.Turicibacter.id.2162	Weighted median	10	0.39307	0.703232	0.576197		-0.985265	1.77141	1.48152	0.37334	5.87911	1.482 (0.373-5.879)
AdsBD9	finn-b-I9_HYPTENSPUL_EXNONE	"Hypertension, Pulmonary Arterial" (no controls excluded) || id:finn-b-I9_HYPTENSPUL_EXNONE	genus.Turicibacter.id.2162	Inverse variance weighted (fixed effects)	10	0.232501	0.554545	0.675023	0.882722	-0.854407	1.31941	1.26175	0.425535	3.74121	1.262 (0.426-3.741)
AdsBD9	finn-b-I9_HYPTENSPUL_EXNONE	"Hypertension, Pulmonary Arterial" (no controls excluded) || id:finn-b-I9_HYPTENSPUL_EXNONE	genus.Turicibacter.id.2162	Simple mode	10	0.833212	1.06299	0.45327		-1.25025	2.91668	2.3007	0.286433	18.4798	2.301 (0.286-18.48)
AdsBD9	finn-b-I9_HYPTENSPUL_EXNONE	"Hypertension, Pulmonary Arterial" (no controls excluded) || id:finn-b-I9_HYPTENSPUL_EXNONE	genus.Turicibacter.id.2162	Weighted mode	10	0.945644	1.10566	0.414587		-1.22145	3.11274	2.57447	0.294802	22.4825	2.574 (0.295-22.483)
AK0l7A	finn-b-I9_HYPTENSPUL_EXNONE	"Hypertension, Pulmonary Arterial" (no controls excluded) || id:finn-b-I9_HYPTENSPUL_EXNONE	genus.LachnospiraceaeUCG010.id.11330	MR Egger	10	-0.40193	2.239	0.861998		-4.79038	3.98652	0.669028	0.00830932	53.867	0.669 (0.008-53.867)
AK0l7A	finn-b-I9_HYPTENSPUL_EXNONE	"Hypertension, Pulmonary Arterial" (no controls excluded) || id:finn-b-I9_HYPTENSPUL_EXNONE	genus.LachnospiraceaeUCG010.id.11330	Weighted median	10	-1.26286	0.962791	0.189634		-3.14993	0.624215	0.282845	0.0428553	1.86678	0.283 (0.043-1.867)
AK0l7A	finn-b-I9_HYPTENSPUL_EXNONE	"Hypertension, Pulmonary Arterial" (no controls excluded) || id:finn-b-I9_HYPTENSPUL_EXNONE	genus.LachnospiraceaeUCG010.id.11330	Inverse variance weighted (fixed effects)	10	-0.554226	0.717382	0.439779	0.866072	-1.96029	0.851842	0.574517	0.140817	2.34396	0.575 (0.141-2.344)
AK0l7A	finn-b-I9_HYPTENSPUL_EXNONE	"Hypertension, Pulmonary Arterial" (no controls excluded) || id:finn-b-I9_HYPTENSPUL_EXNONE	genus.LachnospiraceaeUCG010.id.11330	Simple mode	10	1.68991	1.90122	0.397213		-2.03647	5.4163	5.41902	0.130489	225.044	5.419 (0.13-225.044)
AK0l7A	finn-b-I9_HYPTENSPUL_EXNONE	"Hypertension, Pulmonary Arterial" (no controls excluded) || id:finn-b-I9_HYPTENSPUL_EXNONE	genus.LachnospiraceaeUCG010.id.11330	Weighted mode	10	-2.15694	1.58755	0.207327		-5.26853	0.954648	0.115678	0.00515118	2.59776	0.116 (0.005-2.598)
aKuChq	finn-b-I9_HYPTENSPUL_EXNONE	"Hypertension, Pulmonary Arterial" (no controls excluded) || id:finn-b-I9_HYPTENSPUL_EXNONE	genus.Faecalibacterium.id.2057	MR Egger	10	0.535255	1.20291	0.668137		-1.82245	2.89296	1.70788	0.161629	18.0467	1.708 (0.162-18.047)
aKuChq	finn-b-I9_HYPTENSPUL_EXNONE	"Hypertension, Pulmonary Arterial" (no controls excluded) || id:finn-b-I9_HYPTENSPUL_EXNONE	genus.Faecalibacterium.id.2057	Weighted median	10	0.192901	0.789359	0.80694		-1.35424	1.74004	1.21276	0.258142	5.6976	1.213 (0.258-5.698)
aKuChq	finn-b-I9_HYPTENSPUL_EXNONE	"Hypertension, Pulmonary Arterial" (no controls excluded) || id:finn-b-I9_HYPTENSPUL_EXNONE	genus.Faecalibacterium.id.2057	Inverse variance weighted (fixed effects)	10	0.2403	0.616824	0.69685	0.888005	-0.968676	1.44927	1.27163	0.379585	4.26002	1.272 (0.38-4.26)
aKuChq	finn-b-I9_HYPTENSPUL_EXNONE	"Hypertension, Pulmonary Arterial" (no controls excluded) || id:finn-b-I9_HYPTENSPUL_EXNONE	genus.Faecalibacterium.id.2057	Simple mode	10	0.417269	1.02382	0.693119		-1.58941	2.42395	1.51781	0.204045	11.2904	1.518 (0.204-11.29)
aKuChq	finn-b-I9_HYPTENSPUL_EXNONE	"Hypertension, Pulmonary Arterial" (no controls excluded) || id:finn-b-I9_HYPTENSPUL_EXNONE	genus.Faecalibacterium.id.2057	Weighted mode	10	0.315868	0.867267	0.72411		-1.38397	2.01571	1.37145	0.250581	7.50606	1.371 (0.251-7.506)
aKXyAu	finn-b-I9_HYPTENSPUL_EXNONE	"Hypertension, Pulmonary Arterial" (no controls excluded) || id:finn-b-I9_HYPTENSPUL_EXNONE	genus.Blautia.id.1992	MR Egger	13	0.472842	2.06765	0.823309		-3.57976	4.52544	1.60455	0.0278824	92.3368	1.605 (0.028-92.337)
aKXyAu	finn-b-I9_HYPTENSPUL_EXNONE	"Hypertension, Pulmonary Arterial" (no controls excluded) || id:finn-b-I9_HYPTENSPUL_EXNONE	genus.Blautia.id.1992	Weighted median	13	-0.685236	1.04189	0.510739		-2.72733	1.35686	0.503971	0.0653935	3.88398	0.504 (0.065-3.884)
aKXyAu	finn-b-I9_HYPTENSPUL_EXNONE	"Hypertension, Pulmonary Arterial" (no controls excluded) || id:finn-b-I9_HYPTENSPUL_EXNONE	genus.Blautia.id.1992	Inverse variance weighted (fixed effects)	13	0.0556266	0.723539	0.938718	0.977445	-1.36251	1.47376	1.0572	0.256018	4.36563	1.057 (0.256-4.366)
aKXyAu	finn-b-I9_HYPTENSPUL_EXNONE	"Hypertension, Pulmonary Arterial" (no controls excluded) || id:finn-b-I9_HYPTENSPUL_EXNONE	genus.Blautia.id.1992	Simple mode	13	-1.40197	1.76105	0.441439		-4.85363	2.04969	0.246111	0.00779999	7.76548	0.246 (0.008-7.765)
aKXyAu	finn-b-I9_HYPTENSPUL_EXNONE	"Hypertension, Pulmonary Arterial" (no controls excluded) || id:finn-b-I9_HYPTENSPUL_EXNONE	genus.Blautia.id.1992	Weighted mode	13	-1.29912	1.60231	0.433278		-4.43964	1.8414	0.272772	0.0118002	6.30536	0.273 (0.012-6.305)
AN8qjo	finn-b-I9_HYPTENSPUL_EXNONE	"Hypertension, Pulmonary Arterial" (no controls excluded) || id:finn-b-I9_HYPTENSPUL_EXNONE	genus.Clostridiumsensustricto1.id.1873	MR Egger	7	1.04543	1.87514	0.601209		-2.62984	4.7207	2.84461	0.0720898	112.246	2.845 (0.072-112.246)
AN8qjo	finn-b-I9_HYPTENSPUL_EXNONE	"Hypertension, Pulmonary Arterial" (no controls excluded) || id:finn-b-I9_HYPTENSPUL_EXNONE	genus.Clostridiumsensustricto1.id.1873	Weighted median	7	-0.164728	0.956099	0.863208		-2.03868	1.70923	0.848124	0.1302	5.52468	0.848 (0.13-5.525)
AN8qjo	finn-b-I9_HYPTENSPUL_EXNONE	"Hypertension, Pulmonary Arterial" (no controls excluded) || id:finn-b-I9_HYPTENSPUL_EXNONE	genus.Clostridiumsensustricto1.id.1873	Inverse variance weighted (fixed effects)	7	-0.362372	0.725821	0.617598	0.866072	-1.78498	1.06024	0.696023	0.1678	2.88706	0.696 (0.168-2.887)
AN8qjo	finn-b-I9_HYPTENSPUL_EXNONE	"Hypertension, Pulmonary Arterial" (no controls excluded) || id:finn-b-I9_HYPTENSPUL_EXNONE	genus.Clostridiumsensustricto1.id.1873	Simple mode	7	-1.50163	1.4302	0.334182		-4.30482	1.30156	0.222767	0.0135033	3.67503	0.223 (0.014-3.675)
AN8qjo	finn-b-I9_HYPTENSPUL_EXNONE	"Hypertension, Pulmonary Arterial" (no controls excluded) || id:finn-b-I9_HYPTENSPUL_EXNONE	genus.Clostridiumsensustricto1.id.1873	Weighted mode	7	0.447388	1.19276	0.720497		-1.89042	2.78519	1.56422	0.151009	16.2029	1.564 (0.151-16.203)
anDrA2	finn-b-I9_HYPTENSPUL_EXNONE	"Hypertension, Pulmonary Arterial" (no controls excluded) || id:finn-b-I9_HYPTENSPUL_EXNONE	genus..Eubacteriumventriosumgroup.id.11341	MR Egger	15	-1.86048	2.70293	0.50335		-7.15821	3.43726	0.155598	0.000778446	31.1015	0.156 (0.001-31.102)
anDrA2	finn-b-I9_HYPTENSPUL_EXNONE	"Hypertension, Pulmonary Arterial" (no controls excluded) || id:finn-b-I9_HYPTENSPUL_EXNONE	genus..Eubacteriumventriosumgroup.id.11341	Weighted median	15	1.00719	0.83208	0.226106		-0.623684	2.63807	2.7379	0.535966	13.9862	2.738 (0.536-13.986)
anDrA2	finn-b-I9_HYPTENSPUL_EXNONE	"Hypertension, Pulmonary Arterial" (no controls excluded) || id:finn-b-I9_HYPTENSPUL_EXNONE	genus..Eubacteriumventriosumgroup.id.11341	Inverse variance weighted (fixed effects)	15	0.798698	0.605752	0.187329	0.865713	-0.388577	1.98597	2.22264	0.678021	7.28613	2.223 (0.678-7.286)
anDrA2	finn-b-I9_HYPTENSPUL_EXNONE	"Hypertension, Pulmonary Arterial" (no controls excluded) || id:finn-b-I9_HYPTENSPUL_EXNONE	genus..Eubacteriumventriosumgroup.id.11341	Simple mode	15	1.6312	1.61285	0.328999		-1.53	4.79239	5.10999	0.216537	120.589	5.11 (0.217-120.589)
anDrA2	finn-b-I9_HYPTENSPUL_EXNONE	"Hypertension, Pulmonary Arterial" (no controls excluded) || id:finn-b-I9_HYPTENSPUL_EXNONE	genus..Eubacteriumventriosumgroup.id.11341	Weighted mode	15	1.4268	1.52473	0.365253		-1.56168	4.41528	4.16535	0.209784	82.7051	4.165 (0.21-82.705)
ASQ2fp	finn-b-I9_HYPTENSPUL_EXNONE	"Hypertension, Pulmonary Arterial" (no controls excluded) || id:finn-b-I9_HYPTENSPUL_EXNONE	genus.RuminococcaceaeNK4A214group.id.11358	MR Egger	13	-0.313366	2.10248	0.884215		-4.43423	3.8075	0.730982	0.0118641	45.0378	0.731 (0.012-45.038)
ASQ2fp	finn-b-I9_HYPTENSPUL_EXNONE	"Hypertension, Pulmonary Arterial" (no controls excluded) || id:finn-b-I9_HYPTENSPUL_EXNONE	genus.RuminococcaceaeNK4A214group.id.11358	Weighted median	13	0.687381	0.819654	0.40168		-0.91914	2.2939	1.9885	0.398862	9.91355	1.989 (0.399-9.914)
ASQ2fp	finn-b-I9_HYPTENSPUL_EXNONE	"Hypertension, Pulmonary Arterial" (no controls excluded) || id:finn-b-I9_HYPTENSPUL_EXNONE	genus.RuminococcaceaeNK4A214group.id.11358	Inverse variance weighted (fixed effects)	13	0.536545	0.637963	0.400332	0.866072	-0.713862	1.78695	1.71009	0.489749	5.97122	1.71 (0.49-5.971)
ASQ2fp	finn-b-I9_HYPTENSPUL_EXNONE	"Hypertension, Pulmonary Arterial" (no controls excluded) || id:finn-b-I9_HYPTENSPUL_EXNONE	genus.RuminococcaceaeNK4A214group.id.11358	Simple mode	13	0.0167373	1.26384	0.989651		-2.46038	2.49385	1.01688	0.0854025	12.1079	1.017 (0.085-12.108)
ASQ2fp	finn-b-I9_HYPTENSPUL_EXNONE	"Hypertension, Pulmonary Arterial" (no controls excluded) || id:finn-b-I9_HYPTENSPUL_EXNONE	genus.RuminococcaceaeNK4A214group.id.11358	Weighted mode	13	0.523926	1.16706	0.661484		-1.76352	2.81137	1.68864	0.171441	16.6327	1.689 (0.171-16.633)
aToCrK	finn-b-I9_HYPTENSPUL_EXNONE	"Hypertension, Pulmonary Arterial" (no controls excluded) || id:finn-b-I9_HYPTENSPUL_EXNONE	genus.Anaerotruncus.id.2054	MR Egger	13	-0.298657	2.25928	0.89722		-4.72684	4.12953	0.741814	0.00885439	62.1486	0.742 (0.009-62.149)
aToCrK	finn-b-I9_HYPTENSPUL_EXNONE	"Hypertension, Pulmonary Arterial" (no controls excluded) || id:finn-b-I9_HYPTENSPUL_EXNONE	genus.Anaerotruncus.id.2054	Weighted median	13	-0.407697	0.993611	0.681572		-2.35517	1.53978	0.66518	0.094877	4.66356	0.665 (0.095-4.664)
aToCrK	finn-b-I9_HYPTENSPUL_EXNONE	"Hypertension, Pulmonary Arterial" (no controls excluded) || id:finn-b-I9_HYPTENSPUL_EXNONE	genus.Anaerotruncus.id.2054	Inverse variance weighted (fixed effects)	13	-0.132477	0.676909	0.844839	0.939616	-1.45922	1.19427	0.875923	0.232418	3.30113	0.876 (0.232-3.301)
aToCrK	finn-b-I9_HYPTENSPUL_EXNONE	"Hypertension, Pulmonary Arterial" (no controls excluded) || id:finn-b-I9_HYPTENSPUL_EXNONE	genus.Anaerotruncus.id.2054	Simple mode	13	-1.41199	1.78211	0.44356		-4.90493	2.08095	0.243658	0.00740999	8.01207	0.244 (0.007-8.012)
aToCrK	finn-b-I9_HYPTENSPUL_EXNONE	"Hypertension, Pulmonary Arterial" (no controls excluded) || id:finn-b-I9_HYPTENSPUL_EXNONE	genus.Anaerotruncus.id.2054	Weighted mode	13	-1.74461	2.05512	0.412546		-5.77264	2.28342	0.174713	0.00311152	9.81016	0.175 (0.003-9.81)
B5jn0Y	finn-b-I9_HYPTENSPUL_EXNONE	"Hypertension, Pulmonary Arterial" (no controls excluded) || id:finn-b-I9_HYPTENSPUL_EXNONE	genus.Roseburia.id.2012	MR Egger	14	3.12323	2.33352	0.205566		-1.45046	7.69692	22.7196	0.234462	2201.56	22.72 (0.234-2201.559)
B5jn0Y	finn-b-I9_HYPTENSPUL_EXNONE	"Hypertension, Pulmonary Arterial" (no controls excluded) || id:finn-b-I9_HYPTENSPUL_EXNONE	genus.Roseburia.id.2012	Weighted median	14	-0.691884	0.961415	0.471739		-2.57626	1.19249	0.500632	0.0760581	3.29528	0.501 (0.076-3.295)
B5jn0Y	finn-b-I9_HYPTENSPUL_EXNONE	"Hypertension, Pulmonary Arterial" (no controls excluded) || id:finn-b-I9_HYPTENSPUL_EXNONE	genus.Roseburia.id.2012	Inverse variance weighted (fixed effects)	14	-0.31091	0.679601	0.64732	0.866072	-1.64293	1.02111	0.73278	0.193413	2.77627	0.733 (0.193-2.776)
B5jn0Y	finn-b-I9_HYPTENSPUL_EXNONE	"Hypertension, Pulmonary Arterial" (no controls excluded) || id:finn-b-I9_HYPTENSPUL_EXNONE	genus.Roseburia.id.2012	Simple mode	14	-1.46103	1.788	0.428576		-4.96552	2.04346	0.231997	0.00697434	7.71723	0.232 (0.007-7.717)
B5jn0Y	finn-b-I9_HYPTENSPUL_EXNONE	"Hypertension, Pulmonary Arterial" (no controls excluded) || id:finn-b-I9_HYPTENSPUL_EXNONE	genus.Roseburia.id.2012	Weighted mode	14	-1.29837	1.75004	0.471333		-4.72844	2.1317	0.272976	0.00884022	8.42917	0.273 (0.009-8.429)
BiKMtW	finn-b-I9_HYPTENSPUL_EXNONE	"Hypertension, Pulmonary Arterial" (no controls excluded) || id:finn-b-I9_HYPTENSPUL_EXNONE	genus.Sutterella.id.2896	MR Egger	12	1.11858	3.54046	0.758542		-5.82072	8.05788	3.0605	0.00296547	3158.58	3.061 (0.003-3158.582)
BiKMtW	finn-b-I9_HYPTENSPUL_EXNONE	"Hypertension, Pulmonary Arterial" (no controls excluded) || id:finn-b-I9_HYPTENSPUL_EXNONE	genus.Sutterella.id.2896	Weighted median	12	1.36086	0.924437	0.140995		-0.451037	3.17276	3.89954	0.636967	23.8732	3.9 (0.637-23.873)
BiKMtW	finn-b-I9_HYPTENSPUL_EXNONE	"Hypertension, Pulmonary Arterial" (no controls excluded) || id:finn-b-I9_HYPTENSPUL_EXNONE	genus.Sutterella.id.2896	Inverse variance weighted (fixed effects)	12	0.733853	0.629581	0.243768	0.865713	-0.500126	1.96783	2.08309	0.606454	7.15514	2.083 (0.606-7.155)
BiKMtW	finn-b-I9_HYPTENSPUL_EXNONE	"Hypertension, Pulmonary Arterial" (no controls excluded) || id:finn-b-I9_HYPTENSPUL_EXNONE	genus.Sutterella.id.2896	Simple mode	12	2.39969	1.75579	0.198993		-1.04166	5.84104	11.0198	0.35287	344.137	11.02 (0.353-344.137)
BiKMtW	finn-b-I9_HYPTENSPUL_EXNONE	"Hypertension, Pulmonary Arterial" (no controls excluded) || id:finn-b-I9_HYPTENSPUL_EXNONE	genus.Sutterella.id.2896	Weighted mode	12	2.11723	1.57687	0.206426		-0.973433	5.2079	8.3081	0.377784	182.709	8.308 (0.378-182.709)
BLC7wV	finn-b-I9_HYPTENSPUL_EXNONE	"Hypertension, Pulmonary Arterial" (no controls excluded) || id:finn-b-I9_HYPTENSPUL_EXNONE	genus.RuminococcaceaeUCG013.id.11370	MR Egger	12	0.40151	1.91645	0.838259		-3.35474	4.15776	1.49408	0.0349185	63.9281	1.494 (0.035-63.928)
BLC7wV	finn-b-I9_HYPTENSPUL_EXNONE	"Hypertension, Pulmonary Arterial" (no controls excluded) || id:finn-b-I9_HYPTENSPUL_EXNONE	genus.RuminococcaceaeUCG013.id.11370	Weighted median	12	-0.623101	0.974277	0.522464		-2.53268	1.28648	0.536279	0.0794454	3.62003	0.536 (0.079-3.62)
BLC7wV	finn-b-I9_HYPTENSPUL_EXNONE	"Hypertension, Pulmonary Arterial" (no controls excluded) || id:finn-b-I9_HYPTENSPUL_EXNONE	genus.RuminococcaceaeUCG013.id.11370	Inverse variance weighted (fixed effects)	12	-0.80721	0.674782	0.231598	0.865713	-2.12978	0.515363	0.446101	0.118863	1.67425	0.446 (0.119-1.674)
BLC7wV	finn-b-I9_HYPTENSPUL_EXNONE	"Hypertension, Pulmonary Arterial" (no controls excluded) || id:finn-b-I9_HYPTENSPUL_EXNONE	genus.RuminococcaceaeUCG013.id.11370	Simple mode	12	-1.68157	1.69918	0.34362		-5.01196	1.64881	0.186081	0.00665782	5.20081	0.186 (0.007-5.201)
BLC7wV	finn-b-I9_HYPTENSPUL_EXNONE	"Hypertension, Pulmonary Arterial" (no controls excluded) || id:finn-b-I9_HYPTENSPUL_EXNONE	genus.RuminococcaceaeUCG013.id.11370	Weighted mode	12	-0.906605	1.44986	0.544524		-3.74833	1.93512	0.403893	0.0235571	6.92486	0.404 (0.024-6.925)
Bt0kEx	finn-b-I9_HYPTENSPUL_EXNONE	"Hypertension, Pulmonary Arterial" (no controls excluded) || id:finn-b-I9_HYPTENSPUL_EXNONE	genus.LachnospiraceaeNK4A136group.id.11319	MR Egger	15	0.192832	1.08834	0.862098		-1.94031	2.32597	1.21268	0.14366	10.2366	1.213 (0.144-10.237)
Bt0kEx	finn-b-I9_HYPTENSPUL_EXNONE	"Hypertension, Pulmonary Arterial" (no controls excluded) || id:finn-b-I9_HYPTENSPUL_EXNONE	genus.LachnospiraceaeNK4A136group.id.11319	Weighted median	15	0.634587	0.814679	0.436014		-0.962183	2.23136	1.88624	0.382058	9.3125	1.886 (0.382-9.312)
Bt0kEx	finn-b-I9_HYPTENSPUL_EXNONE	"Hypertension, Pulmonary Arterial" (no controls excluded) || id:finn-b-I9_HYPTENSPUL_EXNONE	genus.LachnospiraceaeNK4A136group.id.11319	Inverse variance weighted (fixed effects)	15	0.381973	0.543989	0.482573	0.866072	-0.684246	1.44819	1.46517	0.504471	4.25541	1.465 (0.504-4.255)
Bt0kEx	finn-b-I9_HYPTENSPUL_EXNONE	"Hypertension, Pulmonary Arterial" (no controls excluded) || id:finn-b-I9_HYPTENSPUL_EXNONE	genus.LachnospiraceaeNK4A136group.id.11319	Simple mode	15	-0.686522	1.25041	0.591628		-3.13732	1.76427	0.503324	0.0433991	5.83733	0.503 (0.043-5.837)
Bt0kEx	finn-b-I9_HYPTENSPUL_EXNONE	"Hypertension, Pulmonary Arterial" (no controls excluded) || id:finn-b-I9_HYPTENSPUL_EXNONE	genus.LachnospiraceaeNK4A136group.id.11319	Weighted mode	15	0.468946	0.919136	0.617858		-1.33256	2.27045	1.59831	0.263801	9.68378	1.598 (0.264-9.684)
c62fwk	finn-b-I9_HYPTENSPUL_EXNONE	"Hypertension, Pulmonary Arterial" (no controls excluded) || id:finn-b-I9_HYPTENSPUL_EXNONE	genus.Sellimonas.id.14369	MR Egger	9	-3.72298	2.07532	0.11591		-7.79062	0.344652	0.0241617	0.000413596	1.4115	0.024 (0-1.411)
c62fwk	finn-b-I9_HYPTENSPUL_EXNONE	"Hypertension, Pulmonary Arterial" (no controls excluded) || id:finn-b-I9_HYPTENSPUL_EXNONE	genus.Sellimonas.id.14369	Weighted median	9	-0.367549	0.49131	0.4544		-1.33052	0.595419	0.692429	0.26434	1.81379	0.692 (0.264-1.814)
c62fwk	finn-b-I9_HYPTENSPUL_EXNONE	"Hypertension, Pulmonary Arterial" (no controls excluded) || id:finn-b-I9_HYPTENSPUL_EXNONE	genus.Sellimonas.id.14369	Inverse variance weighted (fixed effects)	9	-0.368384	0.345846	0.2868	0.865713	-1.04624	0.309474	0.691852	0.351256	1.36271	0.692 (0.351-1.363)
c62fwk	finn-b-I9_HYPTENSPUL_EXNONE	"Hypertension, Pulmonary Arterial" (no controls excluded) || id:finn-b-I9_HYPTENSPUL_EXNONE	genus.Sellimonas.id.14369	Simple mode	9	-1.01191	0.759008	0.219178		-2.49957	0.475742	0.363523	0.0821203	1.60921	0.364 (0.082-1.609)
c62fwk	finn-b-I9_HYPTENSPUL_EXNONE	"Hypertension, Pulmonary Arterial" (no controls excluded) || id:finn-b-I9_HYPTENSPUL_EXNONE	genus.Sellimonas.id.14369	Weighted mode	9	-0.852043	0.676331	0.243249		-2.17765	0.473567	0.426543	0.113307	1.60571	0.427 (0.113-1.606)
cqFLTQ	finn-b-I9_HYPTENSPUL_EXNONE	"Hypertension, Pulmonary Arterial" (no controls excluded) || id:finn-b-I9_HYPTENSPUL_EXNONE	genus.Coprococcus1.id.11301	MR Egger	12	2.25653	1.65444	0.202502		-0.986168	5.49922	9.54988	0.373003	244.502	9.55 (0.373-244.502)
cqFLTQ	finn-b-I9_HYPTENSPUL_EXNONE	"Hypertension, Pulmonary Arterial" (no controls excluded) || id:finn-b-I9_HYPTENSPUL_EXNONE	genus.Coprococcus1.id.11301	Weighted median	12	-0.794518	0.908164	0.381649		-2.57452	0.985484	0.451799	0.0761905	2.67911	0.452 (0.076-2.679)
cqFLTQ	finn-b-I9_HYPTENSPUL_EXNONE	"Hypertension, Pulmonary Arterial" (no controls excluded) || id:finn-b-I9_HYPTENSPUL_EXNONE	genus.Coprococcus1.id.11301	Inverse variance weighted (fixed effects)	12	-0.32085	0.652473	0.6229	0.866072	-1.5997	0.957997	0.725532	0.201958	2.60647	0.726 (0.202-2.606)
cqFLTQ	finn-b-I9_HYPTENSPUL_EXNONE	"Hypertension, Pulmonary Arterial" (no controls excluded) || id:finn-b-I9_HYPTENSPUL_EXNONE	genus.Coprococcus1.id.11301	Simple mode	12	-1.67432	1.71683	0.350401		-5.0393	1.69066	0.187436	0.00647827	5.42308	0.187 (0.006-5.423)
cqFLTQ	finn-b-I9_HYPTENSPUL_EXNONE	"Hypertension, Pulmonary Arterial" (no controls excluded) || id:finn-b-I9_HYPTENSPUL_EXNONE	genus.Coprococcus1.id.11301	Weighted mode	12	-1.56556	1.72713	0.384123		-4.95073	1.81961	0.208971	0.00707821	6.16948	0.209 (0.007-6.169)
E1ZDX3	finn-b-I9_HYPTENSPUL_EXNONE	"Hypertension, Pulmonary Arterial" (no controls excluded) || id:finn-b-I9_HYPTENSPUL_EXNONE	genus.Oxalobacter.id.2978	MR Egger	11	-2.30487	1.75211	0.220871		-5.739	1.12926	0.0997715	0.00321798	3.09336	0.1 (0.003-3.093)
E1ZDX3	finn-b-I9_HYPTENSPUL_EXNONE	"Hypertension, Pulmonary Arterial" (no controls excluded) || id:finn-b-I9_HYPTENSPUL_EXNONE	genus.Oxalobacter.id.2978	Weighted median	11	-0.0200611	0.509462	0.96859		-1.01861	0.978485	0.980139	0.361098	2.66042	0.98 (0.361-2.66)
E1ZDX3	finn-b-I9_HYPTENSPUL_EXNONE	"Hypertension, Pulmonary Arterial" (no controls excluded) || id:finn-b-I9_HYPTENSPUL_EXNONE	genus.Oxalobacter.id.2978	Inverse variance weighted (fixed effects)	11	-0.158544	0.373348	0.671089	0.882722	-0.890306	0.573219	0.853386	0.41053	1.77397	0.853 (0.411-1.774)
E1ZDX3	finn-b-I9_HYPTENSPUL_EXNONE	"Hypertension, Pulmonary Arterial" (no controls excluded) || id:finn-b-I9_HYPTENSPUL_EXNONE	genus.Oxalobacter.id.2978	Simple mode	11	0.0267966	0.792201	0.973682		-1.52592	1.57951	1.02716	0.217422	4.85258	1.027 (0.217-4.853)
E1ZDX3	finn-b-I9_HYPTENSPUL_EXNONE	"Hypertension, Pulmonary Arterial" (no controls excluded) || id:finn-b-I9_HYPTENSPUL_EXNONE	genus.Oxalobacter.id.2978	Weighted mode	11	0.0555163	0.81978	0.947343		-1.55125	1.66228	1.05709	0.211982	5.27134	1.057 (0.212-5.271)
e5mJnF	finn-b-I9_HYPTENSPUL_EXNONE	"Hypertension, Pulmonary Arterial" (no controls excluded) || id:finn-b-I9_HYPTENSPUL_EXNONE	genus.Dorea.id.1997	MR Egger	10	2.72692	2.46572	0.300901		-2.10589	7.55973	15.2858	0.121738	1919.34	15.286 (0.122-1919.335)
e5mJnF	finn-b-I9_HYPTENSPUL_EXNONE	"Hypertension, Pulmonary Arterial" (no controls excluded) || id:finn-b-I9_HYPTENSPUL_EXNONE	genus.Dorea.id.1997	Weighted median	10	0.145618	1.12157	0.896698		-2.05266	2.3439	1.15675	0.128393	10.4218	1.157 (0.128-10.422)
e5mJnF	finn-b-I9_HYPTENSPUL_EXNONE	"Hypertension, Pulmonary Arterial" (no controls excluded) || id:finn-b-I9_HYPTENSPUL_EXNONE	genus.Dorea.id.1997	Inverse variance weighted (fixed effects)	10	0.771926	0.813287	0.342548	0.866072	-0.822117	2.36597	2.16393	0.4395	10.6544	2.164 (0.44-10.654)
e5mJnF	finn-b-I9_HYPTENSPUL_EXNONE	"Hypertension, Pulmonary Arterial" (no controls excluded) || id:finn-b-I9_HYPTENSPUL_EXNONE	genus.Dorea.id.1997	Simple mode	10	-0.640432	1.76141	0.724558		-4.0928	2.81193	0.527065	0.0166925	16.6421	0.527 (0.017-16.642)
e5mJnF	finn-b-I9_HYPTENSPUL_EXNONE	"Hypertension, Pulmonary Arterial" (no controls excluded) || id:finn-b-I9_HYPTENSPUL_EXNONE	genus.Dorea.id.1997	Weighted mode	10	-0.320919	1.53035	0.83857		-3.32041	2.67857	0.725482	0.0361381	14.5642	0.725 (0.036-14.564)
ebP4zV	finn-b-I9_HYPTENSPUL_EXNONE	"Hypertension, Pulmonary Arterial" (no controls excluded) || id:finn-b-I9_HYPTENSPUL_EXNONE	genus.Ruminococcus1.id.11373	MR Egger	10	-2.03073	1.84531	0.303129		-5.64753	1.58607	0.131239	0.0035262	4.88451	0.131 (0.004-4.885)
ebP4zV	finn-b-I9_HYPTENSPUL_EXNONE	"Hypertension, Pulmonary Arterial" (no controls excluded) || id:finn-b-I9_HYPTENSPUL_EXNONE	genus.Ruminococcus1.id.11373	Weighted median	10	-0.588797	0.883056	0.504918		-2.31959	1.14199	0.554994	0.0983141	3.13301	0.555 (0.098-3.133)
ebP4zV	finn-b-I9_HYPTENSPUL_EXNONE	"Hypertension, Pulmonary Arterial" (no controls excluded) || id:finn-b-I9_HYPTENSPUL_EXNONE	genus.Ruminococcus1.id.11373	Inverse variance weighted (fixed effects)	10	-0.129882	0.693599	0.851458	0.939616	-1.48934	1.22957	0.878199	0.225522	3.41976	0.878 (0.226-3.42)
ebP4zV	finn-b-I9_HYPTENSPUL_EXNONE	"Hypertension, Pulmonary Arterial" (no controls excluded) || id:finn-b-I9_HYPTENSPUL_EXNONE	genus.Ruminococcus1.id.11373	Simple mode	10	-0.701589	1.41904	0.63286		-3.48291	2.07974	0.495797	0.0307178	8.00236	0.496 (0.031-8.002)
ebP4zV	finn-b-I9_HYPTENSPUL_EXNONE	"Hypertension, Pulmonary Arterial" (no controls excluded) || id:finn-b-I9_HYPTENSPUL_EXNONE	genus.Ruminococcus1.id.11373	Weighted mode	10	-0.821333	1.24992	0.527555		-3.27117	1.62851	0.439845	0.0379618	5.09627	0.44 (0.038-5.096)
FT7OrH	finn-b-I9_HYPTENSPUL_EXNONE	"Hypertension, Pulmonary Arterial" (no controls excluded) || id:finn-b-I9_HYPTENSPUL_EXNONE	genus.Actinomyces.id.423	MR Egger	7	-0.458585	1.42873	0.761212		-3.2589	2.34173	0.632177	0.0384307	10.3992	0.632 (0.038-10.399)
FT7OrH	finn-b-I9_HYPTENSPUL_EXNONE	"Hypertension, Pulmonary Arterial" (no controls excluded) || id:finn-b-I9_HYPTENSPUL_EXNONE	genus.Actinomyces.id.423	Weighted median	7	-0.803303	0.750617	0.284533		-2.27451	0.667905	0.447847	0.102847	1.95015	0.448 (0.103-1.95)
FT7OrH	finn-b-I9_HYPTENSPUL_EXNONE	"Hypertension, Pulmonary Arterial" (no controls excluded) || id:finn-b-I9_HYPTENSPUL_EXNONE	genus.Actinomyces.id.423	Inverse variance weighted (fixed effects)	7	-0.514909	0.587052	0.380426	0.866072	-1.66553	0.635712	0.597555	0.18909	1.88837	0.598 (0.189-1.888)
FT7OrH	finn-b-I9_HYPTENSPUL_EXNONE	"Hypertension, Pulmonary Arterial" (no controls excluded) || id:finn-b-I9_HYPTENSPUL_EXNONE	genus.Actinomyces.id.423	Simple mode	7	-1.28513	1.15412	0.308097		-3.54719	0.976944	0.276616	0.0288053	2.65633	0.277 (0.029-2.656)
FT7OrH	finn-b-I9_HYPTENSPUL_EXNONE	"Hypertension, Pulmonary Arterial" (no controls excluded) || id:finn-b-I9_HYPTENSPUL_EXNONE	genus.Actinomyces.id.423	Weighted mode	7	-1.28513	1.06939	0.274741		-3.38112	0.810874	0.276616	0.0340092	2.24987	0.277 (0.034-2.25)
GNp2YQ	finn-b-I9_HYPTENSPUL_EXNONE	"Hypertension, Pulmonary Arterial" (no controls excluded) || id:finn-b-I9_HYPTENSPUL_EXNONE	genus..Ruminococcusgauvreauiigroup.id.11342	MR Egger	12	1.88334	2.57521	0.48136		-3.16407	6.93074	6.57543	0.0422536	1023.26	6.575 (0.042-1023.256)
GNp2YQ	finn-b-I9_HYPTENSPUL_EXNONE	"Hypertension, Pulmonary Arterial" (no controls excluded) || id:finn-b-I9_HYPTENSPUL_EXNONE	genus..Ruminococcusgauvreauiigroup.id.11342	Weighted median	12	0.0974191	0.83891	0.907553		-1.54684	1.74168	1.10232	0.212919	5.70694	1.102 (0.213-5.707)
GNp2YQ	finn-b-I9_HYPTENSPUL_EXNONE	"Hypertension, Pulmonary Arterial" (no controls excluded) || id:finn-b-I9_HYPTENSPUL_EXNONE	genus..Ruminococcusgauvreauiigroup.id.11342	Inverse variance weighted (fixed effects)	12	0.425911	0.622	0.493506	0.866072	-0.79321	1.64503	1.53098	0.45239	5.18117	1.531 (0.452-5.181)
GNp2YQ	finn-b-I9_HYPTENSPUL_EXNONE	"Hypertension, Pulmonary Arterial" (no controls excluded) || id:finn-b-I9_HYPTENSPUL_EXNONE	genus..Ruminococcusgauvreauiigroup.id.11342	Simple mode	12	-0.570967	1.2458	0.655648		-3.01273	1.87079	0.564979	0.0491575	6.49343	0.565 (0.049-6.493)
GNp2YQ	finn-b-I9_HYPTENSPUL_EXNONE	"Hypertension, Pulmonary Arterial" (no controls excluded) || id:finn-b-I9_HYPTENSPUL_EXNONE	genus..Ruminococcusgauvreauiigroup.id.11342	Weighted mode	12	-0.452161	1.19232	0.711737		-2.78911	1.88479	0.636251	0.0614757	6.58498	0.636 (0.061-6.585)
hUph1f	finn-b-I9_HYPTENSPUL_EXNONE	"Hypertension, Pulmonary Arterial" (no controls excluded) || id:finn-b-I9_HYPTENSPUL_EXNONE	genus.RikenellaceaeRC9gutgroup.id.11191	MR Egger	11	-3.75699	2.12757	0.111231		-7.92704	0.413052	0.0233539	0.000360854	1.51142	0.023 (0-1.511)
hUph1f	finn-b-I9_HYPTENSPUL_EXNONE	"Hypertension, Pulmonary Arterial" (no controls excluded) || id:finn-b-I9_HYPTENSPUL_EXNONE	genus.RikenellaceaeRC9gutgroup.id.11191	Weighted median	11	0.315136	0.479202	0.510778		-0.624101	1.25437	1.37045	0.535743	3.50564	1.37 (0.536-3.506)
hUph1f	finn-b-I9_HYPTENSPUL_EXNONE	"Hypertension, Pulmonary Arterial" (no controls excluded) || id:finn-b-I9_HYPTENSPUL_EXNONE	genus.RikenellaceaeRC9gutgroup.id.11191	Inverse variance weighted (fixed effects)	11	0.155886	0.341172	0.647735	0.866072	-0.512812	0.824583	1.16869	0.598809	2.28093	1.169 (0.599-2.281)
hUph1f	finn-b-I9_HYPTENSPUL_EXNONE	"Hypertension, Pulmonary Arterial" (no controls excluded) || id:finn-b-I9_HYPTENSPUL_EXNONE	genus.RikenellaceaeRC9gutgroup.id.11191	Simple mode	11	0.106545	0.796274	0.896211		-1.45415	1.66724	1.11243	0.233598	5.29754	1.112 (0.234-5.298)
hUph1f	finn-b-I9_HYPTENSPUL_EXNONE	"Hypertension, Pulmonary Arterial" (no controls excluded) || id:finn-b-I9_HYPTENSPUL_EXNONE	genus.RikenellaceaeRC9gutgroup.id.11191	Weighted mode	11	0.200251	0.715041	0.785143		-1.20123	1.60173	1.22171	0.300824	4.96162	1.222 (0.301-4.962)
I2CEyx	finn-b-I9_HYPTENSPUL_EXNONE	"Hypertension, Pulmonary Arterial" (no controls excluded) || id:finn-b-I9_HYPTENSPUL_EXNONE	genus.Tyzzerella3.id.11335	MR Egger	13	-2.48268	2.26667	0.296789		-6.92536	1.96	0.0835191	0.00098255	7.09933	0.084 (0.001-7.099)
I2CEyx	finn-b-I9_HYPTENSPUL_EXNONE	"Hypertension, Pulmonary Arterial" (no controls excluded) || id:finn-b-I9_HYPTENSPUL_EXNONE	genus.Tyzzerella3.id.11335	Weighted median	13	0.18692	0.504664	0.711096		-0.802221	1.17606	1.20553	0.448332	3.24158	1.206 (0.448-3.242)
I2CEyx	finn-b-I9_HYPTENSPUL_EXNONE	"Hypertension, Pulmonary Arterial" (no controls excluded) || id:finn-b-I9_HYPTENSPUL_EXNONE	genus.Tyzzerella3.id.11335	Inverse variance weighted (fixed effects)	13	0.147016	0.393809	0.708912	0.888005	-0.62485	0.918882	1.15837	0.535342	2.50649	1.158 (0.535-2.506)
I2CEyx	finn-b-I9_HYPTENSPUL_EXNONE	"Hypertension, Pulmonary Arterial" (no controls excluded) || id:finn-b-I9_HYPTENSPUL_EXNONE	genus.Tyzzerella3.id.11335	Simple mode	13	0.288477	0.82704	0.733278		-1.33252	1.90948	1.33439	0.263811	6.74955	1.334 (0.264-6.75)
I2CEyx	finn-b-I9_HYPTENSPUL_EXNONE	"Hypertension, Pulmonary Arterial" (no controls excluded) || id:finn-b-I9_HYPTENSPUL_EXNONE	genus.Tyzzerella3.id.11335	Weighted mode	13	0.328045	0.778293	0.680847		-1.19741	1.8535	1.38825	0.301975	6.38212	1.388 (0.302-6.382)
I5XXsr	finn-b-I9_HYPTENSPUL_EXNONE	"Hypertension, Pulmonary Arterial" (no controls excluded) || id:finn-b-I9_HYPTENSPUL_EXNONE	genus.Prevotella9.id.11183	MR Egger	15	-1.57512	1.33347	0.258678		-4.18873	1.03849	0.206983	0.0151656	2.82496	0.207 (0.015-2.825)
I5XXsr	finn-b-I9_HYPTENSPUL_EXNONE	"Hypertension, Pulmonary Arterial" (no controls excluded) || id:finn-b-I9_HYPTENSPUL_EXNONE	genus.Prevotella9.id.11183	Weighted median	15	-0.431867	0.646827	0.504344		-1.69965	0.835914	0.649296	0.182748	2.30692	0.649 (0.183-2.307)
I5XXsr	finn-b-I9_HYPTENSPUL_EXNONE	"Hypertension, Pulmonary Arterial" (no controls excluded) || id:finn-b-I9_HYPTENSPUL_EXNONE	genus.Prevotella9.id.11183	Inverse variance weighted (fixed effects)	15	-0.231802	0.456581	0.61167	0.866072	-1.1267	0.663096	0.793103	0.324101	1.94079	0.793 (0.324-1.941)
I5XXsr	finn-b-I9_HYPTENSPUL_EXNONE	"Hypertension, Pulmonary Arterial" (no controls excluded) || id:finn-b-I9_HYPTENSPUL_EXNONE	genus.Prevotella9.id.11183	Simple mode	15	-0.904013	1.03952	0.399162		-2.94148	1.13346	0.404941	0.0527875	3.10637	0.405 (0.053-3.106)
I5XXsr	finn-b-I9_HYPTENSPUL_EXNONE	"Hypertension, Pulmonary Arterial" (no controls excluded) || id:finn-b-I9_HYPTENSPUL_EXNONE	genus.Prevotella9.id.11183	Weighted mode	15	-0.638243	0.97397	0.522897		-2.54722	1.27074	0.528219	0.0782987	3.56348	0.528 (0.078-3.563)
iAhkfC	finn-b-I9_HYPTENSPUL_EXNONE	"Hypertension, Pulmonary Arterial" (no controls excluded) || id:finn-b-I9_HYPTENSPUL_EXNONE	genus.Erysipelatoclostridium.id.11381	MR Egger	15	3.46733	1.88066	0.088139		-0.218772	7.15343	32.051	0.803505	1278.48	32.051 (0.804-1278.485)
iAhkfC	finn-b-I9_HYPTENSPUL_EXNONE	"Hypertension, Pulmonary Arterial" (no controls excluded) || id:finn-b-I9_HYPTENSPUL_EXNONE	genus.Erysipelatoclostridium.id.11381	Weighted median	15	1.17057	0.638928	0.0669387		-0.0817283	2.42287	3.22383	0.921522	11.2782	3.224 (0.922-11.278)
iAhkfC	finn-b-I9_HYPTENSPUL_EXNONE	"Hypertension, Pulmonary Arterial" (no controls excluded) || id:finn-b-I9_HYPTENSPUL_EXNONE	genus.Erysipelatoclostridium.id.11381	Inverse variance weighted (fixed effects)	15	0.943311	0.480304	0.0495314	0.764279	0.00191593	1.88471	2.56847	1.00192	6.58442	2.568 (1.002-6.584)
iAhkfC	finn-b-I9_HYPTENSPUL_EXNONE	"Hypertension, Pulmonary Arterial" (no controls excluded) || id:finn-b-I9_HYPTENSPUL_EXNONE	genus.Erysipelatoclostridium.id.11381	Simple mode	15	1.71355	1.28386	0.203282		-0.802826	4.22992	5.54862	0.448061	68.712	5.549 (0.448-68.712)
iAhkfC	finn-b-I9_HYPTENSPUL_EXNONE	"Hypertension, Pulmonary Arterial" (no controls excluded) || id:finn-b-I9_HYPTENSPUL_EXNONE	genus.Erysipelatoclostridium.id.11381	Weighted mode	15	1.75979	1.273	0.188508		-0.735296	4.25487	5.81119	0.479364	70.4474	5.811 (0.479-70.447)
iMGTCD	finn-b-I9_HYPTENSPUL_EXNONE	"Hypertension, Pulmonary Arterial" (no controls excluded) || id:finn-b-I9_HYPTENSPUL_EXNONE	genus.Ruminiclostridium5.id.11355	MR Egger	11	4.05659	3.34365	0.255926		-2.49698	10.6101	57.7767	0.0823336	40544.1	57.777 (0.082-40544.131)
iMGTCD	finn-b-I9_HYPTENSPUL_EXNONE	"Hypertension, Pulmonary Arterial" (no controls excluded) || id:finn-b-I9_HYPTENSPUL_EXNONE	genus.Ruminiclostridium5.id.11355	Weighted median	11	0.661244	1.08404	0.541876		-1.46348	2.78597	1.9372	0.231429	16.2155	1.937 (0.231-16.215)
iMGTCD	finn-b-I9_HYPTENSPUL_EXNONE	"Hypertension, Pulmonary Arterial" (no controls excluded) || id:finn-b-I9_HYPTENSPUL_EXNONE	genus.Ruminiclostridium5.id.11355	Inverse variance weighted (fixed effects)	11	0.139697	0.752687	0.85276	0.939616	-1.33557	1.61496	1.14992	0.263008	5.0277	1.15 (0.263-5.028)
iMGTCD	finn-b-I9_HYPTENSPUL_EXNONE	"Hypertension, Pulmonary Arterial" (no controls excluded) || id:finn-b-I9_HYPTENSPUL_EXNONE	genus.Ruminiclostridium5.id.11355	Simple mode	11	1.90784	1.97632	0.357136		-1.96576	5.78144	6.73852	0.14005	324.225	6.739 (0.14-324.225)
iMGTCD	finn-b-I9_HYPTENSPUL_EXNONE	"Hypertension, Pulmonary Arterial" (no controls excluded) || id:finn-b-I9_HYPTENSPUL_EXNONE	genus.Ruminiclostridium5.id.11355	Weighted mode	11	1.90784	1.92413	0.344811		-1.86346	5.67914	6.73852	0.155135	292.697	6.739 (0.155-292.697)
iwPbIH	finn-b-I9_HYPTENSPUL_EXNONE	"Hypertension, Pulmonary Arterial" (no controls excluded) || id:finn-b-I9_HYPTENSPUL_EXNONE	genus.Ruminiclostridium6.id.11356	MR Egger	15	-1.86523	1.44694	0.219833		-4.70123	0.970762	0.15486	0.00908412	2.63995	0.155 (0.009-2.64)
iwPbIH	finn-b-I9_HYPTENSPUL_EXNONE	"Hypertension, Pulmonary Arterial" (no controls excluded) || id:finn-b-I9_HYPTENSPUL_EXNONE	genus.Ruminiclostridium6.id.11356	Weighted median	15	-0.867695	0.788979	0.271432		-2.41409	0.678703	0.419918	0.0894484	1.97132	0.42 (0.089-1.971)
iwPbIH	finn-b-I9_HYPTENSPUL_EXNONE	"Hypertension, Pulmonary Arterial" (no controls excluded) || id:finn-b-I9_HYPTENSPUL_EXNONE	genus.Ruminiclostridium6.id.11356	Inverse variance weighted (fixed effects)	15	-1.05406	0.583082	0.0706476	0.764279	-2.1969	0.0887826	0.34852	0.111147	1.09284	0.349 (0.111-1.093)
iwPbIH	finn-b-I9_HYPTENSPUL_EXNONE	"Hypertension, Pulmonary Arterial" (no controls excluded) || id:finn-b-I9_HYPTENSPUL_EXNONE	genus.Ruminiclostridium6.id.11356	Simple mode	15	-1.16408	1.2693	0.374615		-3.6519	1.32374	0.312209	0.0259418	3.75744	0.312 (0.026-3.757)
iwPbIH	finn-b-I9_HYPTENSPUL_EXNONE	"Hypertension, Pulmonary Arterial" (no controls excluded) || id:finn-b-I9_HYPTENSPUL_EXNONE	genus.Ruminiclostridium6.id.11356	Weighted mode	15	-0.940838	1.04195	0.381822		-2.98306	1.10139	0.390301	0.0506375	3.00834	0.39 (0.051-3.008)
j4g0ZV	finn-b-I9_HYPTENSPUL_EXNONE	"Hypertension, Pulmonary Arterial" (no controls excluded) || id:finn-b-I9_HYPTENSPUL_EXNONE	genus.CandidatusSoleaferrea.id.11350	MR Egger	10	12.4147	5.50135	0.0540019		1.63211	23.1974	246409	5.11466	1.18712e+10	246408.827 (5.115-11871232736.828)
j4g0ZV	finn-b-I9_HYPTENSPUL_EXNONE	"Hypertension, Pulmonary Arterial" (no controls excluded) || id:finn-b-I9_HYPTENSPUL_EXNONE	genus.CandidatusSoleaferrea.id.11350	Weighted median	10	-0.352399	0.678705	0.603605		-1.68266	0.977863	0.702999	0.185879	2.65877	0.703 (0.186-2.659)
j4g0ZV	finn-b-I9_HYPTENSPUL_EXNONE	"Hypertension, Pulmonary Arterial" (no controls excluded) || id:finn-b-I9_HYPTENSPUL_EXNONE	genus.CandidatusSoleaferrea.id.11350	Inverse variance weighted (fixed effects)	10	0.220421	0.475971	0.643295	0.866072	-0.712483	1.15332	1.2466	0.490425	3.16871	1.247 (0.49-3.169)
j4g0ZV	finn-b-I9_HYPTENSPUL_EXNONE	"Hypertension, Pulmonary Arterial" (no controls excluded) || id:finn-b-I9_HYPTENSPUL_EXNONE	genus.CandidatusSoleaferrea.id.11350	Simple mode	10	-0.364357	1.03852	0.733779		-2.39986	1.67115	0.694643	0.0907307	5.31825	0.695 (0.091-5.318)
j4g0ZV	finn-b-I9_HYPTENSPUL_EXNONE	"Hypertension, Pulmonary Arterial" (no controls excluded) || id:finn-b-I9_HYPTENSPUL_EXNONE	genus.CandidatusSoleaferrea.id.11350	Weighted mode	10	-0.364357	1.00268	0.724707		-2.32961	1.60089	0.694643	0.0973339	4.95746	0.695 (0.097-4.957)
j87dXS	finn-b-I9_HYPTENSPUL_EXNONE	"Hypertension, Pulmonary Arterial" (no controls excluded) || id:finn-b-I9_HYPTENSPUL_EXNONE	genus.Eisenbergiella.id.11304	MR Egger	11	-2.33773	3.19641	0.483164		-8.60269	3.92723	0.0965464	0.000183611	50.766	0.097 (0-50.766)
j87dXS	finn-b-I9_HYPTENSPUL_EXNONE	"Hypertension, Pulmonary Arterial" (no controls excluded) || id:finn-b-I9_HYPTENSPUL_EXNONE	genus.Eisenbergiella.id.11304	Weighted median	11	0.66612	0.571251	0.243585		-0.453532	1.78577	1.94667	0.63538	5.96418	1.947 (0.635-5.964)
j87dXS	finn-b-I9_HYPTENSPUL_EXNONE	"Hypertension, Pulmonary Arterial" (no controls excluded) || id:finn-b-I9_HYPTENSPUL_EXNONE	genus.Eisenbergiella.id.11304	Inverse variance weighted (fixed effects)	11	0.488285	0.43272	0.259147	0.865713	-0.359846	1.33642	1.62952	0.697784	3.80538	1.63 (0.698-3.805)
j87dXS	finn-b-I9_HYPTENSPUL_EXNONE	"Hypertension, Pulmonary Arterial" (no controls excluded) || id:finn-b-I9_HYPTENSPUL_EXNONE	genus.Eisenbergiella.id.11304	Simple mode	11	1.14258	1.02297	0.290143		-0.86244	3.1476	3.13485	0.422131	23.2801	3.135 (0.422-23.28)
j87dXS	finn-b-I9_HYPTENSPUL_EXNONE	"Hypertension, Pulmonary Arterial" (no controls excluded) || id:finn-b-I9_HYPTENSPUL_EXNONE	genus.Eisenbergiella.id.11304	Weighted mode	11	1.14258	0.973536	0.267734		-0.76555	3.05071	3.13485	0.465078	21.1303	3.135 (0.465-21.13)
JHChB7	finn-b-I9_HYPTENSPUL_EXNONE	"Hypertension, Pulmonary Arterial" (no controls excluded) || id:finn-b-I9_HYPTENSPUL_EXNONE	genus.Adlercreutzia.id.812	MR Egger	8	1.27895	2.82555	0.666716		-4.25912	6.81702	3.59285	0.0141347	913.257	3.593 (0.014-913.257)
JHChB7	finn-b-I9_HYPTENSPUL_EXNONE	"Hypertension, Pulmonary Arterial" (no controls excluded) || id:finn-b-I9_HYPTENSPUL_EXNONE	genus.Adlercreutzia.id.812	Weighted median	8	-0.988171	0.782486	0.206639		-2.52184	0.545502	0.372257	0.0803114	1.72547	0.372 (0.08-1.725)
JHChB7	finn-b-I9_HYPTENSPUL_EXNONE	"Hypertension, Pulmonary Arterial" (no controls excluded) || id:finn-b-I9_HYPTENSPUL_EXNONE	genus.Adlercreutzia.id.812	Inverse variance weighted (fixed effects)	8	-0.798855	0.631518	0.20588	0.865713	-2.03663	0.438921	0.449844	0.130468	1.55103	0.45 (0.13-1.551)
JHChB7	finn-b-I9_HYPTENSPUL_EXNONE	"Hypertension, Pulmonary Arterial" (no controls excluded) || id:finn-b-I9_HYPTENSPUL_EXNONE	genus.Adlercreutzia.id.812	Simple mode	8	-1.2903	1.2471	0.335254		-3.73462	1.15403	0.275189	0.0238822	3.17094	0.275 (0.024-3.171)
JHChB7	finn-b-I9_HYPTENSPUL_EXNONE	"Hypertension, Pulmonary Arterial" (no controls excluded) || id:finn-b-I9_HYPTENSPUL_EXNONE	genus.Adlercreutzia.id.812	Weighted mode	8	-1.21123	1.29309	0.380098		-3.74569	1.32323	0.29783	0.0236192	3.75553	0.298 (0.024-3.756)
jJC3Fm	finn-b-I9_HYPTENSPUL_EXNONE	"Hypertension, Pulmonary Arterial" (no controls excluded) || id:finn-b-I9_HYPTENSPUL_EXNONE	genus.Enterorhabdus.id.820	MR Egger	6	-0.0949406	1.82356	0.960975		-3.66912	3.47924	0.909427	0.0254989	32.435	0.909 (0.025-32.435)
jJC3Fm	finn-b-I9_HYPTENSPUL_EXNONE	"Hypertension, Pulmonary Arterial" (no controls excluded) || id:finn-b-I9_HYPTENSPUL_EXNONE	genus.Enterorhabdus.id.820	Weighted median	6	-0.771362	0.894435	0.388466		-2.52445	0.98173	0.462383	0.080102	2.66907	0.462 (0.08-2.669)
jJC3Fm	finn-b-I9_HYPTENSPUL_EXNONE	"Hypertension, Pulmonary Arterial" (no controls excluded) || id:finn-b-I9_HYPTENSPUL_EXNONE	genus.Enterorhabdus.id.820	Inverse variance weighted (fixed effects)	6	-0.0303094	0.692958	0.965112	0.977445	-1.38851	1.32789	0.970145	0.249448	3.77307	0.97 (0.249-3.773)
jJC3Fm	finn-b-I9_HYPTENSPUL_EXNONE	"Hypertension, Pulmonary Arterial" (no controls excluded) || id:finn-b-I9_HYPTENSPUL_EXNONE	genus.Enterorhabdus.id.820	Simple mode	6	-0.745767	1.2149	0.566164		-3.12697	1.63544	0.47437	0.0438504	5.1317	0.474 (0.044-5.132)
jJC3Fm	finn-b-I9_HYPTENSPUL_EXNONE	"Hypertension, Pulmonary Arterial" (no controls excluded) || id:finn-b-I9_HYPTENSPUL_EXNONE	genus.Enterorhabdus.id.820	Weighted mode	6	-0.821905	1.09282	0.48587		-2.96383	1.32002	0.439593	0.0516207	3.74351	0.44 (0.052-3.744)
jUcEpg	finn-b-I9_HYPTENSPUL_EXNONE	"Hypertension, Pulmonary Arterial" (no controls excluded) || id:finn-b-I9_HYPTENSPUL_EXNONE	genus.Butyricimonas.id.945	MR Egger	13	-0.0330639	2.07587	0.987577		-4.10177	4.03565	0.967477	0.0165433	56.5794	0.967 (0.017-56.579)
jUcEpg	finn-b-I9_HYPTENSPUL_EXNONE	"Hypertension, Pulmonary Arterial" (no controls excluded) || id:finn-b-I9_HYPTENSPUL_EXNONE	genus.Butyricimonas.id.945	Weighted median	13	0.623713	0.75905	0.411247		-0.864025	2.11145	1.86584	0.421462	8.26022	1.866 (0.421-8.26)
jUcEpg	finn-b-I9_HYPTENSPUL_EXNONE	"Hypertension, Pulmonary Arterial" (no controls excluded) || id:finn-b-I9_HYPTENSPUL_EXNONE	genus.Butyricimonas.id.945	Inverse variance weighted (fixed effects)	13	0.695018	0.58554	0.23524	0.865713	-0.452641	1.84268	2.00375	0.635947	6.31342	2.004 (0.636-6.313)
jUcEpg	finn-b-I9_HYPTENSPUL_EXNONE	"Hypertension, Pulmonary Arterial" (no controls excluded) || id:finn-b-I9_HYPTENSPUL_EXNONE	genus.Butyricimonas.id.945	Simple mode	13	1.26012	1.33037	0.362224		-1.3474	3.86763	3.52583	0.259915	47.8291	3.526 (0.26-47.829)
jUcEpg	finn-b-I9_HYPTENSPUL_EXNONE	"Hypertension, Pulmonary Arterial" (no controls excluded) || id:finn-b-I9_HYPTENSPUL_EXNONE	genus.Butyricimonas.id.945	Weighted mode	13	0.426017	1.15506	0.718682		-1.8379	2.68993	1.53115	0.159151	14.7307	1.531 (0.159-14.731)
kjA5PB	finn-b-I9_HYPTENSPUL_EXNONE	"Hypertension, Pulmonary Arterial" (no controls excluded) || id:finn-b-I9_HYPTENSPUL_EXNONE	genus.RuminococcaceaeUCG010.id.11367	MR Egger	6	1.04554	2.22499	0.662893		-3.31543	5.40652	2.84495	0.0363183	222.855	2.845 (0.036-222.855)
kjA5PB	finn-b-I9_HYPTENSPUL_EXNONE	"Hypertension, Pulmonary Arterial" (no controls excluded) || id:finn-b-I9_HYPTENSPUL_EXNONE	genus.RuminococcaceaeUCG010.id.11367	Weighted median	6	1.77845	1.03993	0.0872341		-0.259803	3.81671	5.92069	0.771203	45.4545	5.921 (0.771-45.454)
kjA5PB	finn-b-I9_HYPTENSPUL_EXNONE	"Hypertension, Pulmonary Arterial" (no controls excluded) || id:finn-b-I9_HYPTENSPUL_EXNONE	genus.RuminococcaceaeUCG010.id.11367	Inverse variance weighted (fixed effects)	6	1.75962	0.810516	0.0299324	0.764279	0.171005	3.34823	5.81021	1.1865	28.4523	5.81 (1.186-28.452)
kjA5PB	finn-b-I9_HYPTENSPUL_EXNONE	"Hypertension, Pulmonary Arterial" (no controls excluded) || id:finn-b-I9_HYPTENSPUL_EXNONE	genus.RuminococcaceaeUCG010.id.11367	Simple mode	6	2.39327	1.36972	0.141018		-0.291381	5.07792	10.9493	0.747231	160.441	10.949 (0.747-160.441)
kjA5PB	finn-b-I9_HYPTENSPUL_EXNONE	"Hypertension, Pulmonary Arterial" (no controls excluded) || id:finn-b-I9_HYPTENSPUL_EXNONE	genus.RuminococcaceaeUCG010.id.11367	Weighted mode	6	1.70567	1.1931	0.212217		-0.632805	4.04414	5.50505	0.5311	57.0618	5.505 (0.531-57.062)
LCZ8yH	finn-b-I9_HYPTENSPUL_EXNONE	"Hypertension, Pulmonary Arterial" (no controls excluded) || id:finn-b-I9_HYPTENSPUL_EXNONE	genus.Prevotella7.id.11182	MR Egger	11	0.956768	2.05976	0.653318		-3.08035	4.99389	2.60327	0.045943	147.509	2.603 (0.046-147.509)
LCZ8yH	finn-b-I9_HYPTENSPUL_EXNONE	"Hypertension, Pulmonary Arterial" (no controls excluded) || id:finn-b-I9_HYPTENSPUL_EXNONE	genus.Prevotella7.id.11182	Weighted median	11	0.089629	0.441635	0.839176		-0.775976	0.955234	1.09377	0.460254	2.59928	1.094 (0.46-2.599)
LCZ8yH	finn-b-I9_HYPTENSPUL_EXNONE	"Hypertension, Pulmonary Arterial" (no controls excluded) || id:finn-b-I9_HYPTENSPUL_EXNONE	genus.Prevotella7.id.11182	Inverse variance weighted (fixed effects)	11	-0.225447	0.355394	0.525848	0.866072	-0.922019	0.471126	0.79816	0.397715	1.6018	0.798 (0.398-1.602)
LCZ8yH	finn-b-I9_HYPTENSPUL_EXNONE	"Hypertension, Pulmonary Arterial" (no controls excluded) || id:finn-b-I9_HYPTENSPUL_EXNONE	genus.Prevotella7.id.11182	Simple mode	11	0.304176	0.750052	0.693621		-1.16593	1.77428	1.35551	0.311634	5.89603	1.356 (0.312-5.896)
LCZ8yH	finn-b-I9_HYPTENSPUL_EXNONE	"Hypertension, Pulmonary Arterial" (no controls excluded) || id:finn-b-I9_HYPTENSPUL_EXNONE	genus.Prevotella7.id.11182	Weighted mode	11	0.304176	0.743616	0.691126		-1.15331	1.76166	1.35551	0.31559	5.82212	1.356 (0.316-5.822)
lJcL8y	finn-b-I9_HYPTENSPUL_EXNONE	"Hypertension, Pulmonary Arterial" (no controls excluded) || id:finn-b-I9_HYPTENSPUL_EXNONE	genus.RuminococcaceaeUCG003.id.11361	MR Egger	12	3.26859	2.03166	0.138733		-0.71347	7.25065	26.2743	0.489941	1409.02	26.274 (0.49-1409.021)
lJcL8y	finn-b-I9_HYPTENSPUL_EXNONE	"Hypertension, Pulmonary Arterial" (no controls excluded) || id:finn-b-I9_HYPTENSPUL_EXNONE	genus.RuminococcaceaeUCG003.id.11361	Weighted median	12	0.452392	0.8233	0.582672		-1.16128	2.06606	1.57207	0.313086	7.89367	1.572 (0.313-7.894)
lJcL8y	finn-b-I9_HYPTENSPUL_EXNONE	"Hypertension, Pulmonary Arterial" (no controls excluded) || id:finn-b-I9_HYPTENSPUL_EXNONE	genus.RuminococcaceaeUCG003.id.11361	Inverse variance weighted (fixed effects)	12	0.386853	0.619688	0.532449	0.866072	-0.827735	1.60144	1.47234	0.437038	4.96018	1.472 (0.437-4.96)
lJcL8y	finn-b-I9_HYPTENSPUL_EXNONE	"Hypertension, Pulmonary Arterial" (no controls excluded) || id:finn-b-I9_HYPTENSPUL_EXNONE	genus.RuminococcaceaeUCG003.id.11361	Simple mode	12	0.116053	1.318	0.931418		-2.46722	2.69932	1.12306	0.0848204	14.8697	1.123 (0.085-14.87)
lJcL8y	finn-b-I9_HYPTENSPUL_EXNONE	"Hypertension, Pulmonary Arterial" (no controls excluded) || id:finn-b-I9_HYPTENSPUL_EXNONE	genus.RuminococcaceaeUCG003.id.11361	Weighted mode	12	0.291006	1.29211	0.825939		-2.24153	2.82354	1.33777	0.106296	16.8363	1.338 (0.106-16.836)
LKYg6S	finn-b-I9_HYPTENSPUL_EXNONE	"Hypertension, Pulmonary Arterial" (no controls excluded) || id:finn-b-I9_HYPTENSPUL_EXNONE	genus.Terrisporobacter.id.11348	MR Egger	5	-0.987551	2.22103	0.686704		-5.34077	3.36566	0.372488	0.0047922	28.9527	0.372 (0.005-28.953)
LKYg6S	finn-b-I9_HYPTENSPUL_EXNONE	"Hypertension, Pulmonary Arterial" (no controls excluded) || id:finn-b-I9_HYPTENSPUL_EXNONE	genus.Terrisporobacter.id.11348	Weighted median	5	-0.423403	0.91853	0.64483		-2.22372	1.37692	0.654815	0.108206	3.96267	0.655 (0.108-3.963)
LKYg6S	finn-b-I9_HYPTENSPUL_EXNONE	"Hypertension, Pulmonary Arterial" (no controls excluded) || id:finn-b-I9_HYPTENSPUL_EXNONE	genus.Terrisporobacter.id.11348	Inverse variance weighted (fixed effects)	5	-0.29308	0.731213	0.688558	0.888005	-1.72626	1.1401	0.745963	0.177949	3.12707	0.746 (0.178-3.127)
LKYg6S	finn-b-I9_HYPTENSPUL_EXNONE	"Hypertension, Pulmonary Arterial" (no controls excluded) || id:finn-b-I9_HYPTENSPUL_EXNONE	genus.Terrisporobacter.id.11348	Simple mode	5	-0.691663	1.23862	0.606341		-3.11936	1.73603	0.500742	0.0441855	5.67478	0.501 (0.044-5.675)
LKYg6S	finn-b-I9_HYPTENSPUL_EXNONE	"Hypertension, Pulmonary Arterial" (no controls excluded) || id:finn-b-I9_HYPTENSPUL_EXNONE	genus.Terrisporobacter.id.11348	Weighted mode	5	-0.776925	1.17362	0.544171		-3.07723	1.52338	0.459818	0.0460869	4.58769	0.46 (0.046-4.588)
MpL626	finn-b-I9_HYPTENSPUL_EXNONE	"Hypertension, Pulmonary Arterial" (no controls excluded) || id:finn-b-I9_HYPTENSPUL_EXNONE	genus.Lachnoclostridium.id.11308	MR Egger	13	0.89359	2.44661	0.72186		-3.90176	5.68894	2.44389	0.0202064	295.58	2.444 (0.02-295.58)
MpL626	finn-b-I9_HYPTENSPUL_EXNONE	"Hypertension, Pulmonary Arterial" (no controls excluded) || id:finn-b-I9_HYPTENSPUL_EXNONE	genus.Lachnoclostridium.id.11308	Weighted median	13	-0.763189	0.973165	0.432903		-2.67059	1.14422	0.466178	0.0692112	3.13998	0.466 (0.069-3.14)
MpL626	finn-b-I9_HYPTENSPUL_EXNONE	"Hypertension, Pulmonary Arterial" (no controls excluded) || id:finn-b-I9_HYPTENSPUL_EXNONE	genus.Lachnoclostridium.id.11308	Inverse variance weighted (fixed effects)	13	-0.801323	0.688094	0.244199	0.865713	-2.14999	0.547341	0.448735	0.116486	1.72865	0.449 (0.116-1.729)
MpL626	finn-b-I9_HYPTENSPUL_EXNONE	"Hypertension, Pulmonary Arterial" (no controls excluded) || id:finn-b-I9_HYPTENSPUL_EXNONE	genus.Lachnoclostridium.id.11308	Simple mode	13	-3.03657	1.79453	0.116402		-6.55385	0.480703	0.0479992	0.00142463	1.61721	0.048 (0.001-1.617)
MpL626	finn-b-I9_HYPTENSPUL_EXNONE	"Hypertension, Pulmonary Arterial" (no controls excluded) || id:finn-b-I9_HYPTENSPUL_EXNONE	genus.Lachnoclostridium.id.11308	Weighted mode	13	0.316227	1.69329	0.854974		-3.00262	3.63508	1.37194	0.0496568	37.9047	1.372 (0.05-37.905)
mz9jd0	finn-b-I9_HYPTENSPUL_EXNONE	"Hypertension, Pulmonary Arterial" (no controls excluded) || id:finn-b-I9_HYPTENSPUL_EXNONE	genus.Barnesiella.id.944	MR Egger	13	-4.21332	3.14646	0.207563		-10.3804	1.95374	0.0147972	3.10357e-05	7.05504	0.015 (0-7.055)
mz9jd0	finn-b-I9_HYPTENSPUL_EXNONE	"Hypertension, Pulmonary Arterial" (no controls excluded) || id:finn-b-I9_HYPTENSPUL_EXNONE	genus.Barnesiella.id.944	Weighted median	13	1.11026	0.92185	0.228443		-0.69657	2.91708	3.03514	0.498292	18.4873	3.035 (0.498-18.487)
mz9jd0	finn-b-I9_HYPTENSPUL_EXNONE	"Hypertension, Pulmonary Arterial" (no controls excluded) || id:finn-b-I9_HYPTENSPUL_EXNONE	genus.Barnesiella.id.944	Inverse variance weighted (fixed effects)	13	0.721777	0.633947	0.254893	0.865713	-0.520759	1.96431	2.05809	0.594069	7.13002	2.058 (0.594-7.13)
mz9jd0	finn-b-I9_HYPTENSPUL_EXNONE	"Hypertension, Pulmonary Arterial" (no controls excluded) || id:finn-b-I9_HYPTENSPUL_EXNONE	genus.Barnesiella.id.944	Simple mode	13	1.40173	1.80335	0.452039		-2.13284	4.9363	4.06222	0.118501	139.253	4.062 (0.119-139.253)
mz9jd0	finn-b-I9_HYPTENSPUL_EXNONE	"Hypertension, Pulmonary Arterial" (no controls excluded) || id:finn-b-I9_HYPTENSPUL_EXNONE	genus.Barnesiella.id.944	Weighted mode	13	1.24951	1.67421	0.469838		-2.03194	4.53097	3.48865	0.131081	92.8486	3.489 (0.131-92.849)
nIesEv	finn-b-I9_HYPTENSPUL_EXNONE	"Hypertension, Pulmonary Arterial" (no controls excluded) || id:finn-b-I9_HYPTENSPUL_EXNONE	genus.Peptococcus.id.2037	MR Egger	12	2.0869	1.57289	0.214075		-0.995963	5.16977	8.05992	0.369368	175.874	8.06 (0.369-175.874)
nIesEv	finn-b-I9_HYPTENSPUL_EXNONE	"Hypertension, Pulmonary Arterial" (no controls excluded) || id:finn-b-I9_HYPTENSPUL_EXNONE	genus.Peptococcus.id.2037	Weighted median	12	0.431744	0.538681	0.422852		-0.624071	1.48756	1.53994	0.535759	4.42627	1.54 (0.536-4.426)
nIesEv	finn-b-I9_HYPTENSPUL_EXNONE	"Hypertension, Pulmonary Arterial" (no controls excluded) || id:finn-b-I9_HYPTENSPUL_EXNONE	genus.Peptococcus.id.2037	Inverse variance weighted (fixed effects)	12	-0.0213425	0.396797	0.957105	0.977445	-0.799064	0.756379	0.978884	0.44975	2.13055	0.979 (0.45-2.131)
nIesEv	finn-b-I9_HYPTENSPUL_EXNONE	"Hypertension, Pulmonary Arterial" (no controls excluded) || id:finn-b-I9_HYPTENSPUL_EXNONE	genus.Peptococcus.id.2037	Simple mode	12	0.561362	0.875399	0.534484		-1.15442	2.27715	1.75306	0.31524	9.74881	1.753 (0.315-9.749)
nIesEv	finn-b-I9_HYPTENSPUL_EXNONE	"Hypertension, Pulmonary Arterial" (no controls excluded) || id:finn-b-I9_HYPTENSPUL_EXNONE	genus.Peptococcus.id.2037	Weighted mode	12	0.561362	0.765327	0.478599		-0.938678	2.0614	1.75306	0.391145	7.85699	1.753 (0.391-7.857)
nnD7ru	finn-b-I9_HYPTENSPUL_EXNONE	"Hypertension, Pulmonary Arterial" (no controls excluded) || id:finn-b-I9_HYPTENSPUL_EXNONE	genus..Eubacteriumoxidoreducensgroup.id.11339	MR Egger	5	0.108951	3.84619	0.97918		-7.42959	7.64749	1.11511	0.000593431	2095.38	1.115 (0.001-2095.384)
nnD7ru	finn-b-I9_HYPTENSPUL_EXNONE	"Hypertension, Pulmonary Arterial" (no controls excluded) || id:finn-b-I9_HYPTENSPUL_EXNONE	genus..Eubacteriumoxidoreducensgroup.id.11339	Weighted median	5	0.554663	0.884305	0.530508		-1.17857	2.2879	1.74135	0.307717	9.85423	1.741 (0.308-9.854)
nnD7ru	finn-b-I9_HYPTENSPUL_EXNONE	"Hypertension, Pulmonary Arterial" (no controls excluded) || id:finn-b-I9_HYPTENSPUL_EXNONE	genus..Eubacteriumoxidoreducensgroup.id.11339	Inverse variance weighted (fixed effects)	5	0.90642	0.62675	0.148115	0.865713	-0.322011	2.13485	2.47545	0.724691	8.45579	2.475 (0.725-8.456)
nnD7ru	finn-b-I9_HYPTENSPUL_EXNONE	"Hypertension, Pulmonary Arterial" (no controls excluded) || id:finn-b-I9_HYPTENSPUL_EXNONE	genus..Eubacteriumoxidoreducensgroup.id.11339	Simple mode	5	0.532322	1.08354	0.648966		-1.59142	2.65607	1.70288	0.203635	14.2402	1.703 (0.204-14.24)
nnD7ru	finn-b-I9_HYPTENSPUL_EXNONE	"Hypertension, Pulmonary Arterial" (no controls excluded) || id:finn-b-I9_HYPTENSPUL_EXNONE	genus..Eubacteriumoxidoreducensgroup.id.11339	Weighted mode	5	0.588827	1.06361	0.609332		-1.49585	2.6735	1.80187	0.224058	14.4907	1.802 (0.224-14.491)
NqdTjG	finn-b-I9_HYPTENSPUL_EXNONE	"Hypertension, Pulmonary Arterial" (no controls excluded) || id:finn-b-I9_HYPTENSPUL_EXNONE	genus.FamilyXIIIAD3011group.id.11293	MR Egger	13	-0.957993	3.27501	0.775336		-7.37702	5.46104	0.383662	0.000625462	235.341	0.384 (0.001-235.341)
NqdTjG	finn-b-I9_HYPTENSPUL_EXNONE	"Hypertension, Pulmonary Arterial" (no controls excluded) || id:finn-b-I9_HYPTENSPUL_EXNONE	genus.FamilyXIIIAD3011group.id.11293	Weighted median	13	1.84086	0.938602	0.0498465		0.0012006	3.68052	6.30196	1.0012	39.667	6.302 (1.001-39.667)
NqdTjG	finn-b-I9_HYPTENSPUL_EXNONE	"Hypertension, Pulmonary Arterial" (no controls excluded) || id:finn-b-I9_HYPTENSPUL_EXNONE	genus.FamilyXIIIAD3011group.id.11293	Inverse variance weighted (fixed effects)	13	1.16238	0.636747	0.067925	0.764279	-0.0856399	2.41041	3.19755	0.917925	11.1385	3.198 (0.918-11.138)
NqdTjG	finn-b-I9_HYPTENSPUL_EXNONE	"Hypertension, Pulmonary Arterial" (no controls excluded) || id:finn-b-I9_HYPTENSPUL_EXNONE	genus.FamilyXIIIAD3011group.id.11293	Simple mode	13	2.4869	1.70273	0.169825		-0.850453	5.82425	12.0239	0.427221	338.408	12.024 (0.427-338.408)
NqdTjG	finn-b-I9_HYPTENSPUL_EXNONE	"Hypertension, Pulmonary Arterial" (no controls excluded) || id:finn-b-I9_HYPTENSPUL_EXNONE	genus.FamilyXIIIAD3011group.id.11293	Weighted mode	13	2.36445	1.57543	0.159246		-0.723396	5.4523	10.6382	0.485102	233.295	10.638 (0.485-233.295)
OhSZ6N	finn-b-I9_HYPTENSPUL_EXNONE	"Hypertension, Pulmonary Arterial" (no controls excluded) || id:finn-b-I9_HYPTENSPUL_EXNONE	genus.RuminococcaceaeUCG002.id.11360	MR Egger	22	1.00515	1.35052	0.465368		-1.64186	3.65216	2.73232	0.193619	38.558	2.732 (0.194-38.558)
OhSZ6N	finn-b-I9_HYPTENSPUL_EXNONE	"Hypertension, Pulmonary Arterial" (no controls excluded) || id:finn-b-I9_HYPTENSPUL_EXNONE	genus.RuminococcaceaeUCG002.id.11360	Weighted median	22	0.470872	0.711598	0.508156		-0.923859	1.8656	1.60139	0.396984	6.45984	1.601 (0.397-6.46)
OhSZ6N	finn-b-I9_HYPTENSPUL_EXNONE	"Hypertension, Pulmonary Arterial" (no controls excluded) || id:finn-b-I9_HYPTENSPUL_EXNONE	genus.RuminococcaceaeUCG002.id.11360	Inverse variance weighted (fixed effects)	22	0.389125	0.481386	0.418893	0.866072	-0.554391	1.33264	1.47569	0.574422	3.79104	1.476 (0.574-3.791)
OhSZ6N	finn-b-I9_HYPTENSPUL_EXNONE	"Hypertension, Pulmonary Arterial" (no controls excluded) || id:finn-b-I9_HYPTENSPUL_EXNONE	genus.RuminococcaceaeUCG002.id.11360	Simple mode	22	0.24833	1.3097	0.851437		-2.31869	2.81535	1.28188	0.0984026	16.699	1.282 (0.098-16.699)
OhSZ6N	finn-b-I9_HYPTENSPUL_EXNONE	"Hypertension, Pulmonary Arterial" (no controls excluded) || id:finn-b-I9_HYPTENSPUL_EXNONE	genus.RuminococcaceaeUCG002.id.11360	Weighted mode	22	0.564196	1.08177	0.607441		-1.55607	2.68446	1.75803	0.210963	14.6503	1.758 (0.211-14.65)
olDlSu	finn-b-I9_HYPTENSPUL_EXNONE	"Hypertension, Pulmonary Arterial" (no controls excluded) || id:finn-b-I9_HYPTENSPUL_EXNONE	genus..Eubacteriumnodatumgroup.id.11297	MR Egger	11	-0.698312	1.63345	0.679057		-3.89988	2.50326	0.497424	0.0202443	12.2222	0.497 (0.02-12.222)
olDlSu	finn-b-I9_HYPTENSPUL_EXNONE	"Hypertension, Pulmonary Arterial" (no controls excluded) || id:finn-b-I9_HYPTENSPUL_EXNONE	genus..Eubacteriumnodatumgroup.id.11297	Weighted median	11	0.375794	0.475419	0.429266		-0.556027	1.30761	1.45615	0.573483	3.69734	1.456 (0.573-3.697)
olDlSu	finn-b-I9_HYPTENSPUL_EXNONE	"Hypertension, Pulmonary Arterial" (no controls excluded) || id:finn-b-I9_HYPTENSPUL_EXNONE	genus..Eubacteriumnodatumgroup.id.11297	Inverse variance weighted (fixed effects)	11	0.265423	0.341899	0.43756	0.866072	-0.404699	0.935545	1.30398	0.667178	2.5486	1.304 (0.667-2.549)
olDlSu	finn-b-I9_HYPTENSPUL_EXNONE	"Hypertension, Pulmonary Arterial" (no controls excluded) || id:finn-b-I9_HYPTENSPUL_EXNONE	genus..Eubacteriumnodatumgroup.id.11297	Simple mode	11	0.558894	0.713463	0.451573		-0.839493	1.95728	1.74874	0.431929	7.08005	1.749 (0.432-7.08)
olDlSu	finn-b-I9_HYPTENSPUL_EXNONE	"Hypertension, Pulmonary Arterial" (no controls excluded) || id:finn-b-I9_HYPTENSPUL_EXNONE	genus..Eubacteriumnodatumgroup.id.11297	Weighted mode	11	0.477736	0.72578	0.525248		-0.944793	1.90027	1.61242	0.38876	6.68767	1.612 (0.389-6.688)
OtCSo3	finn-b-I9_HYPTENSPUL_EXNONE	"Hypertension, Pulmonary Arterial" (no controls excluded) || id:finn-b-I9_HYPTENSPUL_EXNONE	genus.Alloprevotella.id.961	MR Egger	6	1.68079	4.01918	0.697282		-6.1968	9.55839	5.36982	0.00203593	14163.1	5.37 (0.002-14163.076)
OtCSo3	finn-b-I9_HYPTENSPUL_EXNONE	"Hypertension, Pulmonary Arterial" (no controls excluded) || id:finn-b-I9_HYPTENSPUL_EXNONE	genus.Alloprevotella.id.961	Weighted median	6	-0.264192	0.510328	0.604674		-1.26444	0.736051	0.767826	0.282399	2.08767	0.768 (0.282-2.088)
OtCSo3	finn-b-I9_HYPTENSPUL_EXNONE	"Hypertension, Pulmonary Arterial" (no controls excluded) || id:finn-b-I9_HYPTENSPUL_EXNONE	genus.Alloprevotella.id.961	Inverse variance weighted (fixed effects)	6	-0.25936	0.431897	0.548164	0.866072	-1.10588	0.587157	0.771545	0.330921	1.79887	0.772 (0.331-1.799)
OtCSo3	finn-b-I9_HYPTENSPUL_EXNONE	"Hypertension, Pulmonary Arterial" (no controls excluded) || id:finn-b-I9_HYPTENSPUL_EXNONE	genus.Alloprevotella.id.961	Simple mode	6	-0.480214	0.753536	0.551975		-1.95714	0.996715	0.618651	0.141261	2.70937	0.619 (0.141-2.709)
OtCSo3	finn-b-I9_HYPTENSPUL_EXNONE	"Hypertension, Pulmonary Arterial" (no controls excluded) || id:finn-b-I9_HYPTENSPUL_EXNONE	genus.Alloprevotella.id.961	Weighted mode	6	-0.467247	0.759603	0.56539		-1.95607	1.02157	0.626725	0.141413	2.77757	0.627 (0.141-2.778)
P9709V	finn-b-I9_HYPTENSPUL_EXNONE	"Hypertension, Pulmonary Arterial" (no controls excluded) || id:finn-b-I9_HYPTENSPUL_EXNONE	genus..Eubacteriumhalliigroup.id.11338	MR Egger	16	-0.74414	1.0962	0.508308		-2.89269	1.4044	0.475143	0.0554272	4.0731	0.475 (0.055-4.073)
P9709V	finn-b-I9_HYPTENSPUL_EXNONE	"Hypertension, Pulmonary Arterial" (no controls excluded) || id:finn-b-I9_HYPTENSPUL_EXNONE	genus..Eubacteriumhalliigroup.id.11338	Weighted median	16	-0.876674	0.737882	0.234796		-2.32292	0.569574	0.416165	0.0979867	1.76751	0.416 (0.098-1.768)
P9709V	finn-b-I9_HYPTENSPUL_EXNONE	"Hypertension, Pulmonary Arterial" (no controls excluded) || id:finn-b-I9_HYPTENSPUL_EXNONE	genus..Eubacteriumhalliigroup.id.11338	Inverse variance weighted (fixed effects)	16	-0.315961	0.53186	0.552466	0.866072	-1.35841	0.726485	0.729088	0.25707	2.0678	0.729 (0.257-2.068)
P9709V	finn-b-I9_HYPTENSPUL_EXNONE	"Hypertension, Pulmonary Arterial" (no controls excluded) || id:finn-b-I9_HYPTENSPUL_EXNONE	genus..Eubacteriumhalliigroup.id.11338	Simple mode	16	-1.34503	1.02606	0.209616		-3.3561	0.666043	0.260532	0.0348709	1.94652	0.261 (0.035-1.947)
P9709V	finn-b-I9_HYPTENSPUL_EXNONE	"Hypertension, Pulmonary Arterial" (no controls excluded) || id:finn-b-I9_HYPTENSPUL_EXNONE	genus..Eubacteriumhalliigroup.id.11338	Weighted mode	16	-1.31929	1.05789	0.231484		-3.39276	0.754177	0.267324	0.0336157	2.12586	0.267 (0.034-2.126)
pCXx5P	finn-b-I9_HYPTENSPUL_EXNONE	"Hypertension, Pulmonary Arterial" (no controls excluded) || id:finn-b-I9_HYPTENSPUL_EXNONE	genus.Phascolarctobacterium.id.2168	MR Egger	9	2.83014	3.14862	0.398596		-3.34116	9.00143	16.9478	0.0353957	8114.72	16.948 (0.035-8114.717)
pCXx5P	finn-b-I9_HYPTENSPUL_EXNONE	"Hypertension, Pulmonary Arterial" (no controls excluded) || id:finn-b-I9_HYPTENSPUL_EXNONE	genus.Phascolarctobacterium.id.2168	Weighted median	9	0.207193	0.915947	0.821041		-1.58806	2.00245	1.23022	0.204321	7.40718	1.23 (0.204-7.407)
pCXx5P	finn-b-I9_HYPTENSPUL_EXNONE	"Hypertension, Pulmonary Arterial" (no controls excluded) || id:finn-b-I9_HYPTENSPUL_EXNONE	genus.Phascolarctobacterium.id.2168	Inverse variance weighted (fixed effects)	9	0.226855	0.674769	0.736723	0.894592	-1.09569	1.5494	1.25465	0.334308	4.70866	1.255 (0.334-4.709)
pCXx5P	finn-b-I9_HYPTENSPUL_EXNONE	"Hypertension, Pulmonary Arterial" (no controls excluded) || id:finn-b-I9_HYPTENSPUL_EXNONE	genus.Phascolarctobacterium.id.2168	Simple mode	9	-0.201421	1.42066	0.890759		-2.98591	2.58307	0.817568	0.0504935	13.2377	0.818 (0.05-13.238)
pCXx5P	finn-b-I9_HYPTENSPUL_EXNONE	"Hypertension, Pulmonary Arterial" (no controls excluded) || id:finn-b-I9_HYPTENSPUL_EXNONE	genus.Phascolarctobacterium.id.2168	Weighted mode	9	-0.029807	1.29488	0.982199		-2.56777	2.50816	0.970633	0.0767063	12.2823	0.971 (0.077-12.282)
PGlGHi	finn-b-I9_HYPTENSPUL_EXNONE	"Hypertension, Pulmonary Arterial" (no controls excluded) || id:finn-b-I9_HYPTENSPUL_EXNONE	genus.LachnospiraceaeUCG008.id.11328	MR Egger	11	-4.54612	2.36957	0.0872597		-9.19048	0.0982312	0.0106083	0.000102006	1.10322	0.011 (0-1.103)
PGlGHi	finn-b-I9_HYPTENSPUL_EXNONE	"Hypertension, Pulmonary Arterial" (no controls excluded) || id:finn-b-I9_HYPTENSPUL_EXNONE	genus.LachnospiraceaeUCG008.id.11328	Weighted median	11	-0.607797	0.604565	0.31473		-1.79275	0.577151	0.544549	0.166502	1.78096	0.545 (0.167-1.781)
PGlGHi	finn-b-I9_HYPTENSPUL_EXNONE	"Hypertension, Pulmonary Arterial" (no controls excluded) || id:finn-b-I9_HYPTENSPUL_EXNONE	genus.LachnospiraceaeUCG008.id.11328	Inverse variance weighted (fixed effects)	11	-0.509249	0.461132	0.269444	0.865713	-1.41307	0.39457	0.600947	0.243395	1.48375	0.601 (0.243-1.484)
PGlGHi	finn-b-I9_HYPTENSPUL_EXNONE	"Hypertension, Pulmonary Arterial" (no controls excluded) || id:finn-b-I9_HYPTENSPUL_EXNONE	genus.LachnospiraceaeUCG008.id.11328	Simple mode	11	-0.760968	0.97887	0.454924		-2.67955	1.15762	0.467214	0.0685937	3.18234	0.467 (0.069-3.182)
PGlGHi	finn-b-I9_HYPTENSPUL_EXNONE	"Hypertension, Pulmonary Arterial" (no controls excluded) || id:finn-b-I9_HYPTENSPUL_EXNONE	genus.LachnospiraceaeUCG008.id.11328	Weighted mode	11	-0.774965	0.960319	0.438446		-2.65719	1.10726	0.46072	0.070145	3.02606	0.461 (0.07-3.026)
q1bO5E	finn-b-I9_HYPTENSPUL_EXNONE	"Hypertension, Pulmonary Arterial" (no controls excluded) || id:finn-b-I9_HYPTENSPUL_EXNONE	genus.Lactobacillus.id.1837	MR Egger	9	2.52804	1.59977	0.158061		-0.607511	5.66359	12.5289	0.544705	288.182	12.529 (0.545-288.182)
q1bO5E	finn-b-I9_HYPTENSPUL_EXNONE	"Hypertension, Pulmonary Arterial" (no controls excluded) || id:finn-b-I9_HYPTENSPUL_EXNONE	genus.Lactobacillus.id.1837	Weighted median	9	1.43265	0.681467	0.0355271		0.0969718	2.76832	4.18977	1.10183	15.9319	4.19 (1.102-15.932)
q1bO5E	finn-b-I9_HYPTENSPUL_EXNONE	"Hypertension, Pulmonary Arterial" (no controls excluded) || id:finn-b-I9_HYPTENSPUL_EXNONE	genus.Lactobacillus.id.1837	Inverse variance weighted (fixed effects)	9	1.72166	0.470159	0.000250386	0.0297959	0.800146	2.64317	5.59379	2.22587	14.0577	5.594 (2.226-14.058)
q1bO5E	finn-b-I9_HYPTENSPUL_EXNONE	"Hypertension, Pulmonary Arterial" (no controls excluded) || id:finn-b-I9_HYPTENSPUL_EXNONE	genus.Lactobacillus.id.1837	Simple mode	9	2.09814	1.00713	0.0707531		0.124163	4.07211	8.15097	1.1322	58.6807	8.151 (1.132-58.681)
q1bO5E	finn-b-I9_HYPTENSPUL_EXNONE	"Hypertension, Pulmonary Arterial" (no controls excluded) || id:finn-b-I9_HYPTENSPUL_EXNONE	genus.Lactobacillus.id.1837	Weighted mode	9	1.57732	0.828615	0.0934544		-0.0467695	3.2014	4.84194	0.954307	24.5669	4.842 (0.954-24.567)
Q3dvBY	finn-b-I9_HYPTENSPUL_EXNONE	"Hypertension, Pulmonary Arterial" (no controls excluded) || id:finn-b-I9_HYPTENSPUL_EXNONE	genus.Methanobrevibacter.id.123	MR Egger	6	0.957604	1.92186	0.644445		-2.80923	4.72444	2.60545	0.0602512	112.668	2.605 (0.06-112.668)
Q3dvBY	finn-b-I9_HYPTENSPUL_EXNONE	"Hypertension, Pulmonary Arterial" (no controls excluded) || id:finn-b-I9_HYPTENSPUL_EXNONE	genus.Methanobrevibacter.id.123	Weighted median	6	0.106974	0.652188	0.869713		-1.17132	1.38526	1.11291	0.309959	3.99588	1.113 (0.31-3.996)
Q3dvBY	finn-b-I9_HYPTENSPUL_EXNONE	"Hypertension, Pulmonary Arterial" (no controls excluded) || id:finn-b-I9_HYPTENSPUL_EXNONE	genus.Methanobrevibacter.id.123	Inverse variance weighted (fixed effects)	6	-0.00313764	0.510003	0.995091	0.995091	-1.00274	0.996468	0.996867	0.366872	2.7087	0.997 (0.367-2.709)
Q3dvBY	finn-b-I9_HYPTENSPUL_EXNONE	"Hypertension, Pulmonary Arterial" (no controls excluded) || id:finn-b-I9_HYPTENSPUL_EXNONE	genus.Methanobrevibacter.id.123	Simple mode	6	0.336785	0.836081	0.703731		-1.30193	1.9755	1.40044	0.272005	7.21026	1.4 (0.272-7.21)
Q3dvBY	finn-b-I9_HYPTENSPUL_EXNONE	"Hypertension, Pulmonary Arterial" (no controls excluded) || id:finn-b-I9_HYPTENSPUL_EXNONE	genus.Methanobrevibacter.id.123	Weighted mode	6	0.453416	0.8148	0.601871		-1.14359	2.05042	1.57368	0.318672	7.77119	1.574 (0.319-7.771)
Q46NVk	finn-b-I9_HYPTENSPUL_EXNONE	"Hypertension, Pulmonary Arterial" (no controls excluded) || id:finn-b-I9_HYPTENSPUL_EXNONE	genus.Intestinibacter.id.11345	MR Egger	15	1.13246	1.72913	0.523931		-2.25663	4.52156	3.10329	0.104703	91.9787	3.103 (0.105-91.979)
Q46NVk	finn-b-I9_HYPTENSPUL_EXNONE	"Hypertension, Pulmonary Arterial" (no controls excluded) || id:finn-b-I9_HYPTENSPUL_EXNONE	genus.Intestinibacter.id.11345	Weighted median	15	0.224757	0.722408	0.755708		-1.19116	1.64068	1.25202	0.303867	5.15866	1.252 (0.304-5.159)
Q46NVk	finn-b-I9_HYPTENSPUL_EXNONE	"Hypertension, Pulmonary Arterial" (no controls excluded) || id:finn-b-I9_HYPTENSPUL_EXNONE	genus.Intestinibacter.id.11345	Inverse variance weighted (fixed effects)	15	0.446085	0.53185	0.401615	0.866072	-0.596342	1.48851	1.56218	0.550823	4.43049	1.562 (0.551-4.43)
Q46NVk	finn-b-I9_HYPTENSPUL_EXNONE	"Hypertension, Pulmonary Arterial" (no controls excluded) || id:finn-b-I9_HYPTENSPUL_EXNONE	genus.Intestinibacter.id.11345	Simple mode	15	-0.102224	1.19235	0.932892		-2.43922	2.23477	0.902828	0.0872288	9.34436	0.903 (0.087-9.344)
Q46NVk	finn-b-I9_HYPTENSPUL_EXNONE	"Hypertension, Pulmonary Arterial" (no controls excluded) || id:finn-b-I9_HYPTENSPUL_EXNONE	genus.Intestinibacter.id.11345	Weighted mode	15	0.152644	1.13833	0.895236		-2.07849	2.38377	1.16491	0.125119	10.8458	1.165 (0.125-10.846)
qE3Gq8	finn-b-I9_HYPTENSPUL_EXNONE	"Hypertension, Pulmonary Arterial" (no controls excluded) || id:finn-b-I9_HYPTENSPUL_EXNONE	genus..Ruminococcustorquesgroup.id.14377	MR Egger	9	5.21265	2.90546	0.115883		-0.482051	10.9073	183.579	0.617516	54575.8	183.579 (0.618-54575.755)
qE3Gq8	finn-b-I9_HYPTENSPUL_EXNONE	"Hypertension, Pulmonary Arterial" (no controls excluded) || id:finn-b-I9_HYPTENSPUL_EXNONE	genus..Ruminococcustorquesgroup.id.14377	Weighted median	9	1.25413	1.22868	0.307392		-1.15409	3.66234	3.50478	0.315345	38.9525	3.505 (0.315-38.953)
qE3Gq8	finn-b-I9_HYPTENSPUL_EXNONE	"Hypertension, Pulmonary Arterial" (no controls excluded) || id:finn-b-I9_HYPTENSPUL_EXNONE	genus..Ruminococcustorquesgroup.id.14377	Inverse variance weighted (fixed effects)	9	0.742857	0.895737	0.406921	0.866072	-1.01279	2.4985	2.10193	0.363205	12.1643	2.102 (0.363-12.164)
qE3Gq8	finn-b-I9_HYPTENSPUL_EXNONE	"Hypertension, Pulmonary Arterial" (no controls excluded) || id:finn-b-I9_HYPTENSPUL_EXNONE	genus..Ruminococcustorquesgroup.id.14377	Simple mode	9	1.8828	1.8918	0.348766		-1.82514	5.59073	6.57185	0.161195	267.931	6.572 (0.161-267.931)
qE3Gq8	finn-b-I9_HYPTENSPUL_EXNONE	"Hypertension, Pulmonary Arterial" (no controls excluded) || id:finn-b-I9_HYPTENSPUL_EXNONE	genus..Ruminococcustorquesgroup.id.14377	Weighted mode	9	1.82298	1.84169	0.35124		-1.78672	5.43269	6.1903	0.167508	228.764	6.19 (0.168-228.764)
qENAoR	finn-b-I9_HYPTENSPUL_EXNONE	"Hypertension, Pulmonary Arterial" (no controls excluded) || id:finn-b-I9_HYPTENSPUL_EXNONE	genus.Victivallis.id.2256	MR Egger	10	3.73294	2.78004	0.216199		-1.71595	9.18183	41.8018	0.179794	9718.88	41.802 (0.18-9718.877)
qENAoR	finn-b-I9_HYPTENSPUL_EXNONE	"Hypertension, Pulmonary Arterial" (no controls excluded) || id:finn-b-I9_HYPTENSPUL_EXNONE	genus.Victivallis.id.2256	Weighted median	10	0.832101	0.500354	0.0963074		-0.148592	1.8128	2.29814	0.86192	6.12755	2.298 (0.862-6.128)
qENAoR	finn-b-I9_HYPTENSPUL_EXNONE	"Hypertension, Pulmonary Arterial" (no controls excluded) || id:finn-b-I9_HYPTENSPUL_EXNONE	genus.Victivallis.id.2256	Inverse variance weighted (fixed effects)	10	0.897611	0.364933	0.0139068	0.764279	0.182343	1.61288	2.45373	1.20003	5.01723	2.454 (1.2-5.017)
qENAoR	finn-b-I9_HYPTENSPUL_EXNONE	"Hypertension, Pulmonary Arterial" (no controls excluded) || id:finn-b-I9_HYPTENSPUL_EXNONE	genus.Victivallis.id.2256	Simple mode	10	1.31053	0.815701	0.142598		-0.288246	2.9093	3.70813	0.749577	18.344	3.708 (0.75-18.344)
qENAoR	finn-b-I9_HYPTENSPUL_EXNONE	"Hypertension, Pulmonary Arterial" (no controls excluded) || id:finn-b-I9_HYPTENSPUL_EXNONE	genus.Victivallis.id.2256	Weighted mode	10	0.66959	0.721766	0.377766		-0.745071	2.08425	1.95344	0.474701	8.03857	1.953 (0.475-8.039)
QGrGNV	finn-b-I9_HYPTENSPUL_EXNONE	"Hypertension, Pulmonary Arterial" (no controls excluded) || id:finn-b-I9_HYPTENSPUL_EXNONE	genus.Haemophilus.id.3698	MR Egger	9	-0.829126	1.18271	0.505909		-3.14725	1.48899	0.43643	0.0429703	4.43264	0.436 (0.043-4.433)
QGrGNV	finn-b-I9_HYPTENSPUL_EXNONE	"Hypertension, Pulmonary Arterial" (no controls excluded) || id:finn-b-I9_HYPTENSPUL_EXNONE	genus.Haemophilus.id.3698	Weighted median	9	-0.291551	0.676654	0.666562		-1.61779	1.03469	0.747104	0.198336	2.81424	0.747 (0.198-2.814)
QGrGNV	finn-b-I9_HYPTENSPUL_EXNONE	"Hypertension, Pulmonary Arterial" (no controls excluded) || id:finn-b-I9_HYPTENSPUL_EXNONE	genus.Haemophilus.id.3698	Inverse variance weighted (fixed effects)	9	-0.159101	0.527746	0.763054	0.908095	-1.19348	0.875281	0.85291	0.303163	2.39955	0.853 (0.303-2.4)
QGrGNV	finn-b-I9_HYPTENSPUL_EXNONE	"Hypertension, Pulmonary Arterial" (no controls excluded) || id:finn-b-I9_HYPTENSPUL_EXNONE	genus.Haemophilus.id.3698	Simple mode	9	-0.670378	1.05484	0.542832		-2.73786	1.3971	0.511515	0.0647087	4.04348	0.512 (0.065-4.043)
QGrGNV	finn-b-I9_HYPTENSPUL_EXNONE	"Hypertension, Pulmonary Arterial" (no controls excluded) || id:finn-b-I9_HYPTENSPUL_EXNONE	genus.Haemophilus.id.3698	Weighted mode	9	-0.566062	0.901564	0.547591		-2.33313	1.201	0.567757	0.0969919	3.32345	0.568 (0.097-3.323)
QjakFr	finn-b-I9_HYPTENSPUL_EXNONE	"Hypertension, Pulmonary Arterial" (no controls excluded) || id:finn-b-I9_HYPTENSPUL_EXNONE	genus.LachnospiraceaeFCS020group.id.11314	MR Egger	12	3.80608	1.64781	0.0435244		0.576358	7.03579	44.9736	1.77955	1136.6	44.974 (1.78-1136.595)
QjakFr	finn-b-I9_HYPTENSPUL_EXNONE	"Hypertension, Pulmonary Arterial" (no controls excluded) || id:finn-b-I9_HYPTENSPUL_EXNONE	genus.LachnospiraceaeFCS020group.id.11314	Weighted median	12	0.69837	0.847788	0.410079		-0.963295	2.36003	2.01047	0.381633	10.5913	2.01 (0.382-10.591)
QjakFr	finn-b-I9_HYPTENSPUL_EXNONE	"Hypertension, Pulmonary Arterial" (no controls excluded) || id:finn-b-I9_HYPTENSPUL_EXNONE	genus.LachnospiraceaeFCS020group.id.11314	Inverse variance weighted (fixed effects)	12	0.296277	0.614958	0.629959	0.866072	-0.909041	1.5016	1.34484	0.402911	4.48884	1.345 (0.403-4.489)
QjakFr	finn-b-I9_HYPTENSPUL_EXNONE	"Hypertension, Pulmonary Arterial" (no controls excluded) || id:finn-b-I9_HYPTENSPUL_EXNONE	genus.LachnospiraceaeFCS020group.id.11314	Simple mode	12	0.437262	1.3313	0.748742		-2.17209	3.04662	1.54846	0.113939	21.0441	1.548 (0.114-21.044)
QjakFr	finn-b-I9_HYPTENSPUL_EXNONE	"Hypertension, Pulmonary Arterial" (no controls excluded) || id:finn-b-I9_HYPTENSPUL_EXNONE	genus.LachnospiraceaeFCS020group.id.11314	Weighted mode	12	0.576416	1.28615	0.662727		-1.94443	3.09726	1.77965	0.143068	22.1373	1.78 (0.143-22.137)
Qyd7XB	finn-b-I9_HYPTENSPUL_EXNONE	"Hypertension, Pulmonary Arterial" (no controls excluded) || id:finn-b-I9_HYPTENSPUL_EXNONE	genus..Eubacteriumxylanophilumgroup.id.14375	MR Egger	9	2.0742	1.9798	0.329607		-1.80621	5.95461	7.95817	0.164275	385.527	7.958 (0.164-385.527)
Qyd7XB	finn-b-I9_HYPTENSPUL_EXNONE	"Hypertension, Pulmonary Arterial" (no controls excluded) || id:finn-b-I9_HYPTENSPUL_EXNONE	genus..Eubacteriumxylanophilumgroup.id.14375	Weighted median	9	0.783257	0.8976	0.382874		-0.976039	2.54255	2.18859	0.376801	12.7121	2.189 (0.377-12.712)
Qyd7XB	finn-b-I9_HYPTENSPUL_EXNONE	"Hypertension, Pulmonary Arterial" (no controls excluded) || id:finn-b-I9_HYPTENSPUL_EXNONE	genus..Eubacteriumxylanophilumgroup.id.14375	Inverse variance weighted (fixed effects)	9	0.181293	0.665357	0.785257	0.908095	-1.12281	1.48539	1.19877	0.325365	4.4167	1.199 (0.325-4.417)
Qyd7XB	finn-b-I9_HYPTENSPUL_EXNONE	"Hypertension, Pulmonary Arterial" (no controls excluded) || id:finn-b-I9_HYPTENSPUL_EXNONE	genus..Eubacteriumxylanophilumgroup.id.14375	Simple mode	9	0.77007	1.39951	0.597176		-1.97296	3.5131	2.15992	0.139044	33.5523	2.16 (0.139-33.552)
Qyd7XB	finn-b-I9_HYPTENSPUL_EXNONE	"Hypertension, Pulmonary Arterial" (no controls excluded) || id:finn-b-I9_HYPTENSPUL_EXNONE	genus..Eubacteriumxylanophilumgroup.id.14375	Weighted mode	9	0.754103	1.32603	0.585171		-1.84491	3.35312	2.1257	0.158039	28.5918	2.126 (0.158-28.592)
R6RQXL	finn-b-I9_HYPTENSPUL_EXNONE	"Hypertension, Pulmonary Arterial" (no controls excluded) || id:finn-b-I9_HYPTENSPUL_EXNONE	genus..Ruminococcusgnavusgroup.id.14376	MR Egger	12	1.89377	2.12738	0.394277		-2.2759	6.06344	6.64436	0.102704	429.85	6.644 (0.103-429.85)
R6RQXL	finn-b-I9_HYPTENSPUL_EXNONE	"Hypertension, Pulmonary Arterial" (no controls excluded) || id:finn-b-I9_HYPTENSPUL_EXNONE	genus..Ruminococcusgnavusgroup.id.14376	Weighted median	12	0.348583	0.583524	0.550257		-0.795125	1.49229	1.41706	0.451525	4.44727	1.417 (0.452-4.447)
R6RQXL	finn-b-I9_HYPTENSPUL_EXNONE	"Hypertension, Pulmonary Arterial" (no controls excluded) || id:finn-b-I9_HYPTENSPUL_EXNONE	genus..Ruminococcusgnavusgroup.id.14376	Inverse variance weighted (fixed effects)	12	0.096765	0.43699	0.824753	0.934721	-0.759735	0.953265	1.1016	0.46779	2.59417	1.102 (0.468-2.594)
R6RQXL	finn-b-I9_HYPTENSPUL_EXNONE	"Hypertension, Pulmonary Arterial" (no controls excluded) || id:finn-b-I9_HYPTENSPUL_EXNONE	genus..Ruminococcusgnavusgroup.id.14376	Simple mode	12	0.52605	0.854558	0.550695		-1.14888	2.20098	1.69223	0.316991	9.03388	1.692 (0.317-9.034)
R6RQXL	finn-b-I9_HYPTENSPUL_EXNONE	"Hypertension, Pulmonary Arterial" (no controls excluded) || id:finn-b-I9_HYPTENSPUL_EXNONE	genus..Ruminococcusgnavusgroup.id.14376	Weighted mode	12	0.506566	0.79064	0.534835		-1.04309	2.05622	1.65958	0.352365	7.81638	1.66 (0.352-7.816)
R7oLoV	finn-b-I9_HYPTENSPUL_EXNONE	"Hypertension, Pulmonary Arterial" (no controls excluded) || id:finn-b-I9_HYPTENSPUL_EXNONE	genus.RuminococcaceaeUCG011.id.11368	MR Egger	8	-0.054867	2.33935	0.982049		-4.63998	4.53025	0.946611	0.00965784	92.7818	0.947 (0.01-92.782)
R7oLoV	finn-b-I9_HYPTENSPUL_EXNONE	"Hypertension, Pulmonary Arterial" (no controls excluded) || id:finn-b-I9_HYPTENSPUL_EXNONE	genus.RuminococcaceaeUCG011.id.11368	Weighted median	8	0.148023	0.544133	0.785595		-0.918477	1.21452	1.15954	0.399127	3.36869	1.16 (0.399-3.369)
R7oLoV	finn-b-I9_HYPTENSPUL_EXNONE	"Hypertension, Pulmonary Arterial" (no controls excluded) || id:finn-b-I9_HYPTENSPUL_EXNONE	genus.RuminococcaceaeUCG011.id.11368	Inverse variance weighted (fixed effects)	8	0.242193	0.392823	0.537535	0.866072	-0.52774	1.01213	1.27404	0.589937	2.75144	1.274 (0.59-2.751)
R7oLoV	finn-b-I9_HYPTENSPUL_EXNONE	"Hypertension, Pulmonary Arterial" (no controls excluded) || id:finn-b-I9_HYPTENSPUL_EXNONE	genus.RuminococcaceaeUCG011.id.11368	Simple mode	8	0.301478	0.902099	0.74802		-1.46663	2.06959	1.35186	0.2307	7.92159	1.352 (0.231-7.922)
R7oLoV	finn-b-I9_HYPTENSPUL_EXNONE	"Hypertension, Pulmonary Arterial" (no controls excluded) || id:finn-b-I9_HYPTENSPUL_EXNONE	genus.RuminococcaceaeUCG011.id.11368	Weighted mode	8	0.188092	0.712933	0.799511		-1.20926	1.58544	1.20694	0.298419	4.88144	1.207 (0.298-4.881)
RKlTkD	finn-b-I9_HYPTENSPUL_EXNONE	"Hypertension, Pulmonary Arterial" (no controls excluded) || id:finn-b-I9_HYPTENSPUL_EXNONE	genus.Bifidobacterium.id.436	MR Egger	13	-0.241877	1.37238	0.863304		-2.93175	2.44799	0.785153	0.0533038	11.5651	0.785 (0.053-11.565)
RKlTkD	finn-b-I9_HYPTENSPUL_EXNONE	"Hypertension, Pulmonary Arterial" (no controls excluded) || id:finn-b-I9_HYPTENSPUL_EXNONE	genus.Bifidobacterium.id.436	Weighted median	13	0.180377	0.706187	0.798396		-1.20375	1.5645	1.19767	0.300067	4.78031	1.198 (0.3-4.78)
RKlTkD	finn-b-I9_HYPTENSPUL_EXNONE	"Hypertension, Pulmonary Arterial" (no controls excluded) || id:finn-b-I9_HYPTENSPUL_EXNONE	genus.Bifidobacterium.id.436	Inverse variance weighted (fixed effects)	13	0.147445	0.540687	0.785085	0.908095	-0.912302	1.20719	1.15887	0.401599	3.34408	1.159 (0.402-3.344)
RKlTkD	finn-b-I9_HYPTENSPUL_EXNONE	"Hypertension, Pulmonary Arterial" (no controls excluded) || id:finn-b-I9_HYPTENSPUL_EXNONE	genus.Bifidobacterium.id.436	Simple mode	13	0.12668	1.1051	0.910633		-2.03931	2.29267	1.13505	0.130118	9.90137	1.135 (0.13-9.901)
RKlTkD	finn-b-I9_HYPTENSPUL_EXNONE	"Hypertension, Pulmonary Arterial" (no controls excluded) || id:finn-b-I9_HYPTENSPUL_EXNONE	genus.Bifidobacterium.id.436	Weighted mode	13	0.288497	0.870827	0.746138		-1.41832	1.99532	1.33442	0.24212	7.35454	1.334 (0.242-7.355)
rlb7o5	finn-b-I9_HYPTENSPUL_EXNONE	"Hypertension, Pulmonary Arterial" (no controls excluded) || id:finn-b-I9_HYPTENSPUL_EXNONE	genus..Eubacteriumcoprostanoligenesgroup.id.11375	MR Egger	13	3.86986	2.8353	0.199556		-1.68733	9.42705	47.9356	0.185012	12419.8	47.936 (0.185-12419.799)
rlb7o5	finn-b-I9_HYPTENSPUL_EXNONE	"Hypertension, Pulmonary Arterial" (no controls excluded) || id:finn-b-I9_HYPTENSPUL_EXNONE	genus..Eubacteriumcoprostanoligenesgroup.id.11375	Weighted median	13	0.452618	0.94372	0.631504		-1.39707	2.30231	1.57242	0.24732	9.99725	1.572 (0.247-9.997)
rlb7o5	finn-b-I9_HYPTENSPUL_EXNONE	"Hypertension, Pulmonary Arterial" (no controls excluded) || id:finn-b-I9_HYPTENSPUL_EXNONE	genus..Eubacteriumcoprostanoligenesgroup.id.11375	Inverse variance weighted (fixed effects)	13	0.20294	0.723749	0.77917	0.908095	-1.21561	1.62149	1.225	0.29653	5.06061	1.225 (0.297-5.061)
rlb7o5	finn-b-I9_HYPTENSPUL_EXNONE	"Hypertension, Pulmonary Arterial" (no controls excluded) || id:finn-b-I9_HYPTENSPUL_EXNONE	genus..Eubacteriumcoprostanoligenesgroup.id.11375	Simple mode	13	0.499375	1.5339	0.750364		-2.50706	3.50581	1.64769	0.0815075	33.3084	1.648 (0.082-33.308)
rlb7o5	finn-b-I9_HYPTENSPUL_EXNONE	"Hypertension, Pulmonary Arterial" (no controls excluded) || id:finn-b-I9_HYPTENSPUL_EXNONE	genus..Eubacteriumcoprostanoligenesgroup.id.11375	Weighted mode	13	0.656872	1.50014	0.669257		-2.28341	3.59716	1.92875	0.101936	36.4943	1.929 (0.102-36.494)
RmoHnu	finn-b-I9_HYPTENSPUL_EXNONE	"Hypertension, Pulmonary Arterial" (no controls excluded) || id:finn-b-I9_HYPTENSPUL_EXNONE	genus.Ruminiclostridium9.id.11357	MR Egger	8	-3.05955	4.25965	0.499595		-11.4085	5.28936	0.0469089	1.11012e-05	198.216	0.047 (0-198.216)
RmoHnu	finn-b-I9_HYPTENSPUL_EXNONE	"Hypertension, Pulmonary Arterial" (no controls excluded) || id:finn-b-I9_HYPTENSPUL_EXNONE	genus.Ruminiclostridium9.id.11357	Weighted median	8	-0.702456	1.13411	0.535659		-2.92531	1.52039	0.495367	0.0536482	4.57403	0.495 (0.054-4.574)
RmoHnu	finn-b-I9_HYPTENSPUL_EXNONE	"Hypertension, Pulmonary Arterial" (no controls excluded) || id:finn-b-I9_HYPTENSPUL_EXNONE	genus.Ruminiclostridium9.id.11357	Inverse variance weighted (fixed effects)	8	-1.00734	0.889845	0.257618	0.865713	-2.75144	0.736756	0.365189	0.0638361	2.08915	0.365 (0.064-2.089)
RmoHnu	finn-b-I9_HYPTENSPUL_EXNONE	"Hypertension, Pulmonary Arterial" (no controls excluded) || id:finn-b-I9_HYPTENSPUL_EXNONE	genus.Ruminiclostridium9.id.11357	Simple mode	8	-0.213868	1.74853	0.906088		-3.64099	3.21325	0.807455	0.0262265	24.8597	0.807 (0.026-24.86)
RmoHnu	finn-b-I9_HYPTENSPUL_EXNONE	"Hypertension, Pulmonary Arterial" (no controls excluded) || id:finn-b-I9_HYPTENSPUL_EXNONE	genus.Ruminiclostridium9.id.11357	Weighted mode	8	-0.0985369	1.71384	0.955758		-3.45767	3.2606	0.906162	0.031503	26.0651	0.906 (0.032-26.065)
Rv99Lm	finn-b-I9_HYPTENSPUL_EXNONE	"Hypertension, Pulmonary Arterial" (no controls excluded) || id:finn-b-I9_HYPTENSPUL_EXNONE	genus..Eubacteriumbrachygroup.id.11296	MR Egger	10	1.66811	1.56986	0.318991		-1.40882	4.74504	5.30214	0.244432	115.012	5.302 (0.244-115.012)
Rv99Lm	finn-b-I9_HYPTENSPUL_EXNONE	"Hypertension, Pulmonary Arterial" (no controls excluded) || id:finn-b-I9_HYPTENSPUL_EXNONE	genus..Eubacteriumbrachygroup.id.11296	Weighted median	10	-0.549168	0.498794	0.2709		-1.5268	0.428468	0.57743	0.217229	1.5349	0.577 (0.217-1.535)
Rv99Lm	finn-b-I9_HYPTENSPUL_EXNONE	"Hypertension, Pulmonary Arterial" (no controls excluded) || id:finn-b-I9_HYPTENSPUL_EXNONE	genus..Eubacteriumbrachygroup.id.11296	Inverse variance weighted (fixed effects)	10	-0.424602	0.390883	0.277362	0.865713	-1.19073	0.341528	0.65403	0.303998	1.4071	0.654 (0.304-1.407)
Rv99Lm	finn-b-I9_HYPTENSPUL_EXNONE	"Hypertension, Pulmonary Arterial" (no controls excluded) || id:finn-b-I9_HYPTENSPUL_EXNONE	genus..Eubacteriumbrachygroup.id.11296	Simple mode	10	-1.04265	0.869257	0.26097		-2.74639	0.661098	0.352521	0.0641592	1.93692	0.353 (0.064-1.937)
Rv99Lm	finn-b-I9_HYPTENSPUL_EXNONE	"Hypertension, Pulmonary Arterial" (no controls excluded) || id:finn-b-I9_HYPTENSPUL_EXNONE	genus..Eubacteriumbrachygroup.id.11296	Weighted mode	10	-0.970835	0.872211	0.294521		-2.68037	0.7387	0.378767	0.0685379	2.09321	0.379 (0.069-2.093)
sF7W2L	finn-b-I9_HYPTENSPUL_EXNONE	"Hypertension, Pulmonary Arterial" (no controls excluded) || id:finn-b-I9_HYPTENSPUL_EXNONE	genus.Howardella.id.2000	MR Egger	9	-0.824745	2.09988	0.706184		-4.94052	3.29103	0.438347	0.0071509	26.8704	0.438 (0.007-26.87)
sF7W2L	finn-b-I9_HYPTENSPUL_EXNONE	"Hypertension, Pulmonary Arterial" (no controls excluded) || id:finn-b-I9_HYPTENSPUL_EXNONE	genus.Howardella.id.2000	Weighted median	9	-0.267548	0.521641	0.608024		-1.28996	0.754869	0.765254	0.27528	2.12733	0.765 (0.275-2.127)
sF7W2L	finn-b-I9_HYPTENSPUL_EXNONE	"Hypertension, Pulmonary Arterial" (no controls excluded) || id:finn-b-I9_HYPTENSPUL_EXNONE	genus.Howardella.id.2000	Inverse variance weighted (multiplicative random effects)	9	0.628052	0.513312	0.22113	0.865713	-0.37804	1.63414	1.87396	0.685203	5.12507	1.874 (0.685-5.125)
sF7W2L	finn-b-I9_HYPTENSPUL_EXNONE	"Hypertension, Pulmonary Arterial" (no controls excluded) || id:finn-b-I9_HYPTENSPUL_EXNONE	genus.Howardella.id.2000	Simple mode	9	-0.223998	0.730582	0.766974		-1.65594	1.20794	0.799316	0.190913	3.34659	0.799 (0.191-3.347)
sF7W2L	finn-b-I9_HYPTENSPUL_EXNONE	"Hypertension, Pulmonary Arterial" (no controls excluded) || id:finn-b-I9_HYPTENSPUL_EXNONE	genus.Howardella.id.2000	Weighted mode	9	-0.242979	0.681657	0.730719		-1.57903	1.09307	0.784288	0.206176	2.98341	0.784 (0.206-2.983)
tbXTaX	finn-b-I9_HYPTENSPUL_EXNONE	"Hypertension, Pulmonary Arterial" (no controls excluded) || id:finn-b-I9_HYPTENSPUL_EXNONE	genus.ChristensenellaceaeR.7group.id.11283	MR Egger	9	-1.7598	2.77771	0.546514		-7.20411	3.68451	0.17208	0.000743525	39.8258	0.172 (0.001-39.826)
tbXTaX	finn-b-I9_HYPTENSPUL_EXNONE	"Hypertension, Pulmonary Arterial" (no controls excluded) || id:finn-b-I9_HYPTENSPUL_EXNONE	genus.ChristensenellaceaeR.7group.id.11283	Weighted median	9	0.431078	1.19215	0.717654		-1.90554	2.7677	1.53892	0.148742	15.9219	1.539 (0.149-15.922)
tbXTaX	finn-b-I9_HYPTENSPUL_EXNONE	"Hypertension, Pulmonary Arterial" (no controls excluded) || id:finn-b-I9_HYPTENSPUL_EXNONE	genus.ChristensenellaceaeR.7group.id.11283	Inverse variance weighted (fixed effects)	9	0.525808	0.837498	0.530114	0.866072	-1.11569	2.1673	1.69183	0.327689	8.73471	1.692 (0.328-8.735)
tbXTaX	finn-b-I9_HYPTENSPUL_EXNONE	"Hypertension, Pulmonary Arterial" (no controls excluded) || id:finn-b-I9_HYPTENSPUL_EXNONE	genus.ChristensenellaceaeR.7group.id.11283	Simple mode	9	-0.99	1.90648	0.61762		-4.72669	2.74669	0.371577	0.00885571	15.591	0.372 (0.009-15.591)
tbXTaX	finn-b-I9_HYPTENSPUL_EXNONE	"Hypertension, Pulmonary Arterial" (no controls excluded) || id:finn-b-I9_HYPTENSPUL_EXNONE	genus.ChristensenellaceaeR.7group.id.11283	Weighted mode	9	-0.419012	1.7723	0.819046		-3.89272	3.05469	0.657696	0.0203899	21.2147	0.658 (0.02-21.215)
TGrzdF	finn-b-I9_HYPTENSPUL_EXNONE	"Hypertension, Pulmonary Arterial" (no controls excluded) || id:finn-b-I9_HYPTENSPUL_EXNONE	genus..Eubacteriumfissicatenagroup.id.14373	MR Egger	9	0.355578	2.26283	0.879572		-4.07957	4.79072	1.427	0.0169148	120.388	1.427 (0.017-120.388)
TGrzdF	finn-b-I9_HYPTENSPUL_EXNONE	"Hypertension, Pulmonary Arterial" (no controls excluded) || id:finn-b-I9_HYPTENSPUL_EXNONE	genus..Eubacteriumfissicatenagroup.id.14373	Weighted median	9	-0.0983853	0.58168	0.865686		-1.23848	1.04171	0.9063	0.289825	2.83405	0.906 (0.29-2.834)
TGrzdF	finn-b-I9_HYPTENSPUL_EXNONE	"Hypertension, Pulmonary Arterial" (no controls excluded) || id:finn-b-I9_HYPTENSPUL_EXNONE	genus..Eubacteriumfissicatenagroup.id.14373	Inverse variance weighted (fixed effects)	9	-0.21269	0.41843	0.611239	0.866072	-1.03281	0.607432	0.808407	0.356004	1.83571	0.808 (0.356-1.836)
TGrzdF	finn-b-I9_HYPTENSPUL_EXNONE	"Hypertension, Pulmonary Arterial" (no controls excluded) || id:finn-b-I9_HYPTENSPUL_EXNONE	genus..Eubacteriumfissicatenagroup.id.14373	Simple mode	9	0.0832294	0.852938	0.924667		-1.58853	1.75499	1.08679	0.204226	5.78338	1.087 (0.204-5.783)
TGrzdF	finn-b-I9_HYPTENSPUL_EXNONE	"Hypertension, Pulmonary Arterial" (no controls excluded) || id:finn-b-I9_HYPTENSPUL_EXNONE	genus..Eubacteriumfissicatenagroup.id.14373	Weighted mode	9	0.053511	0.777765	0.946837		-1.47091	1.57793	1.05497	0.229717	4.84492	1.055 (0.23-4.845)
tkl5vG	finn-b-I9_HYPTENSPUL_EXNONE	"Hypertension, Pulmonary Arterial" (no controls excluded) || id:finn-b-I9_HYPTENSPUL_EXNONE	genus.Slackia.id.825	MR Egger	6	-2.73039	4.31426	0.56119		-11.1863	5.72557	0.0651941	1.38623e-05	306.607	0.065 (0-306.607)
tkl5vG	finn-b-I9_HYPTENSPUL_EXNONE	"Hypertension, Pulmonary Arterial" (no controls excluded) || id:finn-b-I9_HYPTENSPUL_EXNONE	genus.Slackia.id.825	Weighted median	6	1.53164	0.822591	0.0626073		-0.0806385	3.14392	4.62575	0.922527	23.1945	4.626 (0.923-23.195)
tkl5vG	finn-b-I9_HYPTENSPUL_EXNONE	"Hypertension, Pulmonary Arterial" (no controls excluded) || id:finn-b-I9_HYPTENSPUL_EXNONE	genus.Slackia.id.825	Inverse variance weighted (fixed effects)	6	1.0291	0.638957	0.107268	0.865713	-0.223253	2.28146	2.79856	0.799912	9.79096	2.799 (0.8-9.791)
tkl5vG	finn-b-I9_HYPTENSPUL_EXNONE	"Hypertension, Pulmonary Arterial" (no controls excluded) || id:finn-b-I9_HYPTENSPUL_EXNONE	genus.Slackia.id.825	Simple mode	6	2.13787	1.4428	0.1985		-0.690019	4.96576	8.48137	0.501566	143.418	8.481 (0.502-143.418)
tkl5vG	finn-b-I9_HYPTENSPUL_EXNONE	"Hypertension, Pulmonary Arterial" (no controls excluded) || id:finn-b-I9_HYPTENSPUL_EXNONE	genus.Slackia.id.825	Weighted mode	6	2.18664	1.4447	0.190554		-0.644965	5.01825	8.90527	0.524681	151.147	8.905 (0.525-151.147)
TlODZI	finn-b-I9_HYPTENSPUL_EXNONE	"Hypertension, Pulmonary Arterial" (no controls excluded) || id:finn-b-I9_HYPTENSPUL_EXNONE	genus.RuminococcaceaeUCG004.id.11362	MR Egger	11	0.746809	3.30632	0.826346		-5.73359	7.2272	2.11025	0.00323546	1376.37	2.11 (0.003-1376.367)
TlODZI	finn-b-I9_HYPTENSPUL_EXNONE	"Hypertension, Pulmonary Arterial" (no controls excluded) || id:finn-b-I9_HYPTENSPUL_EXNONE	genus.RuminococcaceaeUCG004.id.11362	Weighted median	11	-0.730246	0.769581	0.342678		-2.23863	0.778133	0.48179	0.106605	2.1774	0.482 (0.107-2.177)
TlODZI	finn-b-I9_HYPTENSPUL_EXNONE	"Hypertension, Pulmonary Arterial" (no controls excluded) || id:finn-b-I9_HYPTENSPUL_EXNONE	genus.RuminococcaceaeUCG004.id.11362	Inverse variance weighted (fixed effects)	11	-0.655644	0.558626	0.240526	0.865713	-1.75055	0.439262	0.519107	0.173678	1.55156	0.519 (0.174-1.552)
TlODZI	finn-b-I9_HYPTENSPUL_EXNONE	"Hypertension, Pulmonary Arterial" (no controls excluded) || id:finn-b-I9_HYPTENSPUL_EXNONE	genus.RuminococcaceaeUCG004.id.11362	Simple mode	11	-1.15523	1.31518	0.400351		-3.73298	1.42253	0.314986	0.0239213	4.14759	0.315 (0.024-4.148)
TlODZI	finn-b-I9_HYPTENSPUL_EXNONE	"Hypertension, Pulmonary Arterial" (no controls excluded) || id:finn-b-I9_HYPTENSPUL_EXNONE	genus.RuminococcaceaeUCG004.id.11362	Weighted mode	11	-0.93346	1.33057	0.498961		-3.54137	1.67445	0.393191	0.0289736	5.33587	0.393 (0.029-5.336)
TQSpiB	finn-b-I9_HYPTENSPUL_EXNONE	"Hypertension, Pulmonary Arterial" (no controls excluded) || id:finn-b-I9_HYPTENSPUL_EXNONE	genus.LachnospiraceaeUCG004.id.11324	MR Egger	12	5.77228	3.51251	0.13134		-1.11224	12.6568	321.27	0.328823	313890	321.27 (0.329-313889.946)
TQSpiB	finn-b-I9_HYPTENSPUL_EXNONE	"Hypertension, Pulmonary Arterial" (no controls excluded) || id:finn-b-I9_HYPTENSPUL_EXNONE	genus.LachnospiraceaeUCG004.id.11324	Weighted median	12	-1.52817	1.02283	0.13516		-3.53291	0.476576	0.216933	0.0292197	1.61055	0.217 (0.029-1.611)
TQSpiB	finn-b-I9_HYPTENSPUL_EXNONE	"Hypertension, Pulmonary Arterial" (no controls excluded) || id:finn-b-I9_HYPTENSPUL_EXNONE	genus.LachnospiraceaeUCG004.id.11324	Inverse variance weighted (multiplicative random effects)	12	-1.28341	0.95587	0.17938	0.865713	-3.15692	0.590091	0.27709	0.0425566	1.80415	0.277 (0.043-1.804)
TQSpiB	finn-b-I9_HYPTENSPUL_EXNONE	"Hypertension, Pulmonary Arterial" (no controls excluded) || id:finn-b-I9_HYPTENSPUL_EXNONE	genus.LachnospiraceaeUCG004.id.11324	Simple mode	12	-1.58381	2.00911	0.447169		-5.52166	2.35404	0.205193	0.00399922	10.528	0.205 (0.004-10.528)
TQSpiB	finn-b-I9_HYPTENSPUL_EXNONE	"Hypertension, Pulmonary Arterial" (no controls excluded) || id:finn-b-I9_HYPTENSPUL_EXNONE	genus.LachnospiraceaeUCG004.id.11324	Weighted mode	12	-1.6593	1.87465	0.395024		-5.33361	2.01501	0.190271	0.00482659	7.50077	0.19 (0.005-7.501)
TUj4LC	finn-b-I9_HYPTENSPUL_EXNONE	"Hypertension, Pulmonary Arterial" (no controls excluded) || id:finn-b-I9_HYPTENSPUL_EXNONE	genus.LachnospiraceaeNC2004group.id.11316	MR Egger	9	3.75914	2.05019	0.109374		-0.259244	7.77751	42.9113	0.771635	2386.34	42.911 (0.772-2386.337)
TUj4LC	finn-b-I9_HYPTENSPUL_EXNONE	"Hypertension, Pulmonary Arterial" (no controls excluded) || id:finn-b-I9_HYPTENSPUL_EXNONE	genus.LachnospiraceaeNC2004group.id.11316	Weighted median	9	-0.8232	0.719599	0.252636		-2.23362	0.587215	0.439024	0.10714	1.79897	0.439 (0.107-1.799)
TUj4LC	finn-b-I9_HYPTENSPUL_EXNONE	"Hypertension, Pulmonary Arterial" (no controls excluded) || id:finn-b-I9_HYPTENSPUL_EXNONE	genus.LachnospiraceaeNC2004group.id.11316	Inverse variance weighted (fixed effects)	9	-0.868126	0.504383	0.0852209	0.831032	-1.85672	0.120464	0.419738	0.156185	1.12802	0.42 (0.156-1.128)
TUj4LC	finn-b-I9_HYPTENSPUL_EXNONE	"Hypertension, Pulmonary Arterial" (no controls excluded) || id:finn-b-I9_HYPTENSPUL_EXNONE	genus.LachnospiraceaeNC2004group.id.11316	Simple mode	9	-2.23016	1.32149	0.129965		-4.82028	0.359954	0.107511	0.00806454	1.43326	0.108 (0.008-1.433)
TUj4LC	finn-b-I9_HYPTENSPUL_EXNONE	"Hypertension, Pulmonary Arterial" (no controls excluded) || id:finn-b-I9_HYPTENSPUL_EXNONE	genus.LachnospiraceaeNC2004group.id.11316	Weighted mode	9	0.530545	1.23167	0.678019		-1.88353	2.94462	1.69986	0.152053	19.0033	1.7 (0.152-19.003)
uHEy8Q	finn-b-I9_HYPTENSPUL_EXNONE	"Hypertension, Pulmonary Arterial" (no controls excluded) || id:finn-b-I9_HYPTENSPUL_EXNONE	genus.Akkermansia.id.4037	MR Egger	11	-0.172988	2.18396	0.9386		-4.45355	4.10758	0.841148	0.0116371	60.7993	0.841 (0.012-60.799)
uHEy8Q	finn-b-I9_HYPTENSPUL_EXNONE	"Hypertension, Pulmonary Arterial" (no controls excluded) || id:finn-b-I9_HYPTENSPUL_EXNONE	genus.Akkermansia.id.4037	Weighted median	11	-0.263465	0.867938	0.761468		-1.96462	1.43769	0.768384	0.140209	4.21097	0.768 (0.14-4.211)
uHEy8Q	finn-b-I9_HYPTENSPUL_EXNONE	"Hypertension, Pulmonary Arterial" (no controls excluded) || id:finn-b-I9_HYPTENSPUL_EXNONE	genus.Akkermansia.id.4037	Inverse variance weighted (fixed effects)	11	0.356574	0.607448	0.557201	0.866072	-0.834024	1.54717	1.42843	0.434298	4.69817	1.428 (0.434-4.698)
uHEy8Q	finn-b-I9_HYPTENSPUL_EXNONE	"Hypertension, Pulmonary Arterial" (no controls excluded) || id:finn-b-I9_HYPTENSPUL_EXNONE	genus.Akkermansia.id.4037	Simple mode	11	-0.956697	1.59662	0.562366		-4.08606	2.17267	0.38416	0.0168053	8.78169	0.384 (0.017-8.782)
uHEy8Q	finn-b-I9_HYPTENSPUL_EXNONE	"Hypertension, Pulmonary Arterial" (no controls excluded) || id:finn-b-I9_HYPTENSPUL_EXNONE	genus.Akkermansia.id.4037	Weighted mode	11	-0.934465	1.44184	0.531514		-3.76046	1.89153	0.392796	0.0232729	6.62952	0.393 (0.023-6.63)
uQYGEB	finn-b-I9_HYPTENSPUL_EXNONE	"Hypertension, Pulmonary Arterial" (no controls excluded) || id:finn-b-I9_HYPTENSPUL_EXNONE	genus.Parabacteroides.id.954	MR Egger	5	-4.95485	6.50156	0.501438		-17.6979	7.7882	0.00704911	2.06015e-08	2411.96	0.007 (0-2411.965)
uQYGEB	finn-b-I9_HYPTENSPUL_EXNONE	"Hypertension, Pulmonary Arterial" (no controls excluded) || id:finn-b-I9_HYPTENSPUL_EXNONE	genus.Parabacteroides.id.954	Weighted median	5	-1.01546	1.32144	0.442223		-3.60548	1.57457	0.362237	0.0271743	4.82868	0.362 (0.027-4.829)
uQYGEB	finn-b-I9_HYPTENSPUL_EXNONE	"Hypertension, Pulmonary Arterial" (no controls excluded) || id:finn-b-I9_HYPTENSPUL_EXNONE	genus.Parabacteroides.id.954	Inverse variance weighted (fixed effects)	5	-0.770717	1.0456	0.461059	0.866072	-2.82009	1.27866	0.462681	0.0596004	3.59182	0.463 (0.06-3.592)
uQYGEB	finn-b-I9_HYPTENSPUL_EXNONE	"Hypertension, Pulmonary Arterial" (no controls excluded) || id:finn-b-I9_HYPTENSPUL_EXNONE	genus.Parabacteroides.id.954	Simple mode	5	-1.3863	1.71716	0.46475		-4.75194	1.97934	0.249997	0.00863488	7.23793	0.25 (0.009-7.238)
uQYGEB	finn-b-I9_HYPTENSPUL_EXNONE	"Hypertension, Pulmonary Arterial" (no controls excluded) || id:finn-b-I9_HYPTENSPUL_EXNONE	genus.Parabacteroides.id.954	Weighted mode	5	-1.45716	1.71213	0.442675		-4.81294	1.89862	0.232897	0.00812395	6.67666	0.233 (0.008-6.677)
UYJxH8	finn-b-I9_HYPTENSPUL_EXNONE	"Hypertension, Pulmonary Arterial" (no controls excluded) || id:finn-b-I9_HYPTENSPUL_EXNONE	genus.Butyrivibrio.id.1993	MR Egger	15	-2.05556	1.22159	0.116281		-4.44987	0.338748	0.128021	0.0116801	1.40319	0.128 (0.012-1.403)
UYJxH8	finn-b-I9_HYPTENSPUL_EXNONE	"Hypertension, Pulmonary Arterial" (no controls excluded) || id:finn-b-I9_HYPTENSPUL_EXNONE	genus.Butyrivibrio.id.1993	Weighted median	15	0.521965	0.389502	0.180218		-0.241459	1.28539	1.68534	0.785481	3.61607	1.685 (0.785-3.616)
UYJxH8	finn-b-I9_HYPTENSPUL_EXNONE	"Hypertension, Pulmonary Arterial" (no controls excluded) || id:finn-b-I9_HYPTENSPUL_EXNONE	genus.Butyrivibrio.id.1993	Inverse variance weighted (fixed effects)	15	0.15772	0.284048	0.578717	0.866072	-0.399014	0.714455	1.17084	0.670981	2.04307	1.171 (0.671-2.043)
UYJxH8	finn-b-I9_HYPTENSPUL_EXNONE	"Hypertension, Pulmonary Arterial" (no controls excluded) || id:finn-b-I9_HYPTENSPUL_EXNONE	genus.Butyrivibrio.id.1993	Simple mode	15	0.616236	0.636471	0.349371		-0.631248	1.86372	1.85194	0.531928	6.44767	1.852 (0.532-6.448)
UYJxH8	finn-b-I9_HYPTENSPUL_EXNONE	"Hypertension, Pulmonary Arterial" (no controls excluded) || id:finn-b-I9_HYPTENSPUL_EXNONE	genus.Butyrivibrio.id.1993	Weighted mode	15	0.605307	0.68144	0.389398		-0.730315	1.94093	1.83181	0.481757	6.96522	1.832 (0.482-6.965)
Vd8Fsi	finn-b-I9_HYPTENSPUL_EXNONE	"Hypertension, Pulmonary Arterial" (no controls excluded) || id:finn-b-I9_HYPTENSPUL_EXNONE	genus.Bacteroides.id.918	MR Egger	9	-6.70238	4.40469	0.171908		-15.3356	1.93081	0.00122798	2.18698e-07	6.89507	0.001 (0-6.895)
Vd8Fsi	finn-b-I9_HYPTENSPUL_EXNONE	"Hypertension, Pulmonary Arterial" (no controls excluded) || id:finn-b-I9_HYPTENSPUL_EXNONE	genus.Bacteroides.id.918	Weighted median	9	-0.58074	1.15704	0.615725		-2.84854	1.68706	0.559484	0.0579291	5.40355	0.559 (0.058-5.404)
Vd8Fsi	finn-b-I9_HYPTENSPUL_EXNONE	"Hypertension, Pulmonary Arterial" (no controls excluded) || id:finn-b-I9_HYPTENSPUL_EXNONE	genus.Bacteroides.id.918	Inverse variance weighted (fixed effects)	9	-0.403685	0.811548	0.618889	0.866072	-1.99432	1.18695	0.667855	0.136106	3.27707	0.668 (0.136-3.277)
Vd8Fsi	finn-b-I9_HYPTENSPUL_EXNONE	"Hypertension, Pulmonary Arterial" (no controls excluded) || id:finn-b-I9_HYPTENSPUL_EXNONE	genus.Bacteroides.id.918	Simple mode	9	-0.839757	1.90743	0.671404		-4.57832	2.8988	0.431816	0.0102722	18.1524	0.432 (0.01-18.152)
Vd8Fsi	finn-b-I9_HYPTENSPUL_EXNONE	"Hypertension, Pulmonary Arterial" (no controls excluded) || id:finn-b-I9_HYPTENSPUL_EXNONE	genus.Bacteroides.id.918	Weighted mode	9	-0.585784	1.80364	0.753678		-4.12091	2.94935	0.556669	0.0162297	19.0935	0.557 (0.016-19.093)
W49loY	finn-b-I9_HYPTENSPUL_EXNONE	"Hypertension, Pulmonary Arterial" (no controls excluded) || id:finn-b-I9_HYPTENSPUL_EXNONE	genus.Olsenella.id.822	MR Egger	10	-1.83812	1.15316	0.149603		-4.09831	0.422062	0.159116	0.0166007	1.5251	0.159 (0.017-1.525)
W49loY	finn-b-I9_HYPTENSPUL_EXNONE	"Hypertension, Pulmonary Arterial" (no controls excluded) || id:finn-b-I9_HYPTENSPUL_EXNONE	genus.Olsenella.id.822	Weighted median	10	-0.346874	0.505882	0.492913		-1.3384	0.644654	0.706894	0.262264	1.90533	0.707 (0.262-1.905)
W49loY	finn-b-I9_HYPTENSPUL_EXNONE	"Hypertension, Pulmonary Arterial" (no controls excluded) || id:finn-b-I9_HYPTENSPUL_EXNONE	genus.Olsenella.id.822	Inverse variance weighted (fixed effects)	10	0.245574	0.357301	0.491892	0.866072	-0.454735	0.945883	1.27835	0.634616	2.57509	1.278 (0.635-2.575)
W49loY	finn-b-I9_HYPTENSPUL_EXNONE	"Hypertension, Pulmonary Arterial" (no controls excluded) || id:finn-b-I9_HYPTENSPUL_EXNONE	genus.Olsenella.id.822	Simple mode	10	-0.433266	0.966104	0.664418		-2.32683	1.4603	0.648388	0.0976047	4.30724	0.648 (0.098-4.307)
W49loY	finn-b-I9_HYPTENSPUL_EXNONE	"Hypertension, Pulmonary Arterial" (no controls excluded) || id:finn-b-I9_HYPTENSPUL_EXNONE	genus.Olsenella.id.822	Weighted mode	10	-0.553563	0.650876	0.417105		-1.82928	0.722153	0.574898	0.160529	2.05886	0.575 (0.161-2.059)
w5yhuV	finn-b-I9_HYPTENSPUL_EXNONE	"Hypertension, Pulmonary Arterial" (no controls excluded) || id:finn-b-I9_HYPTENSPUL_EXNONE	genus.Romboutsia.id.11347	MR Egger	13	-0.401891	1.79752	0.827182		-3.92503	3.12125	0.669054	0.0197415	22.6748	0.669 (0.02-22.675)
w5yhuV	finn-b-I9_HYPTENSPUL_EXNONE	"Hypertension, Pulmonary Arterial" (no controls excluded) || id:finn-b-I9_HYPTENSPUL_EXNONE	genus.Romboutsia.id.11347	Weighted median	13	-0.0396076	0.840858	0.96243		-1.68769	1.60847	0.961167	0.184946	4.99518	0.961 (0.185-4.995)
w5yhuV	finn-b-I9_HYPTENSPUL_EXNONE	"Hypertension, Pulmonary Arterial" (no controls excluded) || id:finn-b-I9_HYPTENSPUL_EXNONE	genus.Romboutsia.id.11347	Inverse variance weighted (fixed effects)	13	-0.616482	0.61795	0.318462	0.866072	-1.82766	0.594701	0.53984	0.160789	1.81249	0.54 (0.161-1.812)
w5yhuV	finn-b-I9_HYPTENSPUL_EXNONE	"Hypertension, Pulmonary Arterial" (no controls excluded) || id:finn-b-I9_HYPTENSPUL_EXNONE	genus.Romboutsia.id.11347	Simple mode	13	0.0782097	1.42702	0.957195		-2.71875	2.87517	1.08135	0.0659571	17.7285	1.081 (0.066-17.728)
w5yhuV	finn-b-I9_HYPTENSPUL_EXNONE	"Hypertension, Pulmonary Arterial" (no controls excluded) || id:finn-b-I9_HYPTENSPUL_EXNONE	genus.Romboutsia.id.11347	Weighted mode	13	0.171994	1.31145	0.897831		-2.39845	2.74244	1.18767	0.0908585	15.5248	1.188 (0.091-15.525)
WaNFee	finn-b-I9_HYPTENSPUL_EXNONE	"Hypertension, Pulmonary Arterial" (no controls excluded) || id:finn-b-I9_HYPTENSPUL_EXNONE	genus.Desulfovibrio.id.3173	MR Egger	10	-0.139062	1.7372	0.938164		-3.54396	3.26584	0.870174	0.0288985	26.2021	0.87 (0.029-26.202)
WaNFee	finn-b-I9_HYPTENSPUL_EXNONE	"Hypertension, Pulmonary Arterial" (no controls excluded) || id:finn-b-I9_HYPTENSPUL_EXNONE	genus.Desulfovibrio.id.3173	Weighted median	10	-0.550538	0.77531	0.47765		-2.07015	0.969071	0.57664	0.126167	2.63549	0.577 (0.126-2.635)
WaNFee	finn-b-I9_HYPTENSPUL_EXNONE	"Hypertension, Pulmonary Arterial" (no controls excluded) || id:finn-b-I9_HYPTENSPUL_EXNONE	genus.Desulfovibrio.id.3173	Inverse variance weighted (fixed effects)	10	-0.276835	0.590424	0.63916	0.866072	-1.43407	0.880397	0.75818	0.238338	2.41186	0.758 (0.238-2.412)
WaNFee	finn-b-I9_HYPTENSPUL_EXNONE	"Hypertension, Pulmonary Arterial" (no controls excluded) || id:finn-b-I9_HYPTENSPUL_EXNONE	genus.Desulfovibrio.id.3173	Simple mode	10	-1.27808	1.36094	0.372188		-3.94552	1.38936	0.278571	0.0193412	4.01226	0.279 (0.019-4.012)
WaNFee	finn-b-I9_HYPTENSPUL_EXNONE	"Hypertension, Pulmonary Arterial" (no controls excluded) || id:finn-b-I9_HYPTENSPUL_EXNONE	genus.Desulfovibrio.id.3173	Weighted mode	10	-1.21253	1.25592	0.359541		-3.67413	1.24907	0.297443	0.0253713	3.48709	0.297 (0.025-3.487)
WCt5pC	finn-b-I9_HYPTENSPUL_EXNONE	"Hypertension, Pulmonary Arterial" (no controls excluded) || id:finn-b-I9_HYPTENSPUL_EXNONE	genus.Anaerofilum.id.2053	MR Egger	11	1.26006	2.28794	0.595217		-3.22431	5.74442	3.52562	0.0397834	312.443	3.526 (0.04-312.443)
WCt5pC	finn-b-I9_HYPTENSPUL_EXNONE	"Hypertension, Pulmonary Arterial" (no controls excluded) || id:finn-b-I9_HYPTENSPUL_EXNONE	genus.Anaerofilum.id.2053	Weighted median	11	0.440147	0.555645	0.428281		-0.648916	1.52921	1.55294	0.522612	4.61453	1.553 (0.523-4.615)
WCt5pC	finn-b-I9_HYPTENSPUL_EXNONE	"Hypertension, Pulmonary Arterial" (no controls excluded) || id:finn-b-I9_HYPTENSPUL_EXNONE	genus.Anaerofilum.id.2053	Inverse variance weighted (fixed effects)	11	-0.0620168	0.419489	0.88247	0.949862	-0.884216	0.760183	0.939867	0.413038	2.13867	0.94 (0.413-2.139)
WCt5pC	finn-b-I9_HYPTENSPUL_EXNONE	"Hypertension, Pulmonary Arterial" (no controls excluded) || id:finn-b-I9_HYPTENSPUL_EXNONE	genus.Anaerofilum.id.2053	Simple mode	11	0.681681	0.961937	0.494727		-1.20372	2.56708	1.9772	0.300077	13.0277	1.977 (0.3-13.028)
WCt5pC	finn-b-I9_HYPTENSPUL_EXNONE	"Hypertension, Pulmonary Arterial" (no controls excluded) || id:finn-b-I9_HYPTENSPUL_EXNONE	genus.Anaerofilum.id.2053	Weighted mode	11	0.720603	0.881705	0.432806		-1.00754	2.44874	2.05567	0.365117	11.5738	2.056 (0.365-11.574)
wFbL6J	finn-b-I9_HYPTENSPUL_EXNONE	"Hypertension, Pulmonary Arterial" (no controls excluded) || id:finn-b-I9_HYPTENSPUL_EXNONE	genus.Marvinbryantia.id.2005	MR Egger	10	1.76857	2.7304	0.535299		-3.58301	7.12015	5.86247	0.027792	1236.64	5.862 (0.028-1236.637)
wFbL6J	finn-b-I9_HYPTENSPUL_EXNONE	"Hypertension, Pulmonary Arterial" (no controls excluded) || id:finn-b-I9_HYPTENSPUL_EXNONE	genus.Marvinbryantia.id.2005	Weighted median	10	-0.475424	0.918737	0.604824		-2.27615	1.3253	0.621621	0.102679	3.76331	0.622 (0.103-3.763)
wFbL6J	finn-b-I9_HYPTENSPUL_EXNONE	"Hypertension, Pulmonary Arterial" (no controls excluded) || id:finn-b-I9_HYPTENSPUL_EXNONE	genus.Marvinbryantia.id.2005	Inverse variance weighted (fixed effects)	10	0.356918	0.68488	0.60227	0.866072	-0.985446	1.69928	1.42892	0.373273	5.47002	1.429 (0.373-5.47)
wFbL6J	finn-b-I9_HYPTENSPUL_EXNONE	"Hypertension, Pulmonary Arterial" (no controls excluded) || id:finn-b-I9_HYPTENSPUL_EXNONE	genus.Marvinbryantia.id.2005	Simple mode	10	-0.588375	1.35465	0.67427		-3.24349	2.06673	0.555229	0.0390276	7.89899	0.555 (0.039-7.899)
wFbL6J	finn-b-I9_HYPTENSPUL_EXNONE	"Hypertension, Pulmonary Arterial" (no controls excluded) || id:finn-b-I9_HYPTENSPUL_EXNONE	genus.Marvinbryantia.id.2005	Weighted mode	10	-0.722603	1.14161	0.542502		-2.96017	1.51496	0.485487	0.0518103	4.54924	0.485 (0.052-4.549)
wIF1Yn	finn-b-I9_HYPTENSPUL_EXNONE	"Hypertension, Pulmonary Arterial" (no controls excluded) || id:finn-b-I9_HYPTENSPUL_EXNONE	genus.LachnospiraceaeUCG001.id.11321	MR Egger	13	-0.649457	2.18629	0.771956		-4.93458	3.63567	0.522329	0.00719347	37.9272	0.522 (0.007-37.927)
wIF1Yn	finn-b-I9_HYPTENSPUL_EXNONE	"Hypertension, Pulmonary Arterial" (no controls excluded) || id:finn-b-I9_HYPTENSPUL_EXNONE	genus.LachnospiraceaeUCG001.id.11321	Weighted median	13	-0.430805	0.655065	0.510761		-1.71473	0.853122	0.649986	0.180012	2.34696	0.65 (0.18-2.347)
wIF1Yn	finn-b-I9_HYPTENSPUL_EXNONE	"Hypertension, Pulmonary Arterial" (no controls excluded) || id:finn-b-I9_HYPTENSPUL_EXNONE	genus.LachnospiraceaeUCG001.id.11321	Inverse variance weighted (fixed effects)	13	-0.362781	0.504024	0.471667	0.866072	-1.35067	0.625106	0.695739	0.259067	1.86844	0.696 (0.259-1.868)
wIF1Yn	finn-b-I9_HYPTENSPUL_EXNONE	"Hypertension, Pulmonary Arterial" (no controls excluded) || id:finn-b-I9_HYPTENSPUL_EXNONE	genus.LachnospiraceaeUCG001.id.11321	Simple mode	13	-0.443323	1.15776	0.708481		-2.71254	1.82589	0.6419	0.0663679	6.20835	0.642 (0.066-6.208)
wIF1Yn	finn-b-I9_HYPTENSPUL_EXNONE	"Hypertension, Pulmonary Arterial" (no controls excluded) || id:finn-b-I9_HYPTENSPUL_EXNONE	genus.LachnospiraceaeUCG001.id.11321	Weighted mode	13	-0.498243	1.0844	0.654113		-2.62367	1.62718	0.607597	0.0725362	5.08951	0.608 (0.073-5.09)
wJFco0	finn-b-I9_HYPTENSPUL_EXNONE	"Hypertension, Pulmonary Arterial" (no controls excluded) || id:finn-b-I9_HYPTENSPUL_EXNONE	genus.Veillonella.id.2198	MR Egger	6	1.89221	6.13028	0.772984		-10.1231	13.9076	6.634	4.01395e-05	1.09642e+06	6.634 (0-1096423.998)
wJFco0	finn-b-I9_HYPTENSPUL_EXNONE	"Hypertension, Pulmonary Arterial" (no controls excluded) || id:finn-b-I9_HYPTENSPUL_EXNONE	genus.Veillonella.id.2198	Weighted median	6	-1.74846	0.975719	0.0731376		-3.66087	0.163949	0.174042	0.0257101	1.17815	0.174 (0.026-1.178)
wJFco0	finn-b-I9_HYPTENSPUL_EXNONE	"Hypertension, Pulmonary Arterial" (no controls excluded) || id:finn-b-I9_HYPTENSPUL_EXNONE	genus.Veillonella.id.2198	Inverse variance weighted (fixed effects)	6	-1.72232	0.761864	0.0237799	0.764279	-3.21558	-0.229068	0.178651	0.0401322	0.795275	0.179 (0.04-0.795)
wJFco0	finn-b-I9_HYPTENSPUL_EXNONE	"Hypertension, Pulmonary Arterial" (no controls excluded) || id:finn-b-I9_HYPTENSPUL_EXNONE	genus.Veillonella.id.2198	Simple mode	6	-1.61943	1.49882	0.32927		-4.5571	1.31825	0.198012	0.0104924	3.73688	0.198 (0.01-3.737)
wJFco0	finn-b-I9_HYPTENSPUL_EXNONE	"Hypertension, Pulmonary Arterial" (no controls excluded) || id:finn-b-I9_HYPTENSPUL_EXNONE	genus.Veillonella.id.2198	Weighted mode	6	-1.66121	1.39826	0.288163		-4.40181	1.07938	0.189908	0.0122551	2.94286	0.19 (0.012-2.943)
wn5rK2	finn-b-I9_HYPTENSPUL_EXNONE	"Hypertension, Pulmonary Arterial" (no controls excluded) || id:finn-b-I9_HYPTENSPUL_EXNONE	genus.ErysipelotrichaceaeUCG003.id.11384	MR Egger	16	1.24314	1.80993	0.503401		-2.30433	4.79061	3.46648	0.0998256	120.375	3.466 (0.1-120.375)
wn5rK2	finn-b-I9_HYPTENSPUL_EXNONE	"Hypertension, Pulmonary Arterial" (no controls excluded) || id:finn-b-I9_HYPTENSPUL_EXNONE	genus.ErysipelotrichaceaeUCG003.id.11384	Weighted median	16	-0.780771	0.795104	0.326113		-2.33918	0.777633	0.458053	0.0964071	2.17631	0.458 (0.096-2.176)
wn5rK2	finn-b-I9_HYPTENSPUL_EXNONE	"Hypertension, Pulmonary Arterial" (no controls excluded) || id:finn-b-I9_HYPTENSPUL_EXNONE	genus.ErysipelotrichaceaeUCG003.id.11384	Inverse variance weighted (fixed effects)	16	-0.648942	0.547977	0.236314	0.865713	-1.72298	0.425092	0.522599	0.178534	1.52973	0.523 (0.179-1.53)
wn5rK2	finn-b-I9_HYPTENSPUL_EXNONE	"Hypertension, Pulmonary Arterial" (no controls excluded) || id:finn-b-I9_HYPTENSPUL_EXNONE	genus.ErysipelotrichaceaeUCG003.id.11384	Simple mode	16	-1.12685	1.44949	0.449003		-3.96784	1.71414	0.324052	0.0189142	5.55192	0.324 (0.019-5.552)
wn5rK2	finn-b-I9_HYPTENSPUL_EXNONE	"Hypertension, Pulmonary Arterial" (no controls excluded) || id:finn-b-I9_HYPTENSPUL_EXNONE	genus.ErysipelotrichaceaeUCG003.id.11384	Weighted mode	16	-1.02293	1.22759	0.417755		-3.42901	1.38314	0.359539	0.0324191	3.98741	0.36 (0.032-3.987)
wQYhwp	finn-b-I9_HYPTENSPUL_EXNONE	"Hypertension, Pulmonary Arterial" (no controls excluded) || id:finn-b-I9_HYPTENSPUL_EXNONE	genus.Odoribacter.id.952	MR Egger	7	-2.22466	3.60065	0.563727		-9.28194	4.83262	0.108104	9.30906e-05	125.54	0.108 (0-125.54)
wQYhwp	finn-b-I9_HYPTENSPUL_EXNONE	"Hypertension, Pulmonary Arterial" (no controls excluded) || id:finn-b-I9_HYPTENSPUL_EXNONE	genus.Odoribacter.id.952	Weighted median	7	0.414147	1.179	0.725385		-1.89668	2.72498	1.51308	0.150065	15.2561	1.513 (0.15-15.256)
wQYhwp	finn-b-I9_HYPTENSPUL_EXNONE	"Hypertension, Pulmonary Arterial" (no controls excluded) || id:finn-b-I9_HYPTENSPUL_EXNONE	genus.Odoribacter.id.952	Inverse variance weighted (fixed effects)	7	0.893723	0.846378	0.290996	0.865713	-0.765177	2.55262	2.44421	0.465252	12.8407	2.444 (0.465-12.841)
wQYhwp	finn-b-I9_HYPTENSPUL_EXNONE	"Hypertension, Pulmonary Arterial" (no controls excluded) || id:finn-b-I9_HYPTENSPUL_EXNONE	genus.Odoribacter.id.952	Simple mode	7	0.436072	2.13847	0.845158		-3.75533	4.62747	1.54662	0.0233927	102.255	1.547 (0.023-102.255)
wQYhwp	finn-b-I9_HYPTENSPUL_EXNONE	"Hypertension, Pulmonary Arterial" (no controls excluded) || id:finn-b-I9_HYPTENSPUL_EXNONE	genus.Odoribacter.id.952	Weighted mode	7	-0.348558	1.70455	0.844733		-3.68948	2.99237	0.705705	0.0249849	19.9328	0.706 (0.025-19.933)
WvdQyb	finn-b-I9_HYPTENSPUL_EXNONE	"Hypertension, Pulmonary Arterial" (no controls excluded) || id:finn-b-I9_HYPTENSPUL_EXNONE	genus..Eubacteriumeligensgroup.id.14372	MR Egger	6	1.08311	4.97355	0.838263		-8.66504	10.8313	2.95386	0.000172513	50577.5	2.954 (0-50577.504)
WvdQyb	finn-b-I9_HYPTENSPUL_EXNONE	"Hypertension, Pulmonary Arterial" (no controls excluded) || id:finn-b-I9_HYPTENSPUL_EXNONE	genus..Eubacteriumeligensgroup.id.14372	Weighted median	6	-0.479667	1.28449	0.708828		-2.99726	2.03793	0.618989	0.0499235	7.6747	0.619 (0.05-7.675)
WvdQyb	finn-b-I9_HYPTENSPUL_EXNONE	"Hypertension, Pulmonary Arterial" (no controls excluded) || id:finn-b-I9_HYPTENSPUL_EXNONE	genus..Eubacteriumeligensgroup.id.14372	Inverse variance weighted (fixed effects)	6	0.104512	0.936051	0.911099	0.959476	-1.73015	1.93917	1.11017	0.177258	6.95299	1.11 (0.177-6.953)
WvdQyb	finn-b-I9_HYPTENSPUL_EXNONE	"Hypertension, Pulmonary Arterial" (no controls excluded) || id:finn-b-I9_HYPTENSPUL_EXNONE	genus..Eubacteriumeligensgroup.id.14372	Simple mode	6	-0.231017	2.0892	0.916253		-4.32584	3.86381	0.793726	0.0132224	47.6464	0.794 (0.013-47.646)
WvdQyb	finn-b-I9_HYPTENSPUL_EXNONE	"Hypertension, Pulmonary Arterial" (no controls excluded) || id:finn-b-I9_HYPTENSPUL_EXNONE	genus..Eubacteriumeligensgroup.id.14372	Weighted mode	6	-0.4666	1.88976	0.814796		-4.17054	3.23734	0.627131	0.015444	25.4658	0.627 (0.015-25.466)
xCukIr	finn-b-I9_HYPTENSPUL_EXNONE	"Hypertension, Pulmonary Arterial" (no controls excluded) || id:finn-b-I9_HYPTENSPUL_EXNONE	genus.Dialister.id.2183	MR Egger	11	-2.94763	2.60917	0.287804		-8.06161	2.16635	0.0524638	0.000315417	8.72637	0.052 (0-8.726)
xCukIr	finn-b-I9_HYPTENSPUL_EXNONE	"Hypertension, Pulmonary Arterial" (no controls excluded) || id:finn-b-I9_HYPTENSPUL_EXNONE	genus.Dialister.id.2183	Weighted median	11	-0.533446	0.908626	0.557143		-2.31435	1.24746	0.58658	0.09883	3.48149	0.587 (0.099-3.481)
xCukIr	finn-b-I9_HYPTENSPUL_EXNONE	"Hypertension, Pulmonary Arterial" (no controls excluded) || id:finn-b-I9_HYPTENSPUL_EXNONE	genus.Dialister.id.2183	Inverse variance weighted (fixed effects)	11	-1.16269	0.634807	0.0670169	0.764279	-2.40691	0.0815344	0.312645	0.0900932	1.08495	0.313 (0.09-1.085)
xCukIr	finn-b-I9_HYPTENSPUL_EXNONE	"Hypertension, Pulmonary Arterial" (no controls excluded) || id:finn-b-I9_HYPTENSPUL_EXNONE	genus.Dialister.id.2183	Simple mode	11	0.200186	1.51775	0.897682		-2.7746	3.17498	1.22163	0.0623741	23.9263	1.222 (0.062-23.926)
xCukIr	finn-b-I9_HYPTENSPUL_EXNONE	"Hypertension, Pulmonary Arterial" (no controls excluded) || id:finn-b-I9_HYPTENSPUL_EXNONE	genus.Dialister.id.2183	Weighted mode	11	0.221978	1.52564	0.887208		-2.76827	3.21222	1.24854	0.0627707	24.8342	1.249 (0.063-24.834)
XTu0EY	finn-b-I9_HYPTENSPUL_EXNONE	"Hypertension, Pulmonary Arterial" (no controls excluded) || id:finn-b-I9_HYPTENSPUL_EXNONE	genus.Intestinimonas.id.2062	MR Egger	16	0.00751136	1.41776	0.995848		-2.7713	2.78632	1.00754	0.0625805	16.2213	1.008 (0.063-16.221)
XTu0EY	finn-b-I9_HYPTENSPUL_EXNONE	"Hypertension, Pulmonary Arterial" (no controls excluded) || id:finn-b-I9_HYPTENSPUL_EXNONE	genus.Intestinimonas.id.2062	Weighted median	16	-0.92815	0.698754	0.184081		-2.29771	0.441408	0.395284	0.100489	1.55489	0.395 (0.1-1.555)
XTu0EY	finn-b-I9_HYPTENSPUL_EXNONE	"Hypertension, Pulmonary Arterial" (no controls excluded) || id:finn-b-I9_HYPTENSPUL_EXNONE	genus.Intestinimonas.id.2062	Inverse variance weighted (fixed effects)	16	-0.643984	0.510082	0.206765	0.865713	-1.64375	0.355777	0.525196	0.193255	1.42729	0.525 (0.193-1.427)
XTu0EY	finn-b-I9_HYPTENSPUL_EXNONE	"Hypertension, Pulmonary Arterial" (no controls excluded) || id:finn-b-I9_HYPTENSPUL_EXNONE	genus.Intestinimonas.id.2062	Simple mode	16	-0.980358	1.27932	0.455383		-3.48783	1.52711	0.375177	0.0305671	4.60487	0.375 (0.031-4.605)
XTu0EY	finn-b-I9_HYPTENSPUL_EXNONE	"Hypertension, Pulmonary Arterial" (no controls excluded) || id:finn-b-I9_HYPTENSPUL_EXNONE	genus.Intestinimonas.id.2062	Weighted mode	16	-1.05384	1.16464	0.379843		-3.33653	1.22886	0.348597	0.03556	3.41732	0.349 (0.036-3.417)
XVFzMF	finn-b-I9_HYPTENSPUL_EXNONE	"Hypertension, Pulmonary Arterial" (no controls excluded) || id:finn-b-I9_HYPTENSPUL_EXNONE	genus.Holdemania.id.2157	MR Egger	14	0.458634	1.42716	0.753465		-2.3386	3.25587	1.58191	0.0964628	25.9421	1.582 (0.096-25.942)
XVFzMF	finn-b-I9_HYPTENSPUL_EXNONE	"Hypertension, Pulmonary Arterial" (no controls excluded) || id:finn-b-I9_HYPTENSPUL_EXNONE	genus.Holdemania.id.2157	Weighted median	14	0.0744142	0.668933	0.911424		-1.2367	1.38552	1.07725	0.290342	3.99692	1.077 (0.29-3.997)
XVFzMF	finn-b-I9_HYPTENSPUL_EXNONE	"Hypertension, Pulmonary Arterial" (no controls excluded) || id:finn-b-I9_HYPTENSPUL_EXNONE	genus.Holdemania.id.2157	Inverse variance weighted (fixed effects)	14	0.29512	0.485578	0.54334	0.866072	-0.656613	1.24685	1.34329	0.518605	3.47938	1.343 (0.519-3.479)
XVFzMF	finn-b-I9_HYPTENSPUL_EXNONE	"Hypertension, Pulmonary Arterial" (no controls excluded) || id:finn-b-I9_HYPTENSPUL_EXNONE	genus.Holdemania.id.2157	Simple mode	14	0.118542	1.05258	0.912052		-1.94452	2.1816	1.12585	0.143056	8.86048	1.126 (0.143-8.86)
XVFzMF	finn-b-I9_HYPTENSPUL_EXNONE	"Hypertension, Pulmonary Arterial" (no controls excluded) || id:finn-b-I9_HYPTENSPUL_EXNONE	genus.Holdemania.id.2157	Weighted mode	14	0.0809705	0.940026	0.93267		-1.76148	1.92342	1.08434	0.17179	6.84434	1.084 (0.172-6.844)
y0FJ9U	finn-b-I9_HYPTENSPUL_EXNONE	"Hypertension, Pulmonary Arterial" (no controls excluded) || id:finn-b-I9_HYPTENSPUL_EXNONE	genus.LachnospiraceaeND3007group.id.11317	MR Egger	3	-28.1311	24.0061	0.449736		-75.183	18.9208	6.06458e-13	2.23057e-33	1.64886e+08	0 (0-164886196.398)
y0FJ9U	finn-b-I9_HYPTENSPUL_EXNONE	"Hypertension, Pulmonary Arterial" (no controls excluded) || id:finn-b-I9_HYPTENSPUL_EXNONE	genus.LachnospiraceaeND3007group.id.11317	Weighted median	3	-1.15922	1.8268	0.525715		-4.73974	2.42131	0.313732	0.00874091	11.2606	0.314 (0.009-11.261)
y0FJ9U	finn-b-I9_HYPTENSPUL_EXNONE	"Hypertension, Pulmonary Arterial" (no controls excluded) || id:finn-b-I9_HYPTENSPUL_EXNONE	genus.LachnospiraceaeND3007group.id.11317	Inverse variance weighted (fixed effects)	3	-1.80555	1.42896	0.206396	0.865713	-4.60632	0.995221	0.164384	0.00998851	2.70532	0.164 (0.01-2.705)
y0FJ9U	finn-b-I9_HYPTENSPUL_EXNONE	"Hypertension, Pulmonary Arterial" (no controls excluded) || id:finn-b-I9_HYPTENSPUL_EXNONE	genus.LachnospiraceaeND3007group.id.11317	Simple mode	3	-0.747668	2.23321	0.769632		-5.12476	3.62943	0.473469	0.00594762	37.6912	0.473 (0.006-37.691)
y0FJ9U	finn-b-I9_HYPTENSPUL_EXNONE	"Hypertension, Pulmonary Arterial" (no controls excluded) || id:finn-b-I9_HYPTENSPUL_EXNONE	genus.LachnospiraceaeND3007group.id.11317	Weighted mode	3	-0.747668	2.12222	0.75827		-4.90721	3.41187	0.473469	0.00739308	30.322	0.473 (0.007-30.322)
yakWtY	finn-b-I9_HYPTENSPUL_EXNONE	"Hypertension, Pulmonary Arterial" (no controls excluded) || id:finn-b-I9_HYPTENSPUL_EXNONE	genus.Butyricicoccus.id.2055	MR Egger	8	-1.78644	1.52116	0.284732		-4.76791	1.19502	0.167555	0.00849811	3.30363	0.168 (0.008-3.304)
yakWtY	finn-b-I9_HYPTENSPUL_EXNONE	"Hypertension, Pulmonary Arterial" (no controls excluded) || id:finn-b-I9_HYPTENSPUL_EXNONE	genus.Butyricicoccus.id.2055	Weighted median	8	0.242717	1.03194	0.81405		-1.77989	2.26532	1.27471	0.168657	9.63424	1.275 (0.169-9.634)
yakWtY	finn-b-I9_HYPTENSPUL_EXNONE	"Hypertension, Pulmonary Arterial" (no controls excluded) || id:finn-b-I9_HYPTENSPUL_EXNONE	genus.Butyricicoccus.id.2055	Inverse variance weighted (fixed effects)	8	0.727565	0.775608	0.348215	0.866072	-0.792626	2.24776	2.07003	0.452654	9.46647	2.07 (0.453-9.466)
yakWtY	finn-b-I9_HYPTENSPUL_EXNONE	"Hypertension, Pulmonary Arterial" (no controls excluded) || id:finn-b-I9_HYPTENSPUL_EXNONE	genus.Butyricicoccus.id.2055	Simple mode	8	0.415611	1.60077	0.802618		-2.7219	3.55312	1.5153	0.06575	34.922	1.515 (0.066-34.922)
yakWtY	finn-b-I9_HYPTENSPUL_EXNONE	"Hypertension, Pulmonary Arterial" (no controls excluded) || id:finn-b-I9_HYPTENSPUL_EXNONE	genus.Butyricicoccus.id.2055	Weighted mode	8	0.343101	1.28321	0.796885		-2.17199	2.85819	1.40931	0.11395	17.43	1.409 (0.114-17.43)
yerlNC	finn-b-I9_HYPTENSPUL_EXNONE	"Hypertension, Pulmonary Arterial" (no controls excluded) || id:finn-b-I9_HYPTENSPUL_EXNONE	genus.RuminococcaceaeUCG005.id.11363	MR Egger	14	1.37838	1.54975	0.391257		-1.65912	4.41588	3.96847	0.190306	82.7549	3.968 (0.19-82.755)
yerlNC	finn-b-I9_HYPTENSPUL_EXNONE	"Hypertension, Pulmonary Arterial" (no controls excluded) || id:finn-b-I9_HYPTENSPUL_EXNONE	genus.RuminococcaceaeUCG005.id.11363	Weighted median	14	-0.344232	0.795942	0.66539		-1.90428	1.21582	0.708765	0.14893	3.37304	0.709 (0.149-3.373)
yerlNC	finn-b-I9_HYPTENSPUL_EXNONE	"Hypertension, Pulmonary Arterial" (no controls excluded) || id:finn-b-I9_HYPTENSPUL_EXNONE	genus.RuminococcaceaeUCG005.id.11363	Inverse variance weighted (fixed effects)	14	-0.201101	0.572201	0.725249	0.889739	-1.32261	0.920412	0.81783	0.266438	2.51033	0.818 (0.266-2.51)
yerlNC	finn-b-I9_HYPTENSPUL_EXNONE	"Hypertension, Pulmonary Arterial" (no controls excluded) || id:finn-b-I9_HYPTENSPUL_EXNONE	genus.RuminococcaceaeUCG005.id.11363	Simple mode	14	-0.980174	1.44537	0.50957		-3.8131	1.85275	0.375246	0.0220796	6.37735	0.375 (0.022-6.377)
yerlNC	finn-b-I9_HYPTENSPUL_EXNONE	"Hypertension, Pulmonary Arterial" (no controls excluded) || id:finn-b-I9_HYPTENSPUL_EXNONE	genus.RuminococcaceaeUCG005.id.11363	Weighted mode	14	-0.80218	1.48438	0.598047		-3.71156	2.10719	0.44835	0.0244395	8.22514	0.448 (0.024-8.225)
ygbSF7	finn-b-I9_HYPTENSPUL_EXNONE	"Hypertension, Pulmonary Arterial" (no controls excluded) || id:finn-b-I9_HYPTENSPUL_EXNONE	genus.Fusicatenibacter.id.11305	MR Egger	18	-0.637137	2.79412	0.822513		-6.11361	4.83934	0.528804	0.00221255	126.385	0.529 (0.002-126.385)
ygbSF7	finn-b-I9_HYPTENSPUL_EXNONE	"Hypertension, Pulmonary Arterial" (no controls excluded) || id:finn-b-I9_HYPTENSPUL_EXNONE	genus.Fusicatenibacter.id.11305	Weighted median	18	0.795989	0.862206	0.355903		-0.893935	2.48591	2.21663	0.409043	12.0121	2.217 (0.409-12.012)
ygbSF7	finn-b-I9_HYPTENSPUL_EXNONE	"Hypertension, Pulmonary Arterial" (no controls excluded) || id:finn-b-I9_HYPTENSPUL_EXNONE	genus.Fusicatenibacter.id.11305	Inverse variance weighted (fixed effects)	18	0.0737347	0.602523	0.902601	0.959013	-1.10721	1.25468	1.07652	0.330479	3.50672	1.077 (0.33-3.507)
ygbSF7	finn-b-I9_HYPTENSPUL_EXNONE	"Hypertension, Pulmonary Arterial" (no controls excluded) || id:finn-b-I9_HYPTENSPUL_EXNONE	genus.Fusicatenibacter.id.11305	Simple mode	18	1.82053	1.42478	0.218507		-0.972036	4.61309	6.17512	0.378312	100.795	6.175 (0.378-100.795)
ygbSF7	finn-b-I9_HYPTENSPUL_EXNONE	"Hypertension, Pulmonary Arterial" (no controls excluded) || id:finn-b-I9_HYPTENSPUL_EXNONE	genus.Fusicatenibacter.id.11305	Weighted mode	18	1.56204	1.26636	0.234176		-0.92002	4.0441	4.76854	0.398511	57.0598	4.769 (0.399-57.06)
yLt27i	finn-b-I9_HYPTENSPUL_EXNONE	"Hypertension, Pulmonary Arterial" (no controls excluded) || id:finn-b-I9_HYPTENSPUL_EXNONE	genus.Senegalimassilia.id.11160	MR Egger	5	3.16013	5.28722	0.592154		-7.20282	13.5231	23.5738	0.000744484	746452	23.574 (0.001-746452.261)
yLt27i	finn-b-I9_HYPTENSPUL_EXNONE	"Hypertension, Pulmonary Arterial" (no controls excluded) || id:finn-b-I9_HYPTENSPUL_EXNONE	genus.Senegalimassilia.id.11160	Weighted median	5	0.306802	1.11778	0.783721		-1.88405	2.49766	1.35907	0.151973	12.154	1.359 (0.152-12.154)
yLt27i	finn-b-I9_HYPTENSPUL_EXNONE	"Hypertension, Pulmonary Arterial" (no controls excluded) || id:finn-b-I9_HYPTENSPUL_EXNONE	genus.Senegalimassilia.id.11160	Inverse variance weighted (multiplicative random effects)	5	0.903176	1.22768	0.461928	0.866072	-1.50308	3.30943	2.46743	0.222444	27.3696	2.467 (0.222-27.37)
yLt27i	finn-b-I9_HYPTENSPUL_EXNONE	"Hypertension, Pulmonary Arterial" (no controls excluded) || id:finn-b-I9_HYPTENSPUL_EXNONE	genus.Senegalimassilia.id.11160	Simple mode	5	-0.318293	1.93568	0.877364		-4.11223	3.47564	0.72739	0.0163713	32.3186	0.727 (0.016-32.319)
yLt27i	finn-b-I9_HYPTENSPUL_EXNONE	"Hypertension, Pulmonary Arterial" (no controls excluded) || id:finn-b-I9_HYPTENSPUL_EXNONE	genus.Senegalimassilia.id.11160	Weighted mode	5	-0.532127	1.57957	0.75314		-3.62809	2.56383	0.587354	0.0265669	12.9855	0.587 (0.027-12.985)
YXZeGZ	finn-b-I9_HYPTENSPUL_EXNONE	"Hypertension, Pulmonary Arterial" (no controls excluded) || id:finn-b-I9_HYPTENSPUL_EXNONE	genus.Alistipes.id.968	MR Egger	13	-3.05181	3.65817	0.42189		-10.2218	4.1182	0.0472731	3.63678e-05	61.4484	0.047 (0-61.448)
YXZeGZ	finn-b-I9_HYPTENSPUL_EXNONE	"Hypertension, Pulmonary Arterial" (no controls excluded) || id:finn-b-I9_HYPTENSPUL_EXNONE	genus.Alistipes.id.968	Weighted median	13	0.818651	1.03206	0.427651		-1.20419	2.8415	2.26744	0.299933	17.1414	2.267 (0.3-17.141)
YXZeGZ	finn-b-I9_HYPTENSPUL_EXNONE	"Hypertension, Pulmonary Arterial" (no controls excluded) || id:finn-b-I9_HYPTENSPUL_EXNONE	genus.Alistipes.id.968	Inverse variance weighted (fixed effects)	13	0.506976	0.757876	0.503531	0.866072	-0.978461	1.99241	1.66026	0.375889	7.33321	1.66 (0.376-7.333)
YXZeGZ	finn-b-I9_HYPTENSPUL_EXNONE	"Hypertension, Pulmonary Arterial" (no controls excluded) || id:finn-b-I9_HYPTENSPUL_EXNONE	genus.Alistipes.id.968	Simple mode	13	1.51964	1.73408	0.39805		-1.87916	4.91843	4.57058	0.152719	136.788	4.571 (0.153-136.788)
YXZeGZ	finn-b-I9_HYPTENSPUL_EXNONE	"Hypertension, Pulmonary Arterial" (no controls excluded) || id:finn-b-I9_HYPTENSPUL_EXNONE	genus.Alistipes.id.968	Weighted mode	13	1.26894	1.87384	0.511132		-2.40378	4.94165	3.55706	0.0903754	140.002	3.557 (0.09-140.002)
YYHfMs	finn-b-I9_HYPTENSPUL_EXNONE	"Hypertension, Pulmonary Arterial" (no controls excluded) || id:finn-b-I9_HYPTENSPUL_EXNONE	genus.Gordonibacter.id.821	MR Egger	12	1.07108	1.66222	0.533837		-2.18686	4.32903	2.91854	0.112268	75.8707	2.919 (0.112-75.871)
YYHfMs	finn-b-I9_HYPTENSPUL_EXNONE	"Hypertension, Pulmonary Arterial" (no controls excluded) || id:finn-b-I9_HYPTENSPUL_EXNONE	genus.Gordonibacter.id.821	Weighted median	12	-0.0690654	0.492017	0.888366		-1.03342	0.895288	0.933266	0.355789	2.44804	0.933 (0.356-2.448)
YYHfMs	finn-b-I9_HYPTENSPUL_EXNONE	"Hypertension, Pulmonary Arterial" (no controls excluded) || id:finn-b-I9_HYPTENSPUL_EXNONE	genus.Gordonibacter.id.821	Inverse variance weighted (fixed effects)	12	-0.421087	0.345163	0.222478	0.865713	-1.09761	0.255432	0.656333	0.333669	1.29102	0.656 (0.334-1.291)
YYHfMs	finn-b-I9_HYPTENSPUL_EXNONE	"Hypertension, Pulmonary Arterial" (no controls excluded) || id:finn-b-I9_HYPTENSPUL_EXNONE	genus.Gordonibacter.id.821	Simple mode	12	0.0616817	0.782061	0.938552		-1.47116	1.59452	1.06362	0.22966	4.92597	1.064 (0.23-4.926)
YYHfMs	finn-b-I9_HYPTENSPUL_EXNONE	"Hypertension, Pulmonary Arterial" (no controls excluded) || id:finn-b-I9_HYPTENSPUL_EXNONE	genus.Gordonibacter.id.821	Weighted mode	12	-0.00770451	0.69278	0.991326		-1.36555	1.35014	0.992325	0.25524	3.85798	0.992 (0.255-3.858)
zaZf8A	finn-b-I9_HYPTENSPUL_EXNONE	"Hypertension, Pulmonary Arterial" (no controls excluded) || id:finn-b-I9_HYPTENSPUL_EXNONE	genus.Oscillospira.id.2064	MR Egger	8	-3.29751	2.81334	0.285586		-8.81166	2.21663	0.036975	0.000148986	9.1764	0.037 (0-9.176)
zaZf8A	finn-b-I9_HYPTENSPUL_EXNONE	"Hypertension, Pulmonary Arterial" (no controls excluded) || id:finn-b-I9_HYPTENSPUL_EXNONE	genus.Oscillospira.id.2064	Weighted median	8	-0.293509	0.863292	0.733866		-1.98556	1.39854	0.745643	0.137304	4.0493	0.746 (0.137-4.049)
zaZf8A	finn-b-I9_HYPTENSPUL_EXNONE	"Hypertension, Pulmonary Arterial" (no controls excluded) || id:finn-b-I9_HYPTENSPUL_EXNONE	genus.Oscillospira.id.2064	Inverse variance weighted (fixed effects)	8	-0.167781	0.667143	0.801434	0.917025	-1.47538	1.13982	0.845539	0.228691	3.12621	0.846 (0.229-3.126)
zaZf8A	finn-b-I9_HYPTENSPUL_EXNONE	"Hypertension, Pulmonary Arterial" (no controls excluded) || id:finn-b-I9_HYPTENSPUL_EXNONE	genus.Oscillospira.id.2064	Simple mode	8	-1.29551	1.49182	0.413951		-4.21948	1.62846	0.273758	0.0147062	5.09604	0.274 (0.015-5.096)
zaZf8A	finn-b-I9_HYPTENSPUL_EXNONE	"Hypertension, Pulmonary Arterial" (no controls excluded) || id:finn-b-I9_HYPTENSPUL_EXNONE	genus.Oscillospira.id.2064	Weighted mode	8	-0.908095	1.39907	0.536998		-3.65027	1.83408	0.403292	0.0259841	6.25936	0.403 (0.026-6.259)
zkWLyI	finn-b-I9_HYPTENSPUL_EXNONE	"Hypertension, Pulmonary Arterial" (no controls excluded) || id:finn-b-I9_HYPTENSPUL_EXNONE	genus.Allisonella.id.2174	MR Egger	8	-1.55975	2.52301	0.559157		-6.50486	3.38535	0.210188	0.00149615	29.5284	0.21 (0.001-29.528)
zkWLyI	finn-b-I9_HYPTENSPUL_EXNONE	"Hypertension, Pulmonary Arterial" (no controls excluded) || id:finn-b-I9_HYPTENSPUL_EXNONE	genus.Allisonella.id.2174	Weighted median	8	0.393423	0.461598	0.394044		-0.511309	1.29816	1.48205	0.59971	3.66254	1.482 (0.6-3.663)
zkWLyI	finn-b-I9_HYPTENSPUL_EXNONE	"Hypertension, Pulmonary Arterial" (no controls excluded) || id:finn-b-I9_HYPTENSPUL_EXNONE	genus.Allisonella.id.2174	Inverse variance weighted (fixed effects)	8	0.219521	0.373222	0.556413	0.866072	-0.511994	0.951035	1.24548	0.5993	2.58839	1.245 (0.599-2.588)
zkWLyI	finn-b-I9_HYPTENSPUL_EXNONE	"Hypertension, Pulmonary Arterial" (no controls excluded) || id:finn-b-I9_HYPTENSPUL_EXNONE	genus.Allisonella.id.2174	Simple mode	8	0.375011	0.652278	0.58334		-0.903453	1.65347	1.45501	0.405168	5.2251	1.455 (0.405-5.225)
zkWLyI	finn-b-I9_HYPTENSPUL_EXNONE	"Hypertension, Pulmonary Arterial" (no controls excluded) || id:finn-b-I9_HYPTENSPUL_EXNONE	genus.Allisonella.id.2174	Weighted mode	8	0.375011	0.652341	0.583376		-0.903578	1.6536	1.45501	0.405118	5.22575	1.455 (0.405-5.226)
1zf0TZ	finn-b-I9_HYPTENSPUL_EXNONE	"Hypertension, Pulmonary Arterial" (no controls excluded) || id:finn-b-I9_HYPTENSPUL_EXNONE	family.Streptococcaceae.id.1850	MR Egger	13	-1.17499	2.72963	0.675175		-6.52507	4.17508	0.308821	0.00146622	65.0451	0.309 (0.001-65.045)
1zf0TZ	finn-b-I9_HYPTENSPUL_EXNONE	"Hypertension, Pulmonary Arterial" (no controls excluded) || id:finn-b-I9_HYPTENSPUL_EXNONE	family.Streptococcaceae.id.1850	Weighted median	13	-1.13626	0.902189	0.207868		-2.90455	0.632028	0.321017	0.0547733	1.88142	0.321 (0.055-1.881)
1zf0TZ	finn-b-I9_HYPTENSPUL_EXNONE	"Hypertension, Pulmonary Arterial" (no controls excluded) || id:finn-b-I9_HYPTENSPUL_EXNONE	family.Streptococcaceae.id.1850	Inverse variance weighted (fixed effects)	13	-0.631783	0.678089	0.351486	0.983075	-1.96084	0.697271	0.531643	0.140741	2.00827	0.532 (0.141-2.008)
1zf0TZ	finn-b-I9_HYPTENSPUL_EXNONE	"Hypertension, Pulmonary Arterial" (no controls excluded) || id:finn-b-I9_HYPTENSPUL_EXNONE	family.Streptococcaceae.id.1850	Simple mode	13	-1.94593	1.89255	0.324132		-5.65533	1.76346	0.142854	0.00349882	5.8326	0.143 (0.003-5.833)
1zf0TZ	finn-b-I9_HYPTENSPUL_EXNONE	"Hypertension, Pulmonary Arterial" (no controls excluded) || id:finn-b-I9_HYPTENSPUL_EXNONE	family.Streptococcaceae.id.1850	Weighted mode	13	-2.30723	1.84315	0.234499		-5.9198	1.30534	0.0995367	0.00268574	3.68895	0.1 (0.003-3.689)
31r1VV	finn-b-I9_HYPTENSPUL_EXNONE	"Hypertension, Pulmonary Arterial" (no controls excluded) || id:finn-b-I9_HYPTENSPUL_EXNONE	family.Christensenellaceae.id.1866	MR Egger	11	-0.182243	1.3953	0.898955		-2.91702	2.55254	0.833398	0.0540945	12.8396	0.833 (0.054-12.84)
31r1VV	finn-b-I9_HYPTENSPUL_EXNONE	"Hypertension, Pulmonary Arterial" (no controls excluded) || id:finn-b-I9_HYPTENSPUL_EXNONE	family.Christensenellaceae.id.1866	Weighted median	11	0.396308	0.809863	0.624593		-1.19102	1.98364	1.48633	0.30391	7.26915	1.486 (0.304-7.269)
31r1VV	finn-b-I9_HYPTENSPUL_EXNONE	"Hypertension, Pulmonary Arterial" (no controls excluded) || id:finn-b-I9_HYPTENSPUL_EXNONE	family.Christensenellaceae.id.1866	Inverse variance weighted (fixed effects)	11	0.023918	0.572866	0.966697	0.983075	-1.0989	1.14674	1.02421	0.333238	3.1479	1.024 (0.333-3.148)
31r1VV	finn-b-I9_HYPTENSPUL_EXNONE	"Hypertension, Pulmonary Arterial" (no controls excluded) || id:finn-b-I9_HYPTENSPUL_EXNONE	family.Christensenellaceae.id.1866	Simple mode	11	0.43442	1.29334	0.743895		-2.10053	2.96937	1.54407	0.122391	19.4797	1.544 (0.122-19.48)
31r1VV	finn-b-I9_HYPTENSPUL_EXNONE	"Hypertension, Pulmonary Arterial" (no controls excluded) || id:finn-b-I9_HYPTENSPUL_EXNONE	family.Christensenellaceae.id.1866	Weighted mode	11	0.321544	0.928784	0.736366		-1.49887	2.14196	1.37926	0.223382	8.51613	1.379 (0.223-8.516)
6jMcBB	finn-b-I9_HYPTENSPUL_EXNONE	"Hypertension, Pulmonary Arterial" (no controls excluded) || id:finn-b-I9_HYPTENSPUL_EXNONE	family.Desulfovibrionaceae.id.3169	MR Egger	10	2.9287	1.75812	0.134315		-0.517227	6.37462	18.7032	0.596171	586.763	18.703 (0.596-586.763)
6jMcBB	finn-b-I9_HYPTENSPUL_EXNONE	"Hypertension, Pulmonary Arterial" (no controls excluded) || id:finn-b-I9_HYPTENSPUL_EXNONE	family.Desulfovibrionaceae.id.3169	Weighted median	10	2.79412	0.966014	0.0038229		0.900728	4.6875	16.3482	2.4614	108.582	16.348 (2.461-108.582)
6jMcBB	finn-b-I9_HYPTENSPUL_EXNONE	"Hypertension, Pulmonary Arterial" (no controls excluded) || id:finn-b-I9_HYPTENSPUL_EXNONE	family.Desulfovibrionaceae.id.3169	Inverse variance weighted (fixed effects)	10	1.25202	0.668142	0.0609466	0.975146	-0.0575387	2.56158	3.4974	0.944085	12.9563	3.497 (0.944-12.956)
6jMcBB	finn-b-I9_HYPTENSPUL_EXNONE	"Hypertension, Pulmonary Arterial" (no controls excluded) || id:finn-b-I9_HYPTENSPUL_EXNONE	family.Desulfovibrionaceae.id.3169	Simple mode	10	2.93948	1.6979	0.117457		-0.388418	6.26737	18.9059	0.678129	527.088	18.906 (0.678-527.088)
6jMcBB	finn-b-I9_HYPTENSPUL_EXNONE	"Hypertension, Pulmonary Arterial" (no controls excluded) || id:finn-b-I9_HYPTENSPUL_EXNONE	family.Desulfovibrionaceae.id.3169	Weighted mode	10	2.91593	1.35481	0.0598148		0.260497	5.57137	18.466	1.29757	262.794	18.466 (1.298-262.794)
axDRMS	finn-b-I9_HYPTENSPUL_EXNONE	"Hypertension, Pulmonary Arterial" (no controls excluded) || id:finn-b-I9_HYPTENSPUL_EXNONE	family.Prevotellaceae.id.960	MR Egger	16	0.184835	2.50654	0.94226		-4.72798	5.09765	1.20302	0.0088443	163.637	1.203 (0.009-163.637)
axDRMS	finn-b-I9_HYPTENSPUL_EXNONE	"Hypertension, Pulmonary Arterial" (no controls excluded) || id:finn-b-I9_HYPTENSPUL_EXNONE	family.Prevotellaceae.id.960	Weighted median	16	0.443065	0.805018	0.58206		-1.13477	2.0209	1.55747	0.321496	7.54511	1.557 (0.321-7.545)
axDRMS	finn-b-I9_HYPTENSPUL_EXNONE	"Hypertension, Pulmonary Arterial" (no controls excluded) || id:finn-b-I9_HYPTENSPUL_EXNONE	family.Prevotellaceae.id.960	Inverse variance weighted (fixed effects)	16	0.0368652	0.570264	0.948456	0.983075	-1.08085	1.15458	1.03755	0.339306	3.1727	1.038 (0.339-3.173)
axDRMS	finn-b-I9_HYPTENSPUL_EXNONE	"Hypertension, Pulmonary Arterial" (no controls excluded) || id:finn-b-I9_HYPTENSPUL_EXNONE	family.Prevotellaceae.id.960	Simple mode	16	-0.418855	1.67842	0.806318		-3.70856	2.87085	0.657799	0.0245128	17.652	0.658 (0.025-17.652)
axDRMS	finn-b-I9_HYPTENSPUL_EXNONE	"Hypertension, Pulmonary Arterial" (no controls excluded) || id:finn-b-I9_HYPTENSPUL_EXNONE	family.Prevotellaceae.id.960	Weighted mode	16	0.844492	1.43303	0.564428		-1.96425	3.65323	2.3268	0.140261	38.5993	2.327 (0.14-38.599)
AXpdwL	finn-b-I9_HYPTENSPUL_EXNONE	"Hypertension, Pulmonary Arterial" (no controls excluded) || id:finn-b-I9_HYPTENSPUL_EXNONE	family.Verrucomicrobiaceae.id.4036	MR Egger	11	-0.162055	2.18528	0.942507		-4.44521	4.1211	0.850395	0.0117347	61.6269	0.85 (0.012-61.627)
AXpdwL	finn-b-I9_HYPTENSPUL_EXNONE	"Hypertension, Pulmonary Arterial" (no controls excluded) || id:finn-b-I9_HYPTENSPUL_EXNONE	family.Verrucomicrobiaceae.id.4036	Weighted median	11	-0.260921	0.842178	0.7567		-1.91159	1.38975	0.770341	0.147845	4.01383	0.77 (0.148-4.014)
AXpdwL	finn-b-I9_HYPTENSPUL_EXNONE	"Hypertension, Pulmonary Arterial" (no controls excluded) || id:finn-b-I9_HYPTENSPUL_EXNONE	family.Verrucomicrobiaceae.id.4036	Inverse variance weighted (fixed effects)	11	0.357688	0.607669	0.556114	0.983075	-0.833344	1.54872	1.43002	0.434594	4.70544	1.43 (0.435-4.705)
AXpdwL	finn-b-I9_HYPTENSPUL_EXNONE	"Hypertension, Pulmonary Arterial" (no controls excluded) || id:finn-b-I9_HYPTENSPUL_EXNONE	family.Verrucomicrobiaceae.id.4036	Simple mode	11	-0.958773	1.50707	0.538945		-3.91264	1.99509	0.383363	0.0199877	7.35286	0.383 (0.02-7.353)
AXpdwL	finn-b-I9_HYPTENSPUL_EXNONE	"Hypertension, Pulmonary Arterial" (no controls excluded) || id:finn-b-I9_HYPTENSPUL_EXNONE	family.Verrucomicrobiaceae.id.4036	Weighted mode	11	-0.936531	1.36247	0.507474		-3.60698	1.73392	0.391985	0.0271337	5.6628	0.392 (0.027-5.663)
BLSFBU	finn-b-I9_HYPTENSPUL_EXNONE	"Hypertension, Pulmonary Arterial" (no controls excluded) || id:finn-b-I9_HYPTENSPUL_EXNONE	family.Rikenellaceae.id.967	MR Egger	17	0.815598	1.90481	0.674606		-2.91784	4.54903	2.26053	0.0540505	94.5409	2.261 (0.054-94.541)
BLSFBU	finn-b-I9_HYPTENSPUL_EXNONE	"Hypertension, Pulmonary Arterial" (no controls excluded) || id:finn-b-I9_HYPTENSPUL_EXNONE	family.Rikenellaceae.id.967	Weighted median	17	1.28406	0.847424	0.129708		-0.376889	2.94501	3.61128	0.685992	19.0109	3.611 (0.686-19.011)
BLSFBU	finn-b-I9_HYPTENSPUL_EXNONE	"Hypertension, Pulmonary Arterial" (no controls excluded) || id:finn-b-I9_HYPTENSPUL_EXNONE	family.Rikenellaceae.id.967	Inverse variance weighted (fixed effects)	17	0.73136	0.594207	0.218391	0.983075	-0.433286	1.89601	2.0779	0.648375	6.65924	2.078 (0.648-6.659)
BLSFBU	finn-b-I9_HYPTENSPUL_EXNONE	"Hypertension, Pulmonary Arterial" (no controls excluded) || id:finn-b-I9_HYPTENSPUL_EXNONE	family.Rikenellaceae.id.967	Simple mode	17	1.40782	1.63755	0.402646		-1.80178	4.61741	4.08703	0.165005	101.232	4.087 (0.165-101.232)
BLSFBU	finn-b-I9_HYPTENSPUL_EXNONE	"Hypertension, Pulmonary Arterial" (no controls excluded) || id:finn-b-I9_HYPTENSPUL_EXNONE	family.Rikenellaceae.id.967	Weighted mode	17	1.44114	1.44947	0.3349		-1.39982	4.28211	4.22552	0.24664	72.3929	4.226 (0.247-72.393)
Bt1upE	finn-b-I9_HYPTENSPUL_EXNONE	"Hypertension, Pulmonary Arterial" (no controls excluded) || id:finn-b-I9_HYPTENSPUL_EXNONE	family.Rhodospirillaceae.id.2717	MR Egger	15	0.43663	1.8597	0.818034		-3.20839	4.08165	1.54748	0.0404216	59.2431	1.547 (0.04-59.243)
Bt1upE	finn-b-I9_HYPTENSPUL_EXNONE	"Hypertension, Pulmonary Arterial" (no controls excluded) || id:finn-b-I9_HYPTENSPUL_EXNONE	family.Rhodospirillaceae.id.2717	Weighted median	15	-0.543602	0.596813	0.362379		-1.71335	0.626151	0.580653	0.18026	1.8704	0.581 (0.18-1.87)
Bt1upE	finn-b-I9_HYPTENSPUL_EXNONE	"Hypertension, Pulmonary Arterial" (no controls excluded) || id:finn-b-I9_HYPTENSPUL_EXNONE	family.Rhodospirillaceae.id.2717	Inverse variance weighted (fixed effects)	15	-0.415121	0.43973	0.345152	0.983075	-1.27699	0.44675	0.660261	0.278875	1.56322	0.66 (0.279-1.563)
Bt1upE	finn-b-I9_HYPTENSPUL_EXNONE	"Hypertension, Pulmonary Arterial" (no controls excluded) || id:finn-b-I9_HYPTENSPUL_EXNONE	family.Rhodospirillaceae.id.2717	Simple mode	15	-1.25166	1.03851	0.248085		-3.28714	0.783815	0.286029	0.0373605	2.18981	0.286 (0.037-2.19)
Bt1upE	finn-b-I9_HYPTENSPUL_EXNONE	"Hypertension, Pulmonary Arterial" (no controls excluded) || id:finn-b-I9_HYPTENSPUL_EXNONE	family.Rhodospirillaceae.id.2717	Weighted mode	15	-1.2825	0.897325	0.174865		-3.04126	0.476253	0.277342	0.0477745	1.61003	0.277 (0.048-1.61)
CUtsMo	finn-b-I9_HYPTENSPUL_EXNONE	"Hypertension, Pulmonary Arterial" (no controls excluded) || id:finn-b-I9_HYPTENSPUL_EXNONE	family.ClostridialesvadinBB60group.id.11286	MR Egger	15	0.129438	1.32903	0.9239		-2.47546	2.73434	1.13819	0.084124	15.3996	1.138 (0.084-15.4)
CUtsMo	finn-b-I9_HYPTENSPUL_EXNONE	"Hypertension, Pulmonary Arterial" (no controls excluded) || id:finn-b-I9_HYPTENSPUL_EXNONE	family.ClostridialesvadinBB60group.id.11286	Weighted median	15	-0.060914	0.671868	0.92776		-1.37778	1.25595	0.940904	0.252139	3.51116	0.941 (0.252-3.511)
CUtsMo	finn-b-I9_HYPTENSPUL_EXNONE	"Hypertension, Pulmonary Arterial" (no controls excluded) || id:finn-b-I9_HYPTENSPUL_EXNONE	family.ClostridialesvadinBB60group.id.11286	Inverse variance weighted (fixed effects)	15	0.323638	0.487326	0.50662	0.983075	-0.631521	1.2788	1.38215	0.531782	3.59232	1.382 (0.532-3.592)
CUtsMo	finn-b-I9_HYPTENSPUL_EXNONE	"Hypertension, Pulmonary Arterial" (no controls excluded) || id:finn-b-I9_HYPTENSPUL_EXNONE	family.ClostridialesvadinBB60group.id.11286	Simple mode	15	-0.161793	1.08834	0.883941		-2.29493	1.97134	0.850617	0.100768	7.18032	0.851 (0.101-7.18)
CUtsMo	finn-b-I9_HYPTENSPUL_EXNONE	"Hypertension, Pulmonary Arterial" (no controls excluded) || id:finn-b-I9_HYPTENSPUL_EXNONE	family.ClostridialesvadinBB60group.id.11286	Weighted mode	15	-0.279497	0.957534	0.774649		-2.15626	1.59727	0.756164	0.115757	4.93953	0.756 (0.116-4.94)
d9u3Wa	finn-b-I9_HYPTENSPUL_EXNONE	"Hypertension, Pulmonary Arterial" (no controls excluded) || id:finn-b-I9_HYPTENSPUL_EXNONE	family.Lactobacillaceae.id.1836	MR Egger	8	1.8388	2.27004	0.448849		-2.61048	6.28809	6.289	0.0734989	538.124	6.289 (0.073-538.124)
d9u3Wa	finn-b-I9_HYPTENSPUL_EXNONE	"Hypertension, Pulmonary Arterial" (no controls excluded) || id:finn-b-I9_HYPTENSPUL_EXNONE	family.Lactobacillaceae.id.1836	Weighted median	8	1.18415	0.725665	0.10272		-0.238156	2.60645	3.2679	0.78808	13.5508	3.268 (0.788-13.551)
d9u3Wa	finn-b-I9_HYPTENSPUL_EXNONE	"Hypertension, Pulmonary Arterial" (no controls excluded) || id:finn-b-I9_HYPTENSPUL_EXNONE	family.Lactobacillaceae.id.1836	Inverse variance weighted (multiplicative random effects)	8	0.952389	0.854908	0.265268	0.983075	-0.72323	2.62801	2.59189	0.485182	13.8462	2.592 (0.485-13.846)
d9u3Wa	finn-b-I9_HYPTENSPUL_EXNONE	"Hypertension, Pulmonary Arterial" (no controls excluded) || id:finn-b-I9_HYPTENSPUL_EXNONE	family.Lactobacillaceae.id.1836	Simple mode	8	1.06167	1.21141	0.40988		-1.31268	3.43603	2.8912	0.269097	31.0633	2.891 (0.269-31.063)
d9u3Wa	finn-b-I9_HYPTENSPUL_EXNONE	"Hypertension, Pulmonary Arterial" (no controls excluded) || id:finn-b-I9_HYPTENSPUL_EXNONE	family.Lactobacillaceae.id.1836	Weighted mode	8	1.14539	0.872979	0.23089		-0.565649	2.85643	3.14367	0.567992	17.3993	3.144 (0.568-17.399)
DwGyne	finn-b-I9_HYPTENSPUL_EXNONE	"Hypertension, Pulmonary Arterial" (no controls excluded) || id:finn-b-I9_HYPTENSPUL_EXNONE	family.BacteroidalesS24.7group.id.11173	MR Egger	8	3.41245	2.27091	0.183609		-1.03854	7.86343	30.3394	0.353972	2600.43	30.339 (0.354-2600.431)
DwGyne	finn-b-I9_HYPTENSPUL_EXNONE	"Hypertension, Pulmonary Arterial" (no controls excluded) || id:finn-b-I9_HYPTENSPUL_EXNONE	family.BacteroidalesS24.7group.id.11173	Weighted median	8	1.15625	0.738994	0.11767		-0.292177	2.60468	3.178	0.746636	13.5269	3.178 (0.747-13.527)
DwGyne	finn-b-I9_HYPTENSPUL_EXNONE	"Hypertension, Pulmonary Arterial" (no controls excluded) || id:finn-b-I9_HYPTENSPUL_EXNONE	family.BacteroidalesS24.7group.id.11173	Inverse variance weighted (fixed effects)	8	1.19552	0.566512	0.0348309	0.975146	0.0851576	2.30589	3.30528	1.08889	10.0331	3.305 (1.089-10.033)
DwGyne	finn-b-I9_HYPTENSPUL_EXNONE	"Hypertension, Pulmonary Arterial" (no controls excluded) || id:finn-b-I9_HYPTENSPUL_EXNONE	family.BacteroidalesS24.7group.id.11173	Simple mode	8	1.08743	1.21074	0.398943		-1.28562	3.46048	2.96663	0.276478	31.8322	2.967 (0.276-31.832)
DwGyne	finn-b-I9_HYPTENSPUL_EXNONE	"Hypertension, Pulmonary Arterial" (no controls excluded) || id:finn-b-I9_HYPTENSPUL_EXNONE	family.BacteroidalesS24.7group.id.11173	Weighted mode	8	1.11704	1.18017	0.37541		-1.1961	3.43017	3.05578	0.302372	30.8819	3.056 (0.302-30.882)
FcqSNY	finn-b-I9_HYPTENSPUL_EXNONE	"Hypertension, Pulmonary Arterial" (no controls excluded) || id:finn-b-I9_HYPTENSPUL_EXNONE	family.Clostridiaceae1.id.1869	MR Egger	10	0.936592	2.04101	0.658526		-3.06378	4.93697	2.55127	0.0467106	139.347	2.551 (0.047-139.347)
FcqSNY	finn-b-I9_HYPTENSPUL_EXNONE	"Hypertension, Pulmonary Arterial" (no controls excluded) || id:finn-b-I9_HYPTENSPUL_EXNONE	family.Clostridiaceae1.id.1869	Weighted median	10	-0.525391	0.912364	0.564712		-2.31362	1.26284	0.591324	0.0989022	3.53545	0.591 (0.099-3.535)
FcqSNY	finn-b-I9_HYPTENSPUL_EXNONE	"Hypertension, Pulmonary Arterial" (no controls excluded) || id:finn-b-I9_HYPTENSPUL_EXNONE	family.Clostridiaceae1.id.1869	Inverse variance weighted (fixed effects)	10	-0.247056	0.697619	0.723233	0.983075	-1.61439	1.12028	0.781097	0.199012	3.0657	0.781 (0.199-3.066)
FcqSNY	finn-b-I9_HYPTENSPUL_EXNONE	"Hypertension, Pulmonary Arterial" (no controls excluded) || id:finn-b-I9_HYPTENSPUL_EXNONE	family.Clostridiaceae1.id.1869	Simple mode	10	-0.865968	1.32197	0.528814		-3.45702	1.72509	0.420644	0.0315235	5.613	0.421 (0.032-5.613)
FcqSNY	finn-b-I9_HYPTENSPUL_EXNONE	"Hypertension, Pulmonary Arterial" (no controls excluded) || id:finn-b-I9_HYPTENSPUL_EXNONE	family.Clostridiaceae1.id.1869	Weighted mode	10	-0.543613	1.2295	0.668822		-2.95344	1.86622	0.580646	0.0521599	6.46379	0.581 (0.052-6.464)
FFi1Rd	finn-b-I9_HYPTENSPUL_EXNONE	"Hypertension, Pulmonary Arterial" (no controls excluded) || id:finn-b-I9_HYPTENSPUL_EXNONE	family.Actinomycetaceae.id.421	MR Egger	5	-1.8369	2.02702	0.43163		-5.80986	2.13606	0.15931	0.00299784	8.46599	0.159 (0.003-8.466)
FFi1Rd	finn-b-I9_HYPTENSPUL_EXNONE	"Hypertension, Pulmonary Arterial" (no controls excluded) || id:finn-b-I9_HYPTENSPUL_EXNONE	family.Actinomycetaceae.id.421	Weighted median	5	-1.21552	0.92173	0.187256		-3.02211	0.591069	0.296555	0.0486982	1.80592	0.297 (0.049-1.806)
FFi1Rd	finn-b-I9_HYPTENSPUL_EXNONE	"Hypertension, Pulmonary Arterial" (no controls excluded) || id:finn-b-I9_HYPTENSPUL_EXNONE	family.Actinomycetaceae.id.421	Inverse variance weighted (fixed effects)	5	-0.704456	0.699143	0.313647	0.983075	-2.07478	0.665865	0.494377	0.125584	1.94617	0.494 (0.126-1.946)
FFi1Rd	finn-b-I9_HYPTENSPUL_EXNONE	"Hypertension, Pulmonary Arterial" (no controls excluded) || id:finn-b-I9_HYPTENSPUL_EXNONE	family.Actinomycetaceae.id.421	Simple mode	5	-1.55735	1.23304	0.275189		-3.9741	0.859401	0.210694	0.0187962	2.36175	0.211 (0.019-2.362)
FFi1Rd	finn-b-I9_HYPTENSPUL_EXNONE	"Hypertension, Pulmonary Arterial" (no controls excluded) || id:finn-b-I9_HYPTENSPUL_EXNONE	family.Actinomycetaceae.id.421	Weighted mode	5	-1.3279	0.934308	0.228289		-3.15914	0.503346	0.265034	0.0424621	1.65425	0.265 (0.042-1.654)
FXBXNG	finn-b-I9_HYPTENSPUL_EXNONE	"Hypertension, Pulmonary Arterial" (no controls excluded) || id:finn-b-I9_HYPTENSPUL_EXNONE	family.FamilyXI.id.1936	MR Egger	8	-1.78222	2.37989	0.48225		-6.4468	2.88235	0.168263	0.00158559	17.8562	0.168 (0.002-17.856)
FXBXNG	finn-b-I9_HYPTENSPUL_EXNONE	"Hypertension, Pulmonary Arterial" (no controls excluded) || id:finn-b-I9_HYPTENSPUL_EXNONE	family.FamilyXI.id.1936	Weighted median	8	0.278685	0.520834	0.592598		-0.74215	1.29952	1.32139	0.476089	3.66754	1.321 (0.476-3.668)
FXBXNG	finn-b-I9_HYPTENSPUL_EXNONE	"Hypertension, Pulmonary Arterial" (no controls excluded) || id:finn-b-I9_HYPTENSPUL_EXNONE	family.FamilyXI.id.1936	Inverse variance weighted (fixed effects)	8	0.466122	0.374015	0.212667	0.983075	-0.266948	1.19919	1.5938	0.765713	3.31744	1.594 (0.766-3.317)
FXBXNG	finn-b-I9_HYPTENSPUL_EXNONE	"Hypertension, Pulmonary Arterial" (no controls excluded) || id:finn-b-I9_HYPTENSPUL_EXNONE	family.FamilyXI.id.1936	Simple mode	8	1.22887	0.868949	0.200203		-0.47427	2.93201	3.41736	0.622339	18.7653	3.417 (0.622-18.765)
FXBXNG	finn-b-I9_HYPTENSPUL_EXNONE	"Hypertension, Pulmonary Arterial" (no controls excluded) || id:finn-b-I9_HYPTENSPUL_EXNONE	family.FamilyXI.id.1936	Weighted mode	8	-0.0244965	0.778239	0.975768		-1.54985	1.50085	0.975801	0.212281	4.48551	0.976 (0.212-4.486)
kodRd1	finn-b-I9_HYPTENSPUL_EXNONE	"Hypertension, Pulmonary Arterial" (no controls excluded) || id:finn-b-I9_HYPTENSPUL_EXNONE	family.Defluviitaleaceae.id.1924	MR Egger	11	2.51367	1.85563	0.208565		-1.12336	6.15071	12.3502	0.325184	469.051	12.35 (0.325-469.051)
kodRd1	finn-b-I9_HYPTENSPUL_EXNONE	"Hypertension, Pulmonary Arterial" (no controls excluded) || id:finn-b-I9_HYPTENSPUL_EXNONE	family.Defluviitaleaceae.id.1924	Weighted median	11	-1.20898	0.763787	0.11345		-2.706	0.288043	0.298502	0.0668034	1.33381	0.299 (0.067-1.334)
kodRd1	finn-b-I9_HYPTENSPUL_EXNONE	"Hypertension, Pulmonary Arterial" (no controls excluded) || id:finn-b-I9_HYPTENSPUL_EXNONE	family.Defluviitaleaceae.id.1924	Inverse variance weighted (fixed effects)	11	-0.662624	0.541495	0.221068	0.983075	-1.72396	0.398707	0.515497	0.178359	1.4899	0.515 (0.178-1.49)
kodRd1	finn-b-I9_HYPTENSPUL_EXNONE	"Hypertension, Pulmonary Arterial" (no controls excluded) || id:finn-b-I9_HYPTENSPUL_EXNONE	family.Defluviitaleaceae.id.1924	Simple mode	11	-2.06247	1.48492	0.195005		-4.97292	0.847981	0.12714	0.00692293	2.33493	0.127 (0.007-2.335)
kodRd1	finn-b-I9_HYPTENSPUL_EXNONE	"Hypertension, Pulmonary Arterial" (no controls excluded) || id:finn-b-I9_HYPTENSPUL_EXNONE	family.Defluviitaleaceae.id.1924	Weighted mode	11	-2.07846	1.51281	0.199481		-5.04357	0.886648	0.125123	0.00645068	2.42698	0.125 (0.006-2.427)
LRKdIa	finn-b-I9_HYPTENSPUL_EXNONE	"Hypertension, Pulmonary Arterial" (no controls excluded) || id:finn-b-I9_HYPTENSPUL_EXNONE	family.Bifidobacteriaceae.id.433	MR Egger	12	0.135251	1.93632	0.94569		-3.65994	3.93044	1.14482	0.0257341	50.9294	1.145 (0.026-50.929)
LRKdIa	finn-b-I9_HYPTENSPUL_EXNONE	"Hypertension, Pulmonary Arterial" (no controls excluded) || id:finn-b-I9_HYPTENSPUL_EXNONE	family.Bifidobacteriaceae.id.433	Weighted median	12	0.647502	0.814891	0.426854		-0.949685	2.24469	1.91076	0.386863	9.43748	1.911 (0.387-9.437)
LRKdIa	finn-b-I9_HYPTENSPUL_EXNONE	"Hypertension, Pulmonary Arterial" (no controls excluded) || id:finn-b-I9_HYPTENSPUL_EXNONE	family.Bifidobacteriaceae.id.433	Inverse variance weighted (fixed effects)	12	0.0927216	0.588625	0.874833	0.983075	-1.06098	1.24643	1.09716	0.346115	3.4779	1.097 (0.346-3.478)
LRKdIa	finn-b-I9_HYPTENSPUL_EXNONE	"Hypertension, Pulmonary Arterial" (no controls excluded) || id:finn-b-I9_HYPTENSPUL_EXNONE	family.Bifidobacteriaceae.id.433	Simple mode	12	0.669881	1.37564	0.635845		-2.02637	3.36613	1.954	0.131813	28.9662	1.954 (0.132-28.966)
LRKdIa	finn-b-I9_HYPTENSPUL_EXNONE	"Hypertension, Pulmonary Arterial" (no controls excluded) || id:finn-b-I9_HYPTENSPUL_EXNONE	family.Bifidobacteriaceae.id.433	Weighted mode	12	0.748305	1.08104	0.503155		-1.37053	2.86714	2.11341	0.253973	17.5866	2.113 (0.254-17.587)
m9LXEq	finn-b-I9_HYPTENSPUL_EXNONE	"Hypertension, Pulmonary Arterial" (no controls excluded) || id:finn-b-I9_HYPTENSPUL_EXNONE	family.Enterobacteriaceae.id.3469	MR Egger	7	2.53874	7.05303	0.733589		-11.2852	16.3627	12.6637	1.25573e-05	1.2771e+07	12.664 (0-12770963.677)
m9LXEq	finn-b-I9_HYPTENSPUL_EXNONE	"Hypertension, Pulmonary Arterial" (no controls excluded) || id:finn-b-I9_HYPTENSPUL_EXNONE	family.Enterobacteriaceae.id.3469	Weighted median	7	-0.841114	1.26027	0.504513		-3.31125	1.62902	0.43123	0.0364706	5.09889	0.431 (0.036-5.099)
m9LXEq	finn-b-I9_HYPTENSPUL_EXNONE	"Hypertension, Pulmonary Arterial" (no controls excluded) || id:finn-b-I9_HYPTENSPUL_EXNONE	family.Enterobacteriaceae.id.3469	Inverse variance weighted (fixed effects)	7	0.147187	0.873797	0.866233	0.983075	-1.56546	1.85983	1.15857	0.208993	6.42264	1.159 (0.209-6.423)
m9LXEq	finn-b-I9_HYPTENSPUL_EXNONE	"Hypertension, Pulmonary Arterial" (no controls excluded) || id:finn-b-I9_HYPTENSPUL_EXNONE	family.Enterobacteriaceae.id.3469	Simple mode	7	-1.24734	1.93085	0.542179		-5.03181	2.53713	0.287268	0.006527	12.6433	0.287 (0.007-12.643)
m9LXEq	finn-b-I9_HYPTENSPUL_EXNONE	"Hypertension, Pulmonary Arterial" (no controls excluded) || id:finn-b-I9_HYPTENSPUL_EXNONE	family.Enterobacteriaceae.id.3469	Weighted mode	7	-1.13278	1.75356	0.542191		-4.56976	2.3042	0.322137	0.0103605	10.0162	0.322 (0.01-10.016)
MBOR7Y	finn-b-I9_HYPTENSPUL_EXNONE	"Hypertension, Pulmonary Arterial" (no controls excluded) || id:finn-b-I9_HYPTENSPUL_EXNONE	family.Coriobacteriaceae.id.811	MR Egger	13	1.18099	2.98117	0.699571		-4.6621	7.02408	3.2576	0.0094466	1123.36	3.258 (0.009-1123.361)
MBOR7Y	finn-b-I9_HYPTENSPUL_EXNONE	"Hypertension, Pulmonary Arterial" (no controls excluded) || id:finn-b-I9_HYPTENSPUL_EXNONE	family.Coriobacteriaceae.id.811	Weighted median	13	-0.789142	0.941842	0.402103		-2.63515	1.05687	0.454234	0.0717081	2.87734	0.454 (0.072-2.877)
MBOR7Y	finn-b-I9_HYPTENSPUL_EXNONE	"Hypertension, Pulmonary Arterial" (no controls excluded) || id:finn-b-I9_HYPTENSPUL_EXNONE	family.Coriobacteriaceae.id.811	Inverse variance weighted (fixed effects)	13	-0.52929	0.69918	0.449041	0.983075	-1.89968	0.841104	0.589023	0.149616	2.31892	0.589 (0.15-2.319)
MBOR7Y	finn-b-I9_HYPTENSPUL_EXNONE	"Hypertension, Pulmonary Arterial" (no controls excluded) || id:finn-b-I9_HYPTENSPUL_EXNONE	family.Coriobacteriaceae.id.811	Simple mode	13	-1.08774	1.50496	0.483672		-4.03746	1.86198	0.336979	0.0176423	6.4365	0.337 (0.018-6.436)
MBOR7Y	finn-b-I9_HYPTENSPUL_EXNONE	"Hypertension, Pulmonary Arterial" (no controls excluded) || id:finn-b-I9_HYPTENSPUL_EXNONE	family.Coriobacteriaceae.id.811	Weighted mode	13	-1.11944	1.5185	0.475167		-4.09569	1.85681	0.326462	0.0166442	6.40329	0.326 (0.017-6.403)
nFlAu5	finn-b-I9_HYPTENSPUL_EXNONE	"Hypertension, Pulmonary Arterial" (no controls excluded) || id:finn-b-I9_HYPTENSPUL_EXNONE	family.Lachnospiraceae.id.1987	MR Egger	16	-0.592788	2.69132	0.828849		-5.86777	4.68219	0.552784	0.00282918	108.007	0.553 (0.003-108.007)
nFlAu5	finn-b-I9_HYPTENSPUL_EXNONE	"Hypertension, Pulmonary Arterial" (no controls excluded) || id:finn-b-I9_HYPTENSPUL_EXNONE	family.Lachnospiraceae.id.1987	Weighted median	16	-0.799198	0.91126	0.380473		-2.58527	0.986872	0.449689	0.0753758	2.68283	0.45 (0.075-2.683)
nFlAu5	finn-b-I9_HYPTENSPUL_EXNONE	"Hypertension, Pulmonary Arterial" (no controls excluded) || id:finn-b-I9_HYPTENSPUL_EXNONE	family.Lachnospiraceae.id.1987	Inverse variance weighted (fixed effects)	16	-0.159057	0.66647	0.811372	0.983075	-1.46534	1.14722	0.852948	0.231	3.14944	0.853 (0.231-3.149)
nFlAu5	finn-b-I9_HYPTENSPUL_EXNONE	"Hypertension, Pulmonary Arterial" (no controls excluded) || id:finn-b-I9_HYPTENSPUL_EXNONE	family.Lachnospiraceae.id.1987	Simple mode	16	-1.52137	1.64616	0.370016		-4.74784	1.7051	0.218413	0.00867041	5.50196	0.218 (0.009-5.502)
nFlAu5	finn-b-I9_HYPTENSPUL_EXNONE	"Hypertension, Pulmonary Arterial" (no controls excluded) || id:finn-b-I9_HYPTENSPUL_EXNONE	family.Lachnospiraceae.id.1987	Weighted mode	16	-1.52137	1.51954	0.332606		-4.49966	1.45692	0.218413	0.0111128	4.29274	0.218 (0.011-4.293)
O0n2Pz	finn-b-I9_HYPTENSPUL_EXNONE	"Hypertension, Pulmonary Arterial" (no controls excluded) || id:finn-b-I9_HYPTENSPUL_EXNONE	family.Bacteroidaceae.id.917	MR Egger	9	-6.70238	4.40469	0.171908		-15.3356	1.93081	0.00122798	2.18698e-07	6.89507	0.001 (0-6.895)
O0n2Pz	finn-b-I9_HYPTENSPUL_EXNONE	"Hypertension, Pulmonary Arterial" (no controls excluded) || id:finn-b-I9_HYPTENSPUL_EXNONE	family.Bacteroidaceae.id.917	Weighted median	9	-0.58074	1.19596	0.627263		-2.92483	1.76335	0.559484	0.0536739	5.83194	0.559 (0.054-5.832)
O0n2Pz	finn-b-I9_HYPTENSPUL_EXNONE	"Hypertension, Pulmonary Arterial" (no controls excluded) || id:finn-b-I9_HYPTENSPUL_EXNONE	family.Bacteroidaceae.id.917	Inverse variance weighted (fixed effects)	9	-0.403685	0.811548	0.618889	0.983075	-1.99432	1.18695	0.667855	0.136106	3.27707	0.668 (0.136-3.277)
O0n2Pz	finn-b-I9_HYPTENSPUL_EXNONE	"Hypertension, Pulmonary Arterial" (no controls excluded) || id:finn-b-I9_HYPTENSPUL_EXNONE	family.Bacteroidaceae.id.917	Simple mode	9	-0.839757	1.90023	0.670247		-4.56421	2.8847	0.431816	0.0104181	17.8982	0.432 (0.01-17.898)
O0n2Pz	finn-b-I9_HYPTENSPUL_EXNONE	"Hypertension, Pulmonary Arterial" (no controls excluded) || id:finn-b-I9_HYPTENSPUL_EXNONE	family.Bacteroidaceae.id.917	Weighted mode	9	-0.585784	1.78095	0.750664		-4.07644	2.90488	0.556669	0.0169677	18.263	0.557 (0.017-18.263)
obtxsV	finn-b-I9_HYPTENSPUL_EXNONE	"Hypertension, Pulmonary Arterial" (no controls excluded) || id:finn-b-I9_HYPTENSPUL_EXNONE	family.Veillonellaceae.id.2172	MR Egger	19	-0.308486	0.989239	0.758953		-2.24739	1.63042	0.734558	0.105674	5.10603	0.735 (0.106-5.106)
obtxsV	finn-b-I9_HYPTENSPUL_EXNONE	"Hypertension, Pulmonary Arterial" (no controls excluded) || id:finn-b-I9_HYPTENSPUL_EXNONE	family.Veillonellaceae.id.2172	Weighted median	19	0.0439282	0.700007	0.949963		-1.32809	1.41594	1.04491	0.264984	4.12037	1.045 (0.265-4.12)
obtxsV	finn-b-I9_HYPTENSPUL_EXNONE	"Hypertension, Pulmonary Arterial" (no controls excluded) || id:finn-b-I9_HYPTENSPUL_EXNONE	family.Veillonellaceae.id.2172	Inverse variance weighted (fixed effects)	19	-0.0580686	0.488731	0.905422	0.983075	-1.01598	0.899843	0.943585	0.362047	2.45922	0.944 (0.362-2.459)
obtxsV	finn-b-I9_HYPTENSPUL_EXNONE	"Hypertension, Pulmonary Arterial" (no controls excluded) || id:finn-b-I9_HYPTENSPUL_EXNONE	family.Veillonellaceae.id.2172	Simple mode	19	-0.977636	1.12428	0.395985		-3.18122	1.22595	0.376199	0.0415349	3.4074	0.376 (0.042-3.407)
obtxsV	finn-b-I9_HYPTENSPUL_EXNONE	"Hypertension, Pulmonary Arterial" (no controls excluded) || id:finn-b-I9_HYPTENSPUL_EXNONE	family.Veillonellaceae.id.2172	Weighted mode	19	-0.0553743	0.833988	0.947794		-1.68999	1.57924	0.946131	0.184521	4.85128	0.946 (0.185-4.851)
oU56W6	finn-b-I9_HYPTENSPUL_EXNONE	"Hypertension, Pulmonary Arterial" (no controls excluded) || id:finn-b-I9_HYPTENSPUL_EXNONE	family.Peptostreptococcaceae.id.2042	MR Egger	13	0.0137769	1.30748	0.991782		-2.54889	2.57645	1.01387	0.0781681	13.1503	1.014 (0.078-13.15)
oU56W6	finn-b-I9_HYPTENSPUL_EXNONE	"Hypertension, Pulmonary Arterial" (no controls excluded) || id:finn-b-I9_HYPTENSPUL_EXNONE	family.Peptostreptococcaceae.id.2042	Weighted median	13	0.0462636	0.748527	0.950717		-1.42085	1.51338	1.04735	0.241509	4.54204	1.047 (0.242-4.542)
oU56W6	finn-b-I9_HYPTENSPUL_EXNONE	"Hypertension, Pulmonary Arterial" (no controls excluded) || id:finn-b-I9_HYPTENSPUL_EXNONE	family.Peptostreptococcaceae.id.2042	Inverse variance weighted (fixed effects)	13	0.0121527	0.572864	0.983075	0.983075	-1.11066	1.13497	1.01223	0.329342	3.11107	1.012 (0.329-3.111)
oU56W6	finn-b-I9_HYPTENSPUL_EXNONE	"Hypertension, Pulmonary Arterial" (no controls excluded) || id:finn-b-I9_HYPTENSPUL_EXNONE	family.Peptostreptococcaceae.id.2042	Simple mode	13	0.247747	1.16278	0.834854		-2.03131	2.5268	1.28114	0.131164	12.5134	1.281 (0.131-12.513)
oU56W6	finn-b-I9_HYPTENSPUL_EXNONE	"Hypertension, Pulmonary Arterial" (no controls excluded) || id:finn-b-I9_HYPTENSPUL_EXNONE	family.Peptostreptococcaceae.id.2042	Weighted mode	13	0.0138651	0.97648	0.988905		-1.90004	1.92777	1.01396	0.149563	6.87414	1.014 (0.15-6.874)
pXAgfu	finn-b-I9_HYPTENSPUL_EXNONE	"Hypertension, Pulmonary Arterial" (no controls excluded) || id:finn-b-I9_HYPTENSPUL_EXNONE	family.Acidaminococcaceae.id.2166	MR Egger	7	-2.15676	2.12712	0.357137		-6.32591	2.01238	0.115699	0.00178934	7.48114	0.116 (0.002-7.481)
pXAgfu	finn-b-I9_HYPTENSPUL_EXNONE	"Hypertension, Pulmonary Arterial" (no controls excluded) || id:finn-b-I9_HYPTENSPUL_EXNONE	family.Acidaminococcaceae.id.2166	Weighted median	7	-0.697888	0.859704	0.41692		-2.38291	0.987132	0.497635	0.0922819	2.68353	0.498 (0.092-2.684)
pXAgfu	finn-b-I9_HYPTENSPUL_EXNONE	"Hypertension, Pulmonary Arterial" (no controls excluded) || id:finn-b-I9_HYPTENSPUL_EXNONE	family.Acidaminococcaceae.id.2166	Inverse variance weighted (fixed effects)	7	-0.524744	0.703437	0.455685	0.983075	-1.90348	0.853993	0.591707	0.149049	2.34901	0.592 (0.149-2.349)
pXAgfu	finn-b-I9_HYPTENSPUL_EXNONE	"Hypertension, Pulmonary Arterial" (no controls excluded) || id:finn-b-I9_HYPTENSPUL_EXNONE	family.Acidaminococcaceae.id.2166	Simple mode	7	-0.991702	1.2457	0.456308		-3.43328	1.44987	0.370945	0.032281	4.26257	0.371 (0.032-4.263)
pXAgfu	finn-b-I9_HYPTENSPUL_EXNONE	"Hypertension, Pulmonary Arterial" (no controls excluded) || id:finn-b-I9_HYPTENSPUL_EXNONE	family.Acidaminococcaceae.id.2166	Weighted mode	7	-0.902084	1.25534	0.499404		-3.36255	1.55838	0.405723	0.0346467	4.75114	0.406 (0.035-4.751)
Sgv0J4	finn-b-I9_HYPTENSPUL_EXNONE	"Hypertension, Pulmonary Arterial" (no controls excluded) || id:finn-b-I9_HYPTENSPUL_EXNONE	family.Victivallaceae.id.2255	MR Egger	12	0.90937	2.0124	0.660996		-3.03493	4.85367	2.48276	0.048078	128.21	2.483 (0.048-128.21)
Sgv0J4	finn-b-I9_HYPTENSPUL_EXNONE	"Hypertension, Pulmonary Arterial" (no controls excluded) || id:finn-b-I9_HYPTENSPUL_EXNONE	family.Victivallaceae.id.2255	Weighted median	12	0.187414	0.455408	0.680684		-0.705185	1.08001	1.20613	0.494017	2.94472	1.206 (0.494-2.945)
Sgv0J4	finn-b-I9_HYPTENSPUL_EXNONE	"Hypertension, Pulmonary Arterial" (no controls excluded) || id:finn-b-I9_HYPTENSPUL_EXNONE	family.Victivallaceae.id.2255	Inverse variance weighted (fixed effects)	12	-0.238078	0.33271	0.474255	0.983075	-0.89019	0.414033	0.788141	0.410578	1.51291	0.788 (0.411-1.513)
Sgv0J4	finn-b-I9_HYPTENSPUL_EXNONE	"Hypertension, Pulmonary Arterial" (no controls excluded) || id:finn-b-I9_HYPTENSPUL_EXNONE	family.Victivallaceae.id.2255	Simple mode	12	0.25519	0.794798	0.754171		-1.30261	1.81299	1.29071	0.27182	6.12877	1.291 (0.272-6.129)
Sgv0J4	finn-b-I9_HYPTENSPUL_EXNONE	"Hypertension, Pulmonary Arterial" (no controls excluded) || id:finn-b-I9_HYPTENSPUL_EXNONE	family.Victivallaceae.id.2255	Weighted mode	12	0.268877	0.701893	0.708964		-1.10683	1.64459	1.30849	0.330604	5.17887	1.308 (0.331-5.179)
SpO9Ka	finn-b-I9_HYPTENSPUL_EXNONE	"Hypertension, Pulmonary Arterial" (no controls excluded) || id:finn-b-I9_HYPTENSPUL_EXNONE	family.Porphyromonadaceae.id.943	MR Egger	9	-3.83882	4.01795	0.371189		-11.714	4.03636	0.021519	8.17847e-06	56.6201	0.022 (0-56.62)
SpO9Ka	finn-b-I9_HYPTENSPUL_EXNONE	"Hypertension, Pulmonary Arterial" (no controls excluded) || id:finn-b-I9_HYPTENSPUL_EXNONE	family.Porphyromonadaceae.id.943	Weighted median	9	0.356088	1.22761	0.771765		-2.05002	2.7622	1.42773	0.128732	15.8346	1.428 (0.129-15.835)
SpO9Ka	finn-b-I9_HYPTENSPUL_EXNONE	"Hypertension, Pulmonary Arterial" (no controls excluded) || id:finn-b-I9_HYPTENSPUL_EXNONE	family.Porphyromonadaceae.id.943	Inverse variance weighted (fixed effects)	9	-0.0760231	0.910501	0.933457	0.983075	-1.8606	1.70856	0.926795	0.155579	5.521	0.927 (0.156-5.521)
SpO9Ka	finn-b-I9_HYPTENSPUL_EXNONE	"Hypertension, Pulmonary Arterial" (no controls excluded) || id:finn-b-I9_HYPTENSPUL_EXNONE	family.Porphyromonadaceae.id.943	Simple mode	9	0.755161	1.8063	0.686892		-2.78519	4.29551	2.12796	0.0617177	73.3695	2.128 (0.062-73.369)
SpO9Ka	finn-b-I9_HYPTENSPUL_EXNONE	"Hypertension, Pulmonary Arterial" (no controls excluded) || id:finn-b-I9_HYPTENSPUL_EXNONE	family.Porphyromonadaceae.id.943	Weighted mode	9	0.881483	1.76762	0.631423		-2.58305	4.34602	2.41448	0.0755431	77.1705	2.414 (0.076-77.171)
T35lgz	finn-b-I9_HYPTENSPUL_EXNONE	"Hypertension, Pulmonary Arterial" (no controls excluded) || id:finn-b-I9_HYPTENSPUL_EXNONE	family.Oxalobacteraceae.id.2966	MR Egger	14	-1.18269	1.35875	0.401143		-3.84583	1.48045	0.306453	0.0213686	4.39492	0.306 (0.021-4.395)
T35lgz	finn-b-I9_HYPTENSPUL_EXNONE	"Hypertension, Pulmonary Arterial" (no controls excluded) || id:finn-b-I9_HYPTENSPUL_EXNONE	family.Oxalobacteraceae.id.2966	Weighted median	14	0.277774	0.479804	0.562636		-0.662643	1.21819	1.32019	0.515487	3.38106	1.32 (0.515-3.381)
T35lgz	finn-b-I9_HYPTENSPUL_EXNONE	"Hypertension, Pulmonary Arterial" (no controls excluded) || id:finn-b-I9_HYPTENSPUL_EXNONE	family.Oxalobacteraceae.id.2966	Inverse variance weighted (fixed effects)	14	0.185455	0.351984	0.598275	0.983075	-0.504434	0.875344	1.20377	0.603847	2.3997	1.204 (0.604-2.4)
T35lgz	finn-b-I9_HYPTENSPUL_EXNONE	"Hypertension, Pulmonary Arterial" (no controls excluded) || id:finn-b-I9_HYPTENSPUL_EXNONE	family.Oxalobacteraceae.id.2966	Simple mode	14	0.237462	0.830344	0.7794		-1.39001	1.86494	1.26803	0.249072	6.45552	1.268 (0.249-6.456)
T35lgz	finn-b-I9_HYPTENSPUL_EXNONE	"Hypertension, Pulmonary Arterial" (no controls excluded) || id:finn-b-I9_HYPTENSPUL_EXNONE	family.Oxalobacteraceae.id.2966	Weighted mode	14	0.355237	0.787001	0.659153		-1.18728	1.89776	1.42652	0.305049	6.67092	1.427 (0.305-6.671)
T8T6Lu	finn-b-I9_HYPTENSPUL_EXNONE	"Hypertension, Pulmonary Arterial" (no controls excluded) || id:finn-b-I9_HYPTENSPUL_EXNONE	family.Peptococcaceae.id.2024	MR Egger	9	-0.447255	1.90969	0.82153		-4.19024	3.29573	0.639381	0.0151426	26.9972	0.639 (0.015-26.997)
T8T6Lu	finn-b-I9_HYPTENSPUL_EXNONE	"Hypertension, Pulmonary Arterial" (no controls excluded) || id:finn-b-I9_HYPTENSPUL_EXNONE	family.Peptococcaceae.id.2024	Weighted median	9	-0.195903	0.829607	0.813324		-1.82193	1.43013	0.822092	0.161713	4.17923	0.822 (0.162-4.179)
T8T6Lu	finn-b-I9_HYPTENSPUL_EXNONE	"Hypertension, Pulmonary Arterial" (no controls excluded) || id:finn-b-I9_HYPTENSPUL_EXNONE	family.Peptococcaceae.id.2024	Inverse variance weighted (fixed effects)	9	-0.0341911	0.611034	0.955377	0.983075	-1.23182	1.16344	0.966387	0.291762	3.20091	0.966 (0.292-3.201)
T8T6Lu	finn-b-I9_HYPTENSPUL_EXNONE	"Hypertension, Pulmonary Arterial" (no controls excluded) || id:finn-b-I9_HYPTENSPUL_EXNONE	family.Peptococcaceae.id.2024	Simple mode	9	0.214639	1.46693	0.88729		-2.66054	3.08982	1.23941	0.0699105	21.9731	1.239 (0.07-21.973)
T8T6Lu	finn-b-I9_HYPTENSPUL_EXNONE	"Hypertension, Pulmonary Arterial" (no controls excluded) || id:finn-b-I9_HYPTENSPUL_EXNONE	family.Peptococcaceae.id.2024	Weighted mode	9	-0.14203	1.34237	0.918342		-2.77307	2.48901	0.867595	0.0624698	12.0494	0.868 (0.062-12.049)
vlyGOP	finn-b-I9_HYPTENSPUL_EXNONE	"Hypertension, Pulmonary Arterial" (no controls excluded) || id:finn-b-I9_HYPTENSPUL_EXNONE	family.Ruminococcaceae.id.2050	MR Egger	9	0.273094	2.02972	0.896757		-3.70516	4.25135	1.31402	0.0245962	70.2002	1.314 (0.025-70.2)
vlyGOP	finn-b-I9_HYPTENSPUL_EXNONE	"Hypertension, Pulmonary Arterial" (no controls excluded) || id:finn-b-I9_HYPTENSPUL_EXNONE	family.Ruminococcaceae.id.2050	Weighted median	9	0.915774	1.01047	0.364784		-1.06474	2.89629	2.49871	0.344816	18.1069	2.499 (0.345-18.107)
vlyGOP	finn-b-I9_HYPTENSPUL_EXNONE	"Hypertension, Pulmonary Arterial" (no controls excluded) || id:finn-b-I9_HYPTENSPUL_EXNONE	family.Ruminococcaceae.id.2050	Inverse variance weighted (fixed effects)	9	-0.0910612	0.735477	0.901464	0.983075	-1.5326	1.35047	0.912962	0.215974	3.85926	0.913 (0.216-3.859)
vlyGOP	finn-b-I9_HYPTENSPUL_EXNONE	"Hypertension, Pulmonary Arterial" (no controls excluded) || id:finn-b-I9_HYPTENSPUL_EXNONE	family.Ruminococcaceae.id.2050	Simple mode	9	1.32215	1.82683	0.489844		-2.25843	4.90274	3.75149	0.104514	134.658	3.751 (0.105-134.658)
vlyGOP	finn-b-I9_HYPTENSPUL_EXNONE	"Hypertension, Pulmonary Arterial" (no controls excluded) || id:finn-b-I9_HYPTENSPUL_EXNONE	family.Ruminococcaceae.id.2050	Weighted mode	9	1.3556	1.46251	0.381093		-1.51093	4.22212	3.87908	0.220705	68.1781	3.879 (0.221-68.178)
WEMGli	finn-b-I9_HYPTENSPUL_EXNONE	"Hypertension, Pulmonary Arterial" (no controls excluded) || id:finn-b-I9_HYPTENSPUL_EXNONE	family.Alcaligenaceae.id.2875	MR Egger	11	-6.56039	4.4154	0.171497		-15.2146	2.09379	0.00141533	2.46829e-07	8.11562	0.001 (0-8.116)
WEMGli	finn-b-I9_HYPTENSPUL_EXNONE	"Hypertension, Pulmonary Arterial" (no controls excluded) || id:finn-b-I9_HYPTENSPUL_EXNONE	family.Alcaligenaceae.id.2875	Weighted median	11	-1.53487	1.084	0.156796		-3.65952	0.589774	0.215483	0.0257449	1.80358	0.215 (0.026-1.804)
WEMGli	finn-b-I9_HYPTENSPUL_EXNONE	"Hypertension, Pulmonary Arterial" (no controls excluded) || id:finn-b-I9_HYPTENSPUL_EXNONE	family.Alcaligenaceae.id.2875	Inverse variance weighted (fixed effects)	11	-0.850925	0.764493	0.265684	0.983075	-2.34933	0.647482	0.42702	0.095433	1.91072	0.427 (0.095-1.911)
WEMGli	finn-b-I9_HYPTENSPUL_EXNONE	"Hypertension, Pulmonary Arterial" (no controls excluded) || id:finn-b-I9_HYPTENSPUL_EXNONE	family.Alcaligenaceae.id.2875	Simple mode	11	-1.22506	1.78749	0.508697		-4.72855	2.27843	0.29374	0.00883927	9.76131	0.294 (0.009-9.761)
WEMGli	finn-b-I9_HYPTENSPUL_EXNONE	"Hypertension, Pulmonary Arterial" (no controls excluded) || id:finn-b-I9_HYPTENSPUL_EXNONE	family.Alcaligenaceae.id.2875	Weighted mode	11	-1.34835	1.69213	0.444052		-4.66492	1.96822	0.259668	0.00942001	7.15792	0.26 (0.009-7.158)
Xtktja	finn-b-I9_HYPTENSPUL_EXNONE	"Hypertension, Pulmonary Arterial" (no controls excluded) || id:finn-b-I9_HYPTENSPUL_EXNONE	family.Pasteurellaceae.id.3689	MR Egger	14	-0.479424	0.955538	0.624934		-2.35228	1.39343	0.61914	0.0951522	4.02864	0.619 (0.095-4.029)
Xtktja	finn-b-I9_HYPTENSPUL_EXNONE	"Hypertension, Pulmonary Arterial" (no controls excluded) || id:finn-b-I9_HYPTENSPUL_EXNONE	family.Pasteurellaceae.id.3689	Weighted median	14	-0.230292	0.595069	0.698756		-1.39663	0.936044	0.794301	0.24743	2.54987	0.794 (0.247-2.55)
Xtktja	finn-b-I9_HYPTENSPUL_EXNONE	"Hypertension, Pulmonary Arterial" (no controls excluded) || id:finn-b-I9_HYPTENSPUL_EXNONE	family.Pasteurellaceae.id.3689	Inverse variance weighted (fixed effects)	14	-0.0333017	0.439461	0.939595	0.983075	-0.894646	0.828042	0.967247	0.408752	2.28883	0.967 (0.409-2.289)
Xtktja	finn-b-I9_HYPTENSPUL_EXNONE	"Hypertension, Pulmonary Arterial" (no controls excluded) || id:finn-b-I9_HYPTENSPUL_EXNONE	family.Pasteurellaceae.id.3689	Simple mode	14	-0.539231	0.938858	0.575536		-2.37939	1.30093	0.583196	0.0926068	3.67271	0.583 (0.093-3.673)
Xtktja	finn-b-I9_HYPTENSPUL_EXNONE	"Hypertension, Pulmonary Arterial" (no controls excluded) || id:finn-b-I9_HYPTENSPUL_EXNONE	family.Pasteurellaceae.id.3689	Weighted mode	14	-0.344964	0.741241	0.649355		-1.7978	1.10787	0.708246	0.165664	3.0279	0.708 (0.166-3.028)
Y7cF3n	finn-b-I9_HYPTENSPUL_EXNONE	"Hypertension, Pulmonary Arterial" (no controls excluded) || id:finn-b-I9_HYPTENSPUL_EXNONE	family.Methanobacteriaceae.id.121	MR Egger	10	0.925615	1.57898	0.573897		-2.16919	4.02042	2.52342	0.11427	55.7243	2.523 (0.114-55.724)
Y7cF3n	finn-b-I9_HYPTENSPUL_EXNONE	"Hypertension, Pulmonary Arterial" (no controls excluded) || id:finn-b-I9_HYPTENSPUL_EXNONE	family.Methanobacteriaceae.id.121	Weighted median	10	0.355127	0.53495	0.506786		-0.693375	1.40363	1.42636	0.499886	4.06994	1.426 (0.5-4.07)
Y7cF3n	finn-b-I9_HYPTENSPUL_EXNONE	"Hypertension, Pulmonary Arterial" (no controls excluded) || id:finn-b-I9_HYPTENSPUL_EXNONE	family.Methanobacteriaceae.id.121	Inverse variance weighted (fixed effects)	10	-0.0885216	0.384071	0.817717	0.983075	-0.841301	0.664258	0.915283	0.431149	1.94305	0.915 (0.431-1.943)
Y7cF3n	finn-b-I9_HYPTENSPUL_EXNONE	"Hypertension, Pulmonary Arterial" (no controls excluded) || id:finn-b-I9_HYPTENSPUL_EXNONE	family.Methanobacteriaceae.id.121	Simple mode	10	0.522258	0.94399	0.59357		-1.32796	2.37248	1.68583	0.265017	10.7239	1.686 (0.265-10.724)
Y7cF3n	finn-b-I9_HYPTENSPUL_EXNONE	"Hypertension, Pulmonary Arterial" (no controls excluded) || id:finn-b-I9_HYPTENSPUL_EXNONE	family.Methanobacteriaceae.id.121	Weighted mode	10	0.580301	0.908149	0.538747		-1.19967	2.36027	1.78658	0.301294	10.5938	1.787 (0.301-10.594)
yfxJv6	finn-b-I9_HYPTENSPUL_EXNONE	"Hypertension, Pulmonary Arterial" (no controls excluded) || id:finn-b-I9_HYPTENSPUL_EXNONE	family.Erysipelotrichaceae.id.2149	MR Egger	13	-3.21873	3.17546	0.332538		-9.44262	3.00517	0.040006	7.92722e-05	20.1897	0.04 (0-20.19)
yfxJv6	finn-b-I9_HYPTENSPUL_EXNONE	"Hypertension, Pulmonary Arterial" (no controls excluded) || id:finn-b-I9_HYPTENSPUL_EXNONE	family.Erysipelotrichaceae.id.2149	Weighted median	13	0.5237	0.99934	0.600247		-1.43501	2.48241	1.68826	0.238114	11.97	1.688 (0.238-11.97)
yfxJv6	finn-b-I9_HYPTENSPUL_EXNONE	"Hypertension, Pulmonary Arterial" (no controls excluded) || id:finn-b-I9_HYPTENSPUL_EXNONE	family.Erysipelotrichaceae.id.2149	Inverse variance weighted (fixed effects)	13	-0.143418	0.73046	0.844345	0.983075	-1.57512	1.28828	0.866392	0.206983	3.62656	0.866 (0.207-3.627)
yfxJv6	finn-b-I9_HYPTENSPUL_EXNONE	"Hypertension, Pulmonary Arterial" (no controls excluded) || id:finn-b-I9_HYPTENSPUL_EXNONE	family.Erysipelotrichaceae.id.2149	Simple mode	13	0.713601	1.57412	0.658397		-2.37167	3.79887	2.04133	0.0933247	44.6508	2.041 (0.093-44.651)
yfxJv6	finn-b-I9_HYPTENSPUL_EXNONE	"Hypertension, Pulmonary Arterial" (no controls excluded) || id:finn-b-I9_HYPTENSPUL_EXNONE	family.Erysipelotrichaceae.id.2149	Weighted mode	13	0.713601	1.45854	0.633481		-2.14514	3.57235	2.04133	0.117051	35.6	2.041 (0.117-35.6)
ylev3A	finn-b-I9_HYPTENSPUL_EXNONE	"Hypertension, Pulmonary Arterial" (no controls excluded) || id:finn-b-I9_HYPTENSPUL_EXNONE	family.FamilyXIII.id.1957	MR Egger	9	-4.43553	3.23959	0.213258		-10.7851	1.91406	0.0118488	2.07054e-05	6.78056	0.012 (0-6.781)
ylev3A	finn-b-I9_HYPTENSPUL_EXNONE	"Hypertension, Pulmonary Arterial" (no controls excluded) || id:finn-b-I9_HYPTENSPUL_EXNONE	family.FamilyXIII.id.1957	Weighted median	9	-0.38667	1.17525	0.742148		-2.69016	1.91682	0.679316	0.0678702	6.7993	0.679 (0.068-6.799)
ylev3A	finn-b-I9_HYPTENSPUL_EXNONE	"Hypertension, Pulmonary Arterial" (no controls excluded) || id:finn-b-I9_HYPTENSPUL_EXNONE	family.FamilyXIII.id.1957	Inverse variance weighted (fixed effects)	9	0.0473824	0.843044	0.955179	0.983075	-1.60498	1.69975	1.04852	0.200893	5.47257	1.049 (0.201-5.473)
ylev3A	finn-b-I9_HYPTENSPUL_EXNONE	"Hypertension, Pulmonary Arterial" (no controls excluded) || id:finn-b-I9_HYPTENSPUL_EXNONE	family.FamilyXIII.id.1957	Simple mode	9	-1.36463	1.8685	0.48602		-5.0269	2.29763	0.255474	0.00655911	9.95062	0.255 (0.007-9.951)
ylev3A	finn-b-I9_HYPTENSPUL_EXNONE	"Hypertension, Pulmonary Arterial" (no controls excluded) || id:finn-b-I9_HYPTENSPUL_EXNONE	family.FamilyXIII.id.1957	Weighted mode	9	-1.36463	1.9174	0.49687		-5.12274	2.39347	0.255474	0.00595969	10.9514	0.255 (0.006-10.951)
9i4tiU	finn-b-I9_HYPTENSPUL_EXNONE	"Hypertension, Pulmonary Arterial" (no controls excluded) || id:finn-b-I9_HYPTENSPUL_EXNONE	order.Gastranaerophilales.id.1591	MR Egger	9	2.17386	1.49514	0.18928		-0.756616	5.10433	8.79212	0.469252	164.733	8.792 (0.469-164.733)
9i4tiU	finn-b-I9_HYPTENSPUL_EXNONE	"Hypertension, Pulmonary Arterial" (no controls excluded) || id:finn-b-I9_HYPTENSPUL_EXNONE	order.Gastranaerophilales.id.1591	Weighted median	9	-0.0742278	0.662559	0.910798		-1.37284	1.22439	0.92846	0.253385	3.40209	0.928 (0.253-3.402)
9i4tiU	finn-b-I9_HYPTENSPUL_EXNONE	"Hypertension, Pulmonary Arterial" (no controls excluded) || id:finn-b-I9_HYPTENSPUL_EXNONE	order.Gastranaerophilales.id.1591	Inverse variance weighted (fixed effects)	9	0.204909	0.491525	0.676764	0.939595	-0.758481	1.1683	1.22741	0.468377	3.21651	1.227 (0.468-3.217)
9i4tiU	finn-b-I9_HYPTENSPUL_EXNONE	"Hypertension, Pulmonary Arterial" (no controls excluded) || id:finn-b-I9_HYPTENSPUL_EXNONE	order.Gastranaerophilales.id.1591	Simple mode	9	0.792008	1.13247	0.50415		-1.42764	3.01166	2.20782	0.239874	20.3211	2.208 (0.24-20.321)
9i4tiU	finn-b-I9_HYPTENSPUL_EXNONE	"Hypertension, Pulmonary Arterial" (no controls excluded) || id:finn-b-I9_HYPTENSPUL_EXNONE	order.Gastranaerophilales.id.1591	Weighted mode	9	-0.0743512	0.993609	0.942188		-2.02182	1.87312	0.928346	0.132414	6.50858	0.928 (0.132-6.509)
aGfu8V	finn-b-I9_HYPTENSPUL_EXNONE	"Hypertension, Pulmonary Arterial" (no controls excluded) || id:finn-b-I9_HYPTENSPUL_EXNONE	order.Bifidobacteriales.id.432	MR Egger	12	0.135251	1.93632	0.94569		-3.65994	3.93044	1.14482	0.0257341	50.9294	1.145 (0.026-50.929)
aGfu8V	finn-b-I9_HYPTENSPUL_EXNONE	"Hypertension, Pulmonary Arterial" (no controls excluded) || id:finn-b-I9_HYPTENSPUL_EXNONE	order.Bifidobacteriales.id.432	Weighted median	12	0.647502	0.787421	0.410902		-0.895844	2.19085	1.91076	0.408263	8.94279	1.911 (0.408-8.943)
aGfu8V	finn-b-I9_HYPTENSPUL_EXNONE	"Hypertension, Pulmonary Arterial" (no controls excluded) || id:finn-b-I9_HYPTENSPUL_EXNONE	order.Bifidobacteriales.id.432	Inverse variance weighted (fixed effects)	12	0.0927216	0.588625	0.874833	0.939595	-1.06098	1.24643	1.09716	0.346115	3.4779	1.097 (0.346-3.478)
aGfu8V	finn-b-I9_HYPTENSPUL_EXNONE	"Hypertension, Pulmonary Arterial" (no controls excluded) || id:finn-b-I9_HYPTENSPUL_EXNONE	order.Bifidobacteriales.id.432	Simple mode	12	0.669881	1.41937	0.646182		-2.11209	3.45185	1.954	0.120985	31.5588	1.954 (0.121-31.559)
aGfu8V	finn-b-I9_HYPTENSPUL_EXNONE	"Hypertension, Pulmonary Arterial" (no controls excluded) || id:finn-b-I9_HYPTENSPUL_EXNONE	order.Bifidobacteriales.id.432	Weighted mode	12	0.748305	1.02941	0.482457		-1.26935	2.76596	2.11341	0.281015	15.8942	2.113 (0.281-15.894)
BPW89n	finn-b-I9_HYPTENSPUL_EXNONE	"Hypertension, Pulmonary Arterial" (no controls excluded) || id:finn-b-I9_HYPTENSPUL_EXNONE	order.Verrucomicrobiales.id.4030	MR Egger	11	-0.16248	2.18543	0.942361		-4.44591	4.12095	0.850033	0.0117264	61.618	0.85 (0.012-61.618)
BPW89n	finn-b-I9_HYPTENSPUL_EXNONE	"Hypertension, Pulmonary Arterial" (no controls excluded) || id:finn-b-I9_HYPTENSPUL_EXNONE	order.Verrucomicrobiales.id.4030	Weighted median	11	-0.260784	0.842726	0.756977		-1.91253	1.39096	0.770448	0.147707	4.0187	0.77 (0.148-4.019)
BPW89n	finn-b-I9_HYPTENSPUL_EXNONE	"Hypertension, Pulmonary Arterial" (no controls excluded) || id:finn-b-I9_HYPTENSPUL_EXNONE	order.Verrucomicrobiales.id.4030	Inverse variance weighted (fixed effects)	11	0.357579	0.60752	0.556137	0.939595	-0.83316	1.54832	1.42986	0.434673	4.70356	1.43 (0.435-4.704)
BPW89n	finn-b-I9_HYPTENSPUL_EXNONE	"Hypertension, Pulmonary Arterial" (no controls excluded) || id:finn-b-I9_HYPTENSPUL_EXNONE	order.Verrucomicrobiales.id.4030	Simple mode	11	-0.960265	1.34131	0.490421		-3.58922	1.66869	0.382791	0.0276198	5.30523	0.383 (0.028-5.305)
BPW89n	finn-b-I9_HYPTENSPUL_EXNONE	"Hypertension, Pulmonary Arterial" (no controls excluded) || id:finn-b-I9_HYPTENSPUL_EXNONE	order.Verrucomicrobiales.id.4030	Weighted mode	11	-0.93802	1.32556	0.49533		-3.53612	1.66008	0.391402	0.0291262	5.25972	0.391 (0.029-5.26)
C1xV1V	finn-b-I9_HYPTENSPUL_EXNONE	"Hypertension, Pulmonary Arterial" (no controls excluded) || id:finn-b-I9_HYPTENSPUL_EXNONE	order.Victivallales.id.2254	MR Egger	8	0.00955069	1.65829	0.995591		-3.2407	3.2598	1.0096	0.0391365	26.0444	1.01 (0.039-26.044)
C1xV1V	finn-b-I9_HYPTENSPUL_EXNONE	"Hypertension, Pulmonary Arterial" (no controls excluded) || id:finn-b-I9_HYPTENSPUL_EXNONE	order.Victivallales.id.2254	Weighted median	8	0.0641342	0.627807	0.918633		-1.16637	1.29464	1.06624	0.311496	3.64967	1.066 (0.311-3.65)
C1xV1V	finn-b-I9_HYPTENSPUL_EXNONE	"Hypertension, Pulmonary Arterial" (no controls excluded) || id:finn-b-I9_HYPTENSPUL_EXNONE	order.Victivallales.id.2254	Inverse variance weighted (fixed effects)	8	-0.439785	0.467037	0.346372	0.939595	-1.35518	0.475607	0.644175	0.257901	1.60899	0.644 (0.258-1.609)
C1xV1V	finn-b-I9_HYPTENSPUL_EXNONE	"Hypertension, Pulmonary Arterial" (no controls excluded) || id:finn-b-I9_HYPTENSPUL_EXNONE	order.Victivallales.id.2254	Simple mode	8	0.164934	1.05959	0.880696		-1.91186	2.24173	1.17932	0.147805	9.40959	1.179 (0.148-9.41)
C1xV1V	finn-b-I9_HYPTENSPUL_EXNONE	"Hypertension, Pulmonary Arterial" (no controls excluded) || id:finn-b-I9_HYPTENSPUL_EXNONE	order.Victivallales.id.2254	Weighted mode	8	0.25576	0.915929	0.788134		-1.53946	2.05098	1.29144	0.214497	7.77552	1.291 (0.214-7.776)
CYNr8c	finn-b-I9_HYPTENSPUL_EXNONE	"Hypertension, Pulmonary Arterial" (no controls excluded) || id:finn-b-I9_HYPTENSPUL_EXNONE	order.Actinomycetales.id.420	MR Egger	5	-1.84953	2.02644	0.428699		-5.82136	2.1223	0.157311	0.00296356	8.35033	0.157 (0.003-8.35)
CYNr8c	finn-b-I9_HYPTENSPUL_EXNONE	"Hypertension, Pulmonary Arterial" (no controls excluded) || id:finn-b-I9_HYPTENSPUL_EXNONE	order.Actinomycetales.id.420	Weighted median	5	-1.21834	0.915884	0.18344		-3.01348	0.576788	0.295719	0.0491206	1.78031	0.296 (0.049-1.78)
CYNr8c	finn-b-I9_HYPTENSPUL_EXNONE	"Hypertension, Pulmonary Arterial" (no controls excluded) || id:finn-b-I9_HYPTENSPUL_EXNONE	order.Actinomycetales.id.420	Inverse variance weighted (fixed effects)	5	-0.707334	0.700009	0.312273	0.939595	-2.07935	0.664683	0.492957	0.125011	1.94388	0.493 (0.125-1.944)
CYNr8c	finn-b-I9_HYPTENSPUL_EXNONE	"Hypertension, Pulmonary Arterial" (no controls excluded) || id:finn-b-I9_HYPTENSPUL_EXNONE	order.Actinomycetales.id.420	Simple mode	5	-1.55155	1.23805	0.278383		-3.97814	0.875032	0.211918	0.0187204	2.39895	0.212 (0.019-2.399)
CYNr8c	finn-b-I9_HYPTENSPUL_EXNONE	"Hypertension, Pulmonary Arterial" (no controls excluded) || id:finn-b-I9_HYPTENSPUL_EXNONE	order.Actinomycetales.id.420	Weighted mode	5	-1.32258	1.02852	0.267866		-3.33849	0.693319	0.266446	0.0354906	2.00034	0.266 (0.035-2)
dSCeM7	finn-b-I9_HYPTENSPUL_EXNONE	"Hypertension, Pulmonary Arterial" (no controls excluded) || id:finn-b-I9_HYPTENSPUL_EXNONE	order.Enterobacteriales.id.3468	MR Egger	7	2.53874	7.05303	0.733589		-11.2852	16.3627	12.6637	1.25573e-05	1.2771e+07	12.664 (0-12770963.677)
dSCeM7	finn-b-I9_HYPTENSPUL_EXNONE	"Hypertension, Pulmonary Arterial" (no controls excluded) || id:finn-b-I9_HYPTENSPUL_EXNONE	order.Enterobacteriales.id.3468	Weighted median	7	-0.841114	1.22501	0.492322		-3.24212	1.5599	0.43123	0.0390808	4.75833	0.431 (0.039-4.758)
dSCeM7	finn-b-I9_HYPTENSPUL_EXNONE	"Hypertension, Pulmonary Arterial" (no controls excluded) || id:finn-b-I9_HYPTENSPUL_EXNONE	order.Enterobacteriales.id.3468	Inverse variance weighted (fixed effects)	7	0.147187	0.873797	0.866233	0.939595	-1.56546	1.85983	1.15857	0.208993	6.42264	1.159 (0.209-6.423)
dSCeM7	finn-b-I9_HYPTENSPUL_EXNONE	"Hypertension, Pulmonary Arterial" (no controls excluded) || id:finn-b-I9_HYPTENSPUL_EXNONE	order.Enterobacteriales.id.3468	Simple mode	7	-1.24734	1.78928	0.51182		-4.75432	2.25964	0.287268	0.00861437	9.57966	0.287 (0.009-9.58)
dSCeM7	finn-b-I9_HYPTENSPUL_EXNONE	"Hypertension, Pulmonary Arterial" (no controls excluded) || id:finn-b-I9_HYPTENSPUL_EXNONE	order.Enterobacteriales.id.3468	Weighted mode	7	-1.13278	1.76396	0.544496		-4.59013	2.32458	0.322137	0.0101515	10.2224	0.322 (0.01-10.222)
FlVBaS	finn-b-I9_HYPTENSPUL_EXNONE	"Hypertension, Pulmonary Arterial" (no controls excluded) || id:finn-b-I9_HYPTENSPUL_EXNONE	order.Erysipelotrichales.id.2148	MR Egger	13	-3.21873	3.17546	0.332538		-9.44262	3.00517	0.040006	7.92722e-05	20.1897	0.04 (0-20.19)
FlVBaS	finn-b-I9_HYPTENSPUL_EXNONE	"Hypertension, Pulmonary Arterial" (no controls excluded) || id:finn-b-I9_HYPTENSPUL_EXNONE	order.Erysipelotrichales.id.2148	Weighted median	13	0.5237	0.967793	0.588419		-1.37317	2.42057	1.68826	0.253302	11.2523	1.688 (0.253-11.252)
FlVBaS	finn-b-I9_HYPTENSPUL_EXNONE	"Hypertension, Pulmonary Arterial" (no controls excluded) || id:finn-b-I9_HYPTENSPUL_EXNONE	order.Erysipelotrichales.id.2148	Inverse variance weighted (fixed effects)	13	-0.143418	0.73046	0.844345	0.939595	-1.57512	1.28828	0.866392	0.206983	3.62656	0.866 (0.207-3.627)
FlVBaS	finn-b-I9_HYPTENSPUL_EXNONE	"Hypertension, Pulmonary Arterial" (no controls excluded) || id:finn-b-I9_HYPTENSPUL_EXNONE	order.Erysipelotrichales.id.2148	Simple mode	13	0.713601	1.63621	0.670485		-2.49337	3.92057	2.04133	0.0826311	50.4292	2.041 (0.083-50.429)
FlVBaS	finn-b-I9_HYPTENSPUL_EXNONE	"Hypertension, Pulmonary Arterial" (no controls excluded) || id:finn-b-I9_HYPTENSPUL_EXNONE	order.Erysipelotrichales.id.2148	Weighted mode	13	0.713601	1.52687	0.648615		-2.27907	3.70627	2.04133	0.102379	40.7019	2.041 (0.102-40.702)
j0mByI	finn-b-I9_HYPTENSPUL_EXNONE	"Hypertension, Pulmonary Arterial" (no controls excluded) || id:finn-b-I9_HYPTENSPUL_EXNONE	order.NB1n.id.3953	MR Egger	13	-1.25069	1.67071	0.469806		-4.52529	2.02391	0.286308	0.0108316	7.56787	0.286 (0.011-7.568)
j0mByI	finn-b-I9_HYPTENSPUL_EXNONE	"Hypertension, Pulmonary Arterial" (no controls excluded) || id:finn-b-I9_HYPTENSPUL_EXNONE	order.NB1n.id.3953	Weighted median	13	0.276923	0.519477	0.593977		-0.741251	1.2951	1.31907	0.476518	3.65135	1.319 (0.477-3.651)
j0mByI	finn-b-I9_HYPTENSPUL_EXNONE	"Hypertension, Pulmonary Arterial" (no controls excluded) || id:finn-b-I9_HYPTENSPUL_EXNONE	order.NB1n.id.3953	Inverse variance weighted (fixed effects)	13	0.349289	0.370247	0.345479	0.939595	-0.376395	1.07497	1.41806	0.686331	2.92991	1.418 (0.686-2.93)
j0mByI	finn-b-I9_HYPTENSPUL_EXNONE	"Hypertension, Pulmonary Arterial" (no controls excluded) || id:finn-b-I9_HYPTENSPUL_EXNONE	order.NB1n.id.3953	Simple mode	13	0.503294	0.915242	0.592474		-1.29058	2.29717	1.65416	0.275111	9.94598	1.654 (0.275-9.946)
j0mByI	finn-b-I9_HYPTENSPUL_EXNONE	"Hypertension, Pulmonary Arterial" (no controls excluded) || id:finn-b-I9_HYPTENSPUL_EXNONE	order.NB1n.id.3953	Weighted mode	13	0.436312	0.856949	0.619882		-1.24331	2.11593	1.54699	0.288429	8.29731	1.547 (0.288-8.297)
jfZByg	finn-b-I9_HYPTENSPUL_EXNONE	"Hypertension, Pulmonary Arterial" (no controls excluded) || id:finn-b-I9_HYPTENSPUL_EXNONE	order.Lactobacillales.id.1800	MR Egger	15	0.971248	2.26203	0.674684		-3.46233	5.40482	2.64124	0.0313567	222.477	2.641 (0.031-222.477)
jfZByg	finn-b-I9_HYPTENSPUL_EXNONE	"Hypertension, Pulmonary Arterial" (no controls excluded) || id:finn-b-I9_HYPTENSPUL_EXNONE	order.Lactobacillales.id.1800	Weighted median	15	-0.996836	0.964536	0.301376		-2.88733	0.893655	0.369045	0.055725	2.44405	0.369 (0.056-2.444)
jfZByg	finn-b-I9_HYPTENSPUL_EXNONE	"Hypertension, Pulmonary Arterial" (no controls excluded) || id:finn-b-I9_HYPTENSPUL_EXNONE	order.Lactobacillales.id.1800	Inverse variance weighted (multiplicative random effects)	15	-0.495556	0.856451	0.562848	0.939595	-2.1742	1.18309	0.609232	0.113699	3.26444	0.609 (0.114-3.264)
jfZByg	finn-b-I9_HYPTENSPUL_EXNONE	"Hypertension, Pulmonary Arterial" (no controls excluded) || id:finn-b-I9_HYPTENSPUL_EXNONE	order.Lactobacillales.id.1800	Simple mode	15	-2.34782	1.70719	0.190661		-5.69391	0.99827	0.0955773	0.0033664	2.71358	0.096 (0.003-2.714)
jfZByg	finn-b-I9_HYPTENSPUL_EXNONE	"Hypertension, Pulmonary Arterial" (no controls excluded) || id:finn-b-I9_HYPTENSPUL_EXNONE	order.Lactobacillales.id.1800	Weighted mode	15	-2.21972	1.46487	0.151944		-5.09086	0.65142	0.108639	0.0061527	1.91826	0.109 (0.006-1.918)
jHia6Z	finn-b-I9_HYPTENSPUL_EXNONE	"Hypertension, Pulmonary Arterial" (no controls excluded) || id:finn-b-I9_HYPTENSPUL_EXNONE	order.Pasteurellales.id.3688	MR Egger	14	-0.479424	0.955538	0.624934		-2.35228	1.39343	0.61914	0.0951522	4.02864	0.619 (0.095-4.029)
jHia6Z	finn-b-I9_HYPTENSPUL_EXNONE	"Hypertension, Pulmonary Arterial" (no controls excluded) || id:finn-b-I9_HYPTENSPUL_EXNONE	order.Pasteurellales.id.3688	Weighted median	14	-0.230292	0.61398	0.7076		-1.43369	0.973109	0.794301	0.238427	2.64616	0.794 (0.238-2.646)
jHia6Z	finn-b-I9_HYPTENSPUL_EXNONE	"Hypertension, Pulmonary Arterial" (no controls excluded) || id:finn-b-I9_HYPTENSPUL_EXNONE	order.Pasteurellales.id.3688	Inverse variance weighted (fixed effects)	14	-0.0333017	0.439461	0.939595	0.939595	-0.894646	0.828042	0.967247	0.408752	2.28883	0.967 (0.409-2.289)
jHia6Z	finn-b-I9_HYPTENSPUL_EXNONE	"Hypertension, Pulmonary Arterial" (no controls excluded) || id:finn-b-I9_HYPTENSPUL_EXNONE	order.Pasteurellales.id.3688	Simple mode	14	-0.539231	0.881901	0.55145		-2.26776	1.18929	0.583196	0.103544	3.28476	0.583 (0.104-3.285)
jHia6Z	finn-b-I9_HYPTENSPUL_EXNONE	"Hypertension, Pulmonary Arterial" (no controls excluded) || id:finn-b-I9_HYPTENSPUL_EXNONE	order.Pasteurellales.id.3688	Weighted mode	14	-0.344964	0.774287	0.66327		-1.86257	1.17264	0.708246	0.155274	3.23051	0.708 (0.155-3.231)
m0ByAU	finn-b-I9_HYPTENSPUL_EXNONE	"Hypertension, Pulmonary Arterial" (no controls excluded) || id:finn-b-I9_HYPTENSPUL_EXNONE	order.Desulfovibrionales.id.3156	MR Egger	12	2.89287	1.68656	0.117063		-0.412775	6.19852	18.0451	0.661811	492.021	18.045 (0.662-492.021)
m0ByAU	finn-b-I9_HYPTENSPUL_EXNONE	"Hypertension, Pulmonary Arterial" (no controls excluded) || id:finn-b-I9_HYPTENSPUL_EXNONE	order.Desulfovibrionales.id.3156	Weighted median	12	2.19802	0.916626	0.0164871		0.401437	3.99461	9.00719	1.49397	54.3047	9.007 (1.494-54.305)
m0ByAU	finn-b-I9_HYPTENSPUL_EXNONE	"Hypertension, Pulmonary Arterial" (no controls excluded) || id:finn-b-I9_HYPTENSPUL_EXNONE	order.Desulfovibrionales.id.3156	Inverse variance weighted (fixed effects)	12	1.13243	0.63036	0.0724175	0.939595	-0.103074	2.36794	3.10319	0.902061	10.6754	3.103 (0.902-10.675)
m0ByAU	finn-b-I9_HYPTENSPUL_EXNONE	"Hypertension, Pulmonary Arterial" (no controls excluded) || id:finn-b-I9_HYPTENSPUL_EXNONE	order.Desulfovibrionales.id.3156	Simple mode	12	2.78434	1.67465	0.124585		-0.497971	6.06664	16.1891	0.607763	431.231	16.189 (0.608-431.231)
m0ByAU	finn-b-I9_HYPTENSPUL_EXNONE	"Hypertension, Pulmonary Arterial" (no controls excluded) || id:finn-b-I9_HYPTENSPUL_EXNONE	order.Desulfovibrionales.id.3156	Weighted mode	12	2.78434	1.28047	0.0523679		0.274618	5.29405	16.1891	1.31603	199.149	16.189 (1.316-199.149)
NKNDGp	finn-b-I9_HYPTENSPUL_EXNONE	"Hypertension, Pulmonary Arterial" (no controls excluded) || id:finn-b-I9_HYPTENSPUL_EXNONE	order.Methanobacteriales.id.120	MR Egger	10	0.925615	1.57898	0.573897		-2.16919	4.02042	2.52342	0.11427	55.7243	2.523 (0.114-55.724)
NKNDGp	finn-b-I9_HYPTENSPUL_EXNONE	"Hypertension, Pulmonary Arterial" (no controls excluded) || id:finn-b-I9_HYPTENSPUL_EXNONE	order.Methanobacteriales.id.120	Weighted median	10	0.355127	0.545422	0.514979		-0.7139	1.42415	1.42636	0.48973	4.15434	1.426 (0.49-4.154)
NKNDGp	finn-b-I9_HYPTENSPUL_EXNONE	"Hypertension, Pulmonary Arterial" (no controls excluded) || id:finn-b-I9_HYPTENSPUL_EXNONE	order.Methanobacteriales.id.120	Inverse variance weighted (fixed effects)	10	-0.0885216	0.384071	0.817717	0.939595	-0.841301	0.664258	0.915283	0.431149	1.94305	0.915 (0.431-1.943)
NKNDGp	finn-b-I9_HYPTENSPUL_EXNONE	"Hypertension, Pulmonary Arterial" (no controls excluded) || id:finn-b-I9_HYPTENSPUL_EXNONE	order.Methanobacteriales.id.120	Simple mode	10	0.522258	0.932627	0.589153		-1.30569	2.35021	1.68583	0.270985	10.4877	1.686 (0.271-10.488)
NKNDGp	finn-b-I9_HYPTENSPUL_EXNONE	"Hypertension, Pulmonary Arterial" (no controls excluded) || id:finn-b-I9_HYPTENSPUL_EXNONE	order.Methanobacteriales.id.120	Weighted mode	10	0.580301	1.03219	0.587705		-1.4428	2.6034	1.78658	0.236266	13.5096	1.787 (0.236-13.51)
oGD8An	finn-b-I9_HYPTENSPUL_EXNONE	"Hypertension, Pulmonary Arterial" (no controls excluded) || id:finn-b-I9_HYPTENSPUL_EXNONE	order.Coriobacteriales.id.810	MR Egger	13	1.18099	2.98117	0.699571		-4.6621	7.02408	3.2576	0.0094466	1123.36	3.258 (0.009-1123.361)
oGD8An	finn-b-I9_HYPTENSPUL_EXNONE	"Hypertension, Pulmonary Arterial" (no controls excluded) || id:finn-b-I9_HYPTENSPUL_EXNONE	order.Coriobacteriales.id.810	Weighted median	13	-0.789142	0.955408	0.408819		-2.66174	1.08346	0.454234	0.0698265	2.95488	0.454 (0.07-2.955)
oGD8An	finn-b-I9_HYPTENSPUL_EXNONE	"Hypertension, Pulmonary Arterial" (no controls excluded) || id:finn-b-I9_HYPTENSPUL_EXNONE	order.Coriobacteriales.id.810	Inverse variance weighted (fixed effects)	13	-0.52929	0.69918	0.449041	0.939595	-1.89968	0.841104	0.589023	0.149616	2.31892	0.589 (0.15-2.319)
oGD8An	finn-b-I9_HYPTENSPUL_EXNONE	"Hypertension, Pulmonary Arterial" (no controls excluded) || id:finn-b-I9_HYPTENSPUL_EXNONE	order.Coriobacteriales.id.810	Simple mode	13	-1.08774	1.63192	0.517679		-4.28631	2.11084	0.336979	0.0137556	8.25513	0.337 (0.014-8.255)
oGD8An	finn-b-I9_HYPTENSPUL_EXNONE	"Hypertension, Pulmonary Arterial" (no controls excluded) || id:finn-b-I9_HYPTENSPUL_EXNONE	order.Coriobacteriales.id.810	Weighted mode	13	-1.11944	1.48479	0.465422		-4.02962	1.79074	0.326462	0.0177811	5.99388	0.326 (0.018-5.994)
Oxkiqb	finn-b-I9_HYPTENSPUL_EXNONE	"Hypertension, Pulmonary Arterial" (no controls excluded) || id:finn-b-I9_HYPTENSPUL_EXNONE	order.Clostridiales.id.1863	MR Egger	12	0.286275	3.11522	0.928596		-5.81955	6.3921	1.33146	0.00296895	597.107	1.331 (0.003-597.107)
Oxkiqb	finn-b-I9_HYPTENSPUL_EXNONE	"Hypertension, Pulmonary Arterial" (no controls excluded) || id:finn-b-I9_HYPTENSPUL_EXNONE	order.Clostridiales.id.1863	Weighted median	12	1.5656	1.00647	0.119819		-0.407086	3.53829	4.78555	0.665587	34.408	4.786 (0.666-34.408)
Oxkiqb	finn-b-I9_HYPTENSPUL_EXNONE	"Hypertension, Pulmonary Arterial" (no controls excluded) || id:finn-b-I9_HYPTENSPUL_EXNONE	order.Clostridiales.id.1863	Inverse variance weighted (fixed effects)	12	1.05046	0.724868	0.147288	0.939595	-0.370278	2.4712	2.85897	0.690542	11.8367	2.859 (0.691-11.837)
Oxkiqb	finn-b-I9_HYPTENSPUL_EXNONE	"Hypertension, Pulmonary Arterial" (no controls excluded) || id:finn-b-I9_HYPTENSPUL_EXNONE	order.Clostridiales.id.1863	Simple mode	12	2.33701	1.62695	0.178704		-0.851818	5.52584	10.3502	0.426639	251.096	10.35 (0.427-251.096)
Oxkiqb	finn-b-I9_HYPTENSPUL_EXNONE	"Hypertension, Pulmonary Arterial" (no controls excluded) || id:finn-b-I9_HYPTENSPUL_EXNONE	order.Clostridiales.id.1863	Weighted mode	12	1.94831	1.4641	0.210207		-0.92133	4.81794	7.0168	0.397989	123.711	7.017 (0.398-123.711)
qiWbrh	finn-b-I9_HYPTENSPUL_EXNONE	"Hypertension, Pulmonary Arterial" (no controls excluded) || id:finn-b-I9_HYPTENSPUL_EXNONE	order.Selenomonadales.id.2165	MR Egger	12	2.04402	2.58348	0.447193		-3.0196	7.10765	7.72161	0.0488206	1221.27	7.722 (0.049-1221.273)
qiWbrh	finn-b-I9_HYPTENSPUL_EXNONE	"Hypertension, Pulmonary Arterial" (no controls excluded) || id:finn-b-I9_HYPTENSPUL_EXNONE	order.Selenomonadales.id.2165	Weighted median	12	0.0402345	0.966688	0.966801		-1.85447	1.93494	1.04105	0.156535	6.92365	1.041 (0.157-6.924)
qiWbrh	finn-b-I9_HYPTENSPUL_EXNONE	"Hypertension, Pulmonary Arterial" (no controls excluded) || id:finn-b-I9_HYPTENSPUL_EXNONE	order.Selenomonadales.id.2165	Inverse variance weighted (fixed effects)	12	0.0583658	0.730529	0.936321	0.939595	-1.37347	1.4902	1.0601	0.253226	4.438	1.06 (0.253-4.438)
qiWbrh	finn-b-I9_HYPTENSPUL_EXNONE	"Hypertension, Pulmonary Arterial" (no controls excluded) || id:finn-b-I9_HYPTENSPUL_EXNONE	order.Selenomonadales.id.2165	Simple mode	12	-1.8828	1.78302	0.313625		-5.37751	1.61191	0.152163	0.00461931	5.01237	0.152 (0.005-5.012)
qiWbrh	finn-b-I9_HYPTENSPUL_EXNONE	"Hypertension, Pulmonary Arterial" (no controls excluded) || id:finn-b-I9_HYPTENSPUL_EXNONE	order.Selenomonadales.id.2165	Weighted mode	12	-1.58695	1.68972	0.367803		-4.89881	1.7249	0.204548	0.00745546	5.61196	0.205 (0.007-5.612)
rsbOlb	finn-b-I9_HYPTENSPUL_EXNONE	"Hypertension, Pulmonary Arterial" (no controls excluded) || id:finn-b-I9_HYPTENSPUL_EXNONE	order.MollicutesRF9.id.11579	MR Egger	13	0.395473	1.6782	0.818032		-2.8938	3.68474	1.48509	0.0553655	39.8349	1.485 (0.055-39.835)
rsbOlb	finn-b-I9_HYPTENSPUL_EXNONE	"Hypertension, Pulmonary Arterial" (no controls excluded) || id:finn-b-I9_HYPTENSPUL_EXNONE	order.MollicutesRF9.id.11579	Weighted median	13	0.750039	0.695347	0.280742		-0.612841	2.11292	2.11708	0.541809	8.27236	2.117 (0.542-8.272)
rsbOlb	finn-b-I9_HYPTENSPUL_EXNONE	"Hypertension, Pulmonary Arterial" (no controls excluded) || id:finn-b-I9_HYPTENSPUL_EXNONE	order.MollicutesRF9.id.11579	Inverse variance weighted (fixed effects)	13	0.202697	0.531118	0.702727	0.939595	-0.838294	1.24369	1.2247	0.432447	3.46838	1.225 (0.432-3.468)
rsbOlb	finn-b-I9_HYPTENSPUL_EXNONE	"Hypertension, Pulmonary Arterial" (no controls excluded) || id:finn-b-I9_HYPTENSPUL_EXNONE	order.MollicutesRF9.id.11579	Simple mode	13	0.961709	1.17502	0.429047		-1.34133	3.26475	2.61616	0.261498	26.1735	2.616 (0.261-26.173)
rsbOlb	finn-b-I9_HYPTENSPUL_EXNONE	"Hypertension, Pulmonary Arterial" (no controls excluded) || id:finn-b-I9_HYPTENSPUL_EXNONE	order.MollicutesRF9.id.11579	Weighted mode	13	0.978396	1.12722	0.402433		-1.23095	3.18774	2.66019	0.292016	24.2336	2.66 (0.292-24.234)
sFxDb3	finn-b-I9_HYPTENSPUL_EXNONE	"Hypertension, Pulmonary Arterial" (no controls excluded) || id:finn-b-I9_HYPTENSPUL_EXNONE	order.Burkholderiales.id.2874	MR Egger	10	-2.7284	2.4328	0.294605		-7.49668	2.03989	0.0653238	0.000554921	7.68975	0.065 (0.001-7.69)
sFxDb3	finn-b-I9_HYPTENSPUL_EXNONE	"Hypertension, Pulmonary Arterial" (no controls excluded) || id:finn-b-I9_HYPTENSPUL_EXNONE	order.Burkholderiales.id.2874	Weighted median	10	-0.753795	1.05664	0.475605		-2.82481	1.31722	0.470577	0.0593201	3.73302	0.471 (0.059-3.733)
sFxDb3	finn-b-I9_HYPTENSPUL_EXNONE	"Hypertension, Pulmonary Arterial" (no controls excluded) || id:finn-b-I9_HYPTENSPUL_EXNONE	order.Burkholderiales.id.2874	Inverse variance weighted (fixed effects)	10	-0.109562	0.756051	0.884779	0.939595	-1.59142	1.3723	0.896227	0.203636	3.9444	0.896 (0.204-3.944)
sFxDb3	finn-b-I9_HYPTENSPUL_EXNONE	"Hypertension, Pulmonary Arterial" (no controls excluded) || id:finn-b-I9_HYPTENSPUL_EXNONE	order.Burkholderiales.id.2874	Simple mode	10	-1.52078	1.88982	0.441719		-5.22482	2.18326	0.218542	0.00538134	8.87523	0.219 (0.005-8.875)
sFxDb3	finn-b-I9_HYPTENSPUL_EXNONE	"Hypertension, Pulmonary Arterial" (no controls excluded) || id:finn-b-I9_HYPTENSPUL_EXNONE	order.Burkholderiales.id.2874	Weighted mode	10	-1.42345	1.67905	0.418539		-4.71439	1.86748	0.240881	0.00896535	6.47198	0.241 (0.009-6.472)
staWrf	finn-b-I9_HYPTENSPUL_EXNONE	"Hypertension, Pulmonary Arterial" (no controls excluded) || id:finn-b-I9_HYPTENSPUL_EXNONE	order.Rhodospirillales.id.2667	MR Egger	14	0.37602	1.81839	0.839643		-3.18802	3.94006	1.45648	0.0412534	51.4218	1.456 (0.041-51.422)
staWrf	finn-b-I9_HYPTENSPUL_EXNONE	"Hypertension, Pulmonary Arterial" (no controls excluded) || id:finn-b-I9_HYPTENSPUL_EXNONE	order.Rhodospirillales.id.2667	Weighted median	14	-0.306664	0.588835	0.602507		-1.46078	0.847453	0.735898	0.232055	2.33369	0.736 (0.232-2.334)
staWrf	finn-b-I9_HYPTENSPUL_EXNONE	"Hypertension, Pulmonary Arterial" (no controls excluded) || id:finn-b-I9_HYPTENSPUL_EXNONE	order.Rhodospirillales.id.2667	Inverse variance weighted (fixed effects)	14	-0.451816	0.451097	0.316539	0.939595	-1.33597	0.432333	0.636471	0.262904	1.54085	0.636 (0.263-1.541)
staWrf	finn-b-I9_HYPTENSPUL_EXNONE	"Hypertension, Pulmonary Arterial" (no controls excluded) || id:finn-b-I9_HYPTENSPUL_EXNONE	order.Rhodospirillales.id.2667	Simple mode	14	-0.940647	0.938318	0.334407		-2.77975	0.898458	0.390375	0.062054	2.45581	0.39 (0.062-2.456)
staWrf	finn-b-I9_HYPTENSPUL_EXNONE	"Hypertension, Pulmonary Arterial" (no controls excluded) || id:finn-b-I9_HYPTENSPUL_EXNONE	order.Rhodospirillales.id.2667	Weighted mode	14	0.0176947	0.858053	0.98386		-1.66409	1.69948	1.01785	0.189363	5.47109	1.018 (0.189-5.471)
tSliO9	finn-b-I9_HYPTENSPUL_EXNONE	"Hypertension, Pulmonary Arterial" (no controls excluded) || id:finn-b-I9_HYPTENSPUL_EXNONE	order.Bacteroidales.id.913	MR Egger	13	-2.5055	1.6558	0.158426		-5.75087	0.739869	0.0816346	0.00318	2.09566	0.082 (0.003-2.096)
tSliO9	finn-b-I9_HYPTENSPUL_EXNONE	"Hypertension, Pulmonary Arterial" (no controls excluded) || id:finn-b-I9_HYPTENSPUL_EXNONE	order.Bacteroidales.id.913	Weighted median	13	-0.378564	1.03446	0.7144		-2.40611	1.64898	0.684844	0.0901657	5.20166	0.685 (0.09-5.202)
tSliO9	finn-b-I9_HYPTENSPUL_EXNONE	"Hypertension, Pulmonary Arterial" (no controls excluded) || id:finn-b-I9_HYPTENSPUL_EXNONE	order.Bacteroidales.id.913	Inverse variance weighted (fixed effects)	13	-0.212402	0.702063	0.762241	0.939595	-1.58844	1.16364	0.80864	0.204243	3.20157	0.809 (0.204-3.202)
tSliO9	finn-b-I9_HYPTENSPUL_EXNONE	"Hypertension, Pulmonary Arterial" (no controls excluded) || id:finn-b-I9_HYPTENSPUL_EXNONE	order.Bacteroidales.id.913	Simple mode	13	1.02707	1.90446	0.599545		-2.70567	4.75981	2.79287	0.0668256	116.723	2.793 (0.067-116.723)
tSliO9	finn-b-I9_HYPTENSPUL_EXNONE	"Hypertension, Pulmonary Arterial" (no controls excluded) || id:finn-b-I9_HYPTENSPUL_EXNONE	order.Bacteroidales.id.913	Weighted mode	13	-1.16385	1.77776	0.525029		-4.64825	2.32056	0.312283	0.00957835	10.1813	0.312 (0.01-10.181)
uCOF7P	finn-b-I9_HYPTENSPUL_EXNONE	"Hypertension, Pulmonary Arterial" (no controls excluded) || id:finn-b-I9_HYPTENSPUL_EXNONE	order.Bacillales.id.1674	MR Egger	9	-0.734124	1.53798	0.647671		-3.74857	2.28032	0.479926	0.0235515	9.77979	0.48 (0.024-9.78)
uCOF7P	finn-b-I9_HYPTENSPUL_EXNONE	"Hypertension, Pulmonary Arterial" (no controls excluded) || id:finn-b-I9_HYPTENSPUL_EXNONE	order.Bacillales.id.1674	Weighted median	9	-0.0627747	0.490228	0.898108		-1.02362	0.898072	0.939155	0.359291	2.45487	0.939 (0.359-2.455)
uCOF7P	finn-b-I9_HYPTENSPUL_EXNONE	"Hypertension, Pulmonary Arterial" (no controls excluded) || id:finn-b-I9_HYPTENSPUL_EXNONE	order.Bacillales.id.1674	Inverse variance weighted (fixed effects)	9	-0.113126	0.357817	0.751884	0.939595	-0.814448	0.588195	0.893038	0.442884	1.80074	0.893 (0.443-1.801)
uCOF7P	finn-b-I9_HYPTENSPUL_EXNONE	"Hypertension, Pulmonary Arterial" (no controls excluded) || id:finn-b-I9_HYPTENSPUL_EXNONE	order.Bacillales.id.1674	Simple mode	9	-0.0633883	0.714342	0.931472		-1.4635	1.33672	0.938579	0.231425	3.80654	0.939 (0.231-3.807)
uCOF7P	finn-b-I9_HYPTENSPUL_EXNONE	"Hypertension, Pulmonary Arterial" (no controls excluded) || id:finn-b-I9_HYPTENSPUL_EXNONE	order.Bacillales.id.1674	Weighted mode	9	-0.0533861	0.663194	0.937818		-1.35325	1.24647	0.948014	0.2584	3.47806	0.948 (0.258-3.478)
3cOJ1f	finn-b-I9_HYPTENSPUL_EXNONE	"Hypertension, Pulmonary Arterial" (no controls excluded) || id:finn-b-I9_HYPTENSPUL_EXNONE	class.Actinobacteria.id.419	MR Egger	15	0.317226	1.80576	0.863256		-3.22206	3.85651	1.37331	0.039873	47.2999	1.373 (0.04-47.3)
3cOJ1f	finn-b-I9_HYPTENSPUL_EXNONE	"Hypertension, Pulmonary Arterial" (no controls excluded) || id:finn-b-I9_HYPTENSPUL_EXNONE	class.Actinobacteria.id.419	Weighted median	15	0.502202	0.806834	0.533656		-1.07919	2.0836	1.65236	0.339869	8.03332	1.652 (0.34-8.033)
3cOJ1f	finn-b-I9_HYPTENSPUL_EXNONE	"Hypertension, Pulmonary Arterial" (no controls excluded) || id:finn-b-I9_HYPTENSPUL_EXNONE	class.Actinobacteria.id.419	Inverse variance weighted (fixed effects)	15	-0.0592442	0.56012	0.915764	0.936321	-1.15708	1.03859	0.942477	0.314403	2.82523	0.942 (0.314-2.825)
3cOJ1f	finn-b-I9_HYPTENSPUL_EXNONE	"Hypertension, Pulmonary Arterial" (no controls excluded) || id:finn-b-I9_HYPTENSPUL_EXNONE	class.Actinobacteria.id.419	Simple mode	15	-0.137125	1.46065	0.926535		-2.99999	2.72575	0.871862	0.0497873	15.2678	0.872 (0.05-15.268)
3cOJ1f	finn-b-I9_HYPTENSPUL_EXNONE	"Hypertension, Pulmonary Arterial" (no controls excluded) || id:finn-b-I9_HYPTENSPUL_EXNONE	class.Actinobacteria.id.419	Weighted mode	15	0.905012	0.98036	0.37157		-1.01649	2.82652	2.47196	0.361862	16.8866	2.472 (0.362-16.887)
3Oo7Td	finn-b-I9_HYPTENSPUL_EXNONE	"Hypertension, Pulmonary Arterial" (no controls excluded) || id:finn-b-I9_HYPTENSPUL_EXNONE	class.Methanobacteria.id.119	MR Egger	10	0.925615	1.57898	0.573897		-2.16919	4.02042	2.52342	0.11427	55.7243	2.523 (0.114-55.724)
3Oo7Td	finn-b-I9_HYPTENSPUL_EXNONE	"Hypertension, Pulmonary Arterial" (no controls excluded) || id:finn-b-I9_HYPTENSPUL_EXNONE	class.Methanobacteria.id.119	Weighted median	10	0.355127	0.519414	0.494161		-0.662925	1.37318	1.42636	0.515342	3.94788	1.426 (0.515-3.948)
3Oo7Td	finn-b-I9_HYPTENSPUL_EXNONE	"Hypertension, Pulmonary Arterial" (no controls excluded) || id:finn-b-I9_HYPTENSPUL_EXNONE	class.Methanobacteria.id.119	Inverse variance weighted (fixed effects)	10	-0.0885216	0.384071	0.817717	0.936321	-0.841301	0.664258	0.915283	0.431149	1.94305	0.915 (0.431-1.943)
3Oo7Td	finn-b-I9_HYPTENSPUL_EXNONE	"Hypertension, Pulmonary Arterial" (no controls excluded) || id:finn-b-I9_HYPTENSPUL_EXNONE	class.Methanobacteria.id.119	Simple mode	10	0.522258	0.959156	0.599328		-1.35769	2.4022	1.68583	0.257255	11.0475	1.686 (0.257-11.047)
3Oo7Td	finn-b-I9_HYPTENSPUL_EXNONE	"Hypertension, Pulmonary Arterial" (no controls excluded) || id:finn-b-I9_HYPTENSPUL_EXNONE	class.Methanobacteria.id.119	Weighted mode	10	0.580301	0.943015	0.553551		-1.26801	2.42861	1.78658	0.281392	11.3431	1.787 (0.281-11.343)
dP6VTT	finn-b-I9_HYPTENSPUL_EXNONE	"Hypertension, Pulmonary Arterial" (no controls excluded) || id:finn-b-I9_HYPTENSPUL_EXNONE	class.Alphaproteobacteria.id.2379	MR Egger	7	-1.61033	2.51709	0.550487		-6.54383	3.32316	0.199821	0.00143897	27.748	0.2 (0.001-27.748)
dP6VTT	finn-b-I9_HYPTENSPUL_EXNONE	"Hypertension, Pulmonary Arterial" (no controls excluded) || id:finn-b-I9_HYPTENSPUL_EXNONE	class.Alphaproteobacteria.id.2379	Weighted median	7	0.675519	0.839879	0.421221		-0.970644	2.32168	1.96505	0.378839	10.1928	1.965 (0.379-10.193)
dP6VTT	finn-b-I9_HYPTENSPUL_EXNONE	"Hypertension, Pulmonary Arterial" (no controls excluded) || id:finn-b-I9_HYPTENSPUL_EXNONE	class.Alphaproteobacteria.id.2379	Inverse variance weighted (fixed effects)	7	0.445559	0.672072	0.507354	0.936321	-0.871703	1.76282	1.56136	0.418239	5.82886	1.561 (0.418-5.829)
dP6VTT	finn-b-I9_HYPTENSPUL_EXNONE	"Hypertension, Pulmonary Arterial" (no controls excluded) || id:finn-b-I9_HYPTENSPUL_EXNONE	class.Alphaproteobacteria.id.2379	Simple mode	7	0.671149	1.19738	0.595423		-1.67572	3.01802	1.95648	0.187174	20.4507	1.956 (0.187-20.451)
dP6VTT	finn-b-I9_HYPTENSPUL_EXNONE	"Hypertension, Pulmonary Arterial" (no controls excluded) || id:finn-b-I9_HYPTENSPUL_EXNONE	class.Alphaproteobacteria.id.2379	Weighted mode	7	0.671149	1.25719	0.612634		-1.79293	3.13523	1.95648	0.166471	22.994	1.956 (0.166-22.994)
Fr2Ff4	finn-b-I9_HYPTENSPUL_EXNONE	"Hypertension, Pulmonary Arterial" (no controls excluded) || id:finn-b-I9_HYPTENSPUL_EXNONE	class.Clostridia.id.1859	MR Egger	11	-1.08257	3.28159	0.749031		-7.51448	5.34935	0.338724	0.000545131	210.471	0.339 (0.001-210.471)
Fr2Ff4	finn-b-I9_HYPTENSPUL_EXNONE	"Hypertension, Pulmonary Arterial" (no controls excluded) || id:finn-b-I9_HYPTENSPUL_EXNONE	class.Clostridia.id.1859	Weighted median	11	1.40545	1.05093	0.181113		-0.654376	3.46528	4.07736	0.519766	31.9853	4.077 (0.52-31.985)
Fr2Ff4	finn-b-I9_HYPTENSPUL_EXNONE	"Hypertension, Pulmonary Arterial" (no controls excluded) || id:finn-b-I9_HYPTENSPUL_EXNONE	class.Clostridia.id.1859	Inverse variance weighted (fixed effects)	11	1.14696	0.74265	0.122488	0.448264	-0.308635	2.60255	3.1486	0.734449	13.4982	3.149 (0.734-13.498)
Fr2Ff4	finn-b-I9_HYPTENSPUL_EXNONE	"Hypertension, Pulmonary Arterial" (no controls excluded) || id:finn-b-I9_HYPTENSPUL_EXNONE	class.Clostridia.id.1859	Simple mode	11	1.91871	1.52027	0.23556		-1.06103	4.89844	6.81215	0.3461	134.081	6.812 (0.346-134.081)
Fr2Ff4	finn-b-I9_HYPTENSPUL_EXNONE	"Hypertension, Pulmonary Arterial" (no controls excluded) || id:finn-b-I9_HYPTENSPUL_EXNONE	class.Clostridia.id.1859	Weighted mode	11	1.58385	1.41592	0.289462		-1.19136	4.35906	4.87369	0.303807	78.1839	4.874 (0.304-78.184)
FRQYhm	finn-b-I9_HYPTENSPUL_EXNONE	"Hypertension, Pulmonary Arterial" (no controls excluded) || id:finn-b-I9_HYPTENSPUL_EXNONE	class.Gammaproteobacteria.id.3303	MR Egger	6	-2.15567	3.06459	0.520587		-8.16227	3.85094	0.115826	0.000285215	47.037	0.116 (0-47.037)
FRQYhm	finn-b-I9_HYPTENSPUL_EXNONE	"Hypertension, Pulmonary Arterial" (no controls excluded) || id:finn-b-I9_HYPTENSPUL_EXNONE	class.Gammaproteobacteria.id.3303	Weighted median	6	-1.4685	1.28622	0.253574		-3.98949	1.0525	0.230271	0.0185091	2.8648	0.23 (0.019-2.865)
FRQYhm	finn-b-I9_HYPTENSPUL_EXNONE	"Hypertension, Pulmonary Arterial" (no controls excluded) || id:finn-b-I9_HYPTENSPUL_EXNONE	class.Gammaproteobacteria.id.3303	Inverse variance weighted (fixed effects)	6	-1.57258	1.00646	0.118172	0.448264	-3.54524	0.400075	0.207508	0.0288616	1.49194	0.208 (0.029-1.492)
FRQYhm	finn-b-I9_HYPTENSPUL_EXNONE	"Hypertension, Pulmonary Arterial" (no controls excluded) || id:finn-b-I9_HYPTENSPUL_EXNONE	class.Gammaproteobacteria.id.3303	Simple mode	6	-1.39256	1.79083	0.471973		-4.9026	2.11747	0.248438	0.00742728	8.31012	0.248 (0.007-8.31)
FRQYhm	finn-b-I9_HYPTENSPUL_EXNONE	"Hypertension, Pulmonary Arterial" (no controls excluded) || id:finn-b-I9_HYPTENSPUL_EXNONE	class.Gammaproteobacteria.id.3303	Weighted mode	6	-1.39256	1.6238	0.430296		-4.57521	1.79009	0.248438	0.0103041	5.98999	0.248 (0.01-5.99)
IgBtIU	finn-b-I9_HYPTENSPUL_EXNONE	"Hypertension, Pulmonary Arterial" (no controls excluded) || id:finn-b-I9_HYPTENSPUL_EXNONE	class.Bacilli.id.1673	MR Egger	18	0.245879	1.83615	0.895143		-3.35297	3.84472	1.27875	0.0349805	46.7458	1.279 (0.035-46.746)
IgBtIU	finn-b-I9_HYPTENSPUL_EXNONE	"Hypertension, Pulmonary Arterial" (no controls excluded) || id:finn-b-I9_HYPTENSPUL_EXNONE	class.Bacilli.id.1673	Weighted median	18	-0.0947429	0.823657	0.908424		-1.70911	1.51962	0.909607	0.181027	4.57051	0.91 (0.181-4.571)
IgBtIU	finn-b-I9_HYPTENSPUL_EXNONE	"Hypertension, Pulmonary Arterial" (no controls excluded) || id:finn-b-I9_HYPTENSPUL_EXNONE	class.Bacilli.id.1673	Inverse variance weighted (fixed effects)	18	0.173942	0.571191	0.760728	0.936321	-0.945592	1.29348	1.18999	0.388449	3.64544	1.19 (0.388-3.645)
IgBtIU	finn-b-I9_HYPTENSPUL_EXNONE	"Hypertension, Pulmonary Arterial" (no controls excluded) || id:finn-b-I9_HYPTENSPUL_EXNONE	class.Bacilli.id.1673	Simple mode	18	-0.856481	1.45225	0.563109		-3.7029	1.98994	0.424654	0.0246519	7.31507	0.425 (0.025-7.315)
IgBtIU	finn-b-I9_HYPTENSPUL_EXNONE	"Hypertension, Pulmonary Arterial" (no controls excluded) || id:finn-b-I9_HYPTENSPUL_EXNONE	class.Bacilli.id.1673	Weighted mode	18	0.0356874	1.32932	0.978895		-2.56977	2.64115	1.03633	0.0765528	14.0293	1.036 (0.077-14.029)
Msb4zz	finn-b-I9_HYPTENSPUL_EXNONE	"Hypertension, Pulmonary Arterial" (no controls excluded) || id:finn-b-I9_HYPTENSPUL_EXNONE	class.Melainabacteria.id.1589	MR Egger	10	0.985428	1.54476	0.541352		-2.0423	4.01315	2.67896	0.12973	55.321	2.679 (0.13-55.321)
Msb4zz	finn-b-I9_HYPTENSPUL_EXNONE	"Hypertension, Pulmonary Arterial" (no controls excluded) || id:finn-b-I9_HYPTENSPUL_EXNONE	class.Melainabacteria.id.1589	Weighted median	10	0.451169	0.645218	0.484396		-0.813458	1.7158	1.57015	0.443322	5.5611	1.57 (0.443-5.561)
Msb4zz	finn-b-I9_HYPTENSPUL_EXNONE	"Hypertension, Pulmonary Arterial" (no controls excluded) || id:finn-b-I9_HYPTENSPUL_EXNONE	class.Melainabacteria.id.1589	Inverse variance weighted (fixed effects)	10	0.692067	0.469044	0.140082	0.448264	-0.227259	1.61139	1.99784	0.796714	5.00979	1.998 (0.797-5.01)
Msb4zz	finn-b-I9_HYPTENSPUL_EXNONE	"Hypertension, Pulmonary Arterial" (no controls excluded) || id:finn-b-I9_HYPTENSPUL_EXNONE	class.Melainabacteria.id.1589	Simple mode	10	0.535769	1.12184	0.644335		-1.66305	2.73458	1.70876	0.189561	15.4033	1.709 (0.19-15.403)
Msb4zz	finn-b-I9_HYPTENSPUL_EXNONE	"Hypertension, Pulmonary Arterial" (no controls excluded) || id:finn-b-I9_HYPTENSPUL_EXNONE	class.Melainabacteria.id.1589	Weighted mode	10	0.126692	1.00567	0.90252		-1.84443	2.09781	1.13507	0.158116	8.14833	1.135 (0.158-8.148)
MXS84H	finn-b-I9_HYPTENSPUL_EXNONE	"Hypertension, Pulmonary Arterial" (no controls excluded) || id:finn-b-I9_HYPTENSPUL_EXNONE	class.Negativicutes.id.2164	MR Egger	12	2.04402	2.58348	0.447193		-3.0196	7.10765	7.72161	0.0488206	1221.27	7.722 (0.049-1221.273)
MXS84H	finn-b-I9_HYPTENSPUL_EXNONE	"Hypertension, Pulmonary Arterial" (no controls excluded) || id:finn-b-I9_HYPTENSPUL_EXNONE	class.Negativicutes.id.2164	Weighted median	12	0.0402345	1.01745	0.968456		-1.95397	2.03444	1.04105	0.14171	7.64797	1.041 (0.142-7.648)
MXS84H	finn-b-I9_HYPTENSPUL_EXNONE	"Hypertension, Pulmonary Arterial" (no controls excluded) || id:finn-b-I9_HYPTENSPUL_EXNONE	class.Negativicutes.id.2164	Inverse variance weighted (fixed effects)	12	0.0583658	0.730529	0.936321	0.936321	-1.37347	1.4902	1.0601	0.253226	4.438	1.06 (0.253-4.438)
MXS84H	finn-b-I9_HYPTENSPUL_EXNONE	"Hypertension, Pulmonary Arterial" (no controls excluded) || id:finn-b-I9_HYPTENSPUL_EXNONE	class.Negativicutes.id.2164	Simple mode	12	-1.8828	1.79898	0.31774		-5.4088	1.6432	0.152163	0.00447701	5.17167	0.152 (0.004-5.172)
MXS84H	finn-b-I9_HYPTENSPUL_EXNONE	"Hypertension, Pulmonary Arterial" (no controls excluded) || id:finn-b-I9_HYPTENSPUL_EXNONE	class.Negativicutes.id.2164	Weighted mode	12	-1.58695	1.5512	0.328258		-4.62731	1.4534	0.204548	0.00978104	4.27764	0.205 (0.01-4.278)
n3j0op	finn-b-I9_HYPTENSPUL_EXNONE	"Hypertension, Pulmonary Arterial" (no controls excluded) || id:finn-b-I9_HYPTENSPUL_EXNONE	class.Deltaproteobacteria.id.3087	MR Egger	13	2.90259	1.73993	0.123456		-0.50768	6.31286	18.2213	0.601891	551.62	18.221 (0.602-551.62)
n3j0op	finn-b-I9_HYPTENSPUL_EXNONE	"Hypertension, Pulmonary Arterial" (no controls excluded) || id:finn-b-I9_HYPTENSPUL_EXNONE	class.Deltaproteobacteria.id.3087	Weighted median	13	2.5842	0.829006	0.00182559		0.959351	4.20905	13.2527	2.61	67.2928	13.253 (2.61-67.293)
n3j0op	finn-b-I9_HYPTENSPUL_EXNONE	"Hypertension, Pulmonary Arterial" (no controls excluded) || id:finn-b-I9_HYPTENSPUL_EXNONE	class.Deltaproteobacteria.id.3087	Inverse variance weighted (fixed effects)	13	1.30275	0.615467	0.0342858	0.448264	0.0964401	2.50907	3.67942	1.10124	12.2935	3.679 (1.101-12.293)
n3j0op	finn-b-I9_HYPTENSPUL_EXNONE	"Hypertension, Pulmonary Arterial" (no controls excluded) || id:finn-b-I9_HYPTENSPUL_EXNONE	class.Deltaproteobacteria.id.3087	Simple mode	13	2.9561	1.74654	0.116321		-0.467128	6.37932	19.2228	0.6268	589.528	19.223 (0.627-589.528)
n3j0op	finn-b-I9_HYPTENSPUL_EXNONE	"Hypertension, Pulmonary Arterial" (no controls excluded) || id:finn-b-I9_HYPTENSPUL_EXNONE	class.Deltaproteobacteria.id.3087	Weighted mode	13	2.9561	1.37711	0.0529649		0.256952	5.65524	19.2228	1.29298	285.786	19.223 (1.293-285.786)
nQHoYD	finn-b-I9_HYPTENSPUL_EXNONE	"Hypertension, Pulmonary Arterial" (no controls excluded) || id:finn-b-I9_HYPTENSPUL_EXNONE	class.Lentisphaeria.id.2250	MR Egger	8	0.00955069	1.65829	0.995591		-3.2407	3.2598	1.0096	0.0391365	26.0444	1.01 (0.039-26.044)
nQHoYD	finn-b-I9_HYPTENSPUL_EXNONE	"Hypertension, Pulmonary Arterial" (no controls excluded) || id:finn-b-I9_HYPTENSPUL_EXNONE	class.Lentisphaeria.id.2250	Weighted median	8	0.0641342	0.629472	0.918847		-1.16963	1.2979	1.06624	0.310482	3.66159	1.066 (0.31-3.662)
nQHoYD	finn-b-I9_HYPTENSPUL_EXNONE	"Hypertension, Pulmonary Arterial" (no controls excluded) || id:finn-b-I9_HYPTENSPUL_EXNONE	class.Lentisphaeria.id.2250	Inverse variance weighted (fixed effects)	8	-0.439785	0.467037	0.346372	0.923658	-1.35518	0.475607	0.644175	0.257901	1.60899	0.644 (0.258-1.609)
nQHoYD	finn-b-I9_HYPTENSPUL_EXNONE	"Hypertension, Pulmonary Arterial" (no controls excluded) || id:finn-b-I9_HYPTENSPUL_EXNONE	class.Lentisphaeria.id.2250	Simple mode	8	0.164934	1.00438	0.874204		-1.80366	2.13353	1.17932	0.164695	8.44461	1.179 (0.165-8.445)
nQHoYD	finn-b-I9_HYPTENSPUL_EXNONE	"Hypertension, Pulmonary Arterial" (no controls excluded) || id:finn-b-I9_HYPTENSPUL_EXNONE	class.Lentisphaeria.id.2250	Weighted mode	8	0.25576	0.941904	0.793813		-1.59037	2.10189	1.29144	0.20385	8.18164	1.291 (0.204-8.182)
nRNBx9	finn-b-I9_HYPTENSPUL_EXNONE	"Hypertension, Pulmonary Arterial" (no controls excluded) || id:finn-b-I9_HYPTENSPUL_EXNONE	class.Mollicutes.id.3920	MR Egger	12	0.86713	1.97868	0.67053		-3.01108	4.74534	2.38007	0.0492383	115.047	2.38 (0.049-115.047)
nRNBx9	finn-b-I9_HYPTENSPUL_EXNONE	"Hypertension, Pulmonary Arterial" (no controls excluded) || id:finn-b-I9_HYPTENSPUL_EXNONE	class.Mollicutes.id.3920	Weighted median	12	0.836349	0.774897	0.280453		-0.68245	2.35515	2.30793	0.505377	10.5397	2.308 (0.505-10.54)
nRNBx9	finn-b-I9_HYPTENSPUL_EXNONE	"Hypertension, Pulmonary Arterial" (no controls excluded) || id:finn-b-I9_HYPTENSPUL_EXNONE	class.Mollicutes.id.3920	Inverse variance weighted (fixed effects)	12	0.928245	0.577347	0.107884	0.448264	-0.203355	2.05985	2.53006	0.815988	7.84475	2.53 (0.816-7.845)
nRNBx9	finn-b-I9_HYPTENSPUL_EXNONE	"Hypertension, Pulmonary Arterial" (no controls excluded) || id:finn-b-I9_HYPTENSPUL_EXNONE	class.Mollicutes.id.3920	Simple mode	12	0.537579	1.28929	0.684731		-1.98943	3.06459	1.71186	0.136773	21.4256	1.712 (0.137-21.426)
nRNBx9	finn-b-I9_HYPTENSPUL_EXNONE	"Hypertension, Pulmonary Arterial" (no controls excluded) || id:finn-b-I9_HYPTENSPUL_EXNONE	class.Mollicutes.id.3920	Weighted mode	12	0.775824	1.11286	0.500182		-1.40538	2.95703	2.17238	0.245273	19.2408	2.172 (0.245-19.241)
szt6bn	finn-b-I9_HYPTENSPUL_EXNONE	"Hypertension, Pulmonary Arterial" (no controls excluded) || id:finn-b-I9_HYPTENSPUL_EXNONE	class.Coriobacteriia.id.809	MR Egger	13	1.18099	2.98117	0.699571		-4.6621	7.02408	3.2576	0.0094466	1123.36	3.258 (0.009-1123.361)
szt6bn	finn-b-I9_HYPTENSPUL_EXNONE	"Hypertension, Pulmonary Arterial" (no controls excluded) || id:finn-b-I9_HYPTENSPUL_EXNONE	class.Coriobacteriia.id.809	Weighted median	13	-0.789142	0.961648	0.411866		-2.67397	1.09569	0.454234	0.0689776	2.99124	0.454 (0.069-2.991)
szt6bn	finn-b-I9_HYPTENSPUL_EXNONE	"Hypertension, Pulmonary Arterial" (no controls excluded) || id:finn-b-I9_HYPTENSPUL_EXNONE	class.Coriobacteriia.id.809	Inverse variance weighted (fixed effects)	13	-0.52929	0.69918	0.449041	0.936321	-1.89968	0.841104	0.589023	0.149616	2.31892	0.589 (0.15-2.319)
szt6bn	finn-b-I9_HYPTENSPUL_EXNONE	"Hypertension, Pulmonary Arterial" (no controls excluded) || id:finn-b-I9_HYPTENSPUL_EXNONE	class.Coriobacteriia.id.809	Simple mode	13	-1.08774	1.56173	0.499388		-4.14872	1.97325	0.336979	0.0157846	7.194	0.337 (0.016-7.194)
szt6bn	finn-b-I9_HYPTENSPUL_EXNONE	"Hypertension, Pulmonary Arterial" (no controls excluded) || id:finn-b-I9_HYPTENSPUL_EXNONE	class.Coriobacteriia.id.809	Weighted mode	13	-1.11944	1.43828	0.451457		-3.93848	1.6996	0.326462	0.0194778	5.47174	0.326 (0.019-5.472)
UsMxlz	finn-b-I9_HYPTENSPUL_EXNONE	"Hypertension, Pulmonary Arterial" (no controls excluded) || id:finn-b-I9_HYPTENSPUL_EXNONE	class.Verrucomicrobiae.id.4029	MR Egger	11	-0.16248	2.18543	0.942361		-4.44591	4.12095	0.850033	0.0117264	61.618	0.85 (0.012-61.618)
UsMxlz	finn-b-I9_HYPTENSPUL_EXNONE	"Hypertension, Pulmonary Arterial" (no controls excluded) || id:finn-b-I9_HYPTENSPUL_EXNONE	class.Verrucomicrobiae.id.4029	Weighted median	11	-0.260784	0.853867	0.76005		-1.93436	1.4128	0.770448	0.144516	4.10742	0.77 (0.145-4.107)
UsMxlz	finn-b-I9_HYPTENSPUL_EXNONE	"Hypertension, Pulmonary Arterial" (no controls excluded) || id:finn-b-I9_HYPTENSPUL_EXNONE	class.Verrucomicrobiae.id.4029	Inverse variance weighted (fixed effects)	11	0.357579	0.60752	0.556137	0.936321	-0.83316	1.54832	1.42986	0.434673	4.70356	1.43 (0.435-4.704)
UsMxlz	finn-b-I9_HYPTENSPUL_EXNONE	"Hypertension, Pulmonary Arterial" (no controls excluded) || id:finn-b-I9_HYPTENSPUL_EXNONE	class.Verrucomicrobiae.id.4029	Simple mode	11	-0.960265	1.48836	0.533332		-3.87746	1.95693	0.382791	0.0207033	7.07757	0.383 (0.021-7.078)
UsMxlz	finn-b-I9_HYPTENSPUL_EXNONE	"Hypertension, Pulmonary Arterial" (no controls excluded) || id:finn-b-I9_HYPTENSPUL_EXNONE	class.Verrucomicrobiae.id.4029	Weighted mode	11	-0.93802	1.43094	0.526921		-3.74266	1.86662	0.391402	0.023691	6.46641	0.391 (0.024-6.466)
UTPK2n	finn-b-I9_HYPTENSPUL_EXNONE	"Hypertension, Pulmonary Arterial" (no controls excluded) || id:finn-b-I9_HYPTENSPUL_EXNONE	class.Bacteroidia.id.912	MR Egger	13	-2.5055	1.6558	0.158426		-5.75087	0.739869	0.0816346	0.00318	2.09566	0.082 (0.003-2.096)
UTPK2n	finn-b-I9_HYPTENSPUL_EXNONE	"Hypertension, Pulmonary Arterial" (no controls excluded) || id:finn-b-I9_HYPTENSPUL_EXNONE	class.Bacteroidia.id.912	Weighted median	13	-0.378564	1.01714	0.709755		-2.37216	1.61503	0.684844	0.0932794	5.02803	0.685 (0.093-5.028)
UTPK2n	finn-b-I9_HYPTENSPUL_EXNONE	"Hypertension, Pulmonary Arterial" (no controls excluded) || id:finn-b-I9_HYPTENSPUL_EXNONE	class.Bacteroidia.id.912	Inverse variance weighted (fixed effects)	13	-0.212402	0.702063	0.762241	0.936321	-1.58844	1.16364	0.80864	0.204243	3.20157	0.809 (0.204-3.202)
UTPK2n	finn-b-I9_HYPTENSPUL_EXNONE	"Hypertension, Pulmonary Arterial" (no controls excluded) || id:finn-b-I9_HYPTENSPUL_EXNONE	class.Bacteroidia.id.912	Simple mode	13	1.02707	1.79315	0.577372		-2.4875	4.54164	2.79287	0.0831175	93.8444	2.793 (0.083-93.844)
UTPK2n	finn-b-I9_HYPTENSPUL_EXNONE	"Hypertension, Pulmonary Arterial" (no controls excluded) || id:finn-b-I9_HYPTENSPUL_EXNONE	class.Bacteroidia.id.912	Weighted mode	13	-1.16385	1.78489	0.526658		-4.66223	2.33453	0.312283	0.0094454	10.3246	0.312 (0.009-10.325)
X4kHrP	finn-b-I9_HYPTENSPUL_EXNONE	"Hypertension, Pulmonary Arterial" (no controls excluded) || id:finn-b-I9_HYPTENSPUL_EXNONE	class.Betaproteobacteria.id.2867	MR Egger	11	-2.97289	2.42112	0.250629		-7.71829	1.77251	0.0511551	0.000444619	5.88559	0.051 (0-5.886)
X4kHrP	finn-b-I9_HYPTENSPUL_EXNONE	"Hypertension, Pulmonary Arterial" (no controls excluded) || id:finn-b-I9_HYPTENSPUL_EXNONE	class.Betaproteobacteria.id.2867	Weighted median	11	-0.0187805	1.05095	0.985742		-2.07864	2.04108	0.981395	0.1251	7.6989	0.981 (0.125-7.699)
X4kHrP	finn-b-I9_HYPTENSPUL_EXNONE	"Hypertension, Pulmonary Arterial" (no controls excluded) || id:finn-b-I9_HYPTENSPUL_EXNONE	class.Betaproteobacteria.id.2867	Inverse variance weighted (fixed effects)	11	0.0650746	0.728221	0.928795	0.936321	-1.36224	1.49239	1.06724	0.256087	4.44771	1.067 (0.256-4.448)
X4kHrP	finn-b-I9_HYPTENSPUL_EXNONE	"Hypertension, Pulmonary Arterial" (no controls excluded) || id:finn-b-I9_HYPTENSPUL_EXNONE	class.Betaproteobacteria.id.2867	Simple mode	11	-0.871902	1.73831	0.626821		-4.27899	2.53519	0.418156	0.0138566	12.6188	0.418 (0.014-12.619)
X4kHrP	finn-b-I9_HYPTENSPUL_EXNONE	"Hypertension, Pulmonary Arterial" (no controls excluded) || id:finn-b-I9_HYPTENSPUL_EXNONE	class.Betaproteobacteria.id.2867	Weighted mode	11	-1.02283	1.66573	0.552897		-4.28766	2.24199	0.359574	0.013737	9.41205	0.36 (0.014-9.412)
ZJXDpG	finn-b-I9_HYPTENSPUL_EXNONE	"Hypertension, Pulmonary Arterial" (no controls excluded) || id:finn-b-I9_HYPTENSPUL_EXNONE	class.Erysipelotrichia.id.2147	MR Egger	13	-3.21873	3.17546	0.332538		-9.44262	3.00517	0.040006	7.92722e-05	20.1897	0.04 (0-20.19)
ZJXDpG	finn-b-I9_HYPTENSPUL_EXNONE	"Hypertension, Pulmonary Arterial" (no controls excluded) || id:finn-b-I9_HYPTENSPUL_EXNONE	class.Erysipelotrichia.id.2147	Weighted median	13	0.5237	1.00051	0.600673		-1.4373	2.4847	1.68826	0.237569	11.9975	1.688 (0.238-11.997)
ZJXDpG	finn-b-I9_HYPTENSPUL_EXNONE	"Hypertension, Pulmonary Arterial" (no controls excluded) || id:finn-b-I9_HYPTENSPUL_EXNONE	class.Erysipelotrichia.id.2147	Inverse variance weighted (fixed effects)	13	-0.143418	0.73046	0.844345	0.936321	-1.57512	1.28828	0.866392	0.206983	3.62656	0.866 (0.207-3.627)
ZJXDpG	finn-b-I9_HYPTENSPUL_EXNONE	"Hypertension, Pulmonary Arterial" (no controls excluded) || id:finn-b-I9_HYPTENSPUL_EXNONE	class.Erysipelotrichia.id.2147	Simple mode	13	0.713601	1.4567	0.633056		-2.14153	3.56874	2.04133	0.117475	35.4717	2.041 (0.117-35.472)
ZJXDpG	finn-b-I9_HYPTENSPUL_EXNONE	"Hypertension, Pulmonary Arterial" (no controls excluded) || id:finn-b-I9_HYPTENSPUL_EXNONE	class.Erysipelotrichia.id.2147	Weighted mode	13	0.713601	1.61559	0.666562		-2.45295	3.88015	2.04133	0.0860396	48.4314	2.041 (0.086-48.431)
0rWmph	finn-b-I9_HYPTENSPUL_EXNONE	"Hypertension, Pulmonary Arterial" (no controls excluded) || id:finn-b-I9_HYPTENSPUL_EXNONE	phylum.Firmicutes.id.1672	MR Egger	14	2.45226	1.9353	0.22915		-1.34092	6.24544	11.6146	0.261605	515.656	11.615 (0.262-515.656)
0rWmph	finn-b-I9_HYPTENSPUL_EXNONE	"Hypertension, Pulmonary Arterial" (no controls excluded) || id:finn-b-I9_HYPTENSPUL_EXNONE	phylum.Firmicutes.id.1672	Weighted median	14	1.51952	0.897988	0.0906186		-0.240532	3.27958	4.57005	0.78621	26.5646	4.57 (0.786-26.565)
0rWmph	finn-b-I9_HYPTENSPUL_EXNONE	"Hypertension, Pulmonary Arterial" (no controls excluded) || id:finn-b-I9_HYPTENSPUL_EXNONE	phylum.Firmicutes.id.1672	Inverse variance weighted (fixed effects)	14	0.984085	0.633192	0.120145	0.360435	-0.256971	2.22514	2.67536	0.773391	9.25479	2.675 (0.773-9.255)
0rWmph	finn-b-I9_HYPTENSPUL_EXNONE	"Hypertension, Pulmonary Arterial" (no controls excluded) || id:finn-b-I9_HYPTENSPUL_EXNONE	phylum.Firmicutes.id.1672	Simple mode	14	1.8569	1.46668	0.227711		-1.01779	4.7316	6.40388	0.361391	113.477	6.404 (0.361-113.477)
0rWmph	finn-b-I9_HYPTENSPUL_EXNONE	"Hypertension, Pulmonary Arterial" (no controls excluded) || id:finn-b-I9_HYPTENSPUL_EXNONE	phylum.Firmicutes.id.1672	Weighted mode	14	1.75389	1.09006	0.131624		-0.382628	3.89041	5.77703	0.682066	48.9309	5.777 (0.682-48.931)
2neTKK	finn-b-I9_HYPTENSPUL_EXNONE	"Hypertension, Pulmonary Arterial" (no controls excluded) || id:finn-b-I9_HYPTENSPUL_EXNONE	phylum.Euryarchaeota.id.55	MR Egger	12	1.64676	1.50779	0.300372		-1.30851	4.60203	5.19014	0.270223	99.6864	5.19 (0.27-99.686)
2neTKK	finn-b-I9_HYPTENSPUL_EXNONE	"Hypertension, Pulmonary Arterial" (no controls excluded) || id:finn-b-I9_HYPTENSPUL_EXNONE	phylum.Euryarchaeota.id.55	Weighted median	12	0.419067	0.46181	0.364172		-0.486081	1.32421	1.52054	0.615032	3.75923	1.521 (0.615-3.759)
2neTKK	finn-b-I9_HYPTENSPUL_EXNONE	"Hypertension, Pulmonary Arterial" (no controls excluded) || id:finn-b-I9_HYPTENSPUL_EXNONE	phylum.Euryarchaeota.id.55	Inverse variance weighted (fixed effects)	12	0.438421	0.339897	0.197097	0.406656	-0.227777	1.10462	1.55026	0.796302	3.01808	1.55 (0.796-3.018)
2neTKK	finn-b-I9_HYPTENSPUL_EXNONE	"Hypertension, Pulmonary Arterial" (no controls excluded) || id:finn-b-I9_HYPTENSPUL_EXNONE	phylum.Euryarchaeota.id.55	Simple mode	12	0.600452	0.745086	0.437385		-0.859916	2.06082	1.82294	0.423198	7.85241	1.823 (0.423-7.852)
2neTKK	finn-b-I9_HYPTENSPUL_EXNONE	"Hypertension, Pulmonary Arterial" (no controls excluded) || id:finn-b-I9_HYPTENSPUL_EXNONE	phylum.Euryarchaeota.id.55	Weighted mode	12	0.664845	0.72277	0.377378		-0.751783	2.08147	1.94419	0.471525	8.01627	1.944 (0.472-8.016)
6gX3qe	finn-b-I9_HYPTENSPUL_EXNONE	"Hypertension, Pulmonary Arterial" (no controls excluded) || id:finn-b-I9_HYPTENSPUL_EXNONE	phylum.Tenericutes.id.3919	MR Egger	12	0.86713	1.97868	0.67053		-3.01108	4.74534	2.38007	0.0492383	115.047	2.38 (0.049-115.047)
6gX3qe	finn-b-I9_HYPTENSPUL_EXNONE	"Hypertension, Pulmonary Arterial" (no controls excluded) || id:finn-b-I9_HYPTENSPUL_EXNONE	phylum.Tenericutes.id.3919	Weighted median	12	0.836349	0.760626	0.271526		-0.654477	2.32717	2.30793	0.519714	10.2489	2.308 (0.52-10.249)
6gX3qe	finn-b-I9_HYPTENSPUL_EXNONE	"Hypertension, Pulmonary Arterial" (no controls excluded) || id:finn-b-I9_HYPTENSPUL_EXNONE	phylum.Tenericutes.id.3919	Inverse variance weighted (fixed effects)	12	0.928245	0.577347	0.107884	0.360435	-0.203355	2.05985	2.53006	0.815988	7.84475	2.53 (0.816-7.845)
6gX3qe	finn-b-I9_HYPTENSPUL_EXNONE	"Hypertension, Pulmonary Arterial" (no controls excluded) || id:finn-b-I9_HYPTENSPUL_EXNONE	phylum.Tenericutes.id.3919	Simple mode	12	0.537579	1.22054	0.668145		-1.85467	2.92983	1.71186	0.156504	18.7245	1.712 (0.157-18.724)
6gX3qe	finn-b-I9_HYPTENSPUL_EXNONE	"Hypertension, Pulmonary Arterial" (no controls excluded) || id:finn-b-I9_HYPTENSPUL_EXNONE	phylum.Tenericutes.id.3919	Weighted mode	12	0.775824	1.14234	0.511078		-1.46316	3.01481	2.17238	0.231503	20.3853	2.172 (0.232-20.385)
7ioeKt	finn-b-I9_HYPTENSPUL_EXNONE	"Hypertension, Pulmonary Arterial" (no controls excluded) || id:finn-b-I9_HYPTENSPUL_EXNONE	phylum.Proteobacteria.id.2375	MR Egger	12	-4.55011	2.33101	0.079485		-9.11888	0.0186607	0.010566	0.000109577	1.01884	0.011 (0-1.019)
7ioeKt	finn-b-I9_HYPTENSPUL_EXNONE	"Hypertension, Pulmonary Arterial" (no controls excluded) || id:finn-b-I9_HYPTENSPUL_EXNONE	phylum.Proteobacteria.id.2375	Weighted median	12	-1.70785	1.03176	0.0978677		-3.73009	0.314397	0.181256	0.0239907	1.36943	0.181 (0.024-1.369)
7ioeKt	finn-b-I9_HYPTENSPUL_EXNONE	"Hypertension, Pulmonary Arterial" (no controls excluded) || id:finn-b-I9_HYPTENSPUL_EXNONE	phylum.Proteobacteria.id.2375	Inverse variance weighted (fixed effects)	12	-0.842268	0.695552	0.22592	0.406656	-2.20555	0.521013	0.430733	0.11019	1.68373	0.431 (0.11-1.684)
7ioeKt	finn-b-I9_HYPTENSPUL_EXNONE	"Hypertension, Pulmonary Arterial" (no controls excluded) || id:finn-b-I9_HYPTENSPUL_EXNONE	phylum.Proteobacteria.id.2375	Simple mode	12	-1.90725	1.82876	0.319364		-5.49161	1.67712	0.148489	0.00412122	5.3501	0.148 (0.004-5.35)
7ioeKt	finn-b-I9_HYPTENSPUL_EXNONE	"Hypertension, Pulmonary Arterial" (no controls excluded) || id:finn-b-I9_HYPTENSPUL_EXNONE	phylum.Proteobacteria.id.2375	Weighted mode	12	-1.90725	1.41625	0.205171		-4.68309	0.8686	0.148489	0.00925038	2.38357	0.148 (0.009-2.384)
fE3r8h	finn-b-I9_HYPTENSPUL_EXNONE	"Hypertension, Pulmonary Arterial" (no controls excluded) || id:finn-b-I9_HYPTENSPUL_EXNONE	phylum.Verrucomicrobia.id.3982	MR Egger	12	1.4219	1.51087	0.368827		-1.53942	4.38321	4.14497	0.214506	80.0948	4.145 (0.215-80.095)
fE3r8h	finn-b-I9_HYPTENSPUL_EXNONE	"Hypertension, Pulmonary Arterial" (no controls excluded) || id:finn-b-I9_HYPTENSPUL_EXNONE	phylum.Verrucomicrobia.id.3982	Weighted median	12	-0.281157	0.784226	0.719958		-1.81824	1.25593	0.75491	0.162311	3.51109	0.755 (0.162-3.511)
fE3r8h	finn-b-I9_HYPTENSPUL_EXNONE	"Hypertension, Pulmonary Arterial" (no controls excluded) || id:finn-b-I9_HYPTENSPUL_EXNONE	phylum.Verrucomicrobia.id.3982	Inverse variance weighted (fixed effects)	12	-0.393936	0.576936	0.494729	0.670828	-1.52473	0.736859	0.674397	0.21768	2.08936	0.674 (0.218-2.089)
fE3r8h	finn-b-I9_HYPTENSPUL_EXNONE	"Hypertension, Pulmonary Arterial" (no controls excluded) || id:finn-b-I9_HYPTENSPUL_EXNONE	phylum.Verrucomicrobia.id.3982	Simple mode	12	-1.2187	1.31472	0.373838		-3.79556	1.35816	0.295614	0.0224704	3.88903	0.296 (0.022-3.889)
fE3r8h	finn-b-I9_HYPTENSPUL_EXNONE	"Hypertension, Pulmonary Arterial" (no controls excluded) || id:finn-b-I9_HYPTENSPUL_EXNONE	phylum.Verrucomicrobia.id.3982	Weighted mode	12	0.531501	1.23462	0.675149		-1.88836	2.95136	1.70148	0.151319	19.1321	1.701 (0.151-19.132)
gkAVOW	finn-b-I9_HYPTENSPUL_EXNONE	"Hypertension, Pulmonary Arterial" (no controls excluded) || id:finn-b-I9_HYPTENSPUL_EXNONE	phylum.Lentisphaerae.id.2238	MR Egger	9	0.769233	1.94622	0.704431		-3.04536	4.58383	2.15811	0.0475791	97.8883	2.158 (0.048-97.888)
gkAVOW	finn-b-I9_HYPTENSPUL_EXNONE	"Hypertension, Pulmonary Arterial" (no controls excluded) || id:finn-b-I9_HYPTENSPUL_EXNONE	phylum.Lentisphaerae.id.2238	Weighted median	9	0.128278	0.632179	0.839202		-1.11079	1.36735	1.13687	0.329298	3.92494	1.137 (0.329-3.925)
gkAVOW	finn-b-I9_HYPTENSPUL_EXNONE	"Hypertension, Pulmonary Arterial" (no controls excluded) || id:finn-b-I9_HYPTENSPUL_EXNONE	phylum.Lentisphaerae.id.2238	Inverse variance weighted (fixed effects)	9	-0.100317	0.43688	0.818386	0.821377	-0.956601	0.755967	0.904551	0.384197	2.12967	0.905 (0.384-2.13)
gkAVOW	finn-b-I9_HYPTENSPUL_EXNONE	"Hypertension, Pulmonary Arterial" (no controls excluded) || id:finn-b-I9_HYPTENSPUL_EXNONE	phylum.Lentisphaerae.id.2238	Simple mode	9	0.149478	1.00298	0.885216		-1.81637	2.11532	1.16123	0.162615	8.29226	1.161 (0.163-8.292)
gkAVOW	finn-b-I9_HYPTENSPUL_EXNONE	"Hypertension, Pulmonary Arterial" (no controls excluded) || id:finn-b-I9_HYPTENSPUL_EXNONE	phylum.Lentisphaerae.id.2238	Weighted mode	9	0.24066	1.02267	0.819869		-1.76378	2.2451	1.27209	0.171395	9.44139	1.272 (0.171-9.441)
II0qrp	finn-b-I9_HYPTENSPUL_EXNONE	"Hypertension, Pulmonary Arterial" (no controls excluded) || id:finn-b-I9_HYPTENSPUL_EXNONE	phylum.Actinobacteria.id.400	MR Egger	15	1.401	2.71869	0.614978		-3.92762	6.72963	4.05926	0.0196904	836.836	4.059 (0.02-836.836)
II0qrp	finn-b-I9_HYPTENSPUL_EXNONE	"Hypertension, Pulmonary Arterial" (no controls excluded) || id:finn-b-I9_HYPTENSPUL_EXNONE	phylum.Actinobacteria.id.400	Weighted median	15	1.29879	0.924122	0.159893		-0.51249	3.11007	3.66485	0.599002	22.4225	3.665 (0.599-22.423)
II0qrp	finn-b-I9_HYPTENSPUL_EXNONE	"Hypertension, Pulmonary Arterial" (no controls excluded) || id:finn-b-I9_HYPTENSPUL_EXNONE	phylum.Actinobacteria.id.400	Inverse variance weighted (fixed effects)	15	1.01373	0.6399	0.113148	0.360435	-0.240475	2.26793	2.75586	0.786255	9.6594	2.756 (0.786-9.659)
II0qrp	finn-b-I9_HYPTENSPUL_EXNONE	"Hypertension, Pulmonary Arterial" (no controls excluded) || id:finn-b-I9_HYPTENSPUL_EXNONE	phylum.Actinobacteria.id.400	Simple mode	15	1.60233	1.47735	0.296424		-1.29327	4.49794	4.9646	0.274371	89.8318	4.965 (0.274-89.832)
II0qrp	finn-b-I9_HYPTENSPUL_EXNONE	"Hypertension, Pulmonary Arterial" (no controls excluded) || id:finn-b-I9_HYPTENSPUL_EXNONE	phylum.Actinobacteria.id.400	Weighted mode	15	1.49529	1.28774	0.264988		-1.02868	4.01927	4.46065	0.357477	55.6606	4.461 (0.357-55.661)
oChqj7	finn-b-I9_HYPTENSPUL_EXNONE	"Hypertension, Pulmonary Arterial" (no controls excluded) || id:finn-b-I9_HYPTENSPUL_EXNONE	phylum.Bacteroidetes.id.905	MR Egger	11	-3.46855	1.86369	0.0956422		-7.12137	0.184276	0.0311623	0.000807659	1.20235	0.031 (0.001-1.202)
oChqj7	finn-b-I9_HYPTENSPUL_EXNONE	"Hypertension, Pulmonary Arterial" (no controls excluded) || id:finn-b-I9_HYPTENSPUL_EXNONE	phylum.Bacteroidetes.id.905	Weighted median	11	-1.14875	1.13778	0.312666		-3.3788	1.0813	0.317032	0.0340883	2.9485	0.317 (0.034-2.949)
oChqj7	finn-b-I9_HYPTENSPUL_EXNONE	"Hypertension, Pulmonary Arterial" (no controls excluded) || id:finn-b-I9_HYPTENSPUL_EXNONE	phylum.Bacteroidetes.id.905	Inverse variance weighted (fixed effects)	11	-0.168396	0.745859	0.821377	0.821377	-1.63028	1.29349	0.845019	0.195875	3.64548	0.845 (0.196-3.645)
oChqj7	finn-b-I9_HYPTENSPUL_EXNONE	"Hypertension, Pulmonary Arterial" (no controls excluded) || id:finn-b-I9_HYPTENSPUL_EXNONE	phylum.Bacteroidetes.id.905	Simple mode	11	-1.8729	2.25824	0.426253		-6.29904	2.55324	0.153678	0.00183807	12.8487	0.154 (0.002-12.849)
oChqj7	finn-b-I9_HYPTENSPUL_EXNONE	"Hypertension, Pulmonary Arterial" (no controls excluded) || id:finn-b-I9_HYPTENSPUL_EXNONE	phylum.Bacteroidetes.id.905	Weighted mode	11	-1.97986	1.89023	0.319563		-5.6847	1.72499	0.138089	0.00339754	5.61247	0.138 (0.003-5.612)
PcT6eJ	finn-b-I9_HYPTENSPUL_EXNONE	"Hypertension, Pulmonary Arterial" (no controls excluded) || id:finn-b-I9_HYPTENSPUL_EXNONE	phylum.Cyanobacteria.id.1500	MR Egger	8	0.585832	1.99975	0.779426		-3.33368	4.50535	1.79649	0.0356615	90.4998	1.796 (0.036-90.5)
PcT6eJ	finn-b-I9_HYPTENSPUL_EXNONE	"Hypertension, Pulmonary Arterial" (no controls excluded) || id:finn-b-I9_HYPTENSPUL_EXNONE	phylum.Cyanobacteria.id.1500	Weighted median	8	0.237898	0.693371	0.73152		-1.12111	1.59691	1.26858	0.325918	4.93773	1.269 (0.326-4.938)
PcT6eJ	finn-b-I9_HYPTENSPUL_EXNONE	"Hypertension, Pulmonary Arterial" (no controls excluded) || id:finn-b-I9_HYPTENSPUL_EXNONE	phylum.Cyanobacteria.id.1500	Inverse variance weighted (fixed effects)	8	0.358372	0.559395	0.521755	0.670828	-0.738041	1.45479	1.431	0.478049	4.28356	1.431 (0.478-4.284)
PcT6eJ	finn-b-I9_HYPTENSPUL_EXNONE	"Hypertension, Pulmonary Arterial" (no controls excluded) || id:finn-b-I9_HYPTENSPUL_EXNONE	phylum.Cyanobacteria.id.1500	Simple mode	8	-0.108477	0.997113	0.916421		-2.06282	1.84587	0.8972	0.127095	6.33358	0.897 (0.127-6.334)
PcT6eJ	finn-b-I9_HYPTENSPUL_EXNONE	"Hypertension, Pulmonary Arterial" (no controls excluded) || id:finn-b-I9_HYPTENSPUL_EXNONE	phylum.Cyanobacteria.id.1500	Weighted mode	8	-0.207743	1.01672	0.843911		-2.20051	1.78502	0.812416	0.110747	5.9597	0.812 (0.111-5.96)

## Sheet: Sig
id.exposure	id.outcome	outcome	exposure	method	nsnp	b	se	pval	p_BH	lo_ci	up_ci	or	or_lci95	or_uci95	estimate
9s731W	finn-b-I9_HYPTENSPUL_EXNONE	"Hypertension, Pulmonary Arterial" (no controls excluded) || id:finn-b-I9_HYPTENSPUL_EXNONE	genus.RuminococcaceaeUCG009.id.11366	MR Egger	12	3.96743	1.85408	0.058051		0.333431	7.60143	52.8485	1.39575	2001.05	52.85 (1.4-2001.05)
9s731W	finn-b-I9_HYPTENSPUL_EXNONE	"Hypertension, Pulmonary Arterial" (no controls excluded) || id:finn-b-I9_HYPTENSPUL_EXNONE	genus.RuminococcaceaeUCG009.id.11366	Weighted median	12	1.2481	0.61688	0.0430471		0.0390195	2.45719	3.48373	1.03979	11.672	3.48 (1.04-11.67)
9s731W	finn-b-I9_HYPTENSPUL_EXNONE	"Hypertension, Pulmonary Arterial" (no controls excluded) || id:finn-b-I9_HYPTENSPUL_EXNONE	genus.RuminococcaceaeUCG009.id.11366	Inverse variance weighted (fixed effects)	12	0.930595	0.465937	0.0457973	0.764279	0.0173592	1.84383	2.53602	1.01751	6.3207	2.54 (1.02-6.32)
9s731W	finn-b-I9_HYPTENSPUL_EXNONE	"Hypertension, Pulmonary Arterial" (no controls excluded) || id:finn-b-I9_HYPTENSPUL_EXNONE	genus.RuminococcaceaeUCG009.id.11366	Simple mode	12	1.52752	1.03188	0.166849		-0.494964	3.55001	4.60674	0.609593	34.8135	4.61 (0.61-34.81)
9s731W	finn-b-I9_HYPTENSPUL_EXNONE	"Hypertension, Pulmonary Arterial" (no controls excluded) || id:finn-b-I9_HYPTENSPUL_EXNONE	genus.RuminococcaceaeUCG009.id.11366	Weighted mode	12	1.54297	0.931737	0.125937		-0.283231	3.36918	4.67848	0.753346	29.0547	4.68 (0.75-29.05)
iAhkfC	finn-b-I9_HYPTENSPUL_EXNONE	"Hypertension, Pulmonary Arterial" (no controls excluded) || id:finn-b-I9_HYPTENSPUL_EXNONE	genus.Erysipelatoclostridium.id.11381	MR Egger	15	3.46733	1.88066	0.088139		-0.218772	7.15343	32.051	0.803505	1278.48	32.05 (0.8-1278.48)
iAhkfC	finn-b-I9_HYPTENSPUL_EXNONE	"Hypertension, Pulmonary Arterial" (no controls excluded) || id:finn-b-I9_HYPTENSPUL_EXNONE	genus.Erysipelatoclostridium.id.11381	Weighted median	15	1.17057	0.638928	0.0669387		-0.0817283	2.42287	3.22383	0.921522	11.2782	3.22 (0.92-11.28)
iAhkfC	finn-b-I9_HYPTENSPUL_EXNONE	"Hypertension, Pulmonary Arterial" (no controls excluded) || id:finn-b-I9_HYPTENSPUL_EXNONE	genus.Erysipelatoclostridium.id.11381	Inverse variance weighted (fixed effects)	15	0.943311	0.480304	0.0495314	0.764279	0.00191593	1.88471	2.56847	1.00192	6.58442	2.57 (1-6.58)
iAhkfC	finn-b-I9_HYPTENSPUL_EXNONE	"Hypertension, Pulmonary Arterial" (no controls excluded) || id:finn-b-I9_HYPTENSPUL_EXNONE	genus.Erysipelatoclostridium.id.11381	Simple mode	15	1.71355	1.28386	0.203282		-0.802826	4.22992	5.54862	0.448061	68.712	5.55 (0.45-68.71)
iAhkfC	finn-b-I9_HYPTENSPUL_EXNONE	"Hypertension, Pulmonary Arterial" (no controls excluded) || id:finn-b-I9_HYPTENSPUL_EXNONE	genus.Erysipelatoclostridium.id.11381	Weighted mode	15	1.75979	1.273	0.188508		-0.735296	4.25487	5.81119	0.479364	70.4474	5.81 (0.48-70.45)
kjA5PB	finn-b-I9_HYPTENSPUL_EXNONE	"Hypertension, Pulmonary Arterial" (no controls excluded) || id:finn-b-I9_HYPTENSPUL_EXNONE	genus.RuminococcaceaeUCG010.id.11367	MR Egger	6	1.04554	2.22499	0.662893		-3.31543	5.40652	2.84495	0.0363183	222.855	2.84 (0.04-222.85)
kjA5PB	finn-b-I9_HYPTENSPUL_EXNONE	"Hypertension, Pulmonary Arterial" (no controls excluded) || id:finn-b-I9_HYPTENSPUL_EXNONE	genus.RuminococcaceaeUCG010.id.11367	Weighted median	6	1.77845	1.03993	0.0872341		-0.259803	3.81671	5.92069	0.771203	45.4545	5.92 (0.77-45.45)
kjA5PB	finn-b-I9_HYPTENSPUL_EXNONE	"Hypertension, Pulmonary Arterial" (no controls excluded) || id:finn-b-I9_HYPTENSPUL_EXNONE	genus.RuminococcaceaeUCG010.id.11367	Inverse variance weighted (fixed effects)	6	1.75962	0.810516	0.0299324	0.764279	0.171005	3.34823	5.81021	1.1865	28.4523	5.81 (1.19-28.45)
kjA5PB	finn-b-I9_HYPTENSPUL_EXNONE	"Hypertension, Pulmonary Arterial" (no controls excluded) || id:finn-b-I9_HYPTENSPUL_EXNONE	genus.RuminococcaceaeUCG010.id.11367	Simple mode	6	2.39327	1.36972	0.141018		-0.291381	5.07792	10.9493	0.747231	160.441	10.95 (0.75-160.44)
kjA5PB	finn-b-I9_HYPTENSPUL_EXNONE	"Hypertension, Pulmonary Arterial" (no controls excluded) || id:finn-b-I9_HYPTENSPUL_EXNONE	genus.RuminococcaceaeUCG010.id.11367	Weighted mode	6	1.70567	1.1931	0.212217		-0.632805	4.04414	5.50505	0.5311	57.0618	5.51 (0.53-57.06)
q1bO5E	finn-b-I9_HYPTENSPUL_EXNONE	"Hypertension, Pulmonary Arterial" (no controls excluded) || id:finn-b-I9_HYPTENSPUL_EXNONE	genus.Lactobacillus.id.1837	MR Egger	9	2.52804	1.59977	0.158061		-0.607511	5.66359	12.5289	0.544705	288.182	12.53 (0.54-288.18)
q1bO5E	finn-b-I9_HYPTENSPUL_EXNONE	"Hypertension, Pulmonary Arterial" (no controls excluded) || id:finn-b-I9_HYPTENSPUL_EXNONE	genus.Lactobacillus.id.1837	Weighted median	9	1.43265	0.681467	0.0355271		0.0969718	2.76832	4.18977	1.10183	15.9319	4.19 (1.1-15.93)
q1bO5E	finn-b-I9_HYPTENSPUL_EXNONE	"Hypertension, Pulmonary Arterial" (no controls excluded) || id:finn-b-I9_HYPTENSPUL_EXNONE	genus.Lactobacillus.id.1837	Inverse variance weighted (fixed effects)	9	1.72166	0.470159	0.000250386	0.0297959	0.800146	2.64317	5.59379	2.22587	14.0577	5.59 (2.23-14.06)
q1bO5E	finn-b-I9_HYPTENSPUL_EXNONE	"Hypertension, Pulmonary Arterial" (no controls excluded) || id:finn-b-I9_HYPTENSPUL_EXNONE	genus.Lactobacillus.id.1837	Simple mode	9	2.09814	1.00713	0.0707531		0.124163	4.07211	8.15097	1.1322	58.6807	8.15 (1.13-58.68)
q1bO5E	finn-b-I9_HYPTENSPUL_EXNONE	"Hypertension, Pulmonary Arterial" (no controls excluded) || id:finn-b-I9_HYPTENSPUL_EXNONE	genus.Lactobacillus.id.1837	Weighted mode	9	1.57732	0.828615	0.0934544		-0.0467695	3.2014	4.84194	0.954307	24.5669	4.84 (0.95-24.57)
qENAoR	finn-b-I9_HYPTENSPUL_EXNONE	"Hypertension, Pulmonary Arterial" (no controls excluded) || id:finn-b-I9_HYPTENSPUL_EXNONE	genus.Victivallis.id.2256	MR Egger	10	3.73294	2.78004	0.216199		-1.71595	9.18183	41.8018	0.179794	9718.88	41.8 (0.18-9718.88)
qENAoR	finn-b-I9_HYPTENSPUL_EXNONE	"Hypertension, Pulmonary Arterial" (no controls excluded) || id:finn-b-I9_HYPTENSPUL_EXNONE	genus.Victivallis.id.2256	Weighted median	10	0.832101	0.500354	0.0963074		-0.148592	1.8128	2.29814	0.86192	6.12755	2.3 (0.86-6.13)
qENAoR	finn-b-I9_HYPTENSPUL_EXNONE	"Hypertension, Pulmonary Arterial" (no controls excluded) || id:finn-b-I9_HYPTENSPUL_EXNONE	genus.Victivallis.id.2256	Inverse variance weighted (fixed effects)	10	0.897611	0.364933	0.0139068	0.764279	0.182343	1.61288	2.45373	1.20003	5.01723	2.45 (1.2-5.02)
qENAoR	finn-b-I9_HYPTENSPUL_EXNONE	"Hypertension, Pulmonary Arterial" (no controls excluded) || id:finn-b-I9_HYPTENSPUL_EXNONE	genus.Victivallis.id.2256	Simple mode	10	1.31053	0.815701	0.142598		-0.288246	2.9093	3.70813	0.749577	18.344	3.71 (0.75-18.34)
qENAoR	finn-b-I9_HYPTENSPUL_EXNONE	"Hypertension, Pulmonary Arterial" (no controls excluded) || id:finn-b-I9_HYPTENSPUL_EXNONE	genus.Victivallis.id.2256	Weighted mode	10	0.66959	0.721766	0.377766		-0.745071	2.08425	1.95344	0.474701	8.03857	1.95 (0.47-8.04)
wJFco0	finn-b-I9_HYPTENSPUL_EXNONE	"Hypertension, Pulmonary Arterial" (no controls excluded) || id:finn-b-I9_HYPTENSPUL_EXNONE	genus.Veillonella.id.2198	MR Egger	6	1.89221	6.13028	0.772984		-10.1231	13.9076	6.634	4.01395e-05	1.09642e+06	6.63 (0-1096424)
wJFco0	finn-b-I9_HYPTENSPUL_EXNONE	"Hypertension, Pulmonary Arterial" (no controls excluded) || id:finn-b-I9_HYPTENSPUL_EXNONE	genus.Veillonella.id.2198	Weighted median	6	-1.74846	0.975719	0.0731376		-3.66087	0.163949	0.174042	0.0257101	1.17815	0.17 (0.03-1.18)
wJFco0	finn-b-I9_HYPTENSPUL_EXNONE	"Hypertension, Pulmonary Arterial" (no controls excluded) || id:finn-b-I9_HYPTENSPUL_EXNONE	genus.Veillonella.id.2198	Inverse variance weighted (fixed effects)	6	-1.72232	0.761864	0.0237799	0.764279	-3.21558	-0.229068	0.178651	0.0401322	0.795275	0.18 (0.04-0.8)
wJFco0	finn-b-I9_HYPTENSPUL_EXNONE	"Hypertension, Pulmonary Arterial" (no controls excluded) || id:finn-b-I9_HYPTENSPUL_EXNONE	genus.Veillonella.id.2198	Simple mode	6	-1.61943	1.49882	0.32927		-4.5571	1.31825	0.198012	0.0104924	3.73688	0.2 (0.01-3.74)
wJFco0	finn-b-I9_HYPTENSPUL_EXNONE	"Hypertension, Pulmonary Arterial" (no controls excluded) || id:finn-b-I9_HYPTENSPUL_EXNONE	genus.Veillonella.id.2198	Weighted mode	6	-1.66121	1.39826	0.288163		-4.40181	1.07938	0.189908	0.0122551	2.94286	0.19 (0.01-2.94)
DwGyne	finn-b-I9_HYPTENSPUL_EXNONE	"Hypertension, Pulmonary Arterial" (no controls excluded) || id:finn-b-I9_HYPTENSPUL_EXNONE	family.BacteroidalesS24.7group.id.11173	MR Egger	8	3.41245	2.27091	0.183609		-1.03854	7.86343	30.3394	0.353972	2600.43	30.34 (0.35-2600.43)
DwGyne	finn-b-I9_HYPTENSPUL_EXNONE	"Hypertension, Pulmonary Arterial" (no controls excluded) || id:finn-b-I9_HYPTENSPUL_EXNONE	family.BacteroidalesS24.7group.id.11173	Weighted median	8	1.15625	0.738994	0.11767		-0.292177	2.60468	3.178	0.746636	13.5269	3.18 (0.75-13.53)
DwGyne	finn-b-I9_HYPTENSPUL_EXNONE	"Hypertension, Pulmonary Arterial" (no controls excluded) || id:finn-b-I9_HYPTENSPUL_EXNONE	family.BacteroidalesS24.7group.id.11173	Inverse variance weighted (fixed effects)	8	1.19552	0.566512	0.0348309	0.975146	0.0851576	2.30589	3.30528	1.08889	10.0331	3.31 (1.09-10.03)
DwGyne	finn-b-I9_HYPTENSPUL_EXNONE	"Hypertension, Pulmonary Arterial" (no controls excluded) || id:finn-b-I9_HYPTENSPUL_EXNONE	family.BacteroidalesS24.7group.id.11173	Simple mode	8	1.08743	1.21074	0.398943		-1.28562	3.46048	2.96663	0.276478	31.8322	2.97 (0.28-31.83)
DwGyne	finn-b-I9_HYPTENSPUL_EXNONE	"Hypertension, Pulmonary Arterial" (no controls excluded) || id:finn-b-I9_HYPTENSPUL_EXNONE	family.BacteroidalesS24.7group.id.11173	Weighted mode	8	1.11704	1.18017	0.37541		-1.1961	3.43017	3.05578	0.302372	30.8819	3.06 (0.3-30.88)
n3j0op	finn-b-I9_HYPTENSPUL_EXNONE	"Hypertension, Pulmonary Arterial" (no controls excluded) || id:finn-b-I9_HYPTENSPUL_EXNONE	class.Deltaproteobacteria.id.3087	MR Egger	13	2.90259	1.73993	0.123456		-0.50768	6.31286	18.2213	0.601891	551.62	18.22 (0.6-551.62)
n3j0op	finn-b-I9_HYPTENSPUL_EXNONE	"Hypertension, Pulmonary Arterial" (no controls excluded) || id:finn-b-I9_HYPTENSPUL_EXNONE	class.Deltaproteobacteria.id.3087	Weighted median	13	2.5842	0.829006	0.00182559		0.959351	4.20905	13.2527	2.61	67.2928	13.25 (2.61-67.29)
n3j0op	finn-b-I9_HYPTENSPUL_EXNONE	"Hypertension, Pulmonary Arterial" (no controls excluded) || id:finn-b-I9_HYPTENSPUL_EXNONE	class.Deltaproteobacteria.id.3087	Inverse variance weighted (fixed effects)	13	1.30275	0.615467	0.0342858	0.448264	0.0964401	2.50907	3.67942	1.10124	12.2935	3.68 (1.1-12.29)
n3j0op	finn-b-I9_HYPTENSPUL_EXNONE	"Hypertension, Pulmonary Arterial" (no controls excluded) || id:finn-b-I9_HYPTENSPUL_EXNONE	class.Deltaproteobacteria.id.3087	Simple mode	13	2.9561	1.74654	0.116321		-0.467128	6.37932	19.2228	0.6268	589.528	19.22 (0.63-589.53)
n3j0op	finn-b-I9_HYPTENSPUL_EXNONE	"Hypertension, Pulmonary Arterial" (no controls excluded) || id:finn-b-I9_HYPTENSPUL_EXNONE	class.Deltaproteobacteria.id.3087	Weighted mode	13	2.9561	1.37711	0.0529649		0.256952	5.65524	19.2228	1.29298	285.786	19.22 (1.29-285.79)

## Sheet: MRPRESSO
Exposure	MR Analysis	Causal Estimate	Sd	T-stat	P-value	Outlier	globalP
class.Actinobacteria.id.419	Raw	-0.0592442216495016	0.602972	-0.0982536	0.923124
class.Actinobacteria.id.419	Outlier-corrected						0.31
class.Alphaproteobacteria.id.2379	Raw	0.445559092207692	0.420717	1.05905	0.33034
class.Alphaproteobacteria.id.2379	Outlier-corrected						0.875
class.Bacilli.id.1673	Raw	0.173942258230984	0.646013	0.269255	0.790974
class.Bacilli.id.1673	Outlier-corrected						0.205
class.Bacteroidia.id.912	Raw	-0.212401715692616	0.754698	-0.281439	0.783168
class.Bacteroidia.id.912	Outlier-corrected						0.279
class.Betaproteobacteria.id.2867	Raw	0.0650745585206767	0.680035	0.0956929	0.925655
class.Betaproteobacteria.id.2867	Outlier-corrected						0.588
class.Clostridia.id.1859	Raw	1.14695946997579	0.622749	1.84177	0.0953223
class.Clostridia.id.1859	Outlier-corrected						0.728
class.Coriobacteriia.id.809	Raw	-0.529289854880269	0.683216	-0.774704	0.45351
class.Coriobacteriia.id.809	Outlier-corrected						0.497
class.Deltaproteobacteria.id.3087	Raw	1.30275478102702	0.660801	1.97148	0.0721712
class.Deltaproteobacteria.id.3087	Outlier-corrected						0.319
class.Erysipelotrichia.id.2147	Raw	-0.143418156300254	0.719735	-0.199265	0.845392
class.Erysipelotrichia.id.2147	Outlier-corrected						0.477
class.Gammaproteobacteria.id.3303	Raw	-1.57258342490427	0.898452	-1.75033	0.140464
class.Gammaproteobacteria.id.3303	Outlier-corrected						0.591
class.Lentisphaeria.id.2250	Raw	-0.439785444051698	0.421741	-1.04279	0.331717
class.Lentisphaeria.id.2250	Outlier-corrected						0.592
class.Melainabacteria.id.1589	Raw	0.692067441841305	0.48105	1.43866	0.184099
class.Melainabacteria.id.1589	Outlier-corrected						0.428
class.Methanobacteria.id.119	Raw	-0.0885216358115505	0.371958	-0.237988	0.81722
class.Methanobacteria.id.119	Outlier-corrected						0.451
class.Mollicutes.id.3920	Raw	0.928244812262873	0.451072	2.05787	0.0641009
class.Mollicutes.id.3920	Outlier-corrected						0.838
class.Negativicutes.id.2164	Raw	0.0583657861245019	0.728772	0.0800879	0.937606
class.Negativicutes.id.2164	Outlier-corrected						0.501
class.Verrucomicrobiae.id.4029	Raw	0.357579381795877	0.61788	0.57872	0.57558
class.Verrucomicrobiae.id.4029	Outlier-corrected						0.419
family.Acidaminococcaceae.id.2166	Raw	-0.524743554322868	0.487475	-1.07645	0.323092
family.Acidaminococcaceae.id.2166	Outlier-corrected						0.854
family.Actinomycetaceae.id.421	Raw	-0.704455900375308	0.82382	-0.855109	0.440685
family.Actinomycetaceae.id.421	Outlier-corrected						0.323
family.Alcaligenaceae.id.2875	Raw	-0.850924637673695	0.999213	-0.851595	0.414367
family.Alcaligenaceae.id.2875	Outlier-corrected						0.085
family.Bacteroidaceae.id.917	Raw	-0.403684798121247	0.906465	-0.44534	0.667879
family.Bacteroidaceae.id.917	Outlier-corrected						0.278
family.BacteroidalesS24.7group.id.11173	Raw	1.1955216383363	0.485766	2.4611	0.043395
family.BacteroidalesS24.7group.id.11173	Outlier-corrected						0.606
family.Bifidobacteriaceae.id.433	Raw	0.092721571326015	0.553928	0.167389	0.870101
family.Bifidobacteriaceae.id.433	Outlier-corrected						0.557
family.Christensenellaceae.id.1866	Raw	0.0239179915324037	0.688337	0.0347475	0.972965
family.Christensenellaceae.id.1866	Outlier-corrected						0.173
family.Clostridiaceae1.id.1869	Raw	-0.247056174841208	0.521478	-0.473762	0.646951
family.Clostridiaceae1.id.1869	Outlier-corrected						0.846
family.ClostridialesvadinBB60group.id.11286	Raw	0.323638280440596	0.405627	0.797871	0.43827
family.ClostridialesvadinBB60group.id.11286	Outlier-corrected						0.805
family.Coriobacteriaceae.id.811	Raw	-0.529289854880269	0.683216	-0.774704	0.45351
family.Coriobacteriaceae.id.811	Outlier-corrected						0.491
family.Defluviitaleaceae.id.1924	Raw	-0.662624303903553	0.512035	-1.2941	0.224718
family.Defluviitaleaceae.id.1924	Outlier-corrected						0.527
family.Desulfovibrionaceae.id.3169	Raw	1.25202046418108	0.734116	1.70548	0.122295
family.Desulfovibrionaceae.id.3169	Outlier-corrected						0.283
family.Enterobacteriaceae.id.3469	Raw	0.147186748366366	1.08937	0.135112	0.896942
family.Enterobacteriaceae.id.3469	Outlier-corrected						0.189
family.Erysipelotrichaceae.id.2149	Raw	-0.143418156300254	0.719735	-0.199265	0.845392
family.Erysipelotrichaceae.id.2149	Outlier-corrected						0.467
family.FamilyXI.id.1936	Raw	0.466122491543789	0.368933	1.26343	0.246884
family.FamilyXI.id.1936	Outlier-corrected						0.465
family.FamilyXIII.id.1957	Raw	0.0473824243845222	0.666062	0.0711382	0.945034
family.FamilyXIII.id.1957	Outlier-corrected						0.727
family.Lachnospiraceae.id.1987	Raw	-0.159057116208577	0.743613	-0.213898	0.833507
family.Lachnospiraceae.id.1987	Outlier-corrected						0.243
family.Lactobacillaceae.id.1836	Raw	0.952388698675018	0.854908	1.11403	0.302052
family.Lactobacillaceae.id.1836	Outlier-corrected					NA	0.019
family.Methanobacteriaceae.id.121	Raw	-0.0885216358115505	0.371958	-0.237988	0.81722
family.Methanobacteriaceae.id.121	Outlier-corrected						0.473
family.Oxalobacteraceae.id.2966	Raw	0.185454584778271	0.303016	0.612029	0.551073
family.Oxalobacteraceae.id.2966	Outlier-corrected						0.701
family.Pasteurellaceae.id.3689	Raw	-0.0333016733343421	0.385316	-0.0864269	0.932444
family.Pasteurellaceae.id.3689	Outlier-corrected						0.722
family.Peptococcaceae.id.2024	Raw	-0.0341910871116577	0.637398	-0.0536417	0.958536
family.Peptococcaceae.id.2024	Outlier-corrected						0.396
family.Peptostreptococcaceae.id.2042	Raw	0.0121526648088017	0.386572	0.031437	0.975438
family.Peptostreptococcaceae.id.2042	Outlier-corrected						0.954
family.Porphyromonadaceae.id.943	Raw	-0.0760230887123459	0.81536	-0.0932387	0.928007
family.Porphyromonadaceae.id.943	Outlier-corrected						0.628
family.Prevotellaceae.id.960	Raw	0.0368652281370826	0.65415	0.0563559	0.955802
family.Prevotellaceae.id.960	Outlier-corrected						0.215
family.Rhodospirillaceae.id.2717	Raw	-0.415120561445498	0.329643	-1.2593	0.228512
family.Rhodospirillaceae.id.2717	Outlier-corrected						0.895
family.Rikenellaceae.id.967	Raw	0.731360103267416	0.592575	1.23421	0.234947
family.Rikenellaceae.id.967	Outlier-corrected						0.431
family.Ruminococcaceae.id.2050	Raw	-0.0910612072447487	0.842697	-0.108059	0.91661
family.Ruminococcaceae.id.2050	Outlier-corrected						0.24
family.Streptococcaceae.id.1850	Raw	-0.631782982895744	0.643127	-0.982362	0.345314
family.Streptococcaceae.id.1850	Outlier-corrected						0.537
family.Veillonellaceae.id.2172	Raw	-0.0580686321546468	0.364334	-0.159383	0.875142
family.Veillonellaceae.id.2172	Outlier-corrected						0.934
family.Verrucomicrobiaceae.id.4036	Raw	0.357687944709547	0.61803	0.578755	0.575557
family.Verrucomicrobiaceae.id.4036	Outlier-corrected						0.447
family.Victivallaceae.id.2255	Raw	-0.238078439652428	0.408238	-0.583186	0.571531
family.Victivallaceae.id.2255	Outlier-corrected						0.142
genus..Clostridiuminnocuumgroup.id.14397	Raw	0.140403598212726	0.457401	0.30696	0.766712
genus..Clostridiuminnocuumgroup.id.14397	Outlier-corrected						0.23
genus..Eubacteriumbrachygroup.id.11296	Raw	-0.424602361295174	0.350316	-1.21206	0.256349
genus..Eubacteriumbrachygroup.id.11296	Outlier-corrected						0.635
genus..Eubacteriumcoprostanoligenesgroup.id.11375	Raw	0.202939567259477	0.588741	0.344701	0.736285
genus..Eubacteriumcoprostanoligenesgroup.id.11375	Outlier-corrected						0.81
genus..Eubacteriumeligensgroup.id.14372	Raw	0.104511886208843	1.19679	0.0873267	0.933801
genus..Eubacteriumeligensgroup.id.14372	Outlier-corrected						0.179
genus..Eubacteriumfissicatenagroup.id.14373	Raw	-0.212690073012689	0.408099	-0.521173	0.616361
genus..Eubacteriumfissicatenagroup.id.14373	Outlier-corrected						0.502
genus..Eubacteriumhalliigroup.id.11338	Raw	-0.315961160149652	0.467516	-0.675829	0.509435
genus..Eubacteriumhalliigroup.id.11338	Outlier-corrected						0.713
genus..Eubacteriumnodatumgroup.id.11297	Raw	0.265423214936609	0.355255	0.747135	0.472184
genus..Eubacteriumnodatumgroup.id.11297	Outlier-corrected						0.381
genus..Eubacteriumoxidoreducensgroup.id.11339	Raw	0.906420320939616	0.896767	1.01076	0.369304
genus..Eubacteriumoxidoreducensgroup.id.11339	Outlier-corrected						0.13
genus..Eubacteriumrectalegroup.id.14374	Raw	1.29718161349027	1.12999	1.14796	0.288699
genus..Eubacteriumrectalegroup.id.14374	Outlier-corrected						0.115
genus..Eubacteriumruminantiumgroup.id.11340	Raw	0.388542627557509	0.449269	0.864833	0.39917
genus..Eubacteriumruminantiumgroup.id.11340	Outlier-corrected						0.121
genus..Eubacteriumventriosumgroup.id.11341	Raw	0.79869764450428	0.583169	1.36958	0.192386
genus..Eubacteriumventriosumgroup.id.11341	Outlier-corrected						0.517
genus..Eubacteriumxylanophilumgroup.id.14375	Raw	0.181292860141254	0.641632	0.28255	0.784695
genus..Eubacteriumxylanophilumgroup.id.14375	Outlier-corrected						0.49
genus..Ruminococcusgauvreauiigroup.id.11342	Raw	0.42591057628794	0.463664	0.918575	0.37802
genus..Ruminococcusgauvreauiigroup.id.11342	Outlier-corrected						0.876
genus..Ruminococcusgnavusgroup.id.14376	Raw	0.0967650379265966	0.44482	0.217537	0.831772
genus..Ruminococcusgnavusgroup.id.14376	Outlier-corrected						0.436
genus..Ruminococcustorquesgroup.id.14377	Raw	0.742856553477954	0.7978	0.931131	0.379028
genus..Ruminococcustorquesgroup.id.14377	Outlier-corrected						0.63
genus.Actinomyces.id.423	Raw	-0.514909250331112	0.425607	-1.20982	0.271845
genus.Actinomyces.id.423	Outlier-corrected						0.787
genus.Adlercreutzia.id.812	Raw	-0.798854961426398	0.443123	-1.80279	0.114417
genus.Adlercreutzia.id.812	Outlier-corrected						0.839
genus.Akkermansia.id.4037	Raw	0.35657436223608	0.617862	0.57711	0.576626
genus.Akkermansia.id.4037	Outlier-corrected						0.425
genus.Alistipes.id.968	Raw	0.506976386185405	0.631875	0.802337	0.43796
genus.Alistipes.id.968	Outlier-corrected						0.756
genus.Allisonella.id.2174	Raw	0.219520861183221	0.296878	0.739432	0.483698
genus.Allisonella.id.2174	Outlier-corrected						0.757
genus.Alloprevotella.id.961	Raw	-0.259359785760464	0.213134	-1.21689	0.277947
genus.Alloprevotella.id.961	Outlier-corrected						0.931
genus.Anaerofilum.id.2053	Raw	-0.0620167715988705	0.324401	-0.191173	0.852216
genus.Anaerofilum.id.2053	Outlier-corrected						0.818
genus.Anaerostipes.id.1991	Raw	-0.327893215840316	0.752394	-0.4358	0.670718
genus.Anaerostipes.id.1991	Outlier-corrected						0.338
genus.Anaerotruncus.id.2054	Raw	-0.132476540141964	0.74476	-0.177878	0.861786
genus.Anaerotruncus.id.2054	Outlier-corrected						0.27
genus.Bacteroides.id.918	Raw	-0.403684798121247	0.906465	-0.44534	0.667879
genus.Bacteroides.id.918	Outlier-corrected						0.28
genus.Barnesiella.id.944	Raw	0.721777432086679	0.821735	0.878358	0.396996
genus.Barnesiella.id.944	Outlier-corrected						0.074
genus.Bifidobacterium.id.436	Raw	0.14744454851944	0.397903	0.370554	0.717428
genus.Bifidobacterium.id.436	Outlier-corrected						0.893
genus.Bilophila.id.3170	Raw	0.411948004820762	0.410119	1.00446	0.334982
genus.Bilophila.id.3170	Outlier-corrected						0.961
genus.Blautia.id.1992	Raw	0.055626621038592	0.744168	0.07475	0.941645
genus.Blautia.id.1992	Outlier-corrected						0.412
genus.Butyricicoccus.id.2055	Raw	0.727564836275676	0.730895	0.995443	0.352678
genus.Butyricicoccus.id.2055	Outlier-corrected						0.527
genus.Butyricimonas.id.945	Raw	0.695017972623338	0.446101	1.55798	0.145207
genus.Butyricimonas.id.945	Outlier-corrected						0.867
genus.Butyrivibrio.id.1993	Raw	0.157720457149215	0.243487	0.647756	0.527623
genus.Butyrivibrio.id.1993	Outlier-corrected						0.724
genus.CandidatusSoleaferrea.id.11350	Raw	0.220420905707247	0.616877	0.357318	0.72909
genus.CandidatusSoleaferrea.id.11350	Outlier-corrected						0.09
genus.Catenibacterium.id.2153	Raw	0.152863260815144	0.656253	0.232933	0.830801
genus.Catenibacterium.id.2153	Outlier-corrected						0.318
genus.ChristensenellaceaeR.7group.id.11283	Raw	0.525807937111227	0.834611	0.630003	0.546261
genus.ChristensenellaceaeR.7group.id.11283	Outlier-corrected						0.461
genus.Clostridiumsensustricto1.id.1873	Raw	-0.362372083648611	0.547312	-0.662095	0.532501
genus.Clostridiumsensustricto1.id.1873	Outlier-corrected						0.758
genus.Collinsella.id.815	Raw	-0.928644586338473	0.765372	-1.21333	0.259611
genus.Collinsella.id.815	Outlier-corrected						0.563
genus.Coprobacter.id.949	Raw	-0.657274622564703	0.477667	-1.37601	0.202088
genus.Coprobacter.id.949	Outlier-corrected						0.501
genus.Coprococcus1.id.11301	Raw	-0.320849823758445	0.590937	-0.542951	0.597993
genus.Coprococcus1.id.11301	Outlier-corrected						0.584
genus.Coprococcus2.id.11302	Raw	-0.371811766338165	0.733725	-0.506746	0.627902
genus.Coprococcus2.id.11302	Outlier-corrected						0.456
genus.Coprococcus3.id.11303	Raw	-0.0324927829068129	0.610317	-0.0532392	0.958847
genus.Coprococcus3.id.11303	Outlier-corrected						0.84
genus.DefluviitaleaceaeUCG011.id.11287	Raw	-1.02695664617381	0.58298	-1.76156	0.11617
genus.DefluviitaleaceaeUCG011.id.11287	Outlier-corrected						0.511
genus.Desulfovibrio.id.3173	Raw	-0.276834814449704	0.516366	-0.536121	0.60487
genus.Desulfovibrio.id.3173	Outlier-corrected						0.661
genus.Dialister.id.2183	Raw	-1.16268803921343	0.556054	-2.09096	0.0630272
genus.Dialister.id.2183	Outlier-corrected						0.672
genus.Dorea.id.1997	Raw	0.771925698728539	0.873844	0.883368	0.400018
genus.Dorea.id.1997	Outlier-corrected						0.34
genus.Eggerthella.id.819	Raw	-0.0179003132123714	0.478315	-0.0374237	0.970964
genus.Eggerthella.id.819	Outlier-corrected						0.345
genus.Eisenbergiella.id.11304	Raw	0.488285393418118	0.306336	1.59395	0.142031
genus.Eisenbergiella.id.11304	Outlier-corrected						0.896
genus.Enterorhabdus.id.820	Raw	-0.0303093952025039	0.541798	-0.0559422	0.957554
genus.Enterorhabdus.id.820	Outlier-corrected						0.691
genus.Erysipelatoclostridium.id.11381	Raw	0.943311077960216	0.475862	1.98232	0.0674231
genus.Erysipelatoclostridium.id.11381	Outlier-corrected						0.475
genus.ErysipelotrichaceaeUCG003.id.11384	Raw	-0.64894179422392	0.666092	-0.974253	0.345381
genus.ErysipelotrichaceaeUCG003.id.11384	Outlier-corrected						0.111
genus.Escherichia.Shigella.id.3504	Raw	-1.32907061711532	0.655483	-2.02762	0.0732153
genus.Escherichia.Shigella.id.3504	Outlier-corrected						0.624
genus.Faecalibacterium.id.2057	Raw	0.240299528300512	0.1935	1.24186	0.245675
genus.Faecalibacterium.id.2057	Outlier-corrected						0.998
genus.FamilyXIIIAD3011group.id.11293	Raw	1.16238359003357	0.677908	1.71466	0.112092
genus.FamilyXIIIAD3011group.id.11293	Outlier-corrected						0.333
genus.FamilyXIIIUCG001.id.11294	Raw	1.3502904465651	0.756659	1.78454	0.117512
genus.FamilyXIIIUCG001.id.11294	Outlier-corrected						0.404
genus.Flavonifractor.id.2059	Raw	0.952272159977866	0.744074	1.27981	0.269799
genus.Flavonifractor.id.2059	Outlier-corrected						0.573
genus.Fusicatenibacter.id.11305	Raw	0.0737346820935803	0.723789	0.101873	0.920049
genus.Fusicatenibacter.id.11305	Outlier-corrected						0.105
genus.Gordonibacter.id.821	Raw	-0.421086699978978	0.384151	-1.09615	0.296431
genus.Gordonibacter.id.821	Outlier-corrected						0.287
genus.Haemophilus.id.3698	Raw	-0.159101366900959	0.422103	-0.376925	0.716031
genus.Haemophilus.id.3698	Outlier-corrected						0.739
genus.Holdemanella.id.11393	Raw	-0.301229025175148	0.399131	-0.754711	0.467824
genus.Holdemanella.id.11393	Outlier-corrected						0.668
genus.Holdemania.id.2157	Raw	0.295120115852104	0.398511	0.740557	0.472127
genus.Holdemania.id.2157	Outlier-corrected						0.783
genus.Howardella.id.2000	Raw	0.628052268576872	0.513312	1.22353	0.255943
genus.Howardella.id.2000	Outlier-corrected	0.170646864067597	0.371182	0.45974	0.659641	rs672217	0.036
genus.Hungatella.id.11306	Raw	-0.442451363950831	0.26403	-1.67576	0.169093
genus.Hungatella.id.11306	Outlier-corrected						0.938
genus.Intestinibacter.id.11345	Raw	0.446084614943123	0.404898	1.10172	0.289164
genus.Intestinibacter.id.11345	Outlier-corrected						0.888
genus.Intestinimonas.id.2062	Raw	-0.643984443523338	0.467283	-1.37815	0.18837
genus.Intestinimonas.id.2062	Outlier-corrected						0.635
genus.Lachnoclostridium.id.11308	Raw	-0.801322839388804	0.706092	-1.13487	0.27859
genus.Lachnoclostridium.id.11308	Outlier-corrected						0.423
genus.Lachnospira.id.2004	Raw	-0.997067746544052	1.51244	-0.659242	0.538887
genus.Lachnospira.id.2004	Outlier-corrected						0.142
genus.LachnospiraceaeFCS020group.id.11314	Raw	0.296277226625752	0.652619	0.453982	0.658668
genus.LachnospiraceaeFCS020group.id.11314	Outlier-corrected						0.318
genus.LachnospiraceaeNC2004group.id.11316	Raw	-0.868125506860609	0.536964	-1.61673	0.144599
genus.LachnospiraceaeNC2004group.id.11316	Outlier-corrected						0.369
genus.LachnospiraceaeND3007group.id.11317	dat<4SNP	dat<4SNP
genus.LachnospiraceaeND3007group.id.11317
genus.LachnospiraceaeNK4A136group.id.11319	Raw	0.381972616752522	0.515237	0.741354	0.470733
genus.LachnospiraceaeNK4A136group.id.11319	Outlier-corrected						0.604
genus.LachnospiraceaeUCG001.id.11321	Raw	-0.362780792913465	0.343645	-1.05568	0.311903
genus.LachnospiraceaeUCG001.id.11321	Outlier-corrected						0.931
genus.LachnospiraceaeUCG004.id.11324	Raw	-1.28341449739813	0.95587	-1.34267	0.206431
genus.LachnospiraceaeUCG004.id.11324	Outlier-corrected					NA	0.037
genus.LachnospiraceaeUCG008.id.11328	Raw	-0.509248594725478	0.397135	-1.28231	0.228663
genus.LachnospiraceaeUCG008.id.11328	Outlier-corrected						0.707
genus.LachnospiraceaeUCG010.id.11330	Raw	-0.554225524315621	0.685684	-0.808282	0.43977
genus.LachnospiraceaeUCG010.id.11330	Outlier-corrected						0.525
genus.Lactobacillus.id.1837	Raw	1.72165701781801	0.580006	2.96834	0.0179164
genus.Lactobacillus.id.1837	Outlier-corrected						0.243
genus.Lactococcus.id.1851	Raw	0.0630634054364153	0.360753	0.174811	0.865572
genus.Lactococcus.id.1851	Outlier-corrected						0.659
genus.Marvinbryantia.id.2005	Raw	0.356917858325599	0.669693	0.532957	0.60697
genus.Marvinbryantia.id.2005	Outlier-corrected						0.522
genus.Methanobrevibacter.id.123	Raw	-0.0031376405400241	0.270466	-0.0116009	0.991193
genus.Methanobrevibacter.id.123	Outlier-corrected						0.919
genus.Odoribacter.id.952	Raw	0.893723286071848	1.13721	0.785893	0.461829
genus.Odoribacter.id.952	Outlier-corrected						0.15
genus.Olsenella.id.822	Raw	0.245573828528039	0.409754	0.599321	0.563739
genus.Olsenella.id.822	Outlier-corrected						0.208
genus.Oscillibacter.id.2063	Raw	0.464914528107427	0.48727	0.954121	0.358848
genus.Oscillibacter.id.2063	Outlier-corrected						0.439
genus.Oscillospira.id.2064	Raw	-0.167780976589077	0.630874	-0.26595	0.79794
genus.Oscillospira.id.2064	Outlier-corrected						0.547
genus.Oxalobacter.id.2978	Raw	-0.15854357787703	0.300922	-0.526859	0.609779
genus.Oxalobacter.id.2978	Outlier-corrected						0.775
genus.Parabacteroides.id.954	Raw	-0.770716533413902	0.449079	-1.71622	0.161262
genus.Parabacteroides.id.954	Outlier-corrected						0.944
genus.Paraprevotella.id.962	Raw	0.275220763214524	0.478318	0.575393	0.575656
genus.Paraprevotella.id.962	Outlier-corrected						0.183
genus.Parasutterella.id.2892	Raw	-0.187634178934461	0.507035	-0.370062	0.717296
genus.Parasutterella.id.2892	Outlier-corrected						0.427
genus.Peptococcus.id.2037	Raw	-0.0213424655531268	0.426942	-0.0499891	0.961027
genus.Peptococcus.id.2037	Outlier-corrected						0.334
genus.Phascolarctobacterium.id.2168	Raw	0.226854701186588	0.586205	0.386989	0.708856
genus.Phascolarctobacterium.id.2168	Outlier-corrected						0.656
genus.Prevotella7.id.11182	Raw	-0.225446735598143	0.220805	-1.02102	0.33131
genus.Prevotella7.id.11182	Outlier-corrected						0.952
genus.Prevotella9.id.11183	Raw	-0.231802227630334	0.419925	-0.552009	0.589646
genus.Prevotella9.id.11183	Outlier-corrected						0.632
genus.RikenellaceaeRC9gutgroup.id.11191	Raw	0.155885560294097	0.352358	0.442406	0.66761
genus.RikenellaceaeRC9gutgroup.id.11191	Outlier-corrected						0.408
genus.Romboutsia.id.11347	Raw	-0.616481861078544	0.485049	-1.27097	0.227826
genus.Romboutsia.id.11347	Outlier-corrected						0.848
genus.Roseburia.id.2012	Raw	-0.310909562301394	0.799332	-0.388962	0.703601
genus.Roseburia.id.2012	Outlier-corrected						0.159
genus.Ruminiclostridium5.id.11355	Raw	0.139696699430713	0.818713	0.17063	0.867918
genus.Ruminiclostridium5.id.11355	Outlier-corrected						0.299
genus.Ruminiclostridium6.id.11356	Raw	-1.05405904172785	0.445939	-2.36369	0.0330883
genus.Ruminiclostridium6.id.11356	Outlier-corrected						0.898
genus.Ruminiclostridium9.id.11357	Raw	-1.00734032198228	0.661755	-1.52222	0.171767
genus.Ruminiclostridium9.id.11357	Outlier-corrected						0.802
genus.RuminococcaceaeNK4A214group.id.11358	Raw	0.536544921181465	0.399513	1.343	0.204123
genus.RuminococcaceaeNK4A214group.id.11358	Outlier-corrected						0.97
genus.RuminococcaceaeUCG002.id.11360	Raw	0.389125205792417	0.503854	0.772297	0.448543
genus.RuminococcaceaeUCG002.id.11360	Outlier-corrected						0.35
genus.RuminococcaceaeUCG003.id.11361	Raw	0.386853453893953	0.62182	0.622131	0.546535
genus.RuminococcaceaeUCG003.id.11361	Outlier-corrected						0.456
genus.RuminococcaceaeUCG004.id.11362	Raw	-0.655644430721446	0.574125	-1.14199	0.280066
genus.RuminococcaceaeUCG004.id.11362	Outlier-corrected						0.414
genus.RuminococcaceaeUCG005.id.11363	Raw	-0.201101250667376	0.455451	-0.441543	0.666075
genus.RuminococcaceaeUCG005.id.11363	Outlier-corrected						0.763
genus.RuminococcaceaeUCG009.id.11366	Raw	0.930594966041179	0.383946	2.42377	0.0337806
genus.RuminococcaceaeUCG009.id.11366	Outlier-corrected						0.802
genus.RuminococcaceaeUCG010.id.11367	Raw	1.7596170959755	0.354806	4.95937	0.00425047
genus.RuminococcaceaeUCG010.id.11367	Outlier-corrected						0.966
genus.RuminococcaceaeUCG011.id.11368	Raw	0.242192929288544	0.434239	0.557741	0.5944
genus.RuminococcaceaeUCG011.id.11368	Outlier-corrected						0.315
genus.RuminococcaceaeUCG013.id.11370	Raw	-0.807210070229042	0.593983	-1.35898	0.201365
genus.RuminococcaceaeUCG013.id.11370	Outlier-corrected						0.666
genus.RuminococcaceaeUCG014.id.11371	Raw	-0.918540670406583	0.594713	-1.54451	0.153497
genus.RuminococcaceaeUCG014.id.11371	Outlier-corrected						0.535
genus.Ruminococcus1.id.11373	Raw	-0.129882018640802	0.434596	-0.298857	0.771835
genus.Ruminococcus1.id.11373	Outlier-corrected						0.934
genus.Ruminococcus2.id.11374	Raw	-0.413395212254644	0.641953	-0.643965	0.530007
genus.Ruminococcus2.id.11374	Outlier-corrected						0.136
genus.Sellimonas.id.14369	Raw	-0.36838355069628	0.389021	-0.94695	0.371386
genus.Sellimonas.id.14369	Outlier-corrected						0.269
genus.Senegalimassilia.id.11160	Raw	0.903175848373748	1.22768	0.735676	0.502737
genus.Senegalimassilia.id.11160	Outlier-corrected						0.069
genus.Slackia.id.825	Raw	1.02910324186518	0.646301	1.5923	0.172195
genus.Slackia.id.825	Outlier-corrected						0.426
genus.Streptococcus.id.1853	Raw	-0.450571947297914	0.748416	-0.602034	0.557506
genus.Streptococcus.id.1853	Outlier-corrected						0.231
genus.Subdoligranulum.id.2070	Raw	0.0995969930899104	0.813817	0.122383	0.905021
genus.Subdoligranulum.id.2070	Outlier-corrected						0.207
genus.Sutterella.id.2896	Raw	0.733852620011416	0.777674	0.94365	0.365613
genus.Sutterella.id.2896	Outlier-corrected						0.107
genus.Terrisporobacter.id.11348	Raw	-0.293079569205656	0.477651	-0.613586	0.572665
genus.Terrisporobacter.id.11348	Outlier-corrected						0.799
genus.Turicibacter.id.2162	Raw	0.232501381310411	0.351311	0.66181	0.524674
genus.Turicibacter.id.2162	Outlier-corrected						0.948
genus.Tyzzerella3.id.11335	Raw	0.147015984026441	0.305883	0.480629	0.639424
genus.Tyzzerella3.id.11335	Outlier-corrected						0.844
genus.Veillonella.id.2198	Raw	-1.72232193391955	0.721252	-2.38796	0.0625452
genus.Veillonella.id.2198	Outlier-corrected						0.514
genus.Victivallis.id.2256	Raw	0.897610804868295	0.299558	2.99645	0.0150428
genus.Victivallis.id.2256	Outlier-corrected						0.751
order.Actinomycetales.id.420	Raw	-0.707333936104719	0.82441	-0.857988	0.439268
order.Actinomycetales.id.420	Outlier-corrected						0.307
order.Bacillales.id.1674	Raw	-0.113126331680835	0.31783	-0.355933	0.731094
order.Bacillales.id.1674	Outlier-corrected						0.608
order.Bacteroidales.id.913	Raw	-0.212401715692616	0.754698	-0.281439	0.783168
order.Bacteroidales.id.913	Outlier-corrected						0.31
order.Bifidobacteriales.id.432	Raw	0.092721571326015	0.553928	0.167389	0.870101
order.Bifidobacteriales.id.432	Outlier-corrected						0.575
order.Burkholderiales.id.2874	Raw	-0.109561834389233	0.783983	-0.13975	0.891935
order.Burkholderiales.id.2874	Outlier-corrected						0.396
order.Clostridiales.id.1863	Raw	1.05046254579237	0.672743	1.56146	0.146706
order.Clostridiales.id.1863	Outlier-corrected						0.614
order.Coriobacteriales.id.810	Raw	-0.529289854880269	0.683216	-0.774704	0.45351
order.Coriobacteriales.id.810	Outlier-corrected						0.489
order.Desulfovibrionales.id.3156	Raw	1.13243221736668	0.681747	1.66107	0.124903
order.Desulfovibrionales.id.3156	Outlier-corrected						0.307
order.Enterobacteriales.id.3468	Raw	0.147186748366366	1.08937	0.135112	0.896942
order.Enterobacteriales.id.3468	Outlier-corrected						0.202
order.Erysipelotrichales.id.2148	Raw	-0.143418156300254	0.719735	-0.199265	0.845392
order.Erysipelotrichales.id.2148	Outlier-corrected						0.487
order.Gastranaerophilales.id.1591	Raw	0.2049088446142	0.528427	0.387771	0.708299
order.Gastranaerophilales.id.1591	Outlier-corrected						0.338
order.Lactobacillales.id.1800	Raw	-0.49555643603773	0.856451	-0.578616	0.57204
order.Lactobacillales.id.1800	Outlier-corrected	-1.00958021031142	0.708382	-1.42519	0.177667	rs12797734	0.036
order.Methanobacteriales.id.120	Raw	-0.0885216358115505	0.371958	-0.237988	0.81722
order.Methanobacteriales.id.120	Outlier-corrected						0.483
order.MollicutesRF9.id.11579	Raw	0.202697273011025	0.351436	0.576769	0.574756
order.MollicutesRF9.id.11579	Outlier-corrected						0.958
order.NB1n.id.3953	Raw	0.349288738523665	0.391148	0.892984	0.389423
order.NB1n.id.3953	Outlier-corrected						0.353
order.Pasteurellales.id.3688	Raw	-0.0333016733343421	0.385316	-0.0864269	0.932444
order.Pasteurellales.id.3688	Outlier-corrected						0.729
order.Rhodospirillales.id.2667	Raw	-0.451816128553979	0.297164	-1.52043	0.152348
order.Rhodospirillales.id.2667	Outlier-corrected						0.948
order.Selenomonadales.id.2165	Raw	0.0583657861245019	0.728772	0.0800879	0.937606
order.Selenomonadales.id.2165	Outlier-corrected						0.474
order.Verrucomicrobiales.id.4030	Raw	0.357579381795877	0.61788	0.57872	0.57558
order.Verrucomicrobiales.id.4030	Outlier-corrected						0.441
order.Victivallales.id.2254	Raw	-0.439785444051698	0.421741	-1.04279	0.331717
order.Victivallales.id.2254	Outlier-corrected						0.589
phylum.Actinobacteria.id.400	Raw	1.0137286452913	0.595922	1.70111	0.111017
phylum.Actinobacteria.id.400	Outlier-corrected						0.61
phylum.Bacteroidetes.id.905	Raw	-0.16839597543942	0.933949	-0.180305	0.860514
phylum.Bacteroidetes.id.905	Outlier-corrected						0.106
phylum.Cyanobacteria.id.1500	Raw	0.358372015511455	0.277576	1.29108	0.237675
phylum.Cyanobacteria.id.1500	Outlier-corrected						0.967
phylum.Euryarchaeota.id.55	Raw	0.43842129166396	0.29439	1.48926	0.164522
phylum.Euryarchaeota.id.55	Outlier-corrected						0.707
phylum.Firmicutes.id.1672	Raw	0.984085189862556	0.72581	1.35584	0.198234
phylum.Firmicutes.id.1672	Outlier-corrected						0.23
phylum.Lentisphaerae.id.2238	Raw	-0.100316964548027	0.485749	-0.20652	0.841544
phylum.Lentisphaerae.id.2238	Outlier-corrected						0.287
phylum.Proteobacteria.id.2375	Raw	-0.842267833827603	0.908503	-0.927094	0.373772
phylum.Proteobacteria.id.2375	Outlier-corrected						0.079
phylum.Tenericutes.id.3919	Raw	0.928244812262873	0.451072	2.05787	0.0641009
phylum.Tenericutes.id.3919	Outlier-corrected						0.831
phylum.Verrucomicrobia.id.3982	Raw	-0.393935811551797	0.465145	-0.84691	0.415091
phylum.Verrucomicrobia.id.3982	Outlier-corrected						0.806

## Sheet: pleiotropy
id.exposure	id.outcome	outcome	exposure	egger_intercept	se	pval
0aMbT3	finn-b-I9_HYPTENSPUL_EXNONE	"Hypertension, Pulmonary Arterial" (no controls excluded) || id:finn-b-I9_HYPTENSPUL_EXNONE	genus.Eggerthella.id.819	-0.234544	0.242755	0.362252
0heWA4	finn-b-I9_HYPTENSPUL_EXNONE	"Hypertension, Pulmonary Arterial" (no controls excluded) || id:finn-b-I9_HYPTENSPUL_EXNONE	genus.Lactococcus.id.1851	0.190088	0.246184	0.465299
0lsDJy	finn-b-I9_HYPTENSPUL_EXNONE	"Hypertension, Pulmonary Arterial" (no controls excluded) || id:finn-b-I9_HYPTENSPUL_EXNONE	genus.DefluviitaleaceaeUCG011.id.11287	-0.318709	0.219633	0.190046
0ngO8p	finn-b-I9_HYPTENSPUL_EXNONE	"Hypertension, Pulmonary Arterial" (no controls excluded) || id:finn-b-I9_HYPTENSPUL_EXNONE	genus.Flavonifractor.id.2059	0.181655	0.28309	0.566738
0rTnk2	finn-b-I9_HYPTENSPUL_EXNONE	"Hypertension, Pulmonary Arterial" (no controls excluded) || id:finn-b-I9_HYPTENSPUL_EXNONE	genus.Lachnospira.id.2004	0.089165	0.593878	0.88792
0rWmph	finn-b-I9_HYPTENSPUL_EXNONE	"Hypertension, Pulmonary Arterial" (no controls excluded) || id:finn-b-I9_HYPTENSPUL_EXNONE	phylum.Firmicutes.id.1672	-0.116723	0.142328	0.428149
0Vfsi1	finn-b-I9_HYPTENSPUL_EXNONE	"Hypertension, Pulmonary Arterial" (no controls excluded) || id:finn-b-I9_HYPTENSPUL_EXNONE	genus.Hungatella.id.11306	0.232402	0.440244	0.634127
1rpkuI	finn-b-I9_HYPTENSPUL_EXNONE	"Hypertension, Pulmonary Arterial" (no controls excluded) || id:finn-b-I9_HYPTENSPUL_EXNONE	genus.FamilyXIIIUCG001.id.11294	-0.220329	0.192388	0.29573
1uqUdL	finn-b-I9_HYPTENSPUL_EXNONE	"Hypertension, Pulmonary Arterial" (no controls excluded) || id:finn-b-I9_HYPTENSPUL_EXNONE	genus.Escherichia.Shigella.id.3504	-0.072177	0.163862	0.671253
1zf0TZ	finn-b-I9_HYPTENSPUL_EXNONE	"Hypertension, Pulmonary Arterial" (no controls excluded) || id:finn-b-I9_HYPTENSPUL_EXNONE	family.Streptococcaceae.id.1850	0.0424485	0.206617	0.840977
20HL0T	finn-b-I9_HYPTENSPUL_EXNONE	"Hypertension, Pulmonary Arterial" (no controls excluded) || id:finn-b-I9_HYPTENSPUL_EXNONE	genus.Holdemanella.id.11393	-0.178995	0.141842	0.238694
2GJP3o	finn-b-I9_HYPTENSPUL_EXNONE	"Hypertension, Pulmonary Arterial" (no controls excluded) || id:finn-b-I9_HYPTENSPUL_EXNONE	genus.Ruminococcus2.id.11374	0.0454808	0.127479	0.726987
2neTKK	finn-b-I9_HYPTENSPUL_EXNONE	"Hypertension, Pulmonary Arterial" (no controls excluded) || id:finn-b-I9_HYPTENSPUL_EXNONE	phylum.Euryarchaeota.id.55	-0.174674	0.212351	0.42993
2vslhf	finn-b-I9_HYPTENSPUL_EXNONE	"Hypertension, Pulmonary Arterial" (no controls excluded) || id:finn-b-I9_HYPTENSPUL_EXNONE	genus.Coprococcus2.id.11302	0.30075	0.431385	0.51179
31r1VV	finn-b-I9_HYPTENSPUL_EXNONE	"Hypertension, Pulmonary Arterial" (no controls excluded) || id:finn-b-I9_HYPTENSPUL_EXNONE	family.Christensenellaceae.id.1866	0.0205806	0.119048	0.866574
37ZEpI	finn-b-I9_HYPTENSPUL_EXNONE	"Hypertension, Pulmonary Arterial" (no controls excluded) || id:finn-b-I9_HYPTENSPUL_EXNONE	genus..Eubacteriumrectalegroup.id.14374	-0.233719	0.266178	0.413689
3cOJ1f	finn-b-I9_HYPTENSPUL_EXNONE	"Hypertension, Pulmonary Arterial" (no controls excluded) || id:finn-b-I9_HYPTENSPUL_EXNONE	class.Actinobacteria.id.419	-0.028524	0.128373	0.827613
3Oo7Td	finn-b-I9_HYPTENSPUL_EXNONE	"Hypertension, Pulmonary Arterial" (no controls excluded) || id:finn-b-I9_HYPTENSPUL_EXNONE	class.Methanobacteria.id.119	-0.168614	0.25464	0.526475
3tgfXE	finn-b-I9_HYPTENSPUL_EXNONE	"Hypertension, Pulmonary Arterial" (no controls excluded) || id:finn-b-I9_HYPTENSPUL_EXNONE	genus.Subdoligranulum.id.2070	-0.0945873	0.158051	0.564287
4zBtt2	finn-b-I9_HYPTENSPUL_EXNONE	"Hypertension, Pulmonary Arterial" (no controls excluded) || id:finn-b-I9_HYPTENSPUL_EXNONE	genus.Bilophila.id.3170	0.0808147	0.224748	0.72597
5IXuob	finn-b-I9_HYPTENSPUL_EXNONE	"Hypertension, Pulmonary Arterial" (no controls excluded) || id:finn-b-I9_HYPTENSPUL_EXNONE	genus.RuminococcaceaeUCG014.id.11371	-0.0718106	0.124653	0.578678
5qEcKL	finn-b-I9_HYPTENSPUL_EXNONE	"Hypertension, Pulmonary Arterial" (no controls excluded) || id:finn-b-I9_HYPTENSPUL_EXNONE	genus.Streptococcus.id.1853	0.302626	0.194372	0.145453
5TN0Z7	finn-b-I9_HYPTENSPUL_EXNONE	"Hypertension, Pulmonary Arterial" (no controls excluded) || id:finn-b-I9_HYPTENSPUL_EXNONE	genus.Oscillibacter.id.2063	-0.138002	0.176102	0.44979
5XtLwc	finn-b-I9_HYPTENSPUL_EXNONE	"Hypertension, Pulmonary Arterial" (no controls excluded) || id:finn-b-I9_HYPTENSPUL_EXNONE	genus.Catenibacterium.id.2153	0.11597	1.29175	0.936645
6gX3qe	finn-b-I9_HYPTENSPUL_EXNONE	"Hypertension, Pulmonary Arterial" (no controls excluded) || id:finn-b-I9_HYPTENSPUL_EXNONE	phylum.Tenericutes.id.3919	0.00556928	0.172468	0.974875
6jMcBB	finn-b-I9_HYPTENSPUL_EXNONE	"Hypertension, Pulmonary Arterial" (no controls excluded) || id:finn-b-I9_HYPTENSPUL_EXNONE	family.Desulfovibrionaceae.id.3169	-0.143189	0.136586	0.325116
6mIWxZ	finn-b-I9_HYPTENSPUL_EXNONE	"Hypertension, Pulmonary Arterial" (no controls excluded) || id:finn-b-I9_HYPTENSPUL_EXNONE	genus.Coprobacter.id.949	-0.0211477	0.199923	0.918361
77YJKV	finn-b-I9_HYPTENSPUL_EXNONE	"Hypertension, Pulmonary Arterial" (no controls excluded) || id:finn-b-I9_HYPTENSPUL_EXNONE	genus..Eubacteriumruminantiumgroup.id.11340	-0.0419059	0.148347	0.781193
7aTYpg	finn-b-I9_HYPTENSPUL_EXNONE	"Hypertension, Pulmonary Arterial" (no controls excluded) || id:finn-b-I9_HYPTENSPUL_EXNONE	genus.Collinsella.id.815	-0.065065	0.215707	0.771693
7dqlOH	finn-b-I9_HYPTENSPUL_EXNONE	"Hypertension, Pulmonary Arterial" (no controls excluded) || id:finn-b-I9_HYPTENSPUL_EXNONE	genus..Clostridiuminnocuumgroup.id.14397	0.418053	0.265452	0.159288
7ioeKt	finn-b-I9_HYPTENSPUL_EXNONE	"Hypertension, Pulmonary Arterial" (no controls excluded) || id:finn-b-I9_HYPTENSPUL_EXNONE	phylum.Proteobacteria.id.2375	0.262198	0.153796	0.11904
80h8vf	finn-b-I9_HYPTENSPUL_EXNONE	"Hypertension, Pulmonary Arterial" (no controls excluded) || id:finn-b-I9_HYPTENSPUL_EXNONE	genus.Anaerostipes.id.1991	0.0795878	0.180411	0.667652
8jKldu	finn-b-I9_HYPTENSPUL_EXNONE	"Hypertension, Pulmonary Arterial" (no controls excluded) || id:finn-b-I9_HYPTENSPUL_EXNONE	genus.Coprococcus3.id.11303	0.278305	0.284281	0.360205
8NULRM	finn-b-I9_HYPTENSPUL_EXNONE	"Hypertension, Pulmonary Arterial" (no controls excluded) || id:finn-b-I9_HYPTENSPUL_EXNONE	genus.Paraprevotella.id.962	0.107451	0.198623	0.599305
9i4tiU	finn-b-I9_HYPTENSPUL_EXNONE	"Hypertension, Pulmonary Arterial" (no controls excluded) || id:finn-b-I9_HYPTENSPUL_EXNONE	order.Gastranaerophilales.id.1591	-0.237601	0.170056	0.205049
9s731W	finn-b-I9_HYPTENSPUL_EXNONE	"Hypertension, Pulmonary Arterial" (no controls excluded) || id:finn-b-I9_HYPTENSPUL_EXNONE	genus.RuminococcaceaeUCG009.id.11366	-0.307029	0.181435	0.121475
acLMuF	finn-b-I9_HYPTENSPUL_EXNONE	"Hypertension, Pulmonary Arterial" (no controls excluded) || id:finn-b-I9_HYPTENSPUL_EXNONE	genus.Parasutterella.id.2892	-0.125129	0.113206	0.29069
AdsBD9	finn-b-I9_HYPTENSPUL_EXNONE	"Hypertension, Pulmonary Arterial" (no controls excluded) || id:finn-b-I9_HYPTENSPUL_EXNONE	genus.Turicibacter.id.2162	-0.190817	0.249311	0.466025
aGfu8V	finn-b-I9_HYPTENSPUL_EXNONE	"Hypertension, Pulmonary Arterial" (no controls excluded) || id:finn-b-I9_HYPTENSPUL_EXNONE	order.Bifidobacteriales.id.432	-0.00329533	0.142932	0.98206
AK0l7A	finn-b-I9_HYPTENSPUL_EXNONE	"Hypertension, Pulmonary Arterial" (no controls excluded) || id:finn-b-I9_HYPTENSPUL_EXNONE	genus.LachnospiraceaeUCG010.id.11330	-0.0122849	0.170821	0.944434
aKuChq	finn-b-I9_HYPTENSPUL_EXNONE	"Hypertension, Pulmonary Arterial" (no controls excluded) || id:finn-b-I9_HYPTENSPUL_EXNONE	genus.Faecalibacterium.id.2057	-0.0357517	0.125177	0.782433
aKXyAu	finn-b-I9_HYPTENSPUL_EXNONE	"Hypertension, Pulmonary Arterial" (no controls excluded) || id:finn-b-I9_HYPTENSPUL_EXNONE	genus.Blautia.id.1992	-0.0316044	0.14519	0.831666
AN8qjo	finn-b-I9_HYPTENSPUL_EXNONE	"Hypertension, Pulmonary Arterial" (no controls excluded) || id:finn-b-I9_HYPTENSPUL_EXNONE	genus.Clostridiumsensustricto1.id.1873	-0.152011	0.186691	0.452525
anDrA2	finn-b-I9_HYPTENSPUL_EXNONE	"Hypertension, Pulmonary Arterial" (no controls excluded) || id:finn-b-I9_HYPTENSPUL_EXNONE	genus..Eubacteriumventriosumgroup.id.11341	0.204185	0.202266	0.33116
ASQ2fp	finn-b-I9_HYPTENSPUL_EXNONE	"Hypertension, Pulmonary Arterial" (no controls excluded) || id:finn-b-I9_HYPTENSPUL_EXNONE	genus.RuminococcaceaeNK4A214group.id.11358	0.0651473	0.153561	0.679567
aToCrK	finn-b-I9_HYPTENSPUL_EXNONE	"Hypertension, Pulmonary Arterial" (no controls excluded) || id:finn-b-I9_HYPTENSPUL_EXNONE	genus.Anaerotruncus.id.2054	0.0120291	0.153546	0.938963
axDRMS	finn-b-I9_HYPTENSPUL_EXNONE	"Hypertension, Pulmonary Arterial" (no controls excluded) || id:finn-b-I9_HYPTENSPUL_EXNONE	family.Prevotellaceae.id.960	-0.0105753	0.172481	0.951977
AXpdwL	finn-b-I9_HYPTENSPUL_EXNONE	"Hypertension, Pulmonary Arterial" (no controls excluded) || id:finn-b-I9_HYPTENSPUL_EXNONE	family.Verrucomicrobiaceae.id.4036	0.0427483	0.171622	0.808887
B5jn0Y	finn-b-I9_HYPTENSPUL_EXNONE	"Hypertension, Pulmonary Arterial" (no controls excluded) || id:finn-b-I9_HYPTENSPUL_EXNONE	genus.Roseburia.id.2012	-0.259512	0.166754	0.145615
BiKMtW	finn-b-I9_HYPTENSPUL_EXNONE	"Hypertension, Pulmonary Arterial" (no controls excluded) || id:finn-b-I9_HYPTENSPUL_EXNONE	genus.Sutterella.id.2896	-0.0264271	0.236663	0.913298
BLC7wV	finn-b-I9_HYPTENSPUL_EXNONE	"Hypertension, Pulmonary Arterial" (no controls excluded) || id:finn-b-I9_HYPTENSPUL_EXNONE	genus.RuminococcaceaeUCG013.id.11370	-0.0947907	0.140668	0.515674
BLSFBU	finn-b-I9_HYPTENSPUL_EXNONE	"Hypertension, Pulmonary Arterial" (no controls excluded) || id:finn-b-I9_HYPTENSPUL_EXNONE	family.Rikenellaceae.id.967	-0.00634048	0.135772	0.963369
BPW89n	finn-b-I9_HYPTENSPUL_EXNONE	"Hypertension, Pulmonary Arterial" (no controls excluded) || id:finn-b-I9_HYPTENSPUL_EXNONE	order.Verrucomicrobiales.id.4030	0.0427835	0.171675	0.808791
Bt0kEx	finn-b-I9_HYPTENSPUL_EXNONE	"Hypertension, Pulmonary Arterial" (no controls excluded) || id:finn-b-I9_HYPTENSPUL_EXNONE	genus.LachnospiraceaeNK4A136group.id.11319	0.0161974	0.0807236	0.844075
Bt1upE	finn-b-I9_HYPTENSPUL_EXNONE	"Hypertension, Pulmonary Arterial" (no controls excluded) || id:finn-b-I9_HYPTENSPUL_EXNONE	family.Rhodospirillaceae.id.2717	-0.0869114	0.184381	0.645189
C1xV1V	finn-b-I9_HYPTENSPUL_EXNONE	"Hypertension, Pulmonary Arterial" (no controls excluded) || id:finn-b-I9_HYPTENSPUL_EXNONE	order.Victivallales.id.2254	-0.0666097	0.235875	0.78713
c62fwk	finn-b-I9_HYPTENSPUL_EXNONE	"Hypertension, Pulmonary Arterial" (no controls excluded) || id:finn-b-I9_HYPTENSPUL_EXNONE	genus.Sellimonas.id.14369	0.491548	0.299653	0.144931
cqFLTQ	finn-b-I9_HYPTENSPUL_EXNONE	"Hypertension, Pulmonary Arterial" (no controls excluded) || id:finn-b-I9_HYPTENSPUL_EXNONE	genus.Coprococcus1.id.11301	-0.206094	0.121571	0.120885
CUtsMo	finn-b-I9_HYPTENSPUL_EXNONE	"Hypertension, Pulmonary Arterial" (no controls excluded) || id:finn-b-I9_HYPTENSPUL_EXNONE	family.ClostridialesvadinBB60group.id.11286	0.0190215	0.121109	0.87761
CYNr8c	finn-b-I9_HYPTENSPUL_EXNONE	"Hypertension, Pulmonary Arterial" (no controls excluded) || id:finn-b-I9_HYPTENSPUL_EXNONE	order.Actinomycetales.id.420	0.13693	0.217964	0.57443
d9u3Wa	finn-b-I9_HYPTENSPUL_EXNONE	"Hypertension, Pulmonary Arterial" (no controls excluded) || id:finn-b-I9_HYPTENSPUL_EXNONE	family.Lactobacillaceae.id.1836	-0.121883	0.285973	0.684825
dP6VTT	finn-b-I9_HYPTENSPUL_EXNONE	"Hypertension, Pulmonary Arterial" (no controls excluded) || id:finn-b-I9_HYPTENSPUL_EXNONE	class.Alphaproteobacteria.id.2379	0.193694	0.228536	0.435374
dSCeM7	finn-b-I9_HYPTENSPUL_EXNONE	"Hypertension, Pulmonary Arterial" (no controls excluded) || id:finn-b-I9_HYPTENSPUL_EXNONE	order.Enterobacteriales.id.3468	-0.176701	0.513778	0.744894
DwGyne	finn-b-I9_HYPTENSPUL_EXNONE	"Hypertension, Pulmonary Arterial" (no controls excluded) || id:finn-b-I9_HYPTENSPUL_EXNONE	family.BacteroidalesS24.7group.id.11173	-0.223098	0.221306	0.352317
E1ZDX3	finn-b-I9_HYPTENSPUL_EXNONE	"Hypertension, Pulmonary Arterial" (no controls excluded) || id:finn-b-I9_HYPTENSPUL_EXNONE	genus.Oxalobacter.id.2978	0.327738	0.261397	0.241505
e5mJnF	finn-b-I9_HYPTENSPUL_EXNONE	"Hypertension, Pulmonary Arterial" (no controls excluded) || id:finn-b-I9_HYPTENSPUL_EXNONE	genus.Dorea.id.1997	-0.138093	0.162491	0.420113
ebP4zV	finn-b-I9_HYPTENSPUL_EXNONE	"Hypertension, Pulmonary Arterial" (no controls excluded) || id:finn-b-I9_HYPTENSPUL_EXNONE	genus.Ruminococcus1.id.11373	0.158812	0.142866	0.298592
FcqSNY	finn-b-I9_HYPTENSPUL_EXNONE	"Hypertension, Pulmonary Arterial" (no controls excluded) || id:finn-b-I9_HYPTENSPUL_EXNONE	family.Clostridiaceae1.id.1869	-0.0922448	0.149481	0.554322
fE3r8h	finn-b-I9_HYPTENSPUL_EXNONE	"Hypertension, Pulmonary Arterial" (no controls excluded) || id:finn-b-I9_HYPTENSPUL_EXNONE	phylum.Verrucomicrobia.id.3982	-0.173113	0.133124	0.22264
FFi1Rd	finn-b-I9_HYPTENSPUL_EXNONE	"Hypertension, Pulmonary Arterial" (no controls excluded) || id:finn-b-I9_HYPTENSPUL_EXNONE	family.Actinomycetaceae.id.421	0.13593	0.218296	0.577614
FlVBaS	finn-b-I9_HYPTENSPUL_EXNONE	"Hypertension, Pulmonary Arterial" (no controls excluded) || id:finn-b-I9_HYPTENSPUL_EXNONE	order.Erysipelotrichales.id.2148	0.191605	0.192539	0.341051
Fr2Ff4	finn-b-I9_HYPTENSPUL_EXNONE	"Hypertension, Pulmonary Arterial" (no controls excluded) || id:finn-b-I9_HYPTENSPUL_EXNONE	class.Clostridia.id.1859	0.147409	0.211338	0.503108
FRQYhm	finn-b-I9_HYPTENSPUL_EXNONE	"Hypertension, Pulmonary Arterial" (no controls excluded) || id:finn-b-I9_HYPTENSPUL_EXNONE	class.Gammaproteobacteria.id.3303	0.0450958	0.22387	0.850185
FT7OrH	finn-b-I9_HYPTENSPUL_EXNONE	"Hypertension, Pulmonary Arterial" (no controls excluded) || id:finn-b-I9_HYPTENSPUL_EXNONE	genus.Actinomyces.id.423	-0.00699812	0.161839	0.967183
FXBXNG	finn-b-I9_HYPTENSPUL_EXNONE	"Hypertension, Pulmonary Arterial" (no controls excluded) || id:finn-b-I9_HYPTENSPUL_EXNONE	family.FamilyXI.id.1936	0.301112	0.314768	0.375701
gkAVOW	finn-b-I9_HYPTENSPUL_EXNONE	"Hypertension, Pulmonary Arterial" (no controls excluded) || id:finn-b-I9_HYPTENSPUL_EXNONE	phylum.Lentisphaerae.id.2238	-0.130218	0.281208	0.657367
GNp2YQ	finn-b-I9_HYPTENSPUL_EXNONE	"Hypertension, Pulmonary Arterial" (no controls excluded) || id:finn-b-I9_HYPTENSPUL_EXNONE	genus..Ruminococcusgauvreauiigroup.id.11342	-0.107381	0.184119	0.572666
hUph1f	finn-b-I9_HYPTENSPUL_EXNONE	"Hypertension, Pulmonary Arterial" (no controls excluded) || id:finn-b-I9_HYPTENSPUL_EXNONE	genus.RikenellaceaeRC9gutgroup.id.11191	0.549986	0.295177	0.0953202
I2CEyx	finn-b-I9_HYPTENSPUL_EXNONE	"Hypertension, Pulmonary Arterial" (no controls excluded) || id:finn-b-I9_HYPTENSPUL_EXNONE	genus.Tyzzerella3.id.11335	0.377003	0.320017	0.263626
I5XXsr	finn-b-I9_HYPTENSPUL_EXNONE	"Hypertension, Pulmonary Arterial" (no controls excluded) || id:finn-b-I9_HYPTENSPUL_EXNONE	genus.Prevotella9.id.11183	0.140424	0.130969	0.303137
iAhkfC	finn-b-I9_HYPTENSPUL_EXNONE	"Hypertension, Pulmonary Arterial" (no controls excluded) || id:finn-b-I9_HYPTENSPUL_EXNONE	genus.Erysipelatoclostridium.id.11381	-0.2095	0.150923	0.18843
IgBtIU	finn-b-I9_HYPTENSPUL_EXNONE	"Hypertension, Pulmonary Arterial" (no controls excluded) || id:finn-b-I9_HYPTENSPUL_EXNONE	class.Bacilli.id.1673	-0.00566705	0.134801	0.966987
II0qrp	finn-b-I9_HYPTENSPUL_EXNONE	"Hypertension, Pulmonary Arterial" (no controls excluded) || id:finn-b-I9_HYPTENSPUL_EXNONE	phylum.Actinobacteria.id.400	-0.024099	0.164424	0.885723
iMGTCD	finn-b-I9_HYPTENSPUL_EXNONE	"Hypertension, Pulmonary Arterial" (no controls excluded) || id:finn-b-I9_HYPTENSPUL_EXNONE	genus.Ruminiclostridium5.id.11355	-0.254056	0.210565	0.258365
iwPbIH	finn-b-I9_HYPTENSPUL_EXNONE	"Hypertension, Pulmonary Arterial" (no controls excluded) || id:finn-b-I9_HYPTENSPUL_EXNONE	genus.Ruminiclostridium6.id.11356	0.0763576	0.124655	0.550737
j0mByI	finn-b-I9_HYPTENSPUL_EXNONE	"Hypertension, Pulmonary Arterial" (no controls excluded) || id:finn-b-I9_HYPTENSPUL_EXNONE	order.NB1n.id.3953	0.189489	0.192354	0.345744
j4g0ZV	finn-b-I9_HYPTENSPUL_EXNONE	"Hypertension, Pulmonary Arterial" (no controls excluded) || id:finn-b-I9_HYPTENSPUL_EXNONE	genus.CandidatusSoleaferrea.id.11350	-1.14147	0.512711	0.0566183
j87dXS	finn-b-I9_HYPTENSPUL_EXNONE	"Hypertension, Pulmonary Arterial" (no controls excluded) || id:finn-b-I9_HYPTENSPUL_EXNONE	genus.Eisenbergiella.id.11304	0.298069	0.334032	0.395444
jfZByg	finn-b-I9_HYPTENSPUL_EXNONE	"Hypertension, Pulmonary Arterial" (no controls excluded) || id:finn-b-I9_HYPTENSPUL_EXNONE	order.Lactobacillales.id.1800	-0.115664	0.164573	0.494566
JHChB7	finn-b-I9_HYPTENSPUL_EXNONE	"Hypertension, Pulmonary Arterial" (no controls excluded) || id:finn-b-I9_HYPTENSPUL_EXNONE	genus.Adlercreutzia.id.812	-0.188162	0.249404	0.479134
jHia6Z	finn-b-I9_HYPTENSPUL_EXNONE	"Hypertension, Pulmonary Arterial" (no controls excluded) || id:finn-b-I9_HYPTENSPUL_EXNONE	order.Pasteurellales.id.3688	0.059034	0.112277	0.608616
jJC3Fm	finn-b-I9_HYPTENSPUL_EXNONE	"Hypertension, Pulmonary Arterial" (no controls excluded) || id:finn-b-I9_HYPTENSPUL_EXNONE	genus.Enterorhabdus.id.820	0.00904756	0.236127	0.971271
jUcEpg	finn-b-I9_HYPTENSPUL_EXNONE	"Hypertension, Pulmonary Arterial" (no controls excluded) || id:finn-b-I9_HYPTENSPUL_EXNONE	genus.Butyricimonas.id.945	0.0649695	0.177716	0.721611
kjA5PB	finn-b-I9_HYPTENSPUL_EXNONE	"Hypertension, Pulmonary Arterial" (no controls excluded) || id:finn-b-I9_HYPTENSPUL_EXNONE	genus.RuminococcaceaeUCG010.id.11367	0.0544577	0.158026	0.747743
kodRd1	finn-b-I9_HYPTENSPUL_EXNONE	"Hypertension, Pulmonary Arterial" (no controls excluded) || id:finn-b-I9_HYPTENSPUL_EXNONE	family.Defluviitaleaceae.id.1924	-0.337929	0.188829	0.107139
LCZ8yH	finn-b-I9_HYPTENSPUL_EXNONE	"Hypertension, Pulmonary Arterial" (no controls excluded) || id:finn-b-I9_HYPTENSPUL_EXNONE	genus.Prevotella7.id.11182	-0.167371	0.287235	0.574404
lJcL8y	finn-b-I9_HYPTENSPUL_EXNONE	"Hypertension, Pulmonary Arterial" (no controls excluded) || id:finn-b-I9_HYPTENSPUL_EXNONE	genus.RuminococcaceaeUCG003.id.11361	-0.223488	0.150054	0.167232
LKYg6S	finn-b-I9_HYPTENSPUL_EXNONE	"Hypertension, Pulmonary Arterial" (no controls excluded) || id:finn-b-I9_HYPTENSPUL_EXNONE	genus.Terrisporobacter.id.11348	0.0725159	0.218988	0.76232
LRKdIa	finn-b-I9_HYPTENSPUL_EXNONE	"Hypertension, Pulmonary Arterial" (no controls excluded) || id:finn-b-I9_HYPTENSPUL_EXNONE	family.Bifidobacteriaceae.id.433	-0.00329533	0.142932	0.98206
m0ByAU	finn-b-I9_HYPTENSPUL_EXNONE	"Hypertension, Pulmonary Arterial" (no controls excluded) || id:finn-b-I9_HYPTENSPUL_EXNONE	order.Desulfovibrionales.id.3156	-0.140982	0.123854	0.281534
m9LXEq	finn-b-I9_HYPTENSPUL_EXNONE	"Hypertension, Pulmonary Arterial" (no controls excluded) || id:finn-b-I9_HYPTENSPUL_EXNONE	family.Enterobacteriaceae.id.3469	-0.176701	0.513778	0.744894
MBOR7Y	finn-b-I9_HYPTENSPUL_EXNONE	"Hypertension, Pulmonary Arterial" (no controls excluded) || id:finn-b-I9_HYPTENSPUL_EXNONE	family.Coriobacteriaceae.id.811	-0.126305	0.21396	0.566905
MpL626	finn-b-I9_HYPTENSPUL_EXNONE	"Hypertension, Pulmonary Arterial" (no controls excluded) || id:finn-b-I9_HYPTENSPUL_EXNONE	genus.Lachnoclostridium.id.11308	-0.118824	0.163917	0.483645
Msb4zz	finn-b-I9_HYPTENSPUL_EXNONE	"Hypertension, Pulmonary Arterial" (no controls excluded) || id:finn-b-I9_HYPTENSPUL_EXNONE	class.Melainabacteria.id.1589	-0.0340484	0.169279	0.845611
MXS84H	finn-b-I9_HYPTENSPUL_EXNONE	"Hypertension, Pulmonary Arterial" (no controls excluded) || id:finn-b-I9_HYPTENSPUL_EXNONE	class.Negativicutes.id.2164	-0.130662	0.162861	0.441032
mz9jd0	finn-b-I9_HYPTENSPUL_EXNONE	"Hypertension, Pulmonary Arterial" (no controls excluded) || id:finn-b-I9_HYPTENSPUL_EXNONE	genus.Barnesiella.id.944	0.384567	0.237705	0.13399
n3j0op	finn-b-I9_HYPTENSPUL_EXNONE	"Hypertension, Pulmonary Arterial" (no controls excluded) || id:finn-b-I9_HYPTENSPUL_EXNONE	class.Deltaproteobacteria.id.3087	-0.125986	0.126742	0.341569
nFlAu5	finn-b-I9_HYPTENSPUL_EXNONE	"Hypertension, Pulmonary Arterial" (no controls excluded) || id:finn-b-I9_HYPTENSPUL_EXNONE	family.Lachnospiraceae.id.1987	0.0270881	0.161076	0.868855
nIesEv	finn-b-I9_HYPTENSPUL_EXNONE	"Hypertension, Pulmonary Arterial" (no controls excluded) || id:finn-b-I9_HYPTENSPUL_EXNONE	genus.Peptococcus.id.2037	-0.285062	0.205323	0.195175
NKNDGp	finn-b-I9_HYPTENSPUL_EXNONE	"Hypertension, Pulmonary Arterial" (no controls excluded) || id:finn-b-I9_HYPTENSPUL_EXNONE	order.Methanobacteriales.id.120	-0.168614	0.25464	0.526475
nnD7ru	finn-b-I9_HYPTENSPUL_EXNONE	"Hypertension, Pulmonary Arterial" (no controls excluded) || id:finn-b-I9_HYPTENSPUL_EXNONE	genus..Eubacteriumoxidoreducensgroup.id.11339	0.0888732	0.413054	0.843439
NqdTjG	finn-b-I9_HYPTENSPUL_EXNONE	"Hypertension, Pulmonary Arterial" (no controls excluded) || id:finn-b-I9_HYPTENSPUL_EXNONE	genus.FamilyXIIIAD3011group.id.11293	0.174827	0.263889	0.52129
nQHoYD	finn-b-I9_HYPTENSPUL_EXNONE	"Hypertension, Pulmonary Arterial" (no controls excluded) || id:finn-b-I9_HYPTENSPUL_EXNONE	class.Lentisphaeria.id.2250	-0.0666097	0.235875	0.78713
nRNBx9	finn-b-I9_HYPTENSPUL_EXNONE	"Hypertension, Pulmonary Arterial" (no controls excluded) || id:finn-b-I9_HYPTENSPUL_EXNONE	class.Mollicutes.id.3920	0.00556928	0.172468	0.974875
O0n2Pz	finn-b-I9_HYPTENSPUL_EXNONE	"Hypertension, Pulmonary Arterial" (no controls excluded) || id:finn-b-I9_HYPTENSPUL_EXNONE	family.Bacteroidaceae.id.917	0.416391	0.285725	0.18838
obtxsV	finn-b-I9_HYPTENSPUL_EXNONE	"Hypertension, Pulmonary Arterial" (no controls excluded) || id:finn-b-I9_HYPTENSPUL_EXNONE	family.Veillonellaceae.id.2172	0.0223559	0.0767831	0.774454
oChqj7	finn-b-I9_HYPTENSPUL_EXNONE	"Hypertension, Pulmonary Arterial" (no controls excluded) || id:finn-b-I9_HYPTENSPUL_EXNONE	phylum.Bacteroidetes.id.905	0.261904	0.132722	0.0799126
oGD8An	finn-b-I9_HYPTENSPUL_EXNONE	"Hypertension, Pulmonary Arterial" (no controls excluded) || id:finn-b-I9_HYPTENSPUL_EXNONE	order.Coriobacteriales.id.810	-0.126305	0.21396	0.566905
OhSZ6N	finn-b-I9_HYPTENSPUL_EXNONE	"Hypertension, Pulmonary Arterial" (no controls excluded) || id:finn-b-I9_HYPTENSPUL_EXNONE	genus.RuminococcaceaeUCG002.id.11360	-0.051011	0.103443	0.627291
olDlSu	finn-b-I9_HYPTENSPUL_EXNONE	"Hypertension, Pulmonary Arterial" (no controls excluded) || id:finn-b-I9_HYPTENSPUL_EXNONE	genus..Eubacteriumnodatumgroup.id.11297	0.143555	0.237091	0.559814
OtCSo3	finn-b-I9_HYPTENSPUL_EXNONE	"Hypertension, Pulmonary Arterial" (no controls excluded) || id:finn-b-I9_HYPTENSPUL_EXNONE	genus.Alloprevotella.id.961	-0.272005	0.560216	0.652692
oU56W6	finn-b-I9_HYPTENSPUL_EXNONE	"Hypertension, Pulmonary Arterial" (no controls excluded) || id:finn-b-I9_HYPTENSPUL_EXNONE	family.Peptostreptococcaceae.id.2042	-0.000142602	0.103188	0.998922
Oxkiqb	finn-b-I9_HYPTENSPUL_EXNONE	"Hypertension, Pulmonary Arterial" (no controls excluded) || id:finn-b-I9_HYPTENSPUL_EXNONE	order.Clostridiales.id.1863	0.0506721	0.200895	0.805971
P9709V	finn-b-I9_HYPTENSPUL_EXNONE	"Hypertension, Pulmonary Arterial" (no controls excluded) || id:finn-b-I9_HYPTENSPUL_EXNONE	genus..Eubacteriumhalliigroup.id.11338	0.0400964	0.0897601	0.66192
PcT6eJ	finn-b-I9_HYPTENSPUL_EXNONE	"Hypertension, Pulmonary Arterial" (no controls excluded) || id:finn-b-I9_HYPTENSPUL_EXNONE	phylum.Cyanobacteria.id.1500	-0.0275583	0.232611	0.909559
pCXx5P	finn-b-I9_HYPTENSPUL_EXNONE	"Hypertension, Pulmonary Arterial" (no controls excluded) || id:finn-b-I9_HYPTENSPUL_EXNONE	genus.Phascolarctobacterium.id.2168	-0.226349	0.267405	0.425281
PGlGHi	finn-b-I9_HYPTENSPUL_EXNONE	"Hypertension, Pulmonary Arterial" (no controls excluded) || id:finn-b-I9_HYPTENSPUL_EXNONE	genus.LachnospiraceaeUCG008.id.11328	0.422383	0.24319	0.116428
pXAgfu	finn-b-I9_HYPTENSPUL_EXNONE	"Hypertension, Pulmonary Arterial" (no controls excluded) || id:finn-b-I9_HYPTENSPUL_EXNONE	family.Acidaminococcaceae.id.2166	0.172003	0.211569	0.453182
q1bO5E	finn-b-I9_HYPTENSPUL_EXNONE	"Hypertension, Pulmonary Arterial" (no controls excluded) || id:finn-b-I9_HYPTENSPUL_EXNONE	genus.Lactobacillus.id.1837	-0.102145	0.187473	0.602775
Q3dvBY	finn-b-I9_HYPTENSPUL_EXNONE	"Hypertension, Pulmonary Arterial" (no controls excluded) || id:finn-b-I9_HYPTENSPUL_EXNONE	genus.Methanobrevibacter.id.123	-0.142124	0.27411	0.631476
Q46NVk	finn-b-I9_HYPTENSPUL_EXNONE	"Hypertension, Pulmonary Arterial" (no controls excluded) || id:finn-b-I9_HYPTENSPUL_EXNONE	genus.Intestinibacter.id.11345	-0.0576046	0.138083	0.683357
qE3Gq8	finn-b-I9_HYPTENSPUL_EXNONE	"Hypertension, Pulmonary Arterial" (no controls excluded) || id:finn-b-I9_HYPTENSPUL_EXNONE	genus..Ruminococcustorquesgroup.id.14377	-0.286326	0.177053	0.149872
qENAoR	finn-b-I9_HYPTENSPUL_EXNONE	"Hypertension, Pulmonary Arterial" (no controls excluded) || id:finn-b-I9_HYPTENSPUL_EXNONE	genus.Victivallis.id.2256	-0.373383	0.362935	0.333677
QGrGNV	finn-b-I9_HYPTENSPUL_EXNONE	"Hypertension, Pulmonary Arterial" (no controls excluded) || id:finn-b-I9_HYPTENSPUL_EXNONE	genus.Haemophilus.id.3698	0.0875681	0.138332	0.54683
qiWbrh	finn-b-I9_HYPTENSPUL_EXNONE	"Hypertension, Pulmonary Arterial" (no controls excluded) || id:finn-b-I9_HYPTENSPUL_EXNONE	order.Selenomonadales.id.2165	-0.130662	0.162861	0.441032
QjakFr	finn-b-I9_HYPTENSPUL_EXNONE	"Hypertension, Pulmonary Arterial" (no controls excluded) || id:finn-b-I9_HYPTENSPUL_EXNONE	genus.LachnospiraceaeFCS020group.id.11314	-0.278095	0.12113	0.0445687
Qyd7XB	finn-b-I9_HYPTENSPUL_EXNONE	"Hypertension, Pulmonary Arterial" (no controls excluded) || id:finn-b-I9_HYPTENSPUL_EXNONE	genus..Eubacteriumxylanophilumgroup.id.14375	-0.164816	0.162356	0.343829
R6RQXL	finn-b-I9_HYPTENSPUL_EXNONE	"Hypertension, Pulmonary Arterial" (no controls excluded) || id:finn-b-I9_HYPTENSPUL_EXNONE	genus..Ruminococcusgnavusgroup.id.14376	-0.196184	0.226996	0.407698
R7oLoV	finn-b-I9_HYPTENSPUL_EXNONE	"Hypertension, Pulmonary Arterial" (no controls excluded) || id:finn-b-I9_HYPTENSPUL_EXNONE	genus.RuminococcaceaeUCG011.id.11368	0.0401486	0.309768	0.901112
RKlTkD	finn-b-I9_HYPTENSPUL_EXNONE	"Hypertension, Pulmonary Arterial" (no controls excluded) || id:finn-b-I9_HYPTENSPUL_EXNONE	genus.Bifidobacterium.id.436	0.0349746	0.113316	0.763358
rlb7o5	finn-b-I9_HYPTENSPUL_EXNONE	"Hypertension, Pulmonary Arterial" (no controls excluded) || id:finn-b-I9_HYPTENSPUL_EXNONE	genus..Eubacteriumcoprostanoligenesgroup.id.11375	-0.233548	0.1746	0.208019
RmoHnu	finn-b-I9_HYPTENSPUL_EXNONE	"Hypertension, Pulmonary Arterial" (no controls excluded) || id:finn-b-I9_HYPTENSPUL_EXNONE	genus.Ruminiclostridium9.id.11357	0.134285	0.272578	0.639768
rsbOlb	finn-b-I9_HYPTENSPUL_EXNONE	"Hypertension, Pulmonary Arterial" (no controls excluded) || id:finn-b-I9_HYPTENSPUL_EXNONE	order.MollicutesRF9.id.11579	-0.0165896	0.136997	0.9058
Rv99Lm	finn-b-I9_HYPTENSPUL_EXNONE	"Hypertension, Pulmonary Arterial" (no controls excluded) || id:finn-b-I9_HYPTENSPUL_EXNONE	genus..Eubacteriumbrachygroup.id.11296	-0.271275	0.197089	0.205989
sF7W2L	finn-b-I9_HYPTENSPUL_EXNONE	"Hypertension, Pulmonary Arterial" (no controls excluded) || id:finn-b-I9_HYPTENSPUL_EXNONE	genus.Howardella.id.2000	0.23282	0.325634	0.497772
sFxDb3	finn-b-I9_HYPTENSPUL_EXNONE	"Hypertension, Pulmonary Arterial" (no controls excluded) || id:finn-b-I9_HYPTENSPUL_EXNONE	order.Burkholderiales.id.2874	0.192986	0.170018	0.289198
Sgv0J4	finn-b-I9_HYPTENSPUL_EXNONE	"Hypertension, Pulmonary Arterial" (no controls excluded) || id:finn-b-I9_HYPTENSPUL_EXNONE	family.Victivallaceae.id.2255	-0.168429	0.288853	0.572743
SpO9Ka	finn-b-I9_HYPTENSPUL_EXNONE	"Hypertension, Pulmonary Arterial" (no controls excluded) || id:finn-b-I9_HYPTENSPUL_EXNONE	family.Porphyromonadaceae.id.943	0.225637	0.234669	0.368325
staWrf	finn-b-I9_HYPTENSPUL_EXNONE	"Hypertension, Pulmonary Arterial" (no controls excluded) || id:finn-b-I9_HYPTENSPUL_EXNONE	order.Rhodospirillales.id.2667	-0.083491	0.17766	0.646817
szt6bn	finn-b-I9_HYPTENSPUL_EXNONE	"Hypertension, Pulmonary Arterial" (no controls excluded) || id:finn-b-I9_HYPTENSPUL_EXNONE	class.Coriobacteriia.id.809	-0.126305	0.21396	0.566905
T35lgz	finn-b-I9_HYPTENSPUL_EXNONE	"Hypertension, Pulmonary Arterial" (no controls excluded) || id:finn-b-I9_HYPTENSPUL_EXNONE	family.Oxalobacteraceae.id.2966	0.191479	0.183672	0.317725
T8T6Lu	finn-b-I9_HYPTENSPUL_EXNONE	"Hypertension, Pulmonary Arterial" (no controls excluded) || id:finn-b-I9_HYPTENSPUL_EXNONE	family.Peptococcaceae.id.2024	0.0397345	0.171704	0.823614
tbXTaX	finn-b-I9_HYPTENSPUL_EXNONE	"Hypertension, Pulmonary Arterial" (no controls excluded) || id:finn-b-I9_HYPTENSPUL_EXNONE	genus.ChristensenellaceaeR.7group.id.11283	0.187783	0.217316	0.416155
TGrzdF	finn-b-I9_HYPTENSPUL_EXNONE	"Hypertension, Pulmonary Arterial" (no controls excluded) || id:finn-b-I9_HYPTENSPUL_EXNONE	genus..Eubacteriumfissicatenagroup.id.14373	-0.0746614	0.291774	0.805394
tkl5vG	finn-b-I9_HYPTENSPUL_EXNONE	"Hypertension, Pulmonary Arterial" (no controls excluded) || id:finn-b-I9_HYPTENSPUL_EXNONE	genus.Slackia.id.825	0.378394	0.429103	0.427674
TlODZI	finn-b-I9_HYPTENSPUL_EXNONE	"Hypertension, Pulmonary Arterial" (no controls excluded) || id:finn-b-I9_HYPTENSPUL_EXNONE	genus.RuminococcaceaeUCG004.id.11362	-0.119847	0.277868	0.676389
TQSpiB	finn-b-I9_HYPTENSPUL_EXNONE	"Hypertension, Pulmonary Arterial" (no controls excluded) || id:finn-b-I9_HYPTENSPUL_EXNONE	genus.LachnospiraceaeUCG004.id.11324	-0.465704	0.225129	0.0654364
tSliO9	finn-b-I9_HYPTENSPUL_EXNONE	"Hypertension, Pulmonary Arterial" (no controls excluded) || id:finn-b-I9_HYPTENSPUL_EXNONE	order.Bacteroidales.id.913	0.1839	0.11976	0.152892
TUj4LC	finn-b-I9_HYPTENSPUL_EXNONE	"Hypertension, Pulmonary Arterial" (no controls excluded) || id:finn-b-I9_HYPTENSPUL_EXNONE	genus.LachnospiraceaeNC2004group.id.11316	-0.549675	0.236059	0.052726
uCOF7P	finn-b-I9_HYPTENSPUL_EXNONE	"Hypertension, Pulmonary Arterial" (no controls excluded) || id:finn-b-I9_HYPTENSPUL_EXNONE	order.Bacillales.id.1674	0.0960846	0.231436	0.690449
uHEy8Q	finn-b-I9_HYPTENSPUL_EXNONE	"Hypertension, Pulmonary Arterial" (no controls excluded) || id:finn-b-I9_HYPTENSPUL_EXNONE	genus.Akkermansia.id.4037	0.0435727	0.171581	0.805242
uQYGEB	finn-b-I9_HYPTENSPUL_EXNONE	"Hypertension, Pulmonary Arterial" (no controls excluded) || id:finn-b-I9_HYPTENSPUL_EXNONE	genus.Parabacteroides.id.954	0.367833	0.56412	0.560873
UsMxlz	finn-b-I9_HYPTENSPUL_EXNONE	"Hypertension, Pulmonary Arterial" (no controls excluded) || id:finn-b-I9_HYPTENSPUL_EXNONE	class.Verrucomicrobiae.id.4029	0.0427835	0.171675	0.808791
UTPK2n	finn-b-I9_HYPTENSPUL_EXNONE	"Hypertension, Pulmonary Arterial" (no controls excluded) || id:finn-b-I9_HYPTENSPUL_EXNONE	class.Bacteroidia.id.912	0.1839	0.11976	0.152892
UYJxH8	finn-b-I9_HYPTENSPUL_EXNONE	"Hypertension, Pulmonary Arterial" (no controls excluded) || id:finn-b-I9_HYPTENSPUL_EXNONE	genus.Butyrivibrio.id.1993	0.325429	0.174693	0.0852274
Vd8Fsi	finn-b-I9_HYPTENSPUL_EXNONE	"Hypertension, Pulmonary Arterial" (no controls excluded) || id:finn-b-I9_HYPTENSPUL_EXNONE	genus.Bacteroides.id.918	0.416391	0.285725	0.18838
vlyGOP	finn-b-I9_HYPTENSPUL_EXNONE	"Hypertension, Pulmonary Arterial" (no controls excluded) || id:finn-b-I9_HYPTENSPUL_EXNONE	family.Ruminococcaceae.id.2050	-0.0385414	0.192637	0.847112
W49loY	finn-b-I9_HYPTENSPUL_EXNONE	"Hypertension, Pulmonary Arterial" (no controls excluded) || id:finn-b-I9_HYPTENSPUL_EXNONE	genus.Olsenella.id.822	0.298088	0.156693	0.0936252
w5yhuV	finn-b-I9_HYPTENSPUL_EXNONE	"Hypertension, Pulmonary Arterial" (no controls excluded) || id:finn-b-I9_HYPTENSPUL_EXNONE	genus.Romboutsia.id.11347	-0.0186792	0.14693	0.901132
WaNFee	finn-b-I9_HYPTENSPUL_EXNONE	"Hypertension, Pulmonary Arterial" (no controls excluded) || id:finn-b-I9_HYPTENSPUL_EXNONE	genus.Desulfovibrio.id.3173	-0.0144156	0.170948	0.934868
WCt5pC	finn-b-I9_HYPTENSPUL_EXNONE	"Hypertension, Pulmonary Arterial" (no controls excluded) || id:finn-b-I9_HYPTENSPUL_EXNONE	genus.Anaerofilum.id.2053	-0.148856	0.253238	0.571113
WEMGli	finn-b-I9_HYPTENSPUL_EXNONE	"Hypertension, Pulmonary Arterial" (no controls excluded) || id:finn-b-I9_HYPTENSPUL_EXNONE	family.Alcaligenaceae.id.2875	0.371475	0.280356	0.217821
wFbL6J	finn-b-I9_HYPTENSPUL_EXNONE	"Hypertension, Pulmonary Arterial" (no controls excluded) || id:finn-b-I9_HYPTENSPUL_EXNONE	genus.Marvinbryantia.id.2005	-0.125559	0.234785	0.60734
wIF1Yn	finn-b-I9_HYPTENSPUL_EXNONE	"Hypertension, Pulmonary Arterial" (no controls excluded) || id:finn-b-I9_HYPTENSPUL_EXNONE	genus.LachnospiraceaeUCG001.id.11321	0.0268337	0.19913	0.89524
wJFco0	finn-b-I9_HYPTENSPUL_EXNONE	"Hypertension, Pulmonary Arterial" (no controls excluded) || id:finn-b-I9_HYPTENSPUL_EXNONE	genus.Veillonella.id.2198	-0.276641	0.465442	0.584256
wn5rK2	finn-b-I9_HYPTENSPUL_EXNONE	"Hypertension, Pulmonary Arterial" (no controls excluded) || id:finn-b-I9_HYPTENSPUL_EXNONE	genus.ErysipelotrichaceaeUCG003.id.11384	-0.177054	0.157691	0.280413
wQYhwp	finn-b-I9_HYPTENSPUL_EXNONE	"Hypertension, Pulmonary Arterial" (no controls excluded) || id:finn-b-I9_HYPTENSPUL_EXNONE	genus.Odoribacter.id.952	0.243509	0.266361	0.402542
WvdQyb	finn-b-I9_HYPTENSPUL_EXNONE	"Hypertension, Pulmonary Arterial" (no controls excluded) || id:finn-b-I9_HYPTENSPUL_EXNONE	genus..Eubacteriumeligensgroup.id.14372	-0.079963	0.39157	0.848158
X4kHrP	finn-b-I9_HYPTENSPUL_EXNONE	"Hypertension, Pulmonary Arterial" (no controls excluded) || id:finn-b-I9_HYPTENSPUL_EXNONE	class.Betaproteobacteria.id.2867	0.216841	0.16481	0.220801
xCukIr	finn-b-I9_HYPTENSPUL_EXNONE	"Hypertension, Pulmonary Arterial" (no controls excluded) || id:finn-b-I9_HYPTENSPUL_EXNONE	genus.Dialister.id.2183	0.135233	0.19174	0.498472
Xtktja	finn-b-I9_HYPTENSPUL_EXNONE	"Hypertension, Pulmonary Arterial" (no controls excluded) || id:finn-b-I9_HYPTENSPUL_EXNONE	family.Pasteurellaceae.id.3689	0.059034	0.112277	0.608616
XTu0EY	finn-b-I9_HYPTENSPUL_EXNONE	"Hypertension, Pulmonary Arterial" (no controls excluded) || id:finn-b-I9_HYPTENSPUL_EXNONE	genus.Intestinimonas.id.2062	-0.059842	0.121506	0.629997
XVFzMF	finn-b-I9_HYPTENSPUL_EXNONE	"Hypertension, Pulmonary Arterial" (no controls excluded) || id:finn-b-I9_HYPTENSPUL_EXNONE	genus.Holdemania.id.2157	-0.0167843	0.137754	0.905041
y0FJ9U	finn-b-I9_HYPTENSPUL_EXNONE	"Hypertension, Pulmonary Arterial" (no controls excluded) || id:finn-b-I9_HYPTENSPUL_EXNONE	genus.LachnospiraceaeND3007group.id.11317	1.55061	1.41148	0.47012
Y7cF3n	finn-b-I9_HYPTENSPUL_EXNONE	"Hypertension, Pulmonary Arterial" (no controls excluded) || id:finn-b-I9_HYPTENSPUL_EXNONE	family.Methanobacteriaceae.id.121	-0.168614	0.25464	0.526475
yakWtY	finn-b-I9_HYPTENSPUL_EXNONE	"Hypertension, Pulmonary Arterial" (no controls excluded) || id:finn-b-I9_HYPTENSPUL_EXNONE	genus.Butyricicoccus.id.2055	0.250357	0.130313	0.103096
yerlNC	finn-b-I9_HYPTENSPUL_EXNONE	"Hypertension, Pulmonary Arterial" (no controls excluded) || id:finn-b-I9_HYPTENSPUL_EXNONE	genus.RuminococcaceaeUCG005.id.11363	-0.143018	0.13041	0.294303
yfxJv6	finn-b-I9_HYPTENSPUL_EXNONE	"Hypertension, Pulmonary Arterial" (no controls excluded) || id:finn-b-I9_HYPTENSPUL_EXNONE	family.Erysipelotrichaceae.id.2149	0.191605	0.192539	0.341051
ygbSF7	finn-b-I9_HYPTENSPUL_EXNONE	"Hypertension, Pulmonary Arterial" (no controls excluded) || id:finn-b-I9_HYPTENSPUL_EXNONE	genus.Fusicatenibacter.id.11305	0.049606	0.187931	0.795182
ylev3A	finn-b-I9_HYPTENSPUL_EXNONE	"Hypertension, Pulmonary Arterial" (no controls excluded) || id:finn-b-I9_HYPTENSPUL_EXNONE	family.FamilyXIII.id.1957	0.297864	0.207836	0.194922
yLt27i	finn-b-I9_HYPTENSPUL_EXNONE	"Hypertension, Pulmonary Arterial" (no controls excluded) || id:finn-b-I9_HYPTENSPUL_EXNONE	genus.Senegalimassilia.id.11160	-0.211052	0.47744	0.68838
YXZeGZ	finn-b-I9_HYPTENSPUL_EXNONE	"Hypertension, Pulmonary Arterial" (no controls excluded) || id:finn-b-I9_HYPTENSPUL_EXNONE	genus.Alistipes.id.968	0.21361	0.214811	0.341396
YYHfMs	finn-b-I9_HYPTENSPUL_EXNONE	"Hypertension, Pulmonary Arterial" (no controls excluded) || id:finn-b-I9_HYPTENSPUL_EXNONE	genus.Gordonibacter.id.821	-0.230779	0.250022	0.377724
zaZf8A	finn-b-I9_HYPTENSPUL_EXNONE	"Hypertension, Pulmonary Arterial" (no controls excluded) || id:finn-b-I9_HYPTENSPUL_EXNONE	genus.Oscillospira.id.2064	0.310153	0.270847	0.295772
ZJXDpG	finn-b-I9_HYPTENSPUL_EXNONE	"Hypertension, Pulmonary Arterial" (no controls excluded) || id:finn-b-I9_HYPTENSPUL_EXNONE	class.Erysipelotrichia.id.2147	0.191605	0.192539	0.341051
zkWLyI	finn-b-I9_HYPTENSPUL_EXNONE	"Hypertension, Pulmonary Arterial" (no controls excluded) || id:finn-b-I9_HYPTENSPUL_EXNONE	genus.Allisonella.id.2174	0.255562	0.3584	0.502584

## Sheet: heterogeneity
id.exposure	id.outcome	outcome	exposure	method	Q	Q_df	Q_pval
0aMbT3	finn-b-I9_HYPTENSPUL_EXNONE	"Hypertension, Pulmonary Arterial" (no controls excluded) || id:finn-b-I9_HYPTENSPUL_EXNONE	genus.Eggerthella.id.819	MR Egger	9.1359	8	0.330961
0aMbT3	finn-b-I9_HYPTENSPUL_EXNONE	"Hypertension, Pulmonary Arterial" (no controls excluded) || id:finn-b-I9_HYPTENSPUL_EXNONE	genus.Eggerthella.id.819	Inverse variance weighted	10.2019	9	0.334385
0heWA4	finn-b-I9_HYPTENSPUL_EXNONE	"Hypertension, Pulmonary Arterial" (no controls excluded) || id:finn-b-I9_HYPTENSPUL_EXNONE	genus.Lactococcus.id.1851	MR Egger	5.40501	7	0.610665
0heWA4	finn-b-I9_HYPTENSPUL_EXNONE	"Hypertension, Pulmonary Arterial" (no controls excluded) || id:finn-b-I9_HYPTENSPUL_EXNONE	genus.Lactococcus.id.1851	Inverse variance weighted	6.00121	8	0.647097
0lsDJy	finn-b-I9_HYPTENSPUL_EXNONE	"Hypertension, Pulmonary Arterial" (no controls excluded) || id:finn-b-I9_HYPTENSPUL_EXNONE	genus.DefluviitaleaceaeUCG011.id.11287	MR Egger	5.2686	7	0.627221
0lsDJy	finn-b-I9_HYPTENSPUL_EXNONE	"Hypertension, Pulmonary Arterial" (no controls excluded) || id:finn-b-I9_HYPTENSPUL_EXNONE	genus.DefluviitaleaceaeUCG011.id.11287	Inverse variance weighted	7.37428	8	0.496841
0ngO8p	finn-b-I9_HYPTENSPUL_EXNONE	"Hypertension, Pulmonary Arterial" (no controls excluded) || id:finn-b-I9_HYPTENSPUL_EXNONE	genus.Flavonifractor.id.2059	MR Egger	2.54302	3	0.467566
0ngO8p	finn-b-I9_HYPTENSPUL_EXNONE	"Hypertension, Pulmonary Arterial" (no controls excluded) || id:finn-b-I9_HYPTENSPUL_EXNONE	genus.Flavonifractor.id.2059	Inverse variance weighted	2.95479	4	0.56542
0rTnk2	finn-b-I9_HYPTENSPUL_EXNONE	"Hypertension, Pulmonary Arterial" (no controls excluded) || id:finn-b-I9_HYPTENSPUL_EXNONE	genus.Lachnospira.id.2004	MR Egger	10.0338	4	0.0398628
0rTnk2	finn-b-I9_HYPTENSPUL_EXNONE	"Hypertension, Pulmonary Arterial" (no controls excluded) || id:finn-b-I9_HYPTENSPUL_EXNONE	genus.Lachnospira.id.2004	Inverse variance weighted	10.0903	5	0.0727166
0rWmph	finn-b-I9_HYPTENSPUL_EXNONE	"Hypertension, Pulmonary Arterial" (no controls excluded) || id:finn-b-I9_HYPTENSPUL_EXNONE	phylum.Firmicutes.id.1672	MR Egger	16.1747	12	0.183367
0rWmph	finn-b-I9_HYPTENSPUL_EXNONE	"Hypertension, Pulmonary Arterial" (no controls excluded) || id:finn-b-I9_HYPTENSPUL_EXNONE	phylum.Firmicutes.id.1672	Inverse variance weighted	17.0812	13	0.195619
0Vfsi1	finn-b-I9_HYPTENSPUL_EXNONE	"Hypertension, Pulmonary Arterial" (no controls excluded) || id:finn-b-I9_HYPTENSPUL_EXNONE	genus.Hungatella.id.11306	MR Egger	0.606386	3	0.894969
0Vfsi1	finn-b-I9_HYPTENSPUL_EXNONE	"Hypertension, Pulmonary Arterial" (no controls excluded) || id:finn-b-I9_HYPTENSPUL_EXNONE	genus.Hungatella.id.11306	Inverse variance weighted	0.885059	4	0.926694
1rpkuI	finn-b-I9_HYPTENSPUL_EXNONE	"Hypertension, Pulmonary Arterial" (no controls excluded) || id:finn-b-I9_HYPTENSPUL_EXNONE	genus.FamilyXIIIUCG001.id.11294	MR Egger	6.04295	6	0.418396
1rpkuI	finn-b-I9_HYPTENSPUL_EXNONE	"Hypertension, Pulmonary Arterial" (no controls excluded) || id:finn-b-I9_HYPTENSPUL_EXNONE	genus.FamilyXIIIUCG001.id.11294	Inverse variance weighted	7.3639	7	0.391999
1uqUdL	finn-b-I9_HYPTENSPUL_EXNONE	"Hypertension, Pulmonary Arterial" (no controls excluded) || id:finn-b-I9_HYPTENSPUL_EXNONE	genus.Escherichia.Shigella.id.3504	MR Egger	7.61015	8	0.472447
1uqUdL	finn-b-I9_HYPTENSPUL_EXNONE	"Hypertension, Pulmonary Arterial" (no controls excluded) || id:finn-b-I9_HYPTENSPUL_EXNONE	genus.Escherichia.Shigella.id.3504	Inverse variance weighted	7.80417	9	0.553995
1zf0TZ	finn-b-I9_HYPTENSPUL_EXNONE	"Hypertension, Pulmonary Arterial" (no controls excluded) || id:finn-b-I9_HYPTENSPUL_EXNONE	family.Streptococcaceae.id.1850	MR Egger	10.7523	11	0.464246
1zf0TZ	finn-b-I9_HYPTENSPUL_EXNONE	"Hypertension, Pulmonary Arterial" (no controls excluded) || id:finn-b-I9_HYPTENSPUL_EXNONE	family.Streptococcaceae.id.1850	Inverse variance weighted	10.7945	12	0.546611
20HL0T	finn-b-I9_HYPTENSPUL_EXNONE	"Hypertension, Pulmonary Arterial" (no controls excluded) || id:finn-b-I9_HYPTENSPUL_EXNONE	genus.Holdemanella.id.11393	MR Egger	6.1474	9	0.72508
20HL0T	finn-b-I9_HYPTENSPUL_EXNONE	"Hypertension, Pulmonary Arterial" (no controls excluded) || id:finn-b-I9_HYPTENSPUL_EXNONE	genus.Holdemanella.id.11393	Inverse variance weighted	7.73988	10	0.654229
2GJP3o	finn-b-I9_HYPTENSPUL_EXNONE	"Hypertension, Pulmonary Arterial" (no controls excluded) || id:finn-b-I9_HYPTENSPUL_EXNONE	genus.Ruminococcus2.id.11374	MR Egger	19.9369	13	0.096796
2GJP3o	finn-b-I9_HYPTENSPUL_EXNONE	"Hypertension, Pulmonary Arterial" (no controls excluded) || id:finn-b-I9_HYPTENSPUL_EXNONE	genus.Ruminococcus2.id.11374	Inverse variance weighted	20.1321	14	0.126033
2neTKK	finn-b-I9_HYPTENSPUL_EXNONE	"Hypertension, Pulmonary Arterial" (no controls excluded) || id:finn-b-I9_HYPTENSPUL_EXNONE	phylum.Euryarchaeota.id.55	MR Egger	7.57507	10	0.670266
2neTKK	finn-b-I9_HYPTENSPUL_EXNONE	"Hypertension, Pulmonary Arterial" (no controls excluded) || id:finn-b-I9_HYPTENSPUL_EXNONE	phylum.Euryarchaeota.id.55	Inverse variance weighted	8.25169	11	0.690596
2vslhf	finn-b-I9_HYPTENSPUL_EXNONE	"Hypertension, Pulmonary Arterial" (no controls excluded) || id:finn-b-I9_HYPTENSPUL_EXNONE	genus.Coprococcus2.id.11302	MR Egger	6.34594	6	0.385573
2vslhf	finn-b-I9_HYPTENSPUL_EXNONE	"Hypertension, Pulmonary Arterial" (no controls excluded) || id:finn-b-I9_HYPTENSPUL_EXNONE	genus.Coprococcus2.id.11302	Inverse variance weighted	6.86002	7	0.443599
31r1VV	finn-b-I9_HYPTENSPUL_EXNONE	"Hypertension, Pulmonary Arterial" (no controls excluded) || id:finn-b-I9_HYPTENSPUL_EXNONE	family.Christensenellaceae.id.1866	MR Egger	14.3899	9	0.109118
31r1VV	finn-b-I9_HYPTENSPUL_EXNONE	"Hypertension, Pulmonary Arterial" (no controls excluded) || id:finn-b-I9_HYPTENSPUL_EXNONE	family.Christensenellaceae.id.1866	Inverse variance weighted	14.4376	10	0.153949
37ZEpI	finn-b-I9_HYPTENSPUL_EXNONE	"Hypertension, Pulmonary Arterial" (no controls excluded) || id:finn-b-I9_HYPTENSPUL_EXNONE	genus..Eubacteriumrectalegroup.id.14374	MR Egger	10.6635	6	0.0993491
37ZEpI	finn-b-I9_HYPTENSPUL_EXNONE	"Hypertension, Pulmonary Arterial" (no controls excluded) || id:finn-b-I9_HYPTENSPUL_EXNONE	genus..Eubacteriumrectalegroup.id.14374	Inverse variance weighted	12.0338	7	0.0994543
3cOJ1f	finn-b-I9_HYPTENSPUL_EXNONE	"Hypertension, Pulmonary Arterial" (no controls excluded) || id:finn-b-I9_HYPTENSPUL_EXNONE	class.Actinobacteria.id.419	MR Egger	16.1627	13	0.240455
3cOJ1f	finn-b-I9_HYPTENSPUL_EXNONE	"Hypertension, Pulmonary Arterial" (no controls excluded) || id:finn-b-I9_HYPTENSPUL_EXNONE	class.Actinobacteria.id.419	Inverse variance weighted	16.2241	14	0.299882
3Oo7Td	finn-b-I9_HYPTENSPUL_EXNONE	"Hypertension, Pulmonary Arterial" (no controls excluded) || id:finn-b-I9_HYPTENSPUL_EXNONE	class.Methanobacteria.id.119	MR Egger	8.00266	8	0.433211
3Oo7Td	finn-b-I9_HYPTENSPUL_EXNONE	"Hypertension, Pulmonary Arterial" (no controls excluded) || id:finn-b-I9_HYPTENSPUL_EXNONE	class.Methanobacteria.id.119	Inverse variance weighted	8.44127	9	0.49036
3tgfXE	finn-b-I9_HYPTENSPUL_EXNONE	"Hypertension, Pulmonary Arterial" (no controls excluded) || id:finn-b-I9_HYPTENSPUL_EXNONE	genus.Subdoligranulum.id.2070	MR Egger	13.1969	9	0.153898
3tgfXE	finn-b-I9_HYPTENSPUL_EXNONE	"Hypertension, Pulmonary Arterial" (no controls excluded) || id:finn-b-I9_HYPTENSPUL_EXNONE	genus.Subdoligranulum.id.2070	Inverse variance weighted	13.722	10	0.186052
4zBtt2	finn-b-I9_HYPTENSPUL_EXNONE	"Hypertension, Pulmonary Arterial" (no controls excluded) || id:finn-b-I9_HYPTENSPUL_EXNONE	genus.Bilophila.id.3170	MR Egger	4.94858	11	0.933631
4zBtt2	finn-b-I9_HYPTENSPUL_EXNONE	"Hypertension, Pulmonary Arterial" (no controls excluded) || id:finn-b-I9_HYPTENSPUL_EXNONE	genus.Bilophila.id.3170	Inverse variance weighted	5.07788	12	0.955327
5IXuob	finn-b-I9_HYPTENSPUL_EXNONE	"Hypertension, Pulmonary Arterial" (no controls excluded) || id:finn-b-I9_HYPTENSPUL_EXNONE	genus.RuminococcaceaeUCG014.id.11371	MR Egger	9.06758	9	0.43106
5IXuob	finn-b-I9_HYPTENSPUL_EXNONE	"Hypertension, Pulmonary Arterial" (no controls excluded) || id:finn-b-I9_HYPTENSPUL_EXNONE	genus.RuminococcaceaeUCG014.id.11371	Inverse variance weighted	9.40194	10	0.494429
5qEcKL	finn-b-I9_HYPTENSPUL_EXNONE	"Hypertension, Pulmonary Arterial" (no controls excluded) || id:finn-b-I9_HYPTENSPUL_EXNONE	genus.Streptococcus.id.1853	MR Egger	14.0915	12	0.294903
5qEcKL	finn-b-I9_HYPTENSPUL_EXNONE	"Hypertension, Pulmonary Arterial" (no controls excluded) || id:finn-b-I9_HYPTENSPUL_EXNONE	genus.Streptococcus.id.1853	Inverse variance weighted	16.9381	13	0.20215
5TN0Z7	finn-b-I9_HYPTENSPUL_EXNONE	"Hypertension, Pulmonary Arterial" (no controls excluded) || id:finn-b-I9_HYPTENSPUL_EXNONE	genus.Oscillibacter.id.2063	MR Egger	11.3153	11	0.417241
5TN0Z7	finn-b-I9_HYPTENSPUL_EXNONE	"Hypertension, Pulmonary Arterial" (no controls excluded) || id:finn-b-I9_HYPTENSPUL_EXNONE	genus.Oscillibacter.id.2063	Inverse variance weighted	11.947	12	0.449947
5XtLwc	finn-b-I9_HYPTENSPUL_EXNONE	"Hypertension, Pulmonary Arterial" (no controls excluded) || id:finn-b-I9_HYPTENSPUL_EXNONE	genus.Catenibacterium.id.2153	MR Egger	4.0596	2	0.131362
5XtLwc	finn-b-I9_HYPTENSPUL_EXNONE	"Hypertension, Pulmonary Arterial" (no controls excluded) || id:finn-b-I9_HYPTENSPUL_EXNONE	genus.Catenibacterium.id.2153	Inverse variance weighted	4.07596	3	0.253377
6gX3qe	finn-b-I9_HYPTENSPUL_EXNONE	"Hypertension, Pulmonary Arterial" (no controls excluded) || id:finn-b-I9_HYPTENSPUL_EXNONE	phylum.Tenericutes.id.3919	MR Egger	6.7134	10	0.752196
6gX3qe	finn-b-I9_HYPTENSPUL_EXNONE	"Hypertension, Pulmonary Arterial" (no controls excluded) || id:finn-b-I9_HYPTENSPUL_EXNONE	phylum.Tenericutes.id.3919	Inverse variance weighted	6.71444	11	0.821715
6jMcBB	finn-b-I9_HYPTENSPUL_EXNONE	"Hypertension, Pulmonary Arterial" (no controls excluded) || id:finn-b-I9_HYPTENSPUL_EXNONE	family.Desulfovibrionaceae.id.3169	MR Egger	9.55275	8	0.29783
6jMcBB	finn-b-I9_HYPTENSPUL_EXNONE	"Hypertension, Pulmonary Arterial" (no controls excluded) || id:finn-b-I9_HYPTENSPUL_EXNONE	family.Desulfovibrionaceae.id.3169	Inverse variance weighted	10.8651	9	0.28507
6mIWxZ	finn-b-I9_HYPTENSPUL_EXNONE	"Hypertension, Pulmonary Arterial" (no controls excluded) || id:finn-b-I9_HYPTENSPUL_EXNONE	genus.Coprobacter.id.949	MR Egger	8.36708	8	0.398459
6mIWxZ	finn-b-I9_HYPTENSPUL_EXNONE	"Hypertension, Pulmonary Arterial" (no controls excluded) || id:finn-b-I9_HYPTENSPUL_EXNONE	genus.Coprobacter.id.949	Inverse variance weighted	8.37878	9	0.496471
77YJKV	finn-b-I9_HYPTENSPUL_EXNONE	"Hypertension, Pulmonary Arterial" (no controls excluded) || id:finn-b-I9_HYPTENSPUL_EXNONE	genus..Eubacteriumruminantiumgroup.id.11340	MR Egger	24.0188	16	0.0890955
77YJKV	finn-b-I9_HYPTENSPUL_EXNONE	"Hypertension, Pulmonary Arterial" (no controls excluded) || id:finn-b-I9_HYPTENSPUL_EXNONE	genus..Eubacteriumruminantiumgroup.id.11340	Inverse variance weighted	24.1386	17	0.115719
7aTYpg	finn-b-I9_HYPTENSPUL_EXNONE	"Hypertension, Pulmonary Arterial" (no controls excluded) || id:finn-b-I9_HYPTENSPUL_EXNONE	genus.Collinsella.id.815	MR Egger	6.80898	7	0.449036
7aTYpg	finn-b-I9_HYPTENSPUL_EXNONE	"Hypertension, Pulmonary Arterial" (no controls excluded) || id:finn-b-I9_HYPTENSPUL_EXNONE	genus.Collinsella.id.815	Inverse variance weighted	6.89997	8	0.547463
7dqlOH	finn-b-I9_HYPTENSPUL_EXNONE	"Hypertension, Pulmonary Arterial" (no controls excluded) || id:finn-b-I9_HYPTENSPUL_EXNONE	genus..Clostridiuminnocuumgroup.id.14397	MR Egger	7.82514	7	0.348265
7dqlOH	finn-b-I9_HYPTENSPUL_EXNONE	"Hypertension, Pulmonary Arterial" (no controls excluded) || id:finn-b-I9_HYPTENSPUL_EXNONE	genus..Clostridiuminnocuumgroup.id.14397	Inverse variance weighted	10.5977	8	0.225551
7ioeKt	finn-b-I9_HYPTENSPUL_EXNONE	"Hypertension, Pulmonary Arterial" (no controls excluded) || id:finn-b-I9_HYPTENSPUL_EXNONE	phylum.Proteobacteria.id.2375	MR Egger	14.5405	10	0.149735
7ioeKt	finn-b-I9_HYPTENSPUL_EXNONE	"Hypertension, Pulmonary Arterial" (no controls excluded) || id:finn-b-I9_HYPTENSPUL_EXNONE	phylum.Proteobacteria.id.2375	Inverse variance weighted	18.7667	11	0.0654129
80h8vf	finn-b-I9_HYPTENSPUL_EXNONE	"Hypertension, Pulmonary Arterial" (no controls excluded) || id:finn-b-I9_HYPTENSPUL_EXNONE	genus.Anaerostipes.id.1991	MR Egger	13.2488	11	0.277374
80h8vf	finn-b-I9_HYPTENSPUL_EXNONE	"Hypertension, Pulmonary Arterial" (no controls excluded) || id:finn-b-I9_HYPTENSPUL_EXNONE	genus.Anaerostipes.id.1991	Inverse variance weighted	13.4832	12	0.334917
8jKldu	finn-b-I9_HYPTENSPUL_EXNONE	"Hypertension, Pulmonary Arterial" (no controls excluded) || id:finn-b-I9_HYPTENSPUL_EXNONE	genus.Coprococcus3.id.11303	MR Egger	3.24103	7	0.861845
8jKldu	finn-b-I9_HYPTENSPUL_EXNONE	"Hypertension, Pulmonary Arterial" (no controls excluded) || id:finn-b-I9_HYPTENSPUL_EXNONE	genus.Coprococcus3.id.11303	Inverse variance weighted	4.19943	8	0.838696
8NULRM	finn-b-I9_HYPTENSPUL_EXNONE	"Hypertension, Pulmonary Arterial" (no controls excluded) || id:finn-b-I9_HYPTENSPUL_EXNONE	genus.Paraprevotella.id.962	MR Egger	15.4294	11	0.163671
8NULRM	finn-b-I9_HYPTENSPUL_EXNONE	"Hypertension, Pulmonary Arterial" (no controls excluded) || id:finn-b-I9_HYPTENSPUL_EXNONE	genus.Paraprevotella.id.962	Inverse variance weighted	15.8399	12	0.19868
9i4tiU	finn-b-I9_HYPTENSPUL_EXNONE	"Hypertension, Pulmonary Arterial" (no controls excluded) || id:finn-b-I9_HYPTENSPUL_EXNONE	order.Gastranaerophilales.id.1591	MR Egger	7.23003	7	0.405329
9i4tiU	finn-b-I9_HYPTENSPUL_EXNONE	"Hypertension, Pulmonary Arterial" (no controls excluded) || id:finn-b-I9_HYPTENSPUL_EXNONE	order.Gastranaerophilales.id.1591	Inverse variance weighted	9.24631	8	0.321945
9s731W	finn-b-I9_HYPTENSPUL_EXNONE	"Hypertension, Pulmonary Arterial" (no controls excluded) || id:finn-b-I9_HYPTENSPUL_EXNONE	genus.RuminococcaceaeUCG009.id.11366	MR Egger	4.60565	10	0.915919
9s731W	finn-b-I9_HYPTENSPUL_EXNONE	"Hypertension, Pulmonary Arterial" (no controls excluded) || id:finn-b-I9_HYPTENSPUL_EXNONE	genus.RuminococcaceaeUCG009.id.11366	Inverse variance weighted	7.46927	11	0.759908
acLMuF	finn-b-I9_HYPTENSPUL_EXNONE	"Hypertension, Pulmonary Arterial" (no controls excluded) || id:finn-b-I9_HYPTENSPUL_EXNONE	genus.Parasutterella.id.2892	MR Egger	12.3553	12	0.417586
acLMuF	finn-b-I9_HYPTENSPUL_EXNONE	"Hypertension, Pulmonary Arterial" (no controls excluded) || id:finn-b-I9_HYPTENSPUL_EXNONE	genus.Parasutterella.id.2892	Inverse variance weighted	13.6132	13	0.401639
AdsBD9	finn-b-I9_HYPTENSPUL_EXNONE	"Hypertension, Pulmonary Arterial" (no controls excluded) || id:finn-b-I9_HYPTENSPUL_EXNONE	genus.Turicibacter.id.2162	MR Egger	3.02624	8	0.9327
AdsBD9	finn-b-I9_HYPTENSPUL_EXNONE	"Hypertension, Pulmonary Arterial" (no controls excluded) || id:finn-b-I9_HYPTENSPUL_EXNONE	genus.Turicibacter.id.2162	Inverse variance weighted	3.61204	9	0.935045
aGfu8V	finn-b-I9_HYPTENSPUL_EXNONE	"Hypertension, Pulmonary Arterial" (no controls excluded) || id:finn-b-I9_HYPTENSPUL_EXNONE	order.Bifidobacteriales.id.432	MR Egger	9.74087	10	0.463514
aGfu8V	finn-b-I9_HYPTENSPUL_EXNONE	"Hypertension, Pulmonary Arterial" (no controls excluded) || id:finn-b-I9_HYPTENSPUL_EXNONE	order.Bifidobacteriales.id.432	Inverse variance weighted	9.7414	11	0.553787
AK0l7A	finn-b-I9_HYPTENSPUL_EXNONE	"Hypertension, Pulmonary Arterial" (no controls excluded) || id:finn-b-I9_HYPTENSPUL_EXNONE	genus.LachnospiraceaeUCG010.id.11330	MR Egger	8.21692	8	0.412573
AK0l7A	finn-b-I9_HYPTENSPUL_EXNONE	"Hypertension, Pulmonary Arterial" (no controls excluded) || id:finn-b-I9_HYPTENSPUL_EXNONE	genus.LachnospiraceaeUCG010.id.11330	Inverse variance weighted	8.22223	9	0.511915
aKuChq	finn-b-I9_HYPTENSPUL_EXNONE	"Hypertension, Pulmonary Arterial" (no controls excluded) || id:finn-b-I9_HYPTENSPUL_EXNONE	genus.Faecalibacterium.id.2057	MR Egger	0.804116	8	0.999209
aKuChq	finn-b-I9_HYPTENSPUL_EXNONE	"Hypertension, Pulmonary Arterial" (no controls excluded) || id:finn-b-I9_HYPTENSPUL_EXNONE	genus.Faecalibacterium.id.2057	Inverse variance weighted	0.885688	9	0.999659
aKXyAu	finn-b-I9_HYPTENSPUL_EXNONE	"Hypertension, Pulmonary Arterial" (no controls excluded) || id:finn-b-I9_HYPTENSPUL_EXNONE	genus.Blautia.id.1992	MR Egger	12.6396	11	0.317532
aKXyAu	finn-b-I9_HYPTENSPUL_EXNONE	"Hypertension, Pulmonary Arterial" (no controls excluded) || id:finn-b-I9_HYPTENSPUL_EXNONE	genus.Blautia.id.1992	Inverse variance weighted	12.694	12	0.391665
AN8qjo	finn-b-I9_HYPTENSPUL_EXNONE	"Hypertension, Pulmonary Arterial" (no controls excluded) || id:finn-b-I9_HYPTENSPUL_EXNONE	genus.Clostridiumsensustricto1.id.1873	MR Egger	2.74863	5	0.738671
AN8qjo	finn-b-I9_HYPTENSPUL_EXNONE	"Hypertension, Pulmonary Arterial" (no controls excluded) || id:finn-b-I9_HYPTENSPUL_EXNONE	genus.Clostridiumsensustricto1.id.1873	Inverse variance weighted	3.41163	6	0.755688
anDrA2	finn-b-I9_HYPTENSPUL_EXNONE	"Hypertension, Pulmonary Arterial" (no controls excluded) || id:finn-b-I9_HYPTENSPUL_EXNONE	genus..Eubacteriumventriosumgroup.id.11341	MR Egger	11.9565	13	0.531215
anDrA2	finn-b-I9_HYPTENSPUL_EXNONE	"Hypertension, Pulmonary Arterial" (no controls excluded) || id:finn-b-I9_HYPTENSPUL_EXNONE	genus..Eubacteriumventriosumgroup.id.11341	Inverse variance weighted	12.9756	14	0.528449
ASQ2fp	finn-b-I9_HYPTENSPUL_EXNONE	"Hypertension, Pulmonary Arterial" (no controls excluded) || id:finn-b-I9_HYPTENSPUL_EXNONE	genus.RuminococcaceaeNK4A214group.id.11358	MR Egger	4.52602	11	0.951936
ASQ2fp	finn-b-I9_HYPTENSPUL_EXNONE	"Hypertension, Pulmonary Arterial" (no controls excluded) || id:finn-b-I9_HYPTENSPUL_EXNONE	genus.RuminococcaceaeNK4A214group.id.11358	Inverse variance weighted	4.706	12	0.967085
aToCrK	finn-b-I9_HYPTENSPUL_EXNONE	"Hypertension, Pulmonary Arterial" (no controls excluded) || id:finn-b-I9_HYPTENSPUL_EXNONE	genus.Anaerotruncus.id.2054	MR Egger	14.5182	11	0.205635
aToCrK	finn-b-I9_HYPTENSPUL_EXNONE	"Hypertension, Pulmonary Arterial" (no controls excluded) || id:finn-b-I9_HYPTENSPUL_EXNONE	genus.Anaerotruncus.id.2054	Inverse variance weighted	14.5263	12	0.268371
axDRMS	finn-b-I9_HYPTENSPUL_EXNONE	"Hypertension, Pulmonary Arterial" (no controls excluded) || id:finn-b-I9_HYPTENSPUL_EXNONE	family.Prevotellaceae.id.960	MR Egger	19.7323	14	0.13881
axDRMS	finn-b-I9_HYPTENSPUL_EXNONE	"Hypertension, Pulmonary Arterial" (no controls excluded) || id:finn-b-I9_HYPTENSPUL_EXNONE	family.Prevotellaceae.id.960	Inverse variance weighted	19.7376	15	0.182232
AXpdwL	finn-b-I9_HYPTENSPUL_EXNONE	"Hypertension, Pulmonary Arterial" (no controls excluded) || id:finn-b-I9_HYPTENSPUL_EXNONE	family.Verrucomicrobiaceae.id.4036	MR Egger	10.2731	9	0.328833
AXpdwL	finn-b-I9_HYPTENSPUL_EXNONE	"Hypertension, Pulmonary Arterial" (no controls excluded) || id:finn-b-I9_HYPTENSPUL_EXNONE	family.Verrucomicrobiaceae.id.4036	Inverse variance weighted	10.3439	10	0.410857
B5jn0Y	finn-b-I9_HYPTENSPUL_EXNONE	"Hypertension, Pulmonary Arterial" (no controls excluded) || id:finn-b-I9_HYPTENSPUL_EXNONE	genus.Roseburia.id.2012	MR Egger	14.964	12	0.243411
B5jn0Y	finn-b-I9_HYPTENSPUL_EXNONE	"Hypertension, Pulmonary Arterial" (no controls excluded) || id:finn-b-I9_HYPTENSPUL_EXNONE	genus.Roseburia.id.2012	Inverse variance weighted	17.9842	13	0.158122
BiKMtW	finn-b-I9_HYPTENSPUL_EXNONE	"Hypertension, Pulmonary Arterial" (no controls excluded) || id:finn-b-I9_HYPTENSPUL_EXNONE	genus.Sutterella.id.2896	MR Egger	16.7627	10	0.0797826
BiKMtW	finn-b-I9_HYPTENSPUL_EXNONE	"Hypertension, Pulmonary Arterial" (no controls excluded) || id:finn-b-I9_HYPTENSPUL_EXNONE	genus.Sutterella.id.2896	Inverse variance weighted	16.7836	11	0.114442
BLC7wV	finn-b-I9_HYPTENSPUL_EXNONE	"Hypertension, Pulmonary Arterial" (no controls excluded) || id:finn-b-I9_HYPTENSPUL_EXNONE	genus.RuminococcaceaeUCG013.id.11370	MR Egger	8.06932	10	0.622065
BLC7wV	finn-b-I9_HYPTENSPUL_EXNONE	"Hypertension, Pulmonary Arterial" (no controls excluded) || id:finn-b-I9_HYPTENSPUL_EXNONE	genus.RuminococcaceaeUCG013.id.11370	Inverse variance weighted	8.52341	11	0.665791
BLSFBU	finn-b-I9_HYPTENSPUL_EXNONE	"Hypertension, Pulmonary Arterial" (no controls excluded) || id:finn-b-I9_HYPTENSPUL_EXNONE	family.Rikenellaceae.id.967	MR Egger	15.9099	15	0.388065
BLSFBU	finn-b-I9_HYPTENSPUL_EXNONE	"Hypertension, Pulmonary Arterial" (no controls excluded) || id:finn-b-I9_HYPTENSPUL_EXNONE	family.Rikenellaceae.id.967	Inverse variance weighted	15.9122	16	0.459105
BPW89n	finn-b-I9_HYPTENSPUL_EXNONE	"Hypertension, Pulmonary Arterial" (no controls excluded) || id:finn-b-I9_HYPTENSPUL_EXNONE	order.Verrucomicrobiales.id.4030	MR Egger	10.2731	9	0.328835
BPW89n	finn-b-I9_HYPTENSPUL_EXNONE	"Hypertension, Pulmonary Arterial" (no controls excluded) || id:finn-b-I9_HYPTENSPUL_EXNONE	order.Verrucomicrobiales.id.4030	Inverse variance weighted	10.3439	10	0.410853
Bt0kEx	finn-b-I9_HYPTENSPUL_EXNONE	"Hypertension, Pulmonary Arterial" (no controls excluded) || id:finn-b-I9_HYPTENSPUL_EXNONE	genus.LachnospiraceaeNK4A136group.id.11319	MR Egger	12.5189	13	0.485619
Bt0kEx	finn-b-I9_HYPTENSPUL_EXNONE	"Hypertension, Pulmonary Arterial" (no controls excluded) || id:finn-b-I9_HYPTENSPUL_EXNONE	genus.LachnospiraceaeNK4A136group.id.11319	Inverse variance weighted	12.5592	14	0.561489
Bt1upE	finn-b-I9_HYPTENSPUL_EXNONE	"Hypertension, Pulmonary Arterial" (no controls excluded) || id:finn-b-I9_HYPTENSPUL_EXNONE	family.Rhodospirillaceae.id.2717	MR Egger	7.64544	13	0.865908
Bt1upE	finn-b-I9_HYPTENSPUL_EXNONE	"Hypertension, Pulmonary Arterial" (no controls excluded) || id:finn-b-I9_HYPTENSPUL_EXNONE	family.Rhodospirillaceae.id.2717	Inverse variance weighted	7.86763	14	0.896108
C1xV1V	finn-b-I9_HYPTENSPUL_EXNONE	"Hypertension, Pulmonary Arterial" (no controls excluded) || id:finn-b-I9_HYPTENSPUL_EXNONE	order.Victivallales.id.2254	MR Egger	5.6283	6	0.466088
C1xV1V	finn-b-I9_HYPTENSPUL_EXNONE	"Hypertension, Pulmonary Arterial" (no controls excluded) || id:finn-b-I9_HYPTENSPUL_EXNONE	order.Victivallales.id.2254	Inverse variance weighted	5.70805	7	0.574222
c62fwk	finn-b-I9_HYPTENSPUL_EXNONE	"Hypertension, Pulmonary Arterial" (no controls excluded) || id:finn-b-I9_HYPTENSPUL_EXNONE	genus.Sellimonas.id.14369	MR Egger	7.3115	7	0.397183
c62fwk	finn-b-I9_HYPTENSPUL_EXNONE	"Hypertension, Pulmonary Arterial" (no controls excluded) || id:finn-b-I9_HYPTENSPUL_EXNONE	genus.Sellimonas.id.14369	Inverse variance weighted	10.1221	8	0.256559
cqFLTQ	finn-b-I9_HYPTENSPUL_EXNONE	"Hypertension, Pulmonary Arterial" (no controls excluded) || id:finn-b-I9_HYPTENSPUL_EXNONE	genus.Coprococcus1.id.11301	MR Egger	6.14908	10	0.802586
cqFLTQ	finn-b-I9_HYPTENSPUL_EXNONE	"Hypertension, Pulmonary Arterial" (no controls excluded) || id:finn-b-I9_HYPTENSPUL_EXNONE	genus.Coprococcus1.id.11301	Inverse variance weighted	9.02299	11	0.61977
CUtsMo	finn-b-I9_HYPTENSPUL_EXNONE	"Hypertension, Pulmonary Arterial" (no controls excluded) || id:finn-b-I9_HYPTENSPUL_EXNONE	family.ClostridialesvadinBB60group.id.11286	MR Egger	9.67468	13	0.720296
CUtsMo	finn-b-I9_HYPTENSPUL_EXNONE	"Hypertension, Pulmonary Arterial" (no controls excluded) || id:finn-b-I9_HYPTENSPUL_EXNONE	family.ClostridialesvadinBB60group.id.11286	Inverse variance weighted	9.69935	14	0.783818
CYNr8c	finn-b-I9_HYPTENSPUL_EXNONE	"Hypertension, Pulmonary Arterial" (no controls excluded) || id:finn-b-I9_HYPTENSPUL_EXNONE	order.Actinomycetales.id.420	MR Egger	4.90303	3	0.179037
CYNr8c	finn-b-I9_HYPTENSPUL_EXNONE	"Hypertension, Pulmonary Arterial" (no controls excluded) || id:finn-b-I9_HYPTENSPUL_EXNONE	order.Actinomycetales.id.420	Inverse variance weighted	5.54804	4	0.235539
d9u3Wa	finn-b-I9_HYPTENSPUL_EXNONE	"Hypertension, Pulmonary Arterial" (no controls excluded) || id:finn-b-I9_HYPTENSPUL_EXNONE	family.Lactobacillaceae.id.1836	MR Egger	19.288	6	0.00370384
d9u3Wa	finn-b-I9_HYPTENSPUL_EXNONE	"Hypertension, Pulmonary Arterial" (no controls excluded) || id:finn-b-I9_HYPTENSPUL_EXNONE	family.Lactobacillaceae.id.1836	Inverse variance weighted	19.872	7	0.00585291
dP6VTT	finn-b-I9_HYPTENSPUL_EXNONE	"Hypertension, Pulmonary Arterial" (no controls excluded) || id:finn-b-I9_HYPTENSPUL_EXNONE	class.Alphaproteobacteria.id.2379	MR Egger	1.63293	5	0.897239
dP6VTT	finn-b-I9_HYPTENSPUL_EXNONE	"Hypertension, Pulmonary Arterial" (no controls excluded) || id:finn-b-I9_HYPTENSPUL_EXNONE	class.Alphaproteobacteria.id.2379	Inverse variance weighted	2.35126	6	0.884729
dSCeM7	finn-b-I9_HYPTENSPUL_EXNONE	"Hypertension, Pulmonary Arterial" (no controls excluded) || id:finn-b-I9_HYPTENSPUL_EXNONE	order.Enterobacteriales.id.3468	MR Egger	9.1102	5	0.104749
dSCeM7	finn-b-I9_HYPTENSPUL_EXNONE	"Hypertension, Pulmonary Arterial" (no controls excluded) || id:finn-b-I9_HYPTENSPUL_EXNONE	order.Enterobacteriales.id.3468	Inverse variance weighted	9.32572	6	0.156071
DwGyne	finn-b-I9_HYPTENSPUL_EXNONE	"Hypertension, Pulmonary Arterial" (no controls excluded) || id:finn-b-I9_HYPTENSPUL_EXNONE	family.BacteroidalesS24.7group.id.11173	MR Egger	4.1305	6	0.659022
DwGyne	finn-b-I9_HYPTENSPUL_EXNONE	"Hypertension, Pulmonary Arterial" (no controls excluded) || id:finn-b-I9_HYPTENSPUL_EXNONE	family.BacteroidalesS24.7group.id.11173	Inverse variance weighted	5.14676	7	0.642058
E1ZDX3	finn-b-I9_HYPTENSPUL_EXNONE	"Hypertension, Pulmonary Arterial" (no controls excluded) || id:finn-b-I9_HYPTENSPUL_EXNONE	genus.Oxalobacter.id.2978	MR Egger	4.92453	9	0.840837
E1ZDX3	finn-b-I9_HYPTENSPUL_EXNONE	"Hypertension, Pulmonary Arterial" (no controls excluded) || id:finn-b-I9_HYPTENSPUL_EXNONE	genus.Oxalobacter.id.2978	Inverse variance weighted	6.49653	10	0.771966
e5mJnF	finn-b-I9_HYPTENSPUL_EXNONE	"Hypertension, Pulmonary Arterial" (no controls excluded) || id:finn-b-I9_HYPTENSPUL_EXNONE	genus.Dorea.id.1997	MR Egger	9.5298	8	0.299589
e5mJnF	finn-b-I9_HYPTENSPUL_EXNONE	"Hypertension, Pulmonary Arterial" (no controls excluded) || id:finn-b-I9_HYPTENSPUL_EXNONE	genus.Dorea.id.1997	Inverse variance weighted	10.3902	9	0.319833
ebP4zV	finn-b-I9_HYPTENSPUL_EXNONE	"Hypertension, Pulmonary Arterial" (no controls excluded) || id:finn-b-I9_HYPTENSPUL_EXNONE	genus.Ruminococcus1.id.11373	MR Egger	2.29776	8	0.970496
ebP4zV	finn-b-I9_HYPTENSPUL_EXNONE	"Hypertension, Pulmonary Arterial" (no controls excluded) || id:finn-b-I9_HYPTENSPUL_EXNONE	genus.Ruminococcus1.id.11373	Inverse variance weighted	3.53344	9	0.939358
FcqSNY	finn-b-I9_HYPTENSPUL_EXNONE	"Hypertension, Pulmonary Arterial" (no controls excluded) || id:finn-b-I9_HYPTENSPUL_EXNONE	family.Clostridiaceae1.id.1869	MR Egger	4.64813	8	0.794436
FcqSNY	finn-b-I9_HYPTENSPUL_EXNONE	"Hypertension, Pulmonary Arterial" (no controls excluded) || id:finn-b-I9_HYPTENSPUL_EXNONE	family.Clostridiaceae1.id.1869	Inverse variance weighted	5.02895	9	0.831778
fE3r8h	finn-b-I9_HYPTENSPUL_EXNONE	"Hypertension, Pulmonary Arterial" (no controls excluded) || id:finn-b-I9_HYPTENSPUL_EXNONE	phylum.Verrucomicrobia.id.3982	MR Egger	5.45914	10	0.858476
fE3r8h	finn-b-I9_HYPTENSPUL_EXNONE	"Hypertension, Pulmonary Arterial" (no controls excluded) || id:finn-b-I9_HYPTENSPUL_EXNONE	phylum.Verrucomicrobia.id.3982	Inverse variance weighted	7.15013	11	0.786798
FFi1Rd	finn-b-I9_HYPTENSPUL_EXNONE	"Hypertension, Pulmonary Arterial" (no controls excluded) || id:finn-b-I9_HYPTENSPUL_EXNONE	family.Actinomycetaceae.id.421	MR Egger	4.91817	3	0.177888
FFi1Rd	finn-b-I9_HYPTENSPUL_EXNONE	"Hypertension, Pulmonary Arterial" (no controls excluded) || id:finn-b-I9_HYPTENSPUL_EXNONE	family.Actinomycetaceae.id.421	Inverse variance weighted	5.55383	4	0.235038
FlVBaS	finn-b-I9_HYPTENSPUL_EXNONE	"Hypertension, Pulmonary Arterial" (no controls excluded) || id:finn-b-I9_HYPTENSPUL_EXNONE	order.Erysipelotrichales.id.2148	MR Egger	10.6599	11	0.472181
FlVBaS	finn-b-I9_HYPTENSPUL_EXNONE	"Hypertension, Pulmonary Arterial" (no controls excluded) || id:finn-b-I9_HYPTENSPUL_EXNONE	order.Erysipelotrichales.id.2148	Inverse variance weighted	11.6502	12	0.474165
Fr2Ff4	finn-b-I9_HYPTENSPUL_EXNONE	"Hypertension, Pulmonary Arterial" (no controls excluded) || id:finn-b-I9_HYPTENSPUL_EXNONE	class.Clostridia.id.1859	MR Egger	6.54515	9	0.684358
Fr2Ff4	finn-b-I9_HYPTENSPUL_EXNONE	"Hypertension, Pulmonary Arterial" (no controls excluded) || id:finn-b-I9_HYPTENSPUL_EXNONE	class.Clostridia.id.1859	Inverse variance weighted	7.03166	10	0.722453
FRQYhm	finn-b-I9_HYPTENSPUL_EXNONE	"Hypertension, Pulmonary Arterial" (no controls excluded) || id:finn-b-I9_HYPTENSPUL_EXNONE	class.Gammaproteobacteria.id.3303	MR Egger	3.94387	4	0.413655
FRQYhm	finn-b-I9_HYPTENSPUL_EXNONE	"Hypertension, Pulmonary Arterial" (no controls excluded) || id:finn-b-I9_HYPTENSPUL_EXNONE	class.Gammaproteobacteria.id.3303	Inverse variance weighted	3.98445	5	0.551657
FT7OrH	finn-b-I9_HYPTENSPUL_EXNONE	"Hypertension, Pulmonary Arterial" (no controls excluded) || id:finn-b-I9_HYPTENSPUL_EXNONE	genus.Actinomyces.id.423	MR Egger	3.1518	5	0.676596
FT7OrH	finn-b-I9_HYPTENSPUL_EXNONE	"Hypertension, Pulmonary Arterial" (no controls excluded) || id:finn-b-I9_HYPTENSPUL_EXNONE	genus.Actinomyces.id.423	Inverse variance weighted	3.15367	6	0.789328
FXBXNG	finn-b-I9_HYPTENSPUL_EXNONE	"Hypertension, Pulmonary Arterial" (no controls excluded) || id:finn-b-I9_HYPTENSPUL_EXNONE	family.FamilyXI.id.1936	MR Egger	5.89594	6	0.434948
FXBXNG	finn-b-I9_HYPTENSPUL_EXNONE	"Hypertension, Pulmonary Arterial" (no controls excluded) || id:finn-b-I9_HYPTENSPUL_EXNONE	family.FamilyXI.id.1936	Inverse variance weighted	6.81105	7	0.448815
gkAVOW	finn-b-I9_HYPTENSPUL_EXNONE	"Hypertension, Pulmonary Arterial" (no controls excluded) || id:finn-b-I9_HYPTENSPUL_EXNONE	phylum.Lentisphaerae.id.2238	MR Egger	9.59592	7	0.212651
gkAVOW	finn-b-I9_HYPTENSPUL_EXNONE	"Hypertension, Pulmonary Arterial" (no controls excluded) || id:finn-b-I9_HYPTENSPUL_EXNONE	phylum.Lentisphaerae.id.2238	Inverse variance weighted	9.88988	8	0.27284
GNp2YQ	finn-b-I9_HYPTENSPUL_EXNONE	"Hypertension, Pulmonary Arterial" (no controls excluded) || id:finn-b-I9_HYPTENSPUL_EXNONE	genus..Ruminococcusgauvreauiigroup.id.11342	MR Egger	5.77237	10	0.834012
GNp2YQ	finn-b-I9_HYPTENSPUL_EXNONE	"Hypertension, Pulmonary Arterial" (no controls excluded) || id:finn-b-I9_HYPTENSPUL_EXNONE	genus..Ruminococcusgauvreauiigroup.id.11342	Inverse variance weighted	6.1125	11	0.865753
hUph1f	finn-b-I9_HYPTENSPUL_EXNONE	"Hypertension, Pulmonary Arterial" (no controls excluded) || id:finn-b-I9_HYPTENSPUL_EXNONE	genus.RikenellaceaeRC9gutgroup.id.11191	MR Egger	7.19484	9	0.616842
hUph1f	finn-b-I9_HYPTENSPUL_EXNONE	"Hypertension, Pulmonary Arterial" (no controls excluded) || id:finn-b-I9_HYPTENSPUL_EXNONE	genus.RikenellaceaeRC9gutgroup.id.11191	Inverse variance weighted	10.6665	10	0.384084
I2CEyx	finn-b-I9_HYPTENSPUL_EXNONE	"Hypertension, Pulmonary Arterial" (no controls excluded) || id:finn-b-I9_HYPTENSPUL_EXNONE	genus.Tyzzerella3.id.11335	MR Egger	5.85183	11	0.883065
I2CEyx	finn-b-I9_HYPTENSPUL_EXNONE	"Hypertension, Pulmonary Arterial" (no controls excluded) || id:finn-b-I9_HYPTENSPUL_EXNONE	genus.Tyzzerella3.id.11335	Inverse variance weighted	7.23968	12	0.841376
I5XXsr	finn-b-I9_HYPTENSPUL_EXNONE	"Hypertension, Pulmonary Arterial" (no controls excluded) || id:finn-b-I9_HYPTENSPUL_EXNONE	genus.Prevotella9.id.11183	MR Egger	10.6927	13	0.636543
I5XXsr	finn-b-I9_HYPTENSPUL_EXNONE	"Hypertension, Pulmonary Arterial" (no controls excluded) || id:finn-b-I9_HYPTENSPUL_EXNONE	genus.Prevotella9.id.11183	Inverse variance weighted	11.8423	14	0.618966
iAhkfC	finn-b-I9_HYPTENSPUL_EXNONE	"Hypertension, Pulmonary Arterial" (no controls excluded) || id:finn-b-I9_HYPTENSPUL_EXNONE	genus.Erysipelatoclostridium.id.11381	MR Egger	11.8154	13	0.54284
iAhkfC	finn-b-I9_HYPTENSPUL_EXNONE	"Hypertension, Pulmonary Arterial" (no controls excluded) || id:finn-b-I9_HYPTENSPUL_EXNONE	genus.Erysipelatoclostridium.id.11381	Inverse variance weighted	13.7422	14	0.469086
IgBtIU	finn-b-I9_HYPTENSPUL_EXNONE	"Hypertension, Pulmonary Arterial" (no controls excluded) || id:finn-b-I9_HYPTENSPUL_EXNONE	class.Bacilli.id.1673	MR Egger	21.743	16	0.151684
IgBtIU	finn-b-I9_HYPTENSPUL_EXNONE	"Hypertension, Pulmonary Arterial" (no controls excluded) || id:finn-b-I9_HYPTENSPUL_EXNONE	class.Bacilli.id.1673	Inverse variance weighted	21.7454	17	0.194708
II0qrp	finn-b-I9_HYPTENSPUL_EXNONE	"Hypertension, Pulmonary Arterial" (no controls excluded) || id:finn-b-I9_HYPTENSPUL_EXNONE	phylum.Actinobacteria.id.400	MR Egger	12.1203	13	0.517802
II0qrp	finn-b-I9_HYPTENSPUL_EXNONE	"Hypertension, Pulmonary Arterial" (no controls excluded) || id:finn-b-I9_HYPTENSPUL_EXNONE	phylum.Actinobacteria.id.400	Inverse variance weighted	12.1418	14	0.594915
iMGTCD	finn-b-I9_HYPTENSPUL_EXNONE	"Hypertension, Pulmonary Arterial" (no controls excluded) || id:finn-b-I9_HYPTENSPUL_EXNONE	genus.Ruminiclostridium5.id.11355	MR Egger	10.1841	9	0.335789
iMGTCD	finn-b-I9_HYPTENSPUL_EXNONE	"Hypertension, Pulmonary Arterial" (no controls excluded) || id:finn-b-I9_HYPTENSPUL_EXNONE	genus.Ruminiclostridium5.id.11355	Inverse variance weighted	11.8314	10	0.296502
iwPbIH	finn-b-I9_HYPTENSPUL_EXNONE	"Hypertension, Pulmonary Arterial" (no controls excluded) || id:finn-b-I9_HYPTENSPUL_EXNONE	genus.Ruminiclostridium6.id.11356	MR Egger	7.81354	13	0.855532
iwPbIH	finn-b-I9_HYPTENSPUL_EXNONE	"Hypertension, Pulmonary Arterial" (no controls excluded) || id:finn-b-I9_HYPTENSPUL_EXNONE	genus.Ruminiclostridium6.id.11356	Inverse variance weighted	8.18876	14	0.879262
j0mByI	finn-b-I9_HYPTENSPUL_EXNONE	"Hypertension, Pulmonary Arterial" (no controls excluded) || id:finn-b-I9_HYPTENSPUL_EXNONE	order.NB1n.id.3953	MR Egger	12.3073	11	0.340992
j0mByI	finn-b-I9_HYPTENSPUL_EXNONE	"Hypertension, Pulmonary Arterial" (no controls excluded) || id:finn-b-I9_HYPTENSPUL_EXNONE	order.NB1n.id.3953	Inverse variance weighted	13.3931	12	0.341128
j4g0ZV	finn-b-I9_HYPTENSPUL_EXNONE	"Hypertension, Pulmonary Arterial" (no controls excluded) || id:finn-b-I9_HYPTENSPUL_EXNONE	genus.CandidatusSoleaferrea.id.11350	MR Egger	9.33417	8	0.314895
j4g0ZV	finn-b-I9_HYPTENSPUL_EXNONE	"Hypertension, Pulmonary Arterial" (no controls excluded) || id:finn-b-I9_HYPTENSPUL_EXNONE	genus.CandidatusSoleaferrea.id.11350	Inverse variance weighted	15.1174	9	0.0877603
j87dXS	finn-b-I9_HYPTENSPUL_EXNONE	"Hypertension, Pulmonary Arterial" (no controls excluded) || id:finn-b-I9_HYPTENSPUL_EXNONE	genus.Eisenbergiella.id.11304	MR Egger	4.2154	9	0.896672
j87dXS	finn-b-I9_HYPTENSPUL_EXNONE	"Hypertension, Pulmonary Arterial" (no controls excluded) || id:finn-b-I9_HYPTENSPUL_EXNONE	genus.Eisenbergiella.id.11304	Inverse variance weighted	5.01167	10	0.890397
jfZByg	finn-b-I9_HYPTENSPUL_EXNONE	"Hypertension, Pulmonary Arterial" (no controls excluded) || id:finn-b-I9_HYPTENSPUL_EXNONE	order.Lactobacillales.id.1800	MR Egger	24.5884	13	0.0261292
jfZByg	finn-b-I9_HYPTENSPUL_EXNONE	"Hypertension, Pulmonary Arterial" (no controls excluded) || id:finn-b-I9_HYPTENSPUL_EXNONE	order.Lactobacillales.id.1800	Inverse variance weighted	25.5227	14	0.0297444
JHChB7	finn-b-I9_HYPTENSPUL_EXNONE	"Hypertension, Pulmonary Arterial" (no controls excluded) || id:finn-b-I9_HYPTENSPUL_EXNONE	genus.Adlercreutzia.id.812	MR Egger	2.87727	6	0.824085
JHChB7	finn-b-I9_HYPTENSPUL_EXNONE	"Hypertension, Pulmonary Arterial" (no controls excluded) || id:finn-b-I9_HYPTENSPUL_EXNONE	genus.Adlercreutzia.id.812	Inverse variance weighted	3.44646	7	0.840863
jHia6Z	finn-b-I9_HYPTENSPUL_EXNONE	"Hypertension, Pulmonary Arterial" (no controls excluded) || id:finn-b-I9_HYPTENSPUL_EXNONE	order.Pasteurellales.id.3688	MR Egger	9.71749	12	0.64073
jHia6Z	finn-b-I9_HYPTENSPUL_EXNONE	"Hypertension, Pulmonary Arterial" (no controls excluded) || id:finn-b-I9_HYPTENSPUL_EXNONE	order.Pasteurellales.id.3688	Inverse variance weighted	9.99394	13	0.69443
jJC3Fm	finn-b-I9_HYPTENSPUL_EXNONE	"Hypertension, Pulmonary Arterial" (no controls excluded) || id:finn-b-I9_HYPTENSPUL_EXNONE	genus.Enterorhabdus.id.820	MR Egger	3.05508	4	0.548651
jJC3Fm	finn-b-I9_HYPTENSPUL_EXNONE	"Hypertension, Pulmonary Arterial" (no controls excluded) || id:finn-b-I9_HYPTENSPUL_EXNONE	genus.Enterorhabdus.id.820	Inverse variance weighted	3.05655	5	0.691268
jUcEpg	finn-b-I9_HYPTENSPUL_EXNONE	"Hypertension, Pulmonary Arterial" (no controls excluded) || id:finn-b-I9_HYPTENSPUL_EXNONE	genus.Butyricimonas.id.945	MR Egger	6.83156	11	0.812556
jUcEpg	finn-b-I9_HYPTENSPUL_EXNONE	"Hypertension, Pulmonary Arterial" (no controls excluded) || id:finn-b-I9_HYPTENSPUL_EXNONE	genus.Butyricimonas.id.945	Inverse variance weighted	6.96521	12	0.859904
kjA5PB	finn-b-I9_HYPTENSPUL_EXNONE	"Hypertension, Pulmonary Arterial" (no controls excluded) || id:finn-b-I9_HYPTENSPUL_EXNONE	genus.RuminococcaceaeUCG010.id.11367	MR Egger	0.839384	4	0.933091
kjA5PB	finn-b-I9_HYPTENSPUL_EXNONE	"Hypertension, Pulmonary Arterial" (no controls excluded) || id:finn-b-I9_HYPTENSPUL_EXNONE	genus.RuminococcaceaeUCG010.id.11367	Inverse variance weighted	0.958142	5	0.965871
kodRd1	finn-b-I9_HYPTENSPUL_EXNONE	"Hypertension, Pulmonary Arterial" (no controls excluded) || id:finn-b-I9_HYPTENSPUL_EXNONE	family.Defluviitaleaceae.id.1924	MR Egger	5.73882	9	0.765747
kodRd1	finn-b-I9_HYPTENSPUL_EXNONE	"Hypertension, Pulmonary Arterial" (no controls excluded) || id:finn-b-I9_HYPTENSPUL_EXNONE	family.Defluviitaleaceae.id.1924	Inverse variance weighted	8.94148	10	0.537666
LCZ8yH	finn-b-I9_HYPTENSPUL_EXNONE	"Hypertension, Pulmonary Arterial" (no controls excluded) || id:finn-b-I9_HYPTENSPUL_EXNONE	genus.Prevotella7.id.11182	MR Egger	3.52056	9	0.94005
LCZ8yH	finn-b-I9_HYPTENSPUL_EXNONE	"Hypertension, Pulmonary Arterial" (no controls excluded) || id:finn-b-I9_HYPTENSPUL_EXNONE	genus.Prevotella7.id.11182	Inverse variance weighted	3.86009	10	0.953438
lJcL8y	finn-b-I9_HYPTENSPUL_EXNONE	"Hypertension, Pulmonary Arterial" (no controls excluded) || id:finn-b-I9_HYPTENSPUL_EXNONE	genus.RuminococcaceaeUCG003.id.11361	MR Egger	8.85757	10	0.545672
lJcL8y	finn-b-I9_HYPTENSPUL_EXNONE	"Hypertension, Pulmonary Arterial" (no controls excluded) || id:finn-b-I9_HYPTENSPUL_EXNONE	genus.RuminococcaceaeUCG003.id.11361	Inverse variance weighted	11.0758	11	0.436932
LKYg6S	finn-b-I9_HYPTENSPUL_EXNONE	"Hypertension, Pulmonary Arterial" (no controls excluded) || id:finn-b-I9_HYPTENSPUL_EXNONE	genus.Terrisporobacter.id.11348	MR Egger	1.59719	3	0.660028
LKYg6S	finn-b-I9_HYPTENSPUL_EXNONE	"Hypertension, Pulmonary Arterial" (no controls excluded) || id:finn-b-I9_HYPTENSPUL_EXNONE	genus.Terrisporobacter.id.11348	Inverse variance weighted	1.70684	4	0.789474
LRKdIa	finn-b-I9_HYPTENSPUL_EXNONE	"Hypertension, Pulmonary Arterial" (no controls excluded) || id:finn-b-I9_HYPTENSPUL_EXNONE	family.Bifidobacteriaceae.id.433	MR Egger	9.74087	10	0.463514
LRKdIa	finn-b-I9_HYPTENSPUL_EXNONE	"Hypertension, Pulmonary Arterial" (no controls excluded) || id:finn-b-I9_HYPTENSPUL_EXNONE	family.Bifidobacteriaceae.id.433	Inverse variance weighted	9.7414	11	0.553787
m0ByAU	finn-b-I9_HYPTENSPUL_EXNONE	"Hypertension, Pulmonary Arterial" (no controls excluded) || id:finn-b-I9_HYPTENSPUL_EXNONE	order.Desulfovibrionales.id.3156	MR Egger	11.3907	10	0.327903
m0ByAU	finn-b-I9_HYPTENSPUL_EXNONE	"Hypertension, Pulmonary Arterial" (no controls excluded) || id:finn-b-I9_HYPTENSPUL_EXNONE	order.Desulfovibrionales.id.3156	Inverse variance weighted	12.8665	11	0.302137
m9LXEq	finn-b-I9_HYPTENSPUL_EXNONE	"Hypertension, Pulmonary Arterial" (no controls excluded) || id:finn-b-I9_HYPTENSPUL_EXNONE	family.Enterobacteriaceae.id.3469	MR Egger	9.1102	5	0.104749
m9LXEq	finn-b-I9_HYPTENSPUL_EXNONE	"Hypertension, Pulmonary Arterial" (no controls excluded) || id:finn-b-I9_HYPTENSPUL_EXNONE	family.Enterobacteriaceae.id.3469	Inverse variance weighted	9.32572	6	0.156071
MBOR7Y	finn-b-I9_HYPTENSPUL_EXNONE	"Hypertension, Pulmonary Arterial" (no controls excluded) || id:finn-b-I9_HYPTENSPUL_EXNONE	family.Coriobacteriaceae.id.811	MR Egger	11.1064	11	0.434392
MBOR7Y	finn-b-I9_HYPTENSPUL_EXNONE	"Hypertension, Pulmonary Arterial" (no controls excluded) || id:finn-b-I9_HYPTENSPUL_EXNONE	family.Coriobacteriaceae.id.811	Inverse variance weighted	11.4583	12	0.490107
MpL626	finn-b-I9_HYPTENSPUL_EXNONE	"Hypertension, Pulmonary Arterial" (no controls excluded) || id:finn-b-I9_HYPTENSPUL_EXNONE	genus.Lachnoclostridium.id.11308	MR Egger	12.0598	11	0.359162
MpL626	finn-b-I9_HYPTENSPUL_EXNONE	"Hypertension, Pulmonary Arterial" (no controls excluded) || id:finn-b-I9_HYPTENSPUL_EXNONE	genus.Lachnoclostridium.id.11308	Inverse variance weighted	12.636	12	0.396046
Msb4zz	finn-b-I9_HYPTENSPUL_EXNONE	"Hypertension, Pulmonary Arterial" (no controls excluded) || id:finn-b-I9_HYPTENSPUL_EXNONE	class.Melainabacteria.id.1589	MR Egger	9.41899	8	0.308192
Msb4zz	finn-b-I9_HYPTENSPUL_EXNONE	"Hypertension, Pulmonary Arterial" (no controls excluded) || id:finn-b-I9_HYPTENSPUL_EXNONE	class.Melainabacteria.id.1589	Inverse variance weighted	9.46662	9	0.395361
MXS84H	finn-b-I9_HYPTENSPUL_EXNONE	"Hypertension, Pulmonary Arterial" (no controls excluded) || id:finn-b-I9_HYPTENSPUL_EXNONE	class.Negativicutes.id.2164	MR Egger	10.2851	10	0.415846
MXS84H	finn-b-I9_HYPTENSPUL_EXNONE	"Hypertension, Pulmonary Arterial" (no controls excluded) || id:finn-b-I9_HYPTENSPUL_EXNONE	class.Negativicutes.id.2164	Inverse variance weighted	10.9471	11	0.447703
mz9jd0	finn-b-I9_HYPTENSPUL_EXNONE	"Hypertension, Pulmonary Arterial" (no controls excluded) || id:finn-b-I9_HYPTENSPUL_EXNONE	genus.Barnesiella.id.944	MR Egger	16.2869	11	0.130811
mz9jd0	finn-b-I9_HYPTENSPUL_EXNONE	"Hypertension, Pulmonary Arterial" (no controls excluded) || id:finn-b-I9_HYPTENSPUL_EXNONE	genus.Barnesiella.id.944	Inverse variance weighted	20.1622	12	0.0640786
n3j0op	finn-b-I9_HYPTENSPUL_EXNONE	"Hypertension, Pulmonary Arterial" (no controls excluded) || id:finn-b-I9_HYPTENSPUL_EXNONE	class.Deltaproteobacteria.id.3087	MR Egger	12.6928	11	0.31388
n3j0op	finn-b-I9_HYPTENSPUL_EXNONE	"Hypertension, Pulmonary Arterial" (no controls excluded) || id:finn-b-I9_HYPTENSPUL_EXNONE	class.Deltaproteobacteria.id.3087	Inverse variance weighted	13.8329	12	0.311504
nFlAu5	finn-b-I9_HYPTENSPUL_EXNONE	"Hypertension, Pulmonary Arterial" (no controls excluded) || id:finn-b-I9_HYPTENSPUL_EXNONE	family.Lachnospiraceae.id.1987	MR Egger	18.6358	14	0.179338
nFlAu5	finn-b-I9_HYPTENSPUL_EXNONE	"Hypertension, Pulmonary Arterial" (no controls excluded) || id:finn-b-I9_HYPTENSPUL_EXNONE	family.Lachnospiraceae.id.1987	Inverse variance weighted	18.6734	15	0.228915
nIesEv	finn-b-I9_HYPTENSPUL_EXNONE	"Hypertension, Pulmonary Arterial" (no controls excluded) || id:finn-b-I9_HYPTENSPUL_EXNONE	genus.Peptococcus.id.2037	MR Egger	10.6769	10	0.383241
nIesEv	finn-b-I9_HYPTENSPUL_EXNONE	"Hypertension, Pulmonary Arterial" (no controls excluded) || id:finn-b-I9_HYPTENSPUL_EXNONE	genus.Peptococcus.id.2037	Inverse variance weighted	12.7349	11	0.311006
NKNDGp	finn-b-I9_HYPTENSPUL_EXNONE	"Hypertension, Pulmonary Arterial" (no controls excluded) || id:finn-b-I9_HYPTENSPUL_EXNONE	order.Methanobacteriales.id.120	MR Egger	8.00266	8	0.433211
NKNDGp	finn-b-I9_HYPTENSPUL_EXNONE	"Hypertension, Pulmonary Arterial" (no controls excluded) || id:finn-b-I9_HYPTENSPUL_EXNONE	order.Methanobacteriales.id.120	Inverse variance weighted	8.44127	9	0.49036
nnD7ru	finn-b-I9_HYPTENSPUL_EXNONE	"Hypertension, Pulmonary Arterial" (no controls excluded) || id:finn-b-I9_HYPTENSPUL_EXNONE	genus..Eubacteriumoxidoreducensgroup.id.11339	MR Egger	8.06453	3	0.0446967
nnD7ru	finn-b-I9_HYPTENSPUL_EXNONE	"Hypertension, Pulmonary Arterial" (no controls excluded) || id:finn-b-I9_HYPTENSPUL_EXNONE	genus..Eubacteriumoxidoreducensgroup.id.11339	Inverse variance weighted	8.18898	4	0.0848958
NqdTjG	finn-b-I9_HYPTENSPUL_EXNONE	"Hypertension, Pulmonary Arterial" (no controls excluded) || id:finn-b-I9_HYPTENSPUL_EXNONE	genus.FamilyXIIIAD3011group.id.11293	MR Egger	13.0797	11	0.28815
NqdTjG	finn-b-I9_HYPTENSPUL_EXNONE	"Hypertension, Pulmonary Arterial" (no controls excluded) || id:finn-b-I9_HYPTENSPUL_EXNONE	genus.FamilyXIIIAD3011group.id.11293	Inverse variance weighted	13.6016	12	0.326871
nQHoYD	finn-b-I9_HYPTENSPUL_EXNONE	"Hypertension, Pulmonary Arterial" (no controls excluded) || id:finn-b-I9_HYPTENSPUL_EXNONE	class.Lentisphaeria.id.2250	MR Egger	5.6283	6	0.466088
nQHoYD	finn-b-I9_HYPTENSPUL_EXNONE	"Hypertension, Pulmonary Arterial" (no controls excluded) || id:finn-b-I9_HYPTENSPUL_EXNONE	class.Lentisphaeria.id.2250	Inverse variance weighted	5.70805	7	0.574222
nRNBx9	finn-b-I9_HYPTENSPUL_EXNONE	"Hypertension, Pulmonary Arterial" (no controls excluded) || id:finn-b-I9_HYPTENSPUL_EXNONE	class.Mollicutes.id.3920	MR Egger	6.7134	10	0.752196
nRNBx9	finn-b-I9_HYPTENSPUL_EXNONE	"Hypertension, Pulmonary Arterial" (no controls excluded) || id:finn-b-I9_HYPTENSPUL_EXNONE	class.Mollicutes.id.3920	Inverse variance weighted	6.71444	11	0.821715
O0n2Pz	finn-b-I9_HYPTENSPUL_EXNONE	"Hypertension, Pulmonary Arterial" (no controls excluded) || id:finn-b-I9_HYPTENSPUL_EXNONE	family.Bacteroidaceae.id.917	MR Egger	7.65752	7	0.36376
O0n2Pz	finn-b-I9_HYPTENSPUL_EXNONE	"Hypertension, Pulmonary Arterial" (no controls excluded) || id:finn-b-I9_HYPTENSPUL_EXNONE	family.Bacteroidaceae.id.917	Inverse variance weighted	9.98076	8	0.266379
obtxsV	finn-b-I9_HYPTENSPUL_EXNONE	"Hypertension, Pulmonary Arterial" (no controls excluded) || id:finn-b-I9_HYPTENSPUL_EXNONE	family.Veillonellaceae.id.2172	MR Egger	9.91827	17	0.907003
obtxsV	finn-b-I9_HYPTENSPUL_EXNONE	"Hypertension, Pulmonary Arterial" (no controls excluded) || id:finn-b-I9_HYPTENSPUL_EXNONE	family.Veillonellaceae.id.2172	Inverse variance weighted	10.003	18	0.931807
oChqj7	finn-b-I9_HYPTENSPUL_EXNONE	"Hypertension, Pulmonary Arterial" (no controls excluded) || id:finn-b-I9_HYPTENSPUL_EXNONE	phylum.Bacteroidetes.id.905	MR Egger	10.9443	9	0.279548
oChqj7	finn-b-I9_HYPTENSPUL_EXNONE	"Hypertension, Pulmonary Arterial" (no controls excluded) || id:finn-b-I9_HYPTENSPUL_EXNONE	phylum.Bacteroidetes.id.905	Inverse variance weighted	15.6795	10	0.109181
oGD8An	finn-b-I9_HYPTENSPUL_EXNONE	"Hypertension, Pulmonary Arterial" (no controls excluded) || id:finn-b-I9_HYPTENSPUL_EXNONE	order.Coriobacteriales.id.810	MR Egger	11.1064	11	0.434392
oGD8An	finn-b-I9_HYPTENSPUL_EXNONE	"Hypertension, Pulmonary Arterial" (no controls excluded) || id:finn-b-I9_HYPTENSPUL_EXNONE	order.Coriobacteriales.id.810	Inverse variance weighted	11.4583	12	0.490107
OhSZ6N	finn-b-I9_HYPTENSPUL_EXNONE	"Hypertension, Pulmonary Arterial" (no controls excluded) || id:finn-b-I9_HYPTENSPUL_EXNONE	genus.RuminococcaceaeUCG002.id.11360	MR Egger	22.7297	20	0.30226
OhSZ6N	finn-b-I9_HYPTENSPUL_EXNONE	"Hypertension, Pulmonary Arterial" (no controls excluded) || id:finn-b-I9_HYPTENSPUL_EXNONE	genus.RuminococcaceaeUCG002.id.11360	Inverse variance weighted	23.0061	21	0.343654
olDlSu	finn-b-I9_HYPTENSPUL_EXNONE	"Hypertension, Pulmonary Arterial" (no controls excluded) || id:finn-b-I9_HYPTENSPUL_EXNONE	genus..Eubacteriumnodatumgroup.id.11297	MR Egger	10.374	9	0.321068
olDlSu	finn-b-I9_HYPTENSPUL_EXNONE	"Hypertension, Pulmonary Arterial" (no controls excluded) || id:finn-b-I9_HYPTENSPUL_EXNONE	genus..Eubacteriumnodatumgroup.id.11297	Inverse variance weighted	10.7965	10	0.373588
OtCSo3	finn-b-I9_HYPTENSPUL_EXNONE	"Hypertension, Pulmonary Arterial" (no controls excluded) || id:finn-b-I9_HYPTENSPUL_EXNONE	genus.Alloprevotella.id.961	MR Egger	0.981885	4	0.91253
OtCSo3	finn-b-I9_HYPTENSPUL_EXNONE	"Hypertension, Pulmonary Arterial" (no controls excluded) || id:finn-b-I9_HYPTENSPUL_EXNONE	genus.Alloprevotella.id.961	Inverse variance weighted	1.21763	5	0.943175
oU56W6	finn-b-I9_HYPTENSPUL_EXNONE	"Hypertension, Pulmonary Arterial" (no controls excluded) || id:finn-b-I9_HYPTENSPUL_EXNONE	family.Peptostreptococcaceae.id.2042	MR Egger	5.46435	11	0.906613
oU56W6	finn-b-I9_HYPTENSPUL_EXNONE	"Hypertension, Pulmonary Arterial" (no controls excluded) || id:finn-b-I9_HYPTENSPUL_EXNONE	family.Peptostreptococcaceae.id.2042	Inverse variance weighted	5.46435	12	0.940647
Oxkiqb	finn-b-I9_HYPTENSPUL_EXNONE	"Hypertension, Pulmonary Arterial" (no controls excluded) || id:finn-b-I9_HYPTENSPUL_EXNONE	order.Clostridiales.id.1863	MR Egger	9.41127	10	0.493567
Oxkiqb	finn-b-I9_HYPTENSPUL_EXNONE	"Hypertension, Pulmonary Arterial" (no controls excluded) || id:finn-b-I9_HYPTENSPUL_EXNONE	order.Clostridiales.id.1863	Inverse variance weighted	9.47489	11	0.578145
P9709V	finn-b-I9_HYPTENSPUL_EXNONE	"Hypertension, Pulmonary Arterial" (no controls excluded) || id:finn-b-I9_HYPTENSPUL_EXNONE	genus..Eubacteriumhalliigroup.id.11338	MR Egger	11.3906	14	0.655112
P9709V	finn-b-I9_HYPTENSPUL_EXNONE	"Hypertension, Pulmonary Arterial" (no controls excluded) || id:finn-b-I9_HYPTENSPUL_EXNONE	genus..Eubacteriumhalliigroup.id.11338	Inverse variance weighted	11.5902	15	0.709746
PcT6eJ	finn-b-I9_HYPTENSPUL_EXNONE	"Hypertension, Pulmonary Arterial" (no controls excluded) || id:finn-b-I9_HYPTENSPUL_EXNONE	phylum.Cyanobacteria.id.1500	MR Egger	1.70951	6	0.944384
PcT6eJ	finn-b-I9_HYPTENSPUL_EXNONE	"Hypertension, Pulmonary Arterial" (no controls excluded) || id:finn-b-I9_HYPTENSPUL_EXNONE	phylum.Cyanobacteria.id.1500	Inverse variance weighted	1.72355	7	0.973548
pCXx5P	finn-b-I9_HYPTENSPUL_EXNONE	"Hypertension, Pulmonary Arterial" (no controls excluded) || id:finn-b-I9_HYPTENSPUL_EXNONE	genus.Phascolarctobacterium.id.2168	MR Egger	5.32129	7	0.620817
pCXx5P	finn-b-I9_HYPTENSPUL_EXNONE	"Hypertension, Pulmonary Arterial" (no controls excluded) || id:finn-b-I9_HYPTENSPUL_EXNONE	genus.Phascolarctobacterium.id.2168	Inverse variance weighted	6.0378	8	0.642998
PGlGHi	finn-b-I9_HYPTENSPUL_EXNONE	"Hypertension, Pulmonary Arterial" (no controls excluded) || id:finn-b-I9_HYPTENSPUL_EXNONE	genus.LachnospiraceaeUCG008.id.11328	MR Egger	4.40034	9	0.883146
PGlGHi	finn-b-I9_HYPTENSPUL_EXNONE	"Hypertension, Pulmonary Arterial" (no controls excluded) || id:finn-b-I9_HYPTENSPUL_EXNONE	genus.LachnospiraceaeUCG008.id.11328	Inverse variance weighted	7.41695	10	0.685583
pXAgfu	finn-b-I9_HYPTENSPUL_EXNONE	"Hypertension, Pulmonary Arterial" (no controls excluded) || id:finn-b-I9_HYPTENSPUL_EXNONE	family.Acidaminococcaceae.id.2166	MR Egger	2.22047	5	0.817874
pXAgfu	finn-b-I9_HYPTENSPUL_EXNONE	"Hypertension, Pulmonary Arterial" (no controls excluded) || id:finn-b-I9_HYPTENSPUL_EXNONE	family.Acidaminococcaceae.id.2166	Inverse variance weighted	2.88142	6	0.823576
q1bO5E	finn-b-I9_HYPTENSPUL_EXNONE	"Hypertension, Pulmonary Arterial" (no controls excluded) || id:finn-b-I9_HYPTENSPUL_EXNONE	genus.Lactobacillus.id.1837	MR Egger	11.6796	7	0.111599
q1bO5E	finn-b-I9_HYPTENSPUL_EXNONE	"Hypertension, Pulmonary Arterial" (no controls excluded) || id:finn-b-I9_HYPTENSPUL_EXNONE	genus.Lactobacillus.id.1837	Inverse variance weighted	12.1749	8	0.143568
Q3dvBY	finn-b-I9_HYPTENSPUL_EXNONE	"Hypertension, Pulmonary Arterial" (no controls excluded) || id:finn-b-I9_HYPTENSPUL_EXNONE	genus.Methanobrevibacter.id.123	MR Egger	1.13738	4	0.888297
Q3dvBY	finn-b-I9_HYPTENSPUL_EXNONE	"Hypertension, Pulmonary Arterial" (no controls excluded) || id:finn-b-I9_HYPTENSPUL_EXNONE	genus.Methanobrevibacter.id.123	Inverse variance weighted	1.40621	5	0.923632
Q46NVk	finn-b-I9_HYPTENSPUL_EXNONE	"Hypertension, Pulmonary Arterial" (no controls excluded) || id:finn-b-I9_HYPTENSPUL_EXNONE	genus.Intestinibacter.id.11345	MR Egger	7.94007	13	0.847483
Q46NVk	finn-b-I9_HYPTENSPUL_EXNONE	"Hypertension, Pulmonary Arterial" (no controls excluded) || id:finn-b-I9_HYPTENSPUL_EXNONE	genus.Intestinibacter.id.11345	Inverse variance weighted	8.11411	14	0.883297
qE3Gq8	finn-b-I9_HYPTENSPUL_EXNONE	"Hypertension, Pulmonary Arterial" (no controls excluded) || id:finn-b-I9_HYPTENSPUL_EXNONE	genus..Ruminococcustorquesgroup.id.14377	MR Egger	3.73097	7	0.81019
qE3Gq8	finn-b-I9_HYPTENSPUL_EXNONE	"Hypertension, Pulmonary Arterial" (no controls excluded) || id:finn-b-I9_HYPTENSPUL_EXNONE	genus..Ruminococcustorquesgroup.id.14377	Inverse variance weighted	6.34625	8	0.608507
qENAoR	finn-b-I9_HYPTENSPUL_EXNONE	"Hypertension, Pulmonary Arterial" (no controls excluded) || id:finn-b-I9_HYPTENSPUL_EXNONE	genus.Victivallis.id.2256	MR Egger	5.00589	8	0.756946
qENAoR	finn-b-I9_HYPTENSPUL_EXNONE	"Hypertension, Pulmonary Arterial" (no controls excluded) || id:finn-b-I9_HYPTENSPUL_EXNONE	genus.Victivallis.id.2256	Inverse variance weighted	6.0643	9	0.733466
QGrGNV	finn-b-I9_HYPTENSPUL_EXNONE	"Hypertension, Pulmonary Arterial" (no controls excluded) || id:finn-b-I9_HYPTENSPUL_EXNONE	genus.Haemophilus.id.3698	MR Egger	4.717	7	0.694453
QGrGNV	finn-b-I9_HYPTENSPUL_EXNONE	"Hypertension, Pulmonary Arterial" (no controls excluded) || id:finn-b-I9_HYPTENSPUL_EXNONE	genus.Haemophilus.id.3698	Inverse variance weighted	5.11773	8	0.744922
qiWbrh	finn-b-I9_HYPTENSPUL_EXNONE	"Hypertension, Pulmonary Arterial" (no controls excluded) || id:finn-b-I9_HYPTENSPUL_EXNONE	order.Selenomonadales.id.2165	MR Egger	10.2851	10	0.415846
qiWbrh	finn-b-I9_HYPTENSPUL_EXNONE	"Hypertension, Pulmonary Arterial" (no controls excluded) || id:finn-b-I9_HYPTENSPUL_EXNONE	order.Selenomonadales.id.2165	Inverse variance weighted	10.9471	11	0.447703
QjakFr	finn-b-I9_HYPTENSPUL_EXNONE	"Hypertension, Pulmonary Arterial" (no controls excluded) || id:finn-b-I9_HYPTENSPUL_EXNONE	genus.LachnospiraceaeFCS020group.id.11314	MR Egger	7.11768	10	0.71429
QjakFr	finn-b-I9_HYPTENSPUL_EXNONE	"Hypertension, Pulmonary Arterial" (no controls excluded) || id:finn-b-I9_HYPTENSPUL_EXNONE	genus.LachnospiraceaeFCS020group.id.11314	Inverse variance weighted	12.3886	11	0.335156
Qyd7XB	finn-b-I9_HYPTENSPUL_EXNONE	"Hypertension, Pulmonary Arterial" (no controls excluded) || id:finn-b-I9_HYPTENSPUL_EXNONE	genus..Eubacteriumxylanophilumgroup.id.14375	MR Egger	6.40911	7	0.492871
Qyd7XB	finn-b-I9_HYPTENSPUL_EXNONE	"Hypertension, Pulmonary Arterial" (no controls excluded) || id:finn-b-I9_HYPTENSPUL_EXNONE	genus..Eubacteriumxylanophilumgroup.id.14375	Inverse variance weighted	7.43965	8	0.490023
R6RQXL	finn-b-I9_HYPTENSPUL_EXNONE	"Hypertension, Pulmonary Arterial" (no controls excluded) || id:finn-b-I9_HYPTENSPUL_EXNONE	genus..Ruminococcusgnavusgroup.id.14376	MR Egger	10.6056	10	0.389061
R6RQXL	finn-b-I9_HYPTENSPUL_EXNONE	"Hypertension, Pulmonary Arterial" (no controls excluded) || id:finn-b-I9_HYPTENSPUL_EXNONE	genus..Ruminococcusgnavusgroup.id.14376	Inverse variance weighted	11.3978	11	0.410567
R7oLoV	finn-b-I9_HYPTENSPUL_EXNONE	"Hypertension, Pulmonary Arterial" (no controls excluded) || id:finn-b-I9_HYPTENSPUL_EXNONE	genus.RuminococcaceaeUCG011.id.11368	MR Egger	8.52996	6	0.201789
[truncated: 115 more rows]

## Sheet: leaveone
exposure	outcome	id.exposure	id.outcome	under0.05	c_p	c_SNP
[truncated: 196 more rows]
