# Supplementary material for: Genetic association and bidirectional Mendelian randomization for causality between gut microbiota and six lung diseases
Source: Front Med (Lausanne). 2023 Dec 15;10:1279239. doi: 10.3389/fmed.2023.1279239 (PMC10756341; doi:10.3389/fmed.2023.1279239)
Supplement: Supplementary file 7 [file Table_7.XLSX]

## Sheet: main
id.exposure	id.outcome	outcome	exposure	method	nsnp	b	se	pval	p_BH	lo_ci	up_ci	or	or_lci95	or_uci95	estimate
0aMbT3	ukb-b-13405	Forced expiratory volume in 1-second (FEV1), predicted percentage || id:ukb-b-13405	genus.Eggerthella.id.819	MR Egger	11	0.140287	0.0562459	0.0341871		0.030045	0.250529	1.1506	1.0305	1.2847	1.151 (1.031-1.285)
0aMbT3	ukb-b-13405	Forced expiratory volume in 1-second (FEV1), predicted percentage || id:ukb-b-13405	genus.Eggerthella.id.819	Weighted median	11	-0.0284651	0.0181849	0.117509		-0.0641075	0.00717732	0.971936	0.937904	1.0072	0.972 (0.938-1.007)
0aMbT3	ukb-b-13405	Forced expiratory volume in 1-second (FEV1), predicted percentage || id:ukb-b-13405	genus.Eggerthella.id.819	Inverse variance weighted (fixed effects)	11	-0.0104455	0.011766	0.374662	0.701623	-0.0335068	0.0126158	0.989609	0.967048	1.0127	0.99 (0.967-1.013)
0aMbT3	ukb-b-13405	Forced expiratory volume in 1-second (FEV1), predicted percentage || id:ukb-b-13405	genus.Eggerthella.id.819	Simple mode	11	-0.0351705	0.0293555	0.258507		-0.0927073	0.0223663	0.965441	0.91146	1.02262	0.965 (0.911-1.023)
0aMbT3	ukb-b-13405	Forced expiratory volume in 1-second (FEV1), predicted percentage || id:ukb-b-13405	genus.Eggerthella.id.819	Weighted mode	11	-0.0346837	0.0292826	0.263624		-0.0920776	0.0227102	0.965911	0.912034	1.02297	0.966 (0.912-1.023)
0heWA4	ukb-b-13405	Forced expiratory volume in 1-second (FEV1), predicted percentage || id:ukb-b-13405	genus.Lactococcus.id.1851	MR Egger	9	0.0999784	0.0700672	0.196656		-0.0373533	0.23731	1.10515	0.963336	1.26783	1.105 (0.963-1.268)
0heWA4	ukb-b-13405	Forced expiratory volume in 1-second (FEV1), predicted percentage || id:ukb-b-13405	genus.Lactococcus.id.1851	Weighted median	9	-0.0358875	0.0163087	0.0277702		-0.0678525	-0.00392253	0.964749	0.934398	0.996085	0.965 (0.934-0.996)
0heWA4	ukb-b-13405	Forced expiratory volume in 1-second (FEV1), predicted percentage || id:ukb-b-13405	genus.Lactococcus.id.1851	Inverse variance weighted (multiplicative random effects)	9	-0.033212	0.0183515	0.0703315	0.677234	-0.069181	0.00275695	0.967333	0.933158	1.00276	0.967 (0.933-1.003)
0heWA4	ukb-b-13405	Forced expiratory volume in 1-second (FEV1), predicted percentage || id:ukb-b-13405	genus.Lactococcus.id.1851	Simple mode	9	-0.0348091	0.023431	0.175689		-0.0807338	0.0111156	0.96579	0.922439	1.01118	0.966 (0.922-1.011)
0heWA4	ukb-b-13405	Forced expiratory volume in 1-second (FEV1), predicted percentage || id:ukb-b-13405	genus.Lactococcus.id.1851	Weighted mode	9	-0.0326761	0.0219848	0.175507		-0.0757662	0.010414	0.967852	0.927033	1.01047	0.968 (0.927-1.01)
0lsDJy	ukb-b-13405	Forced expiratory volume in 1-second (FEV1), predicted percentage || id:ukb-b-13405	genus.DefluviitaleaceaeUCG011.id.11287	MR Egger	9	-0.0545828	0.055087	0.354767		-0.162553	0.0533877	0.94688	0.849971	1.05484	0.947 (0.85-1.055)
0lsDJy	ukb-b-13405	Forced expiratory volume in 1-second (FEV1), predicted percentage || id:ukb-b-13405	genus.DefluviitaleaceaeUCG011.id.11287	Weighted median	9	-0.0114578	0.0215539	0.595012		-0.0537034	0.0307879	0.988608	0.947713	1.03127	0.989 (0.948-1.031)
0lsDJy	ukb-b-13405	Forced expiratory volume in 1-second (FEV1), predicted percentage || id:ukb-b-13405	genus.DefluviitaleaceaeUCG011.id.11287	Inverse variance weighted (fixed effects)	9	-0.0148253	0.015216	0.329895	0.701623	-0.0446487	0.014998	0.985284	0.956333	1.01511	0.985 (0.956-1.015)
0lsDJy	ukb-b-13405	Forced expiratory volume in 1-second (FEV1), predicted percentage || id:ukb-b-13405	genus.DefluviitaleaceaeUCG011.id.11287	Simple mode	9	-0.0473334	0.038976	0.259214		-0.123726	0.0290597	0.953769	0.883622	1.02949	0.954 (0.884-1.029)
0lsDJy	ukb-b-13405	Forced expiratory volume in 1-second (FEV1), predicted percentage || id:ukb-b-13405	genus.DefluviitaleaceaeUCG011.id.11287	Weighted mode	9	-0.0461583	0.0388544	0.268911		-0.122313	0.0299963	0.954891	0.884872	1.03045	0.955 (0.885-1.03)
0ngO8p	ukb-b-13405	Forced expiratory volume in 1-second (FEV1), predicted percentage || id:ukb-b-13405	genus.Flavonifractor.id.2059	MR Egger	5	-0.134003	0.30763	0.692566		-0.736957	0.468951	0.874587	0.478568	1.59832	0.875 (0.479-1.598)
0ngO8p	ukb-b-13405	Forced expiratory volume in 1-second (FEV1), predicted percentage || id:ukb-b-13405	genus.Flavonifractor.id.2059	Weighted median	5	0.025397	0.0363944	0.485286		-0.0459361	0.0967301	1.02572	0.955103	1.10156	1.026 (0.955-1.102)
0ngO8p	ukb-b-13405	Forced expiratory volume in 1-second (FEV1), predicted percentage || id:ukb-b-13405	genus.Flavonifractor.id.2059	Inverse variance weighted (multiplicative random effects)	5	0.0371794	0.0686762	0.588251	0.823552	-0.0974259	0.171785	1.03788	0.90717	1.18742	1.038 (0.907-1.187)
0ngO8p	ukb-b-13405	Forced expiratory volume in 1-second (FEV1), predicted percentage || id:ukb-b-13405	genus.Flavonifractor.id.2059	Simple mode	5	0.00533853	0.0743242	0.946187		-0.140337	0.151014	1.00535	0.869065	1.16301	1.005 (0.869-1.163)
0ngO8p	ukb-b-13405	Forced expiratory volume in 1-second (FEV1), predicted percentage || id:ukb-b-13405	genus.Flavonifractor.id.2059	Weighted mode	5	-0.0116132	0.0603661	0.856817		-0.129931	0.106704	0.988454	0.878156	1.11261	0.988 (0.878-1.113)
0rTnk2	ukb-b-13405	Forced expiratory volume in 1-second (FEV1), predicted percentage || id:ukb-b-13405	genus.Lachnospira.id.2004	MR Egger	6	0.435384	0.3066	0.228619		-0.165552	1.03632	1.54556	0.847426	2.81882	1.546 (0.847-2.819)
0rTnk2	ukb-b-13405	Forced expiratory volume in 1-second (FEV1), predicted percentage || id:ukb-b-13405	genus.Lachnospira.id.2004	Weighted median	6	-0.0381865	0.0391929	0.329896		-0.115005	0.0386315	0.962533	0.891362	1.03939	0.963 (0.891-1.039)
0rTnk2	ukb-b-13405	Forced expiratory volume in 1-second (FEV1), predicted percentage || id:ukb-b-13405	genus.Lachnospira.id.2004	Inverse variance weighted (multiplicative random effects)	6	0.0266375	0.0553372	0.630255	0.833337	-0.0818233	0.135098	1.027	0.921435	1.14465	1.027 (0.921-1.145)
0rTnk2	ukb-b-13405	Forced expiratory volume in 1-second (FEV1), predicted percentage || id:ukb-b-13405	genus.Lachnospira.id.2004	Simple mode	6	-0.05126	0.0512161	0.362842		-0.151644	0.0491237	0.950032	0.859294	1.05035	0.95 (0.859-1.05)
0rTnk2	ukb-b-13405	Forced expiratory volume in 1-second (FEV1), predicted percentage || id:ukb-b-13405	genus.Lachnospira.id.2004	Weighted mode	6	-0.05126	0.0456951	0.312918		-0.140822	0.0383024	0.950032	0.868644	1.03905	0.95 (0.869-1.039)
0Vfsi1	ukb-b-13405	Forced expiratory volume in 1-second (FEV1), predicted percentage || id:ukb-b-13405	genus.Hungatella.id.11306	MR Egger	5	-0.043959	0.0976549	0.683144		-0.235363	0.147444	0.956993	0.790284	1.15887	0.957 (0.79-1.159)
0Vfsi1	ukb-b-13405	Forced expiratory volume in 1-second (FEV1), predicted percentage || id:ukb-b-13405	genus.Hungatella.id.11306	Weighted median	5	0.0174857	0.0198794	0.379081		-0.0214778	0.0564492	1.01764	0.978751	1.05807	1.018 (0.979-1.058)
0Vfsi1	ukb-b-13405	Forced expiratory volume in 1-second (FEV1), predicted percentage || id:ukb-b-13405	genus.Hungatella.id.11306	Inverse variance weighted (fixed effects)	5	0.0188094	0.0154426	0.223217	0.701623	-0.0114581	0.0490768	1.01899	0.988607	1.0503	1.019 (0.989-1.05)
0Vfsi1	ukb-b-13405	Forced expiratory volume in 1-second (FEV1), predicted percentage || id:ukb-b-13405	genus.Hungatella.id.11306	Simple mode	5	0.0419879	0.0295795	0.228767		-0.0159879	0.0999637	1.04288	0.984139	1.10513	1.043 (0.984-1.105)
0Vfsi1	ukb-b-13405	Forced expiratory volume in 1-second (FEV1), predicted percentage || id:ukb-b-13405	genus.Hungatella.id.11306	Weighted mode	5	-0.0059256	0.0305425	0.855621		-0.0657889	0.0539378	0.994092	0.936328	1.05542	0.994 (0.936-1.055)
1rpkuI	ukb-b-13405	Forced expiratory volume in 1-second (FEV1), predicted percentage || id:ukb-b-13405	genus.FamilyXIIIUCG001.id.11294	MR Egger	8	0.0242752	0.0547513	0.673036		-0.0830373	0.131588	1.02457	0.920317	1.14064	1.025 (0.92-1.141)
1rpkuI	ukb-b-13405	Forced expiratory volume in 1-second (FEV1), predicted percentage || id:ukb-b-13405	genus.FamilyXIIIUCG001.id.11294	Weighted median	8	0.00121034	0.0259909	0.962858		-0.0497319	0.0521526	1.00121	0.951484	1.05354	1.001 (0.951-1.054)
1rpkuI	ukb-b-13405	Forced expiratory volume in 1-second (FEV1), predicted percentage || id:ukb-b-13405	genus.FamilyXIIIUCG001.id.11294	Inverse variance weighted (fixed effects)	8	-0.00488771	0.0200208	0.807129	0.906116	-0.0441285	0.0343531	0.995124	0.956831	1.03495	0.995 (0.957-1.035)
1rpkuI	ukb-b-13405	Forced expiratory volume in 1-second (FEV1), predicted percentage || id:ukb-b-13405	genus.FamilyXIIIUCG001.id.11294	Simple mode	8	-0.00195395	0.03828	0.960717		-0.0769828	0.0730749	0.998048	0.925906	1.07581	0.998 (0.926-1.076)
1rpkuI	ukb-b-13405	Forced expiratory volume in 1-second (FEV1), predicted percentage || id:ukb-b-13405	genus.FamilyXIIIUCG001.id.11294	Weighted mode	8	-0.000760351	0.0336123	0.982584		-0.0666404	0.0651197	0.99924	0.935532	1.06729	0.999 (0.936-1.067)
1uqUdL	ukb-b-13405	Forced expiratory volume in 1-second (FEV1), predicted percentage || id:ukb-b-13405	genus.Escherichia.Shigella.id.3504	MR Egger	10	0.0134837	0.0770581	0.865442		-0.13755	0.164518	1.01358	0.871491	1.17882	1.014 (0.871-1.179)
1uqUdL	ukb-b-13405	Forced expiratory volume in 1-second (FEV1), predicted percentage || id:ukb-b-13405	genus.Escherichia.Shigella.id.3504	Weighted median	10	0.0434065	0.0274276	0.113517		-0.0103517	0.0971647	1.04436	0.989702	1.10204	1.044 (0.99-1.102)
1uqUdL	ukb-b-13405	Forced expiratory volume in 1-second (FEV1), predicted percentage || id:ukb-b-13405	genus.Escherichia.Shigella.id.3504	Inverse variance weighted (multiplicative random effects)	10	0.041891	0.0263316	0.111632	0.677234	-0.00971902	0.0935009	1.04278	0.990328	1.09801	1.043 (0.99-1.098)
1uqUdL	ukb-b-13405	Forced expiratory volume in 1-second (FEV1), predicted percentage || id:ukb-b-13405	genus.Escherichia.Shigella.id.3504	Simple mode	10	0.0869152	0.0554533	0.151474		-0.0217732	0.195604	1.0908	0.978462	1.21604	1.091 (0.978-1.216)
1uqUdL	ukb-b-13405	Forced expiratory volume in 1-second (FEV1), predicted percentage || id:ukb-b-13405	genus.Escherichia.Shigella.id.3504	Weighted mode	10	0.0624721	0.0439188	0.188618		-0.0236089	0.148553	1.06446	0.976668	1.16015	1.064 (0.977-1.16)
20HL0T	ukb-b-13405	Forced expiratory volume in 1-second (FEV1), predicted percentage || id:ukb-b-13405	genus.Holdemanella.id.11393	MR Egger	11	-0.0907358	0.0373234	0.037916		-0.16389	-0.0175819	0.913259	0.848836	0.982572	0.913 (0.849-0.983)
20HL0T	ukb-b-13405	Forced expiratory volume in 1-second (FEV1), predicted percentage || id:ukb-b-13405	genus.Holdemanella.id.11393	Weighted median	11	-0.0161253	0.0179193	0.368183		-0.0512472	0.0189966	0.984004	0.950044	1.01918	0.984 (0.95-1.019)
20HL0T	ukb-b-13405	Forced expiratory volume in 1-second (FEV1), predicted percentage || id:ukb-b-13405	genus.Holdemanella.id.11393	Inverse variance weighted (fixed effects)	11	-0.0211742	0.0130251	0.104024	0.677234	-0.0467033	0.0043549	0.979048	0.95437	1.00436	0.979 (0.954-1.004)
20HL0T	ukb-b-13405	Forced expiratory volume in 1-second (FEV1), predicted percentage || id:ukb-b-13405	genus.Holdemanella.id.11393	Simple mode	11	-0.0102746	0.028024	0.721529		-0.0652016	0.0446524	0.989778	0.936879	1.04566	0.99 (0.937-1.046)
20HL0T	ukb-b-13405	Forced expiratory volume in 1-second (FEV1), predicted percentage || id:ukb-b-13405	genus.Holdemanella.id.11393	Weighted mode	11	-0.0159554	0.0244627	0.528956		-0.0639023	0.0319915	0.984171	0.938097	1.03251	0.984 (0.938-1.033)
2GJP3o	ukb-b-13405	Forced expiratory volume in 1-second (FEV1), predicted percentage || id:ukb-b-13405	genus.Ruminococcus2.id.11374	MR Egger	15	0.0635686	0.0437288	0.169742		-0.0221398	0.149277	1.06563	0.978103	1.16099	1.066 (0.978-1.161)
2GJP3o	ukb-b-13405	Forced expiratory volume in 1-second (FEV1), predicted percentage || id:ukb-b-13405	genus.Ruminococcus2.id.11374	Weighted median	15	-0.019381	0.0212676	0.362141		-0.0610655	0.0223035	0.980806	0.940762	1.02255	0.981 (0.941-1.023)
2GJP3o	ukb-b-13405	Forced expiratory volume in 1-second (FEV1), predicted percentage || id:ukb-b-13405	genus.Ruminococcus2.id.11374	Inverse variance weighted (fixed effects)	15	-0.0166286	0.0161665	0.303676	0.701623	-0.0483149	0.0150578	0.983509	0.952834	1.01517	0.984 (0.953-1.015)
2GJP3o	ukb-b-13405	Forced expiratory volume in 1-second (FEV1), predicted percentage || id:ukb-b-13405	genus.Ruminococcus2.id.11374	Simple mode	15	-0.0321041	0.0414657	0.45167		-0.113377	0.0491686	0.968406	0.892814	1.0504	0.968 (0.893-1.05)
2GJP3o	ukb-b-13405	Forced expiratory volume in 1-second (FEV1), predicted percentage || id:ukb-b-13405	genus.Ruminococcus2.id.11374	Weighted mode	15	0.0227959	0.0398727	0.576578		-0.0553546	0.100946	1.02306	0.94615	1.10622	1.023 (0.946-1.106)
2vslhf	ukb-b-13405	Forced expiratory volume in 1-second (FEV1), predicted percentage || id:ukb-b-13405	genus.Coprococcus2.id.11302	MR Egger	8	-0.269243	0.160708	0.144884		-0.584231	0.0457455	0.763958	0.557534	1.04681	0.764 (0.558-1.047)
2vslhf	ukb-b-13405	Forced expiratory volume in 1-second (FEV1), predicted percentage || id:ukb-b-13405	genus.Coprococcus2.id.11302	Weighted median	8	0.000292168	0.0275118	0.991527		-0.0536309	0.0542152	1.00029	0.947782	1.05571	1 (0.948-1.056)
2vslhf	ukb-b-13405	Forced expiratory volume in 1-second (FEV1), predicted percentage || id:ukb-b-13405	genus.Coprococcus2.id.11302	Inverse variance weighted (fixed effects)	8	-0.00475379	0.0204844	0.816484	0.908053	-0.0449032	0.0353956	0.995257	0.95609	1.03603	0.995 (0.956-1.036)
2vslhf	ukb-b-13405	Forced expiratory volume in 1-second (FEV1), predicted percentage || id:ukb-b-13405	genus.Coprococcus2.id.11302	Simple mode	8	-0.00673345	0.0415348	0.875795		-0.0881417	0.0746748	0.993289	0.915631	1.07753	0.993 (0.916-1.078)
2vslhf	ukb-b-13405	Forced expiratory volume in 1-second (FEV1), predicted percentage || id:ukb-b-13405	genus.Coprococcus2.id.11302	Weighted mode	8	0.00129271	0.0402943	0.975302		-0.0776841	0.0802695	1.00129	0.925257	1.08358	1.001 (0.925-1.084)
37ZEpI	ukb-b-13405	Forced expiratory volume in 1-second (FEV1), predicted percentage || id:ukb-b-13405	genus..Eubacteriumrectalegroup.id.14374	MR Egger	8	-0.126125	0.0861009	0.193308		-0.294882	0.042633	0.881505	0.744619	1.04355	0.882 (0.745-1.044)
37ZEpI	ukb-b-13405	Forced expiratory volume in 1-second (FEV1), predicted percentage || id:ukb-b-13405	genus..Eubacteriumrectalegroup.id.14374	Weighted median	8	-0.0200125	0.0312776	0.52228		-0.0813166	0.0412916	0.980186	0.921902	1.04216	0.98 (0.922-1.042)
37ZEpI	ukb-b-13405	Forced expiratory volume in 1-second (FEV1), predicted percentage || id:ukb-b-13405	genus..Eubacteriumrectalegroup.id.14374	Inverse variance weighted (fixed effects)	8	-0.0330472	0.0242022	0.172108	0.701623	-0.0804836	0.0143891	0.967493	0.92267	1.01449	0.967 (0.923-1.014)
37ZEpI	ukb-b-13405	Forced expiratory volume in 1-second (FEV1), predicted percentage || id:ukb-b-13405	genus..Eubacteriumrectalegroup.id.14374	Simple mode	8	-0.0263762	0.0483532	0.602357		-0.121148	0.0683961	0.973969	0.885902	1.07079	0.974 (0.886-1.071)
37ZEpI	ukb-b-13405	Forced expiratory volume in 1-second (FEV1), predicted percentage || id:ukb-b-13405	genus..Eubacteriumrectalegroup.id.14374	Weighted mode	8	-0.0226375	0.0454346	0.633583		-0.111689	0.0664143	0.977617	0.894322	1.06867	0.978 (0.894-1.069)
3tgfXE	ukb-b-13405	Forced expiratory volume in 1-second (FEV1), predicted percentage || id:ukb-b-13405	genus.Subdoligranulum.id.2070	MR Egger	11	-0.00878824	0.0862432	0.92107		-0.177825	0.160248	0.99125	0.837089	1.1738	0.991 (0.837-1.174)
3tgfXE	ukb-b-13405	Forced expiratory volume in 1-second (FEV1), predicted percentage || id:ukb-b-13405	genus.Subdoligranulum.id.2070	Weighted median	11	0.00876528	0.0292845	0.7647		-0.0486323	0.0661629	1.0088	0.952531	1.0684	1.009 (0.953-1.068)
3tgfXE	ukb-b-13405	Forced expiratory volume in 1-second (FEV1), predicted percentage || id:ukb-b-13405	genus.Subdoligranulum.id.2070	Inverse variance weighted (multiplicative random effects)	11	0.0259286	0.0316407	0.412518	0.743783	-0.0360872	0.0879444	1.02627	0.964556	1.09193	1.026 (0.965-1.092)
3tgfXE	ukb-b-13405	Forced expiratory volume in 1-second (FEV1), predicted percentage || id:ukb-b-13405	genus.Subdoligranulum.id.2070	Simple mode	11	0.0189396	0.0420946	0.662357		-0.0635657	0.101445	1.01912	0.938412	1.10677	1.019 (0.938-1.107)
3tgfXE	ukb-b-13405	Forced expiratory volume in 1-second (FEV1), predicted percentage || id:ukb-b-13405	genus.Subdoligranulum.id.2070	Weighted mode	11	0.0144692	0.0374148	0.707063		-0.0588639	0.0878022	1.01457	0.942835	1.09177	1.015 (0.943-1.092)
4zBtt2	ukb-b-13405	Forced expiratory volume in 1-second (FEV1), predicted percentage || id:ukb-b-13405	genus.Bilophila.id.3170	MR Egger	13	-0.0975258	0.100801	0.354083		-0.295097	0.100045	0.907079	0.74446	1.10522	0.907 (0.744-1.105)
4zBtt2	ukb-b-13405	Forced expiratory volume in 1-second (FEV1), predicted percentage || id:ukb-b-13405	genus.Bilophila.id.3170	Weighted median	13	-0.0307095	0.0254605	0.227756		-0.0806122	0.0191932	0.969757	0.922551	1.01938	0.97 (0.923-1.019)
4zBtt2	ukb-b-13405	Forced expiratory volume in 1-second (FEV1), predicted percentage || id:ukb-b-13405	genus.Bilophila.id.3170	Inverse variance weighted (fixed effects)	13	-0.0315419	0.0171035	0.0651579	0.677234	-0.0650648	0.00198105	0.96895	0.937007	1.00198	0.969 (0.937-1.002)
4zBtt2	ukb-b-13405	Forced expiratory volume in 1-second (FEV1), predicted percentage || id:ukb-b-13405	genus.Bilophila.id.3170	Simple mode	13	-0.0131059	0.040259	0.750379		-0.0920135	0.0658017	0.98698	0.912093	1.06801	0.987 (0.912-1.068)
4zBtt2	ukb-b-13405	Forced expiratory volume in 1-second (FEV1), predicted percentage || id:ukb-b-13405	genus.Bilophila.id.3170	Weighted mode	13	-0.0150888	0.0383714	0.701045		-0.0902968	0.0601191	0.985024	0.91366	1.06196	0.985 (0.914-1.062)
5IXuob	ukb-b-13405	Forced expiratory volume in 1-second (FEV1), predicted percentage || id:ukb-b-13405	genus.RuminococcaceaeUCG014.id.11371	MR Egger	11	-0.0231914	0.0493626	0.64966		-0.119942	0.0735592	0.977075	0.886972	1.07633	0.977 (0.887-1.076)
5IXuob	ukb-b-13405	Forced expiratory volume in 1-second (FEV1), predicted percentage || id:ukb-b-13405	genus.RuminococcaceaeUCG014.id.11371	Weighted median	11	-0.00547698	0.024297	0.821654		-0.0530991	0.0421452	0.994538	0.948286	1.04305	0.995 (0.948-1.043)
5IXuob	ukb-b-13405	Forced expiratory volume in 1-second (FEV1), predicted percentage || id:ukb-b-13405	genus.RuminococcaceaeUCG014.id.11371	Inverse variance weighted (fixed effects)	11	0.0121986	0.018034	0.49877	0.770827	-0.0231479	0.0475452	1.01227	0.977118	1.04869	1.012 (0.977-1.049)
5IXuob	ukb-b-13405	Forced expiratory volume in 1-second (FEV1), predicted percentage || id:ukb-b-13405	genus.RuminococcaceaeUCG014.id.11371	Simple mode	11	-0.00529136	0.0353775	0.884079		-0.0746312	0.0640485	0.994723	0.928086	1.06614	0.995 (0.928-1.066)
5IXuob	ukb-b-13405	Forced expiratory volume in 1-second (FEV1), predicted percentage || id:ukb-b-13405	genus.RuminococcaceaeUCG014.id.11371	Weighted mode	11	-0.000610969	0.0353153	0.986537		-0.0698289	0.0686069	0.999389	0.932553	1.07102	0.999 (0.933-1.071)
5qEcKL	ukb-b-13405	Forced expiratory volume in 1-second (FEV1), predicted percentage || id:ukb-b-13405	genus.Streptococcus.id.1853	MR Egger	15	-0.142362	0.0981192	0.170504		-0.334676	0.0499512	0.867307	0.71557	1.05122	0.867 (0.716-1.051)
5qEcKL	ukb-b-13405	Forced expiratory volume in 1-second (FEV1), predicted percentage || id:ukb-b-13405	genus.Streptococcus.id.1853	Weighted median	15	0.00800603	0.0281323	0.775962		-0.0471332	0.0631453	1.00804	0.95396	1.06518	1.008 (0.954-1.065)
5qEcKL	ukb-b-13405	Forced expiratory volume in 1-second (FEV1), predicted percentage || id:ukb-b-13405	genus.Streptococcus.id.1853	Inverse variance weighted (multiplicative random effects)	15	-0.00790351	0.0277623	0.775886	0.891022	-0.0623176	0.0465106	0.992128	0.939584	1.04761	0.992 (0.94-1.048)
5qEcKL	ukb-b-13405	Forced expiratory volume in 1-second (FEV1), predicted percentage || id:ukb-b-13405	genus.Streptococcus.id.1853	Simple mode	15	0.0446648	0.0552605	0.432462		-0.0636457	0.152975	1.04568	0.938337	1.1653	1.046 (0.938-1.165)
5qEcKL	ukb-b-13405	Forced expiratory volume in 1-second (FEV1), predicted percentage || id:ukb-b-13405	genus.Streptococcus.id.1853	Weighted mode	15	0.00734768	0.050654	0.886734		-0.0919342	0.10663	1.00737	0.912165	1.11252	1.007 (0.912-1.113)
5TN0Z7	ukb-b-13405	Forced expiratory volume in 1-second (FEV1), predicted percentage || id:ukb-b-13405	genus.Oscillibacter.id.2063	MR Egger	14	-0.0586155	0.0657286	0.390042		-0.187444	0.0702126	0.943069	0.829076	1.07274	0.943 (0.829-1.073)
5TN0Z7	ukb-b-13405	Forced expiratory volume in 1-second (FEV1), predicted percentage || id:ukb-b-13405	genus.Oscillibacter.id.2063	Weighted median	14	-0.00985768	0.017194	0.566426		-0.0435578	0.0238425	0.990191	0.957377	1.02413	0.99 (0.957-1.024)
5TN0Z7	ukb-b-13405	Forced expiratory volume in 1-second (FEV1), predicted percentage || id:ukb-b-13405	genus.Oscillibacter.id.2063	Inverse variance weighted (multiplicative random effects)	14	0.0182754	0.0184563	0.322077	0.701623	-0.017899	0.0544499	1.01844	0.98226	1.05596	1.018 (0.982-1.056)
5TN0Z7	ukb-b-13405	Forced expiratory volume in 1-second (FEV1), predicted percentage || id:ukb-b-13405	genus.Oscillibacter.id.2063	Simple mode	14	-0.0131266	0.0267354	0.631624		-0.065528	0.0392748	0.986959	0.936573	1.04006	0.987 (0.937-1.04)
5TN0Z7	ukb-b-13405	Forced expiratory volume in 1-second (FEV1), predicted percentage || id:ukb-b-13405	genus.Oscillibacter.id.2063	Weighted mode	14	-0.0146228	0.0261375	0.585361		-0.0658522	0.0366067	0.985484	0.936269	1.03728	0.985 (0.936-1.037)
5XtLwc	ukb-b-13405	Forced expiratory volume in 1-second (FEV1), predicted percentage || id:ukb-b-13405	genus.Catenibacterium.id.2153	MR Egger	5	0.13032	0.186879	0.535767		-0.235962	0.496602	1.13919	0.789811	1.64313	1.139 (0.79-1.643)
5XtLwc	ukb-b-13405	Forced expiratory volume in 1-second (FEV1), predicted percentage || id:ukb-b-13405	genus.Catenibacterium.id.2153	Weighted median	5	-0.0290794	0.0190872	0.127633		-0.0664904	0.00833151	0.971339	0.935672	1.00837	0.971 (0.936-1.008)
5XtLwc	ukb-b-13405	Forced expiratory volume in 1-second (FEV1), predicted percentage || id:ukb-b-13405	genus.Catenibacterium.id.2153	Inverse variance weighted (fixed effects)	5	-0.0272253	0.0135179	0.0440072	0.677234	-0.0537202	-0.000730266	0.973142	0.947697	0.99927	0.973 (0.948-0.999)
5XtLwc	ukb-b-13405	Forced expiratory volume in 1-second (FEV1), predicted percentage || id:ukb-b-13405	genus.Catenibacterium.id.2153	Simple mode	5	-0.0431316	0.0317488	0.245862		-0.105359	0.0190961	0.957785	0.900001	1.01928	0.958 (0.9-1.019)
5XtLwc	ukb-b-13405	Forced expiratory volume in 1-second (FEV1), predicted percentage || id:ukb-b-13405	genus.Catenibacterium.id.2153	Weighted mode	5	-0.0369774	0.0333173	0.329285		-0.102279	0.0283244	0.963698	0.902777	1.02873	0.964 (0.903-1.029)
6mIWxZ	ukb-b-13405	Forced expiratory volume in 1-second (FEV1), predicted percentage || id:ukb-b-13405	genus.Coprobacter.id.949	MR Egger	11	0.0689597	0.04706	0.176866		-0.0232779	0.161197	1.07139	0.976991	1.17492	1.071 (0.977-1.175)
6mIWxZ	ukb-b-13405	Forced expiratory volume in 1-second (FEV1), predicted percentage || id:ukb-b-13405	genus.Coprobacter.id.949	Weighted median	11	-0.00626393	0.0177858	0.724698		-0.0411241	0.0285962	0.993756	0.95971	1.02901	0.994 (0.96-1.029)
6mIWxZ	ukb-b-13405	Forced expiratory volume in 1-second (FEV1), predicted percentage || id:ukb-b-13405	genus.Coprobacter.id.949	Inverse variance weighted (fixed effects)	11	-0.0200127	0.0126562	0.113821	0.677234	-0.0448189	0.00479354	0.980186	0.956171	1.00481	0.98 (0.956-1.005)
6mIWxZ	ukb-b-13405	Forced expiratory volume in 1-second (FEV1), predicted percentage || id:ukb-b-13405	genus.Coprobacter.id.949	Simple mode	11	-0.0019592	0.0251832	0.939524		-0.0513183	0.0473999	0.998043	0.949976	1.04854	0.998 (0.95-1.049)
6mIWxZ	ukb-b-13405	Forced expiratory volume in 1-second (FEV1), predicted percentage || id:ukb-b-13405	genus.Coprobacter.id.949	Weighted mode	11	0.00245689	0.0213919	0.910836		-0.0394712	0.044385	1.00246	0.961298	1.04538	1.002 (0.961-1.045)
77YJKV	ukb-b-13405	Forced expiratory volume in 1-second (FEV1), predicted percentage || id:ukb-b-13405	genus..Eubacteriumruminantiumgroup.id.11340	MR Egger	18	-0.0346357	0.0488998	0.48895		-0.130479	0.0612078	0.965957	0.877675	1.06312	0.966 (0.878-1.063)
77YJKV	ukb-b-13405	Forced expiratory volume in 1-second (FEV1), predicted percentage || id:ukb-b-13405	genus..Eubacteriumruminantiumgroup.id.11340	Weighted median	18	0.00443839	0.0159432	0.780714		-0.0268102	0.035687	1.00445	0.973546	1.03633	1.004 (0.974-1.036)
77YJKV	ukb-b-13405	Forced expiratory volume in 1-second (FEV1), predicted percentage || id:ukb-b-13405	genus..Eubacteriumruminantiumgroup.id.11340	Inverse variance weighted (fixed effects)	18	0.0118323	0.010987	0.281511	0.701623	-0.00970231	0.0333669	1.0119	0.990345	1.03393	1.012 (0.99-1.034)
77YJKV	ukb-b-13405	Forced expiratory volume in 1-second (FEV1), predicted percentage || id:ukb-b-13405	genus..Eubacteriumruminantiumgroup.id.11340	Simple mode	18	-0.0119377	0.0349002	0.736504		-0.080342	0.0564667	0.988133	0.922801	1.05809	0.988 (0.923-1.058)
77YJKV	ukb-b-13405	Forced expiratory volume in 1-second (FEV1), predicted percentage || id:ukb-b-13405	genus..Eubacteriumruminantiumgroup.id.11340	Weighted mode	18	-0.0218405	0.033599	0.524358		-0.0876946	0.0440136	0.978396	0.916041	1.045	0.978 (0.916-1.045)
7aTYpg	ukb-b-13405	Forced expiratory volume in 1-second (FEV1), predicted percentage || id:ukb-b-13405	genus.Collinsella.id.815	MR Egger	9	-0.168789	0.078138	0.0675943		-0.321939	-0.0156383	0.844687	0.724742	0.984483	0.845 (0.725-0.984)
7aTYpg	ukb-b-13405	Forced expiratory volume in 1-second (FEV1), predicted percentage || id:ukb-b-13405	genus.Collinsella.id.815	Weighted median	9	-1.53142e-05	0.0294185	0.999585		-0.0576756	0.057645	0.999985	0.943956	1.05934	1 (0.944-1.059)
7aTYpg	ukb-b-13405	Forced expiratory volume in 1-second (FEV1), predicted percentage || id:ukb-b-13405	genus.Collinsella.id.815	Inverse variance weighted (fixed effects)	9	-0.0193106	0.0213863	0.366555	0.701623	-0.0612278	0.0226065	0.980875	0.940609	1.02286	0.981 (0.941-1.023)
7aTYpg	ukb-b-13405	Forced expiratory volume in 1-second (FEV1), predicted percentage || id:ukb-b-13405	genus.Collinsella.id.815	Simple mode	9	0.00477007	0.0486738	0.924343		-0.0906306	0.100171	1.00478	0.913355	1.10536	1.005 (0.913-1.105)
7aTYpg	ukb-b-13405	Forced expiratory volume in 1-second (FEV1), predicted percentage || id:ukb-b-13405	genus.Collinsella.id.815	Weighted mode	9	0.00329035	0.0465418	0.945374		-0.0879315	0.0945122	1.0033	0.915824	1.09912	1.003 (0.916-1.099)
7dqlOH	ukb-b-13405	Forced expiratory volume in 1-second (FEV1), predicted percentage || id:ukb-b-13405	genus..Clostridiuminnocuumgroup.id.14397	MR Egger	9	0.0209178	0.0589813	0.733295		-0.0946857	0.136521	1.02114	0.909659	1.14628	1.021 (0.91-1.146)
7dqlOH	ukb-b-13405	Forced expiratory volume in 1-second (FEV1), predicted percentage || id:ukb-b-13405	genus..Clostridiuminnocuumgroup.id.14397	Weighted median	9	0.00301287	0.0150547	0.841381		-0.0264944	0.0325201	1.00302	0.973853	1.03305	1.003 (0.974-1.033)
7dqlOH	ukb-b-13405	Forced expiratory volume in 1-second (FEV1), predicted percentage || id:ukb-b-13405	genus..Clostridiuminnocuumgroup.id.14397	Inverse variance weighted (fixed effects)	9	0.0079689	0.0115912	0.491771	0.770827	-0.0147499	0.0306876	1.008	0.985358	1.03116	1.008 (0.985-1.031)
7dqlOH	ukb-b-13405	Forced expiratory volume in 1-second (FEV1), predicted percentage || id:ukb-b-13405	genus..Clostridiuminnocuumgroup.id.14397	Simple mode	9	0.000378274	0.0224807	0.986987		-0.0436839	0.0444404	1.00038	0.957257	1.04544	1 (0.957-1.045)
7dqlOH	ukb-b-13405	Forced expiratory volume in 1-second (FEV1), predicted percentage || id:ukb-b-13405	genus..Clostridiuminnocuumgroup.id.14397	Weighted mode	9	0.000378274	0.0229073	0.987229		-0.04452	0.0452765	1.00038	0.956456	1.04632	1 (0.956-1.046)
80h8vf	ukb-b-13405	Forced expiratory volume in 1-second (FEV1), predicted percentage || id:ukb-b-13405	genus.Anaerostipes.id.1991	MR Egger	13	0.00625194	0.0893851	0.945494		-0.168943	0.181447	1.00627	0.844557	1.19895	1.006 (0.845-1.199)
80h8vf	ukb-b-13405	Forced expiratory volume in 1-second (FEV1), predicted percentage || id:ukb-b-13405	genus.Anaerostipes.id.1991	Weighted median	13	0.00160037	0.0286961	0.955525		-0.054644	0.0578447	1.0016	0.946822	1.05955	1.002 (0.947-1.06)
80h8vf	ukb-b-13405	Forced expiratory volume in 1-second (FEV1), predicted percentage || id:ukb-b-13405	genus.Anaerostipes.id.1991	Inverse variance weighted (multiplicative random effects)	13	0.0256097	0.0254306	0.313914	0.701623	-0.0242343	0.0754537	1.02594	0.976057	1.07837	1.026 (0.976-1.078)
80h8vf	ukb-b-13405	Forced expiratory volume in 1-second (FEV1), predicted percentage || id:ukb-b-13405	genus.Anaerostipes.id.1991	Simple mode	13	-0.038375	0.0546281	0.495783		-0.145446	0.068696	0.962352	0.864637	1.07111	0.962 (0.865-1.071)
80h8vf	ukb-b-13405	Forced expiratory volume in 1-second (FEV1), predicted percentage || id:ukb-b-13405	genus.Anaerostipes.id.1991	Weighted mode	13	-0.030197	0.0502422	0.559003		-0.128672	0.0682777	0.970254	0.879263	1.07066	0.97 (0.879-1.071)
8jKldu	ukb-b-13405	Forced expiratory volume in 1-second (FEV1), predicted percentage || id:ukb-b-13405	genus.Coprococcus3.id.11303	MR Egger	9	0.170475	0.0871728	0.0914109		-0.000383894	0.341333	1.18587	0.999616	1.40682	1.186 (1-1.407)
8jKldu	ukb-b-13405	Forced expiratory volume in 1-second (FEV1), predicted percentage || id:ukb-b-13405	genus.Coprococcus3.id.11303	Weighted median	9	-0.051969	0.031402	0.0979331		-0.113517	0.00957893	0.949358	0.892689	1.00962	0.949 (0.893-1.01)
8jKldu	ukb-b-13405	Forced expiratory volume in 1-second (FEV1), predicted percentage || id:ukb-b-13405	genus.Coprococcus3.id.11303	Inverse variance weighted (multiplicative random effects)	9	-0.0618552	0.0311962	0.0473917	0.677234	-0.123	-0.000710742	0.940019	0.884264	0.99929	0.94 (0.884-0.999)
8jKldu	ukb-b-13405	Forced expiratory volume in 1-second (FEV1), predicted percentage || id:ukb-b-13405	genus.Coprococcus3.id.11303	Simple mode	9	-0.0502241	0.0490972	0.336265		-0.146455	0.0460064	0.951016	0.863765	1.04708	0.951 (0.864-1.047)
8jKldu	ukb-b-13405	Forced expiratory volume in 1-second (FEV1), predicted percentage || id:ukb-b-13405	genus.Coprococcus3.id.11303	Weighted mode	9	-0.0484787	0.0505591	0.365711		-0.147574	0.0506171	0.952678	0.862798	1.05192	0.953 (0.863-1.052)
8NULRM	ukb-b-13405	Forced expiratory volume in 1-second (FEV1), predicted percentage || id:ukb-b-13405	genus.Paraprevotella.id.962	MR Egger	13	-0.019382	0.0790655	0.810863		-0.17435	0.135586	0.980805	0.840003	1.14521	0.981 (0.84-1.145)
8NULRM	ukb-b-13405	Forced expiratory volume in 1-second (FEV1), predicted percentage || id:ukb-b-13405	genus.Paraprevotella.id.962	Weighted median	13	0.00283725	0.0170022	0.867468		-0.030487	0.0361615	1.00284	0.969973	1.03682	1.003 (0.97-1.037)
8NULRM	ukb-b-13405	Forced expiratory volume in 1-second (FEV1), predicted percentage || id:ukb-b-13405	genus.Paraprevotella.id.962	Inverse variance weighted (multiplicative random effects)	13	0.0269971	0.0234561	0.249747	0.701623	-0.0189768	0.0729711	1.02736	0.981202	1.0757	1.027 (0.981-1.076)
8NULRM	ukb-b-13405	Forced expiratory volume in 1-second (FEV1), predicted percentage || id:ukb-b-13405	genus.Paraprevotella.id.962	Simple mode	13	-0.00241493	0.0268623	0.92985		-0.0550651	0.0502353	0.997588	0.946424	1.05152	0.998 (0.946-1.052)
8NULRM	ukb-b-13405	Forced expiratory volume in 1-second (FEV1), predicted percentage || id:ukb-b-13405	genus.Paraprevotella.id.962	Weighted mode	13	0.00124959	0.0244474	0.960076		-0.0466673	0.0491665	1.00125	0.954405	1.0504	1.001 (0.954-1.05)
9s731W	ukb-b-13405	Forced expiratory volume in 1-second (FEV1), predicted percentage || id:ukb-b-13405	genus.RuminococcaceaeUCG009.id.11366	MR Egger	12	0.0246665	0.0854476	0.778726		-0.142811	0.192144	1.02497	0.866918	1.21184	1.025 (0.867-1.212)
9s731W	ukb-b-13405	Forced expiratory volume in 1-second (FEV1), predicted percentage || id:ukb-b-13405	genus.RuminococcaceaeUCG009.id.11366	Weighted median	12	0.0266631	0.0200462	0.183491		-0.0126275	0.0659537	1.02702	0.987452	1.06818	1.027 (0.987-1.068)
9s731W	ukb-b-13405	Forced expiratory volume in 1-second (FEV1), predicted percentage || id:ukb-b-13405	genus.RuminococcaceaeUCG009.id.11366	Inverse variance weighted (multiplicative random effects)	12	0.0141372	0.0186227	0.44777	0.750487	-0.0223632	0.0506376	1.01424	0.977885	1.05194	1.014 (0.978-1.052)
9s731W	ukb-b-13405	Forced expiratory volume in 1-second (FEV1), predicted percentage || id:ukb-b-13405	genus.RuminococcaceaeUCG009.id.11366	Simple mode	12	0.0384892	0.0388956	0.343661		-0.0377462	0.114724	1.03924	0.962957	1.12156	1.039 (0.963-1.122)
9s731W	ukb-b-13405	Forced expiratory volume in 1-second (FEV1), predicted percentage || id:ukb-b-13405	genus.RuminococcaceaeUCG009.id.11366	Weighted mode	12	0.0376753	0.0379967	0.342731		-0.0367982	0.112149	1.03839	0.963871	1.11868	1.038 (0.964-1.119)
acLMuF	ukb-b-13405	Forced expiratory volume in 1-second (FEV1), predicted percentage || id:ukb-b-13405	genus.Parasutterella.id.2892	MR Egger	15	-0.0603614	0.0685334	0.394441		-0.194687	0.0739642	0.941424	0.823092	1.07677	0.941 (0.823-1.077)
acLMuF	ukb-b-13405	Forced expiratory volume in 1-second (FEV1), predicted percentage || id:ukb-b-13405	genus.Parasutterella.id.2892	Weighted median	15	-0.0228425	0.0207222	0.270322		-0.063458	0.017773	0.977416	0.938514	1.01793	0.977 (0.939-1.018)
acLMuF	ukb-b-13405	Forced expiratory volume in 1-second (FEV1), predicted percentage || id:ukb-b-13405	genus.Parasutterella.id.2892	Inverse variance weighted (multiplicative random effects)	15	-0.0196652	0.0222759	0.377344	0.701623	-0.0633261	0.0239956	0.980527	0.938637	1.02429	0.981 (0.939-1.024)
acLMuF	ukb-b-13405	Forced expiratory volume in 1-second (FEV1), predicted percentage || id:ukb-b-13405	genus.Parasutterella.id.2892	Simple mode	15	-0.0230972	0.0338085	0.505643		-0.0893619	0.0431674	0.977167	0.914515	1.04411	0.977 (0.915-1.044)
acLMuF	ukb-b-13405	Forced expiratory volume in 1-second (FEV1), predicted percentage || id:ukb-b-13405	genus.Parasutterella.id.2892	Weighted mode	15	-0.0219791	0.0351656	0.542013		-0.0909037	0.0469455	0.978261	0.913106	1.04806	0.978 (0.913-1.048)
AdsBD9	ukb-b-13405	Forced expiratory volume in 1-second (FEV1), predicted percentage || id:ukb-b-13405	genus.Turicibacter.id.2162	MR Egger	10	-0.0702379	0.0698853	0.344303		-0.207213	0.0667373	0.932172	0.812846	1.06901	0.932 (0.813-1.069)
AdsBD9	ukb-b-13405	Forced expiratory volume in 1-second (FEV1), predicted percentage || id:ukb-b-13405	genus.Turicibacter.id.2162	Weighted median	10	0.043968	0.0221034	0.0466795		0.000645352	0.0872906	1.04495	1.00065	1.09121	1.045 (1.001-1.091)
AdsBD9	ukb-b-13405	Forced expiratory volume in 1-second (FEV1), predicted percentage || id:ukb-b-13405	genus.Turicibacter.id.2162	Inverse variance weighted (fixed effects)	10	0.0159134	0.015815	0.314309	0.701623	-0.015084	0.0469109	1.01604	0.985029	1.04803	1.016 (0.985-1.048)
AdsBD9	ukb-b-13405	Forced expiratory volume in 1-second (FEV1), predicted percentage || id:ukb-b-13405	genus.Turicibacter.id.2162	Simple mode	10	0.0520047	0.0403924	0.230045		-0.0271643	0.131174	1.05338	0.973201	1.14017	1.053 (0.973-1.14)
AdsBD9	ukb-b-13405	Forced expiratory volume in 1-second (FEV1), predicted percentage || id:ukb-b-13405	genus.Turicibacter.id.2162	Weighted mode	10	0.0513713	0.0396496	0.227344		-0.0263419	0.129084	1.05271	0.974002	1.13779	1.053 (0.974-1.138)
AK0l7A	ukb-b-13405	Forced expiratory volume in 1-second (FEV1), predicted percentage || id:ukb-b-13405	genus.LachnospiraceaeUCG010.id.11330	MR Egger	10	0.0556464	0.0515104	0.311499		-0.045314	0.156607	1.05722	0.955697	1.16954	1.057 (0.956-1.17)
AK0l7A	ukb-b-13405	Forced expiratory volume in 1-second (FEV1), predicted percentage || id:ukb-b-13405	genus.LachnospiraceaeUCG010.id.11330	Weighted median	10	-0.00562054	0.0260358	0.829083		-0.0566506	0.0454095	0.994395	0.944924	1.04646	0.994 (0.945-1.046)
AK0l7A	ukb-b-13405	Forced expiratory volume in 1-second (FEV1), predicted percentage || id:ukb-b-13405	genus.LachnospiraceaeUCG010.id.11330	Inverse variance weighted (fixed effects)	10	0.0213388	0.0178032	0.230687	0.701623	-0.0135556	0.0562331	1.02157	0.986536	1.05784	1.022 (0.987-1.058)
AK0l7A	ukb-b-13405	Forced expiratory volume in 1-second (FEV1), predicted percentage || id:ukb-b-13405	genus.LachnospiraceaeUCG010.id.11330	Simple mode	10	-0.00313261	0.0403709	0.939847		-0.0822596	0.0759944	0.996872	0.921033	1.07896	0.997 (0.921-1.079)
AK0l7A	ukb-b-13405	Forced expiratory volume in 1-second (FEV1), predicted percentage || id:ukb-b-13405	genus.LachnospiraceaeUCG010.id.11330	Weighted mode	10	-0.0064542	0.0359411	0.861463		-0.0768988	0.0639904	0.993567	0.925984	1.06608	0.994 (0.926-1.066)
aKuChq	ukb-b-13405	Forced expiratory volume in 1-second (FEV1), predicted percentage || id:ukb-b-13405	genus.Faecalibacterium.id.2057	MR Egger	10	-0.00280757	0.0464054	0.953241		-0.0937622	0.0881471	0.997196	0.910499	1.09215	0.997 (0.91-1.092)
aKuChq	ukb-b-13405	Forced expiratory volume in 1-second (FEV1), predicted percentage || id:ukb-b-13405	genus.Faecalibacterium.id.2057	Weighted median	10	-0.0337897	0.0272432	0.214864		-0.0871864	0.0196069	0.966775	0.916506	1.0198	0.967 (0.917-1.02)
aKuChq	ukb-b-13405	Forced expiratory volume in 1-second (FEV1), predicted percentage || id:ukb-b-13405	genus.Faecalibacterium.id.2057	Inverse variance weighted (fixed effects)	10	-0.0323619	0.0180482	0.0729608	0.677234	-0.0677364	0.00301269	0.968156	0.934507	1.00302	0.968 (0.935-1.003)
aKuChq	ukb-b-13405	Forced expiratory volume in 1-second (FEV1), predicted percentage || id:ukb-b-13405	genus.Faecalibacterium.id.2057	Simple mode	10	-0.067127	0.0495031	0.208136		-0.164153	0.0298991	0.935076	0.848612	1.03035	0.935 (0.849-1.03)
aKuChq	ukb-b-13405	Forced expiratory volume in 1-second (FEV1), predicted percentage || id:ukb-b-13405	genus.Faecalibacterium.id.2057	Weighted mode	10	-0.0533812	0.0423047	0.238731		-0.136298	0.029536	0.948019	0.872582	1.02998	0.948 (0.873-1.03)
aKXyAu	ukb-b-13405	Forced expiratory volume in 1-second (FEV1), predicted percentage || id:ukb-b-13405	genus.Blautia.id.1992	MR Egger	13	-0.0338624	0.0386981	0.400255		-0.109711	0.0419858	0.966705	0.896093	1.04288	0.967 (0.896-1.043)
aKXyAu	ukb-b-13405	Forced expiratory volume in 1-second (FEV1), predicted percentage || id:ukb-b-13405	genus.Blautia.id.1992	Weighted median	13	-0.0447099	0.0239659	0.0621028		-0.0916831	0.00226332	0.956275	0.912394	1.00227	0.956 (0.912-1.002)
aKXyAu	ukb-b-13405	Forced expiratory volume in 1-second (FEV1), predicted percentage || id:ukb-b-13405	genus.Blautia.id.1992	Inverse variance weighted (fixed effects)	13	-0.0350885	0.0173141	0.0427045	0.677234	-0.0690242	-0.00115293	0.96552	0.933304	0.998848	0.966 (0.933-0.999)
aKXyAu	ukb-b-13405	Forced expiratory volume in 1-second (FEV1), predicted percentage || id:ukb-b-13405	genus.Blautia.id.1992	Simple mode	13	-0.0763119	0.0373427	0.0635911		-0.149504	-0.00312011	0.926527	0.861135	0.996885	0.927 (0.861-0.997)
aKXyAu	ukb-b-13405	Forced expiratory volume in 1-second (FEV1), predicted percentage || id:ukb-b-13405	genus.Blautia.id.1992	Weighted mode	13	-0.049234	0.0309746	0.137933		-0.109944	0.0114762	0.951958	0.895884	1.01154	0.952 (0.896-1.012)
AN8qjo	ukb-b-13405	Forced expiratory volume in 1-second (FEV1), predicted percentage || id:ukb-b-13405	genus.Clostridiumsensustricto1.id.1873	MR Egger	7	0.0664964	0.0430482	0.183077		-0.017878	0.150871	1.06876	0.982281	1.16285	1.069 (0.982-1.163)
AN8qjo	ukb-b-13405	Forced expiratory volume in 1-second (FEV1), predicted percentage || id:ukb-b-13405	genus.Clostridiumsensustricto1.id.1873	Weighted median	7	0.0247977	0.027471	0.366692		-0.0290454	0.0786407	1.02511	0.971372	1.08182	1.025 (0.971-1.082)
AN8qjo	ukb-b-13405	Forced expiratory volume in 1-second (FEV1), predicted percentage || id:ukb-b-13405	genus.Clostridiumsensustricto1.id.1873	Inverse variance weighted (fixed effects)	7	0.0226753	0.0198631	0.253629	0.701623	-0.0162564	0.061607	1.02293	0.983875	1.06354	1.023 (0.984-1.064)
AN8qjo	ukb-b-13405	Forced expiratory volume in 1-second (FEV1), predicted percentage || id:ukb-b-13405	genus.Clostridiumsensustricto1.id.1873	Simple mode	7	-0.00973536	0.0428635	0.827868		-0.0937479	0.0742772	0.990312	0.910512	1.07711	0.99 (0.911-1.077)
AN8qjo	ukb-b-13405	Forced expiratory volume in 1-second (FEV1), predicted percentage || id:ukb-b-13405	genus.Clostridiumsensustricto1.id.1873	Weighted mode	7	0.0330882	0.0319746	0.340644		-0.029582	0.0957584	1.03364	0.970851	1.10049	1.034 (0.971-1.1)
anDrA2	ukb-b-13405	Forced expiratory volume in 1-second (FEV1), predicted percentage || id:ukb-b-13405	genus..Eubacteriumventriosumgroup.id.11341	MR Egger	15	-0.037199	0.0787328	0.644423		-0.191515	0.117117	0.963484	0.825707	1.12425	0.963 (0.826-1.124)
anDrA2	ukb-b-13405	Forced expiratory volume in 1-second (FEV1), predicted percentage || id:ukb-b-13405	genus..Eubacteriumventriosumgroup.id.11341	Weighted median	15	-0.0165822	0.0251403	0.509519		-0.0658572	0.0326928	0.983554	0.936265	1.03323	0.984 (0.936-1.033)
anDrA2	ukb-b-13405	Forced expiratory volume in 1-second (FEV1), predicted percentage || id:ukb-b-13405	genus..Eubacteriumventriosumgroup.id.11341	Inverse variance weighted (fixed effects)	15	-0.0131992	0.0171168	0.440632	0.750487	-0.0467481	0.0203497	0.986888	0.954328	1.02056	0.987 (0.954-1.021)
anDrA2	ukb-b-13405	Forced expiratory volume in 1-second (FEV1), predicted percentage || id:ukb-b-13405	genus..Eubacteriumventriosumgroup.id.11341	Simple mode	15	-0.0208643	0.0380567	0.59216		-0.0954555	0.0537268	0.979352	0.908959	1.0552	0.979 (0.909-1.055)
anDrA2	ukb-b-13405	Forced expiratory volume in 1-second (FEV1), predicted percentage || id:ukb-b-13405	genus..Eubacteriumventriosumgroup.id.11341	Weighted mode	15	-0.0208643	0.0385524	0.596881		-0.096427	0.0546984	0.979352	0.908076	1.05622	0.979 (0.908-1.056)
ASQ2fp	ukb-b-13405	Forced expiratory volume in 1-second (FEV1), predicted percentage || id:ukb-b-13405	genus.RuminococcaceaeNK4A214group.id.11358	MR Egger	13	0.018009	0.0800713	0.826171		-0.138931	0.174949	1.01817	0.870288	1.19119	1.018 (0.87-1.191)
ASQ2fp	ukb-b-13405	Forced expiratory volume in 1-second (FEV1), predicted percentage || id:ukb-b-13405	genus.RuminococcaceaeNK4A214group.id.11358	Weighted median	13	-0.0175762	0.0267588	0.511285		-0.0700234	0.0348711	0.982577	0.932372	1.03549	0.983 (0.932-1.035)
ASQ2fp	ukb-b-13405	Forced expiratory volume in 1-second (FEV1), predicted percentage || id:ukb-b-13405	genus.RuminococcaceaeNK4A214group.id.11358	Inverse variance weighted (fixed effects)	13	-0.0110944	0.0181088	0.540105	0.793487	-0.0465877	0.0243988	0.988967	0.954481	1.0247	0.989 (0.954-1.025)
ASQ2fp	ukb-b-13405	Forced expiratory volume in 1-second (FEV1), predicted percentage || id:ukb-b-13405	genus.RuminococcaceaeNK4A214group.id.11358	Simple mode	13	-0.0624942	0.0474324	0.212258		-0.155462	0.0304733	0.939419	0.85602	1.03094	0.939 (0.856-1.031)
ASQ2fp	ukb-b-13405	Forced expiratory volume in 1-second (FEV1), predicted percentage || id:ukb-b-13405	genus.RuminococcaceaeNK4A214group.id.11358	Weighted mode	13	-0.0594903	0.0466173	0.226052		-0.15086	0.0318796	0.942245	0.859968	1.03239	0.942 (0.86-1.032)
aToCrK	ukb-b-13405	Forced expiratory volume in 1-second (FEV1), predicted percentage || id:ukb-b-13405	genus.Anaerotruncus.id.2054	MR Egger	13	-0.0754925	0.0872477	0.405368		-0.246498	0.095513	0.927287	0.781533	1.10022	0.927 (0.782-1.1)
aToCrK	ukb-b-13405	Forced expiratory volume in 1-second (FEV1), predicted percentage || id:ukb-b-13405	genus.Anaerotruncus.id.2054	Weighted median	13	0.013677	0.0285364	0.631737		-0.0422544	0.0696084	1.01377	0.958626	1.07209	1.014 (0.959-1.072)
aToCrK	ukb-b-13405	Forced expiratory volume in 1-second (FEV1), predicted percentage || id:ukb-b-13405	genus.Anaerotruncus.id.2054	Inverse variance weighted (multiplicative random effects)	13	-0.0073833	0.0272192	0.786196	0.891022	-0.0607329	0.0459663	0.992644	0.941075	1.04704	0.993 (0.941-1.047)
aToCrK	ukb-b-13405	Forced expiratory volume in 1-second (FEV1), predicted percentage || id:ukb-b-13405	genus.Anaerotruncus.id.2054	Simple mode	13	0.0153767	0.0416577	0.718469		-0.0662724	0.0970258	1.0155	0.935876	1.10189	1.015 (0.936-1.102)
aToCrK	ukb-b-13405	Forced expiratory volume in 1-second (FEV1), predicted percentage || id:ukb-b-13405	genus.Anaerotruncus.id.2054	Weighted mode	13	0.0163486	0.0435201	0.713729		-0.0689508	0.101648	1.01648	0.933373	1.10699	1.016 (0.933-1.107)
B5jn0Y	ukb-b-13405	Forced expiratory volume in 1-second (FEV1), predicted percentage || id:ukb-b-13405	genus.Roseburia.id.2012	MR Egger	14	0.0465113	0.0784688	0.564361		-0.107287	0.20031	1.04761	0.898267	1.22178	1.048 (0.898-1.222)
B5jn0Y	ukb-b-13405	Forced expiratory volume in 1-second (FEV1), predicted percentage || id:ukb-b-13405	genus.Roseburia.id.2012	Weighted median	14	-0.0151434	0.0281635	0.590789		-0.0703439	0.0400572	0.984971	0.932073	1.04087	0.985 (0.932-1.041)
B5jn0Y	ukb-b-13405	Forced expiratory volume in 1-second (FEV1), predicted percentage || id:ukb-b-13405	genus.Roseburia.id.2012	Inverse variance weighted (multiplicative random effects)	14	-0.0440607	0.0276153	0.110596	0.677234	-0.0981866	0.0100652	0.956896	0.90648	1.01012	0.957 (0.906-1.01)
B5jn0Y	ukb-b-13405	Forced expiratory volume in 1-second (FEV1), predicted percentage || id:ukb-b-13405	genus.Roseburia.id.2012	Simple mode	14	-0.0113527	0.0410386	0.786411		-0.0917883	0.069083	0.988712	0.912298	1.07153	0.989 (0.912-1.072)
B5jn0Y	ukb-b-13405	Forced expiratory volume in 1-second (FEV1), predicted percentage || id:ukb-b-13405	genus.Roseburia.id.2012	Weighted mode	14	-0.0123757	0.0332101	0.715415		-0.0774674	0.052716	0.987701	0.925457	1.05413	0.988 (0.925-1.054)
BiKMtW	ukb-b-13405	Forced expiratory volume in 1-second (FEV1), predicted percentage || id:ukb-b-13405	genus.Sutterella.id.2896	MR Egger	12	-0.069779	0.131583	0.607476		-0.327683	0.188125	0.9326	0.720592	1.20698	0.933 (0.721-1.207)
BiKMtW	ukb-b-13405	Forced expiratory volume in 1-second (FEV1), predicted percentage || id:ukb-b-13405	genus.Sutterella.id.2896	Weighted median	12	-0.0532336	0.026675	0.0459734		-0.105516	-0.000950636	0.948159	0.89986	0.99905	0.948 (0.9-0.999)
BiKMtW	ukb-b-13405	Forced expiratory volume in 1-second (FEV1), predicted percentage || id:ukb-b-13405	genus.Sutterella.id.2896	Inverse variance weighted (multiplicative random effects)	12	-0.0193354	0.0268943	0.472177	0.76394	-0.0720482	0.0333774	0.98085	0.930486	1.03394	0.981 (0.93-1.034)
BiKMtW	ukb-b-13405	Forced expiratory volume in 1-second (FEV1), predicted percentage || id:ukb-b-13405	genus.Sutterella.id.2896	Simple mode	12	-0.0806771	0.0397776	0.0674585		-0.158641	-0.00271309	0.922491	0.853303	0.997291	0.922 (0.853-0.997)
BiKMtW	ukb-b-13405	Forced expiratory volume in 1-second (FEV1), predicted percentage || id:ukb-b-13405	genus.Sutterella.id.2896	Weighted mode	12	-0.0795965	0.0391956	0.0671643		-0.15642	-0.00277304	0.923489	0.8552	0.997231	0.923 (0.855-0.997)
BLC7wV	ukb-b-13405	Forced expiratory volume in 1-second (FEV1), predicted percentage || id:ukb-b-13405	genus.RuminococcaceaeUCG013.id.11370	MR Egger	12	0.0766002	0.0608672	0.236806		-0.0426996	0.1959	1.07961	0.958199	1.21641	1.08 (0.958-1.216)
BLC7wV	ukb-b-13405	Forced expiratory volume in 1-second (FEV1), predicted percentage || id:ukb-b-13405	genus.RuminococcaceaeUCG013.id.11370	Weighted median	12	-0.0165155	0.0298528	0.580104		-0.0750269	0.0419959	0.98362	0.927718	1.04289	0.984 (0.928-1.043)
BLC7wV	ukb-b-13405	Forced expiratory volume in 1-second (FEV1), predicted percentage || id:ukb-b-13405	genus.RuminococcaceaeUCG013.id.11370	Inverse variance weighted (fixed effects)	12	-0.00686109	0.0182667	0.707209	0.869846	-0.0426638	0.0289416	0.993162	0.958233	1.02936	0.993 (0.958-1.029)
BLC7wV	ukb-b-13405	Forced expiratory volume in 1-second (FEV1), predicted percentage || id:ukb-b-13405	genus.RuminococcaceaeUCG013.id.11370	Simple mode	12	-0.0666073	0.0555478	0.255682		-0.175481	0.0422664	0.935562	0.839053	1.04317	0.936 (0.839-1.043)
BLC7wV	ukb-b-13405	Forced expiratory volume in 1-second (FEV1), predicted percentage || id:ukb-b-13405	genus.RuminococcaceaeUCG013.id.11370	Weighted mode	12	-0.0666073	0.06866	0.352842		-0.201181	0.0679662	0.935562	0.817765	1.07033	0.936 (0.818-1.07)
Bt0kEx	ukb-b-13405	Forced expiratory volume in 1-second (FEV1), predicted percentage || id:ukb-b-13405	genus.LachnospiraceaeNK4A136group.id.11319	MR Egger	15	0.00642192	0.0393976	0.873023		-0.0707974	0.0836413	1.00644	0.931651	1.08724	1.006 (0.932-1.087)
Bt0kEx	ukb-b-13405	Forced expiratory volume in 1-second (FEV1), predicted percentage || id:ukb-b-13405	genus.LachnospiraceaeNK4A136group.id.11319	Weighted median	15	0.00150164	0.0223927	0.946535		-0.0423881	0.0453914	1.0015	0.958498	1.04644	1.002 (0.958-1.046)
Bt0kEx	ukb-b-13405	Forced expiratory volume in 1-second (FEV1), predicted percentage || id:ukb-b-13405	genus.LachnospiraceaeNK4A136group.id.11319	Inverse variance weighted (fixed effects)	15	0.0152956	0.0154901	0.323423	0.701623	-0.0150649	0.0456561	1.01541	0.985048	1.04671	1.015 (0.985-1.047)
Bt0kEx	ukb-b-13405	Forced expiratory volume in 1-second (FEV1), predicted percentage || id:ukb-b-13405	genus.LachnospiraceaeNK4A136group.id.11319	Simple mode	15	-0.0197499	0.0395516	0.625291		-0.0972712	0.0577713	0.980444	0.90731	1.05947	0.98 (0.907-1.059)
Bt0kEx	ukb-b-13405	Forced expiratory volume in 1-second (FEV1), predicted percentage || id:ukb-b-13405	genus.LachnospiraceaeNK4A136group.id.11319	Weighted mode	15	0.00316054	0.0316326	0.921829		-0.0588393	0.0651604	1.00317	0.942858	1.06733	1.003 (0.943-1.067)
c62fwk	ukb-b-13405	Forced expiratory volume in 1-second (FEV1), predicted percentage || id:ukb-b-13405	genus.Sellimonas.id.14369	MR Egger	9	-0.159919	0.104439	0.169571		-0.364619	0.0447806	0.852213	0.694461	1.0458	0.852 (0.694-1.046)
c62fwk	ukb-b-13405	Forced expiratory volume in 1-second (FEV1), predicted percentage || id:ukb-b-13405	genus.Sellimonas.id.14369	Weighted median	9	-0.00856782	0.0158018	0.587677		-0.0395393	0.0224037	0.991469	0.961232	1.02266	0.991 (0.961-1.023)
c62fwk	ukb-b-13405	Forced expiratory volume in 1-second (FEV1), predicted percentage || id:ukb-b-13405	genus.Sellimonas.id.14369	Inverse variance weighted (multiplicative random effects)	9	-0.0141452	0.0198035	0.475055	0.76394	-0.05296	0.0246696	0.985954	0.948418	1.02498	0.986 (0.948-1.025)
c62fwk	ukb-b-13405	Forced expiratory volume in 1-second (FEV1), predicted percentage || id:ukb-b-13405	genus.Sellimonas.id.14369	Simple mode	9	-0.0115187	0.0248203	0.654956		-0.0601665	0.0371292	0.988547	0.941608	1.03783	0.989 (0.942-1.038)
c62fwk	ukb-b-13405	Forced expiratory volume in 1-second (FEV1), predicted percentage || id:ukb-b-13405	genus.Sellimonas.id.14369	Weighted mode	9	-0.0131071	0.0232483	0.588349		-0.0586737	0.0324595	0.986978	0.943014	1.03299	0.987 (0.943-1.033)
cqFLTQ	ukb-b-13405	Forced expiratory volume in 1-second (FEV1), predicted percentage || id:ukb-b-13405	genus.Coprococcus1.id.11301	MR Egger	12	0.0402742	0.0448095	0.389895		-0.0475524	0.128101	1.0411	0.953561	1.13667	1.041 (0.954-1.137)
cqFLTQ	ukb-b-13405	Forced expiratory volume in 1-second (FEV1), predicted percentage || id:ukb-b-13405	genus.Coprococcus1.id.11301	Weighted median	12	0.00999521	0.0252258	0.691936		-0.0394475	0.0594379	1.01005	0.96132	1.06124	1.01 (0.961-1.061)
cqFLTQ	ukb-b-13405	Forced expiratory volume in 1-second (FEV1), predicted percentage || id:ukb-b-13405	genus.Coprococcus1.id.11301	Inverse variance weighted (fixed effects)	12	-0.00669384	0.0176415	0.704363	0.869846	-0.0412711	0.0278835	0.993329	0.959569	1.02828	0.993 (0.96-1.028)
cqFLTQ	ukb-b-13405	Forced expiratory volume in 1-second (FEV1), predicted percentage || id:ukb-b-13405	genus.Coprococcus1.id.11301	Simple mode	12	0.0100993	0.0441869	0.823405		-0.0765069	0.0967056	1.01015	0.926346	1.10154	1.01 (0.926-1.102)
cqFLTQ	ukb-b-13405	Forced expiratory volume in 1-second (FEV1), predicted percentage || id:ukb-b-13405	genus.Coprococcus1.id.11301	Weighted mode	12	0.0234911	0.0329827	0.491157		-0.0411551	0.0881373	1.02377	0.95968	1.09214	1.024 (0.96-1.092)
E1ZDX3	ukb-b-13405	Forced expiratory volume in 1-second (FEV1), predicted percentage || id:ukb-b-13405	genus.Oxalobacter.id.2978	MR Egger	11	-0.0321932	0.0485585	0.52396		-0.127368	0.0629815	0.96832	0.88041	1.06501	0.968 (0.88-1.065)
E1ZDX3	ukb-b-13405	Forced expiratory volume in 1-second (FEV1), predicted percentage || id:ukb-b-13405	genus.Oxalobacter.id.2978	Weighted median	11	-0.00404253	0.0138938	0.771083		-0.0312744	0.0231893	0.995966	0.96921	1.02346	0.996 (0.969-1.023)
E1ZDX3	ukb-b-13405	Forced expiratory volume in 1-second (FEV1), predicted percentage || id:ukb-b-13405	genus.Oxalobacter.id.2978	Inverse variance weighted (fixed effects)	11	-0.00717858	0.0105683	0.496976	0.770827	-0.0278925	0.0135353	0.992847	0.972493	1.01363	0.993 (0.972-1.014)
E1ZDX3	ukb-b-13405	Forced expiratory volume in 1-second (FEV1), predicted percentage || id:ukb-b-13405	genus.Oxalobacter.id.2978	Simple mode	11	-0.00756857	0.0211534	0.727933		-0.0490292	0.033892	0.99246	0.952153	1.03447	0.992 (0.952-1.034)
E1ZDX3	ukb-b-13405	Forced expiratory volume in 1-second (FEV1), predicted percentage || id:ukb-b-13405	genus.Oxalobacter.id.2978	Weighted mode	11	-0.00581306	0.0195483	0.772271		-0.0441278	0.0325017	0.994204	0.956832	1.03304	0.994 (0.957-1.033)
e5mJnF	ukb-b-13405	Forced expiratory volume in 1-second (FEV1), predicted percentage || id:ukb-b-13405	genus.Dorea.id.1997	MR Egger	10	0.0632819	0.079346	0.448158		-0.0922363	0.2188	1.06533	0.91189	1.24458	1.065 (0.912-1.245)
e5mJnF	ukb-b-13405	Forced expiratory volume in 1-second (FEV1), predicted percentage || id:ukb-b-13405	genus.Dorea.id.1997	Weighted median	10	0.00718542	0.0293796	0.806788		-0.0503986	0.0647694	1.00721	0.95085	1.06691	1.007 (0.951-1.067)
e5mJnF	ukb-b-13405	Forced expiratory volume in 1-second (FEV1), predicted percentage || id:ukb-b-13405	genus.Dorea.id.1997	Inverse variance weighted (fixed effects)	10	0.0286589	0.021091	0.174204	0.701623	-0.0126796	0.0699973	1.02907	0.9874	1.07251	1.029 (0.987-1.073)
e5mJnF	ukb-b-13405	Forced expiratory volume in 1-second (FEV1), predicted percentage || id:ukb-b-13405	genus.Dorea.id.1997	Simple mode	10	0.0184873	0.0448225	0.689657		-0.0693648	0.106339	1.01866	0.932986	1.1122	1.019 (0.933-1.112)
e5mJnF	ukb-b-13405	Forced expiratory volume in 1-second (FEV1), predicted percentage || id:ukb-b-13405	genus.Dorea.id.1997	Weighted mode	10	0.0134692	0.0418341	0.75483		-0.0685256	0.095464	1.01356	0.93377	1.10017	1.014 (0.934-1.1)
ebP4zV	ukb-b-13405	Forced expiratory volume in 1-second (FEV1), predicted percentage || id:ukb-b-13405	genus.Ruminococcus1.id.11373	MR Egger	10	0.0238168	0.0660291	0.727661		-0.1056	0.153234	1.0241	0.899784	1.1656	1.024 (0.9-1.166)
ebP4zV	ukb-b-13405	Forced expiratory volume in 1-second (FEV1), predicted percentage || id:ukb-b-13405	genus.Ruminococcus1.id.11373	Weighted median	10	-0.00924674	0.0284652	0.7453		-0.0650386	0.0465451	0.990796	0.937031	1.04765	0.991 (0.937-1.048)
ebP4zV	ukb-b-13405	Forced expiratory volume in 1-second (FEV1), predicted percentage || id:ukb-b-13405	genus.Ruminococcus1.id.11373	Inverse variance weighted (fixed effects)	10	-0.000110807	0.0200023	0.99558	0.99558	-0.0393153	0.0390937	0.999889	0.961448	1.03987	1 (0.961-1.04)
ebP4zV	ukb-b-13405	Forced expiratory volume in 1-second (FEV1), predicted percentage || id:ukb-b-13405	genus.Ruminococcus1.id.11373	Simple mode	10	0.00779294	0.049981	0.879539		-0.0901699	0.105756	1.00782	0.913776	1.11155	1.008 (0.914-1.112)
ebP4zV	ukb-b-13405	Forced expiratory volume in 1-second (FEV1), predicted percentage || id:ukb-b-13405	genus.Ruminococcus1.id.11373	Weighted mode	10	0.0211569	0.0422101	0.62824		-0.0615748	0.103889	1.02138	0.940283	1.10948	1.021 (0.94-1.109)
FT7OrH	ukb-b-13405	Forced expiratory volume in 1-second (FEV1), predicted percentage || id:ukb-b-13405	genus.Actinomyces.id.423	MR Egger	7	0.0607849	0.0438421	0.224249		-0.0251457	0.146715	1.06267	0.975168	1.15802	1.063 (0.975-1.158)
FT7OrH	ukb-b-13405	Forced expiratory volume in 1-second (FEV1), predicted percentage || id:ukb-b-13405	genus.Actinomyces.id.423	Weighted median	7	-0.00966436	0.0216375	0.655129		-0.0520739	0.0327452	0.990382	0.949259	1.03329	0.99 (0.949-1.033)
FT7OrH	ukb-b-13405	Forced expiratory volume in 1-second (FEV1), predicted percentage || id:ukb-b-13405	genus.Actinomyces.id.423	Inverse variance weighted (fixed effects)	7	-0.0207984	0.0165125	0.207829	0.701623	-0.0531629	0.011566	0.979416	0.948226	1.01163	0.979 (0.948-1.012)
FT7OrH	ukb-b-13405	Forced expiratory volume in 1-second (FEV1), predicted percentage || id:ukb-b-13405	genus.Actinomyces.id.423	Simple mode	7	-0.0130667	0.031526	0.692938		-0.0748576	0.0487243	0.987018	0.927876	1.04993	0.987 (0.928-1.05)
FT7OrH	ukb-b-13405	Forced expiratory volume in 1-second (FEV1), predicted percentage || id:ukb-b-13405	genus.Actinomyces.id.423	Weighted mode	7	-0.0111974	0.0295541	0.717823		-0.0691234	0.0467286	0.988865	0.933212	1.04784	0.989 (0.933-1.048)
GNp2YQ	ukb-b-13405	Forced expiratory volume in 1-second (FEV1), predicted percentage || id:ukb-b-13405	genus..Ruminococcusgauvreauiigroup.id.11342	MR Egger	12	0.0505863	0.128777	0.702696		-0.201817	0.30299	1.05189	0.817244	1.3539	1.052 (0.817-1.354)
GNp2YQ	ukb-b-13405	Forced expiratory volume in 1-second (FEV1), predicted percentage || id:ukb-b-13405	genus..Ruminococcusgauvreauiigroup.id.11342	Weighted median	12	0.0408828	0.0277256	0.140334		-0.0134595	0.0952251	1.04173	0.986631	1.09991	1.042 (0.987-1.1)
GNp2YQ	ukb-b-13405	Forced expiratory volume in 1-second (FEV1), predicted percentage || id:ukb-b-13405	genus..Ruminococcusgauvreauiigroup.id.11342	Inverse variance weighted (multiplicative random effects)	12	0.0217979	0.0286589	0.446897	0.750487	-0.0343735	0.0779693	1.02204	0.966211	1.08109	1.022 (0.966-1.081)
GNp2YQ	ukb-b-13405	Forced expiratory volume in 1-second (FEV1), predicted percentage || id:ukb-b-13405	genus..Ruminococcusgauvreauiigroup.id.11342	Simple mode	12	0.0673352	0.0505498	0.209782		-0.0317425	0.166413	1.06965	0.968756	1.18106	1.07 (0.969-1.181)
GNp2YQ	ukb-b-13405	Forced expiratory volume in 1-second (FEV1), predicted percentage || id:ukb-b-13405	genus..Ruminococcusgauvreauiigroup.id.11342	Weighted mode	12	0.0639917	0.0441823	0.175416		-0.0226057	0.150589	1.06608	0.977648	1.16252	1.066 (0.978-1.163)
hUph1f	ukb-b-13405	Forced expiratory volume in 1-second (FEV1), predicted percentage || id:ukb-b-13405	genus.RikenellaceaeRC9gutgroup.id.11191	MR Egger	11	-0.0203897	0.0599251	0.741474		-0.137843	0.0970636	0.979817	0.871236	1.10193	0.98 (0.871-1.102)
hUph1f	ukb-b-13405	Forced expiratory volume in 1-second (FEV1), predicted percentage || id:ukb-b-13405	genus.RikenellaceaeRC9gutgroup.id.11191	Weighted median	11	-0.00320031	0.0135238	0.812934		-0.0297069	0.0233063	0.996805	0.97073	1.02358	0.997 (0.971-1.024)
hUph1f	ukb-b-13405	Forced expiratory volume in 1-second (FEV1), predicted percentage || id:ukb-b-13405	genus.RikenellaceaeRC9gutgroup.id.11191	Inverse variance weighted (fixed effects)	11	-0.00408972	0.00944272	0.664936	0.854768	-0.0225975	0.014418	0.995919	0.977656	1.01452	0.996 (0.978-1.015)
hUph1f	ukb-b-13405	Forced expiratory volume in 1-second (FEV1), predicted percentage || id:ukb-b-13405	genus.RikenellaceaeRC9gutgroup.id.11191	Simple mode	11	-0.000564833	0.0207055	0.978774		-0.0411476	0.040018	0.999435	0.959687	1.04083	0.999 (0.96-1.041)
hUph1f	ukb-b-13405	Forced expiratory volume in 1-second (FEV1), predicted percentage || id:ukb-b-13405	genus.RikenellaceaeRC9gutgroup.id.11191	Weighted mode	11	-0.00125612	0.0203898	0.952091		-0.04122	0.0387078	0.998745	0.959618	1.03947	0.999 (0.96-1.039)
I2CEyx	ukb-b-13405	Forced expiratory volume in 1-second (FEV1), predicted percentage || id:ukb-b-13405	genus.Tyzzerella3.id.11335	MR Egger	13	-0.135226	0.0812467	0.124229		-0.29447	0.0240172	0.873518	0.744926	1.02431	0.874 (0.745-1.024)
I2CEyx	ukb-b-13405	Forced expiratory volume in 1-second (FEV1), predicted percentage || id:ukb-b-13405	genus.Tyzzerella3.id.11335	Weighted median	13	-0.00837099	0.016377	0.609251		-0.04047	0.023728	0.991664	0.960338	1.02401	0.992 (0.96-1.024)
I2CEyx	ukb-b-13405	Forced expiratory volume in 1-second (FEV1), predicted percentage || id:ukb-b-13405	genus.Tyzzerella3.id.11335	Inverse variance weighted (multiplicative random effects)	13	-0.0221267	0.0150061	0.140343	0.68846	-0.0515386	0.00728521	0.978116	0.949767	1.00731	0.978 (0.95-1.007)
I2CEyx	ukb-b-13405	Forced expiratory volume in 1-second (FEV1), predicted percentage || id:ukb-b-13405	genus.Tyzzerella3.id.11335	Simple mode	13	-0.0146092	0.0327463	0.663445		-0.0787919	0.0495736	0.985497	0.924232	1.05082	0.985 (0.924-1.051)
I2CEyx	ukb-b-13405	Forced expiratory volume in 1-second (FEV1), predicted percentage || id:ukb-b-13405	genus.Tyzzerella3.id.11335	Weighted mode	13	-0.00938994	0.0269483	0.733544		-0.0622086	0.0434287	0.990654	0.939687	1.04439	0.991 (0.94-1.044)
I5XXsr	ukb-b-13405	Forced expiratory volume in 1-second (FEV1), predicted percentage || id:ukb-b-13405	genus.Prevotella9.id.11183	MR Egger	15	-0.0388594	0.0453026	0.406554		-0.127653	0.0499337	0.961886	0.880159	1.0512	0.962 (0.88-1.051)
I5XXsr	ukb-b-13405	Forced expiratory volume in 1-second (FEV1), predicted percentage || id:ukb-b-13405	genus.Prevotella9.id.11183	Weighted median	15	0.00599508	0.0179855	0.738886		-0.0292565	0.0412466	1.00601	0.971167	1.04211	1.006 (0.971-1.042)
I5XXsr	ukb-b-13405	Forced expiratory volume in 1-second (FEV1), predicted percentage || id:ukb-b-13405	genus.Prevotella9.id.11183	Inverse variance weighted (fixed effects)	15	0.0182423	0.0128653	0.156205	0.68846	-0.0069736	0.0434582	1.01841	0.993051	1.04442	1.018 (0.993-1.044)
I5XXsr	ukb-b-13405	Forced expiratory volume in 1-second (FEV1), predicted percentage || id:ukb-b-13405	genus.Prevotella9.id.11183	Simple mode	15	0.00680452	0.0284457	0.814408		-0.048949	0.062558	1.00683	0.95223	1.06456	1.007 (0.952-1.065)
I5XXsr	ukb-b-13405	Forced expiratory volume in 1-second (FEV1), predicted percentage || id:ukb-b-13405	genus.Prevotella9.id.11183	Weighted mode	15	0.00595167	0.0254567	0.818528		-0.0439435	0.0558469	1.00597	0.957008	1.05744	1.006 (0.957-1.057)
iAhkfC	ukb-b-13405	Forced expiratory volume in 1-second (FEV1), predicted percentage || id:ukb-b-13405	genus.Erysipelatoclostridium.id.11381	MR Egger	15	-0.0195639	0.0519107	0.712347		-0.121309	0.0821812	0.980626	0.88576	1.08565	0.981 (0.886-1.086)
iAhkfC	ukb-b-13405	Forced expiratory volume in 1-second (FEV1), predicted percentage || id:ukb-b-13405	genus.Erysipelatoclostridium.id.11381	Weighted median	15	0.0186039	0.0186477	0.318448		-0.0179455	0.0551533	1.01878	0.982215	1.0567	1.019 (0.982-1.057)
iAhkfC	ukb-b-13405	Forced expiratory volume in 1-second (FEV1), predicted percentage || id:ukb-b-13405	genus.Erysipelatoclostridium.id.11381	Inverse variance weighted (fixed effects)	15	0.0162008	0.0133103	0.223545	0.701623	-0.00988752	0.042289	1.01633	0.990161	1.0432	1.016 (0.99-1.043)
iAhkfC	ukb-b-13405	Forced expiratory volume in 1-second (FEV1), predicted percentage || id:ukb-b-13405	genus.Erysipelatoclostridium.id.11381	Simple mode	15	0.0238579	0.03301	0.481735		-0.0408417	0.0885575	1.02414	0.959981	1.0926	1.024 (0.96-1.093)
iAhkfC	ukb-b-13405	Forced expiratory volume in 1-second (FEV1), predicted percentage || id:ukb-b-13405	genus.Erysipelatoclostridium.id.11381	Weighted mode	15	0.0272764	0.0320087	0.408468		-0.0354606	0.0900135	1.02765	0.965161	1.09419	1.028 (0.965-1.094)
iMGTCD	ukb-b-13405	Forced expiratory volume in 1-second (FEV1), predicted percentage || id:ukb-b-13405	genus.Ruminiclostridium5.id.11355	MR Egger	11	0.0145076	0.0960056	0.88322		-0.173663	0.202679	1.01461	0.84058	1.22468	1.015 (0.841-1.225)
iMGTCD	ukb-b-13405	Forced expiratory volume in 1-second (FEV1), predicted percentage || id:ukb-b-13405	genus.Ruminiclostridium5.id.11355	Weighted median	11	-0.0106418	0.0294173	0.717537		-0.0682997	0.0470161	0.989415	0.933981	1.04814	0.989 (0.934-1.048)
iMGTCD	ukb-b-13405	Forced expiratory volume in 1-second (FEV1), predicted percentage || id:ukb-b-13405	genus.Ruminiclostridium5.id.11355	Inverse variance weighted (fixed effects)	11	0.00978087	0.0217929	0.653569	0.854668	-0.0329333	0.052495	1.00983	0.967603	1.0539	1.01 (0.968-1.054)
iMGTCD	ukb-b-13405	Forced expiratory volume in 1-second (FEV1), predicted percentage || id:ukb-b-13405	genus.Ruminiclostridium5.id.11355	Simple mode	11	-0.0361261	0.0544931	0.522351		-0.142933	0.0706804	0.964519	0.866812	1.07324	0.965 (0.867-1.073)
iMGTCD	ukb-b-13405	Forced expiratory volume in 1-second (FEV1), predicted percentage || id:ukb-b-13405	genus.Ruminiclostridium5.id.11355	Weighted mode	11	-0.0342706	0.0531516	0.533587		-0.138448	0.0699066	0.96631	0.870709	1.07241	0.966 (0.871-1.072)
iwPbIH	ukb-b-13405	Forced expiratory volume in 1-second (FEV1), predicted percentage || id:ukb-b-13405	genus.Ruminiclostridium6.id.11356	MR Egger	16	0.0149522	0.0380021	0.699909		-0.0595319	0.0894363	1.01506	0.942205	1.09356	1.015 (0.942-1.094)
iwPbIH	ukb-b-13405	Forced expiratory volume in 1-second (FEV1), predicted percentage || id:ukb-b-13405	genus.Ruminiclostridium6.id.11356	Weighted median	16	0.0160173	0.0198121	0.418827		-0.0228145	0.0548491	1.01615	0.977444	1.05638	1.016 (0.977-1.056)
iwPbIH	ukb-b-13405	Forced expiratory volume in 1-second (FEV1), predicted percentage || id:ukb-b-13405	genus.Ruminiclostridium6.id.11356	Inverse variance weighted (fixed effects)	16	0.00918198	0.0142111	0.518206	0.780588	-0.0186717	0.0370357	1.00922	0.981501	1.03773	1.009 (0.982-1.038)
iwPbIH	ukb-b-13405	Forced expiratory volume in 1-second (FEV1), predicted percentage || id:ukb-b-13405	genus.Ruminiclostridium6.id.11356	Simple mode	16	0.0355192	0.0387303	0.373605		-0.0403922	0.111431	1.03616	0.960413	1.11788	1.036 (0.96-1.118)
iwPbIH	ukb-b-13405	Forced expiratory volume in 1-second (FEV1), predicted percentage || id:ukb-b-13405	genus.Ruminiclostridium6.id.11356	Weighted mode	16	0.0347987	0.0342209	0.325331		-0.0322743	0.101872	1.03541	0.968241	1.10724	1.035 (0.968-1.107)
j4g0ZV	ukb-b-13405	Forced expiratory volume in 1-second (FEV1), predicted percentage || id:ukb-b-13405	genus.CandidatusSoleaferrea.id.11350	MR Egger	10	-0.0876152	0.201115	0.674608		-0.4818	0.30657	0.916113	0.617671	1.35876	0.916 (0.618-1.359)
j4g0ZV	ukb-b-13405	Forced expiratory volume in 1-second (FEV1), predicted percentage || id:ukb-b-13405	genus.CandidatusSoleaferrea.id.11350	Weighted median	10	0.019135	0.0214672	0.372737		-0.0229407	0.0612107	1.01932	0.97732	1.06312	1.019 (0.977-1.063)
j4g0ZV	ukb-b-13405	Forced expiratory volume in 1-second (FEV1), predicted percentage || id:ukb-b-13405	genus.CandidatusSoleaferrea.id.11350	Inverse variance weighted (fixed effects)	10	0.0149737	0.0135527	0.269226	0.701623	-0.0115897	0.041537	1.01509	0.988477	1.04241	1.015 (0.988-1.042)
j4g0ZV	ukb-b-13405	Forced expiratory volume in 1-second (FEV1), predicted percentage || id:ukb-b-13405	genus.CandidatusSoleaferrea.id.11350	Simple mode	10	0.0600275	0.0431214	0.197342		-0.0244905	0.144545	1.06187	0.975807	1.15551	1.062 (0.976-1.156)
j4g0ZV	ukb-b-13405	Forced expiratory volume in 1-second (FEV1), predicted percentage || id:ukb-b-13405	genus.CandidatusSoleaferrea.id.11350	Weighted mode	10	-0.0353483	0.0433038	0.435409		-0.120224	0.0495271	0.965269	0.886722	1.05077	0.965 (0.887-1.051)
j87dXS	ukb-b-13405	Forced expiratory volume in 1-second (FEV1), predicted percentage || id:ukb-b-13405	genus.Eisenbergiella.id.11304	MR Egger	11	0.135396	0.1189	0.284215		-0.097648	0.36844	1.14499	0.906968	1.44548	1.145 (0.907-1.445)
j87dXS	ukb-b-13405	Forced expiratory volume in 1-second (FEV1), predicted percentage || id:ukb-b-13405	genus.Eisenbergiella.id.11304	Weighted median	11	0.0321241	0.018709	0.0859719		-0.00454555	0.0687938	1.03265	0.995465	1.07122	1.033 (0.995-1.071)
j87dXS	ukb-b-13405	Forced expiratory volume in 1-second (FEV1), predicted percentage || id:ukb-b-13405	genus.Eisenbergiella.id.11304	Inverse variance weighted (fixed effects)	11	0.0163776	0.0123666	0.185391	0.701623	-0.00786101	0.0406162	1.01651	0.99217	1.04145	1.017 (0.992-1.041)
j87dXS	ukb-b-13405	Forced expiratory volume in 1-second (FEV1), predicted percentage || id:ukb-b-13405	genus.Eisenbergiella.id.11304	Simple mode	11	0.0408979	0.034869	0.268017		-0.0274454	0.109241	1.04175	0.972928	1.11543	1.042 (0.973-1.115)
j87dXS	ukb-b-13405	Forced expiratory volume in 1-second (FEV1), predicted percentage || id:ukb-b-13405	genus.Eisenbergiella.id.11304	Weighted mode	11	0.0403832	0.0312468	0.225285		-0.0208606	0.101627	1.04121	0.979355	1.10697	1.041 (0.979-1.107)
JHChB7	ukb-b-13405	Forced expiratory volume in 1-second (FEV1), predicted percentage || id:ukb-b-13405	genus.Adlercreutzia.id.812	MR Egger	8	-0.0441407	0.102658	0.682225		-0.24535	0.157069	0.956819	0.782431	1.17008	0.957 (0.782-1.17)
JHChB7	ukb-b-13405	Forced expiratory volume in 1-second (FEV1), predicted percentage || id:ukb-b-13405	genus.Adlercreutzia.id.812	Weighted median	8	-0.00641652	0.0245068	0.793456		-0.0544499	0.0416168	0.993604	0.947006	1.04249	0.994 (0.947-1.042)
JHChB7	ukb-b-13405	Forced expiratory volume in 1-second (FEV1), predicted percentage || id:ukb-b-13405	genus.Adlercreutzia.id.812	Inverse variance weighted (fixed effects)	8	0.000910095	0.0174758	0.958467	0.971847	-0.0333425	0.0351627	1.00091	0.967207	1.03579	1.001 (0.967-1.036)
JHChB7	ukb-b-13405	Forced expiratory volume in 1-second (FEV1), predicted percentage || id:ukb-b-13405	genus.Adlercreutzia.id.812	Simple mode	8	-0.0175559	0.0419437	0.688082		-0.0997656	0.0646538	0.982597	0.90505	1.06679	0.983 (0.905-1.067)
JHChB7	ukb-b-13405	Forced expiratory volume in 1-second (FEV1), predicted percentage || id:ukb-b-13405	genus.Adlercreutzia.id.812	Weighted mode	8	-0.0133921	0.0378788	0.734084		-0.0876345	0.0608504	0.986697	0.916096	1.06274	0.987 (0.916-1.063)
jJC3Fm	ukb-b-13405	Forced expiratory volume in 1-second (FEV1), predicted percentage || id:ukb-b-13405	genus.Enterorhabdus.id.820	MR Egger	7	-0.0368256	0.0529098	0.517442		-0.140529	0.0668776	0.963844	0.868899	1.06916	0.964 (0.869-1.069)
jJC3Fm	ukb-b-13405	Forced expiratory volume in 1-second (FEV1), predicted percentage || id:ukb-b-13405	genus.Enterorhabdus.id.820	Weighted median	7	0.00296206	0.0216489	0.891171		-0.0394697	0.0453938	1.00297	0.961299	1.04644	1.003 (0.961-1.046)
jJC3Fm	ukb-b-13405	Forced expiratory volume in 1-second (FEV1), predicted percentage || id:ukb-b-13405	genus.Enterorhabdus.id.820	Inverse variance weighted (fixed effects)	7	-0.00308892	0.0164767	0.851291	0.932046	-0.0353833	0.0292054	0.996916	0.965235	1.02964	0.997 (0.965-1.03)
jJC3Fm	ukb-b-13405	Forced expiratory volume in 1-second (FEV1), predicted percentage || id:ukb-b-13405	genus.Enterorhabdus.id.820	Simple mode	7	0.00369879	0.0307175	0.908087		-0.0565074	0.063905	1.00371	0.945059	1.06599	1.004 (0.945-1.066)
jJC3Fm	ukb-b-13405	Forced expiratory volume in 1-second (FEV1), predicted percentage || id:ukb-b-13405	genus.Enterorhabdus.id.820	Weighted mode	7	0.00369879	0.0258911	0.891078		-0.0470478	0.0544454	1.00371	0.954042	1.05595	1.004 (0.954-1.056)
jUcEpg	ukb-b-13405	Forced expiratory volume in 1-second (FEV1), predicted percentage || id:ukb-b-13405	genus.Butyricimonas.id.945	MR Egger	13	0.0838254	0.0503204	0.123938		-0.0148026	0.182453	1.08744	0.985306	1.20016	1.087 (0.985-1.2)
jUcEpg	ukb-b-13405	Forced expiratory volume in 1-second (FEV1), predicted percentage || id:ukb-b-13405	genus.Butyricimonas.id.945	Weighted median	13	-0.0133412	0.0208555	0.522371		-0.0542181	0.0275357	0.986747	0.947226	1.02792	0.987 (0.947-1.028)
jUcEpg	ukb-b-13405	Forced expiratory volume in 1-second (FEV1), predicted percentage || id:ukb-b-13405	genus.Butyricimonas.id.945	Inverse variance weighted (fixed effects)	13	-0.0266569	0.0150334	0.0761996	0.677234	-0.0561225	0.00280861	0.973695	0.945423	1.00281	0.974 (0.945-1.003)
jUcEpg	ukb-b-13405	Forced expiratory volume in 1-second (FEV1), predicted percentage || id:ukb-b-13405	genus.Butyricimonas.id.945	Simple mode	13	0.00445922	0.0349428	0.900567		-0.0640287	0.0729471	1.00447	0.937978	1.07567	1.004 (0.938-1.076)
jUcEpg	ukb-b-13405	Forced expiratory volume in 1-second (FEV1), predicted percentage || id:ukb-b-13405	genus.Butyricimonas.id.945	Weighted mode	13	0.00287066	0.0346794	0.935394		-0.065101	0.0708424	1.00287	0.936973	1.07341	1.003 (0.937-1.073)
kjA5PB	ukb-b-13405	Forced expiratory volume in 1-second (FEV1), predicted percentage || id:ukb-b-13405	genus.RuminococcaceaeUCG010.id.11367	MR Egger	6	-0.148477	0.0812101	0.141506		-0.307648	0.0106952	0.86202	0.735174	1.01075	0.862 (0.735-1.011)
kjA5PB	ukb-b-13405	Forced expiratory volume in 1-second (FEV1), predicted percentage || id:ukb-b-13405	genus.RuminococcaceaeUCG010.id.11367	Weighted median	6	-0.00561326	0.0309652	0.856151		-0.0663051	0.0550786	0.994402	0.935845	1.05662	0.994 (0.936-1.057)
kjA5PB	ukb-b-13405	Forced expiratory volume in 1-second (FEV1), predicted percentage || id:ukb-b-13405	genus.RuminococcaceaeUCG010.id.11367	Inverse variance weighted (fixed effects)	6	-0.00895159	0.0236221	0.704725	0.869846	-0.0552509	0.0373477	0.991088	0.946248	1.03805	0.991 (0.946-1.038)
kjA5PB	ukb-b-13405	Forced expiratory volume in 1-second (FEV1), predicted percentage || id:ukb-b-13405	genus.RuminococcaceaeUCG010.id.11367	Simple mode	6	0.0521108	0.0609965	0.431943		-0.0674424	0.171664	1.05349	0.934782	1.18728	1.053 (0.935-1.187)
kjA5PB	ukb-b-13405	Forced expiratory volume in 1-second (FEV1), predicted percentage || id:ukb-b-13405	genus.RuminococcaceaeUCG010.id.11367	Weighted mode	6	0.0521108	0.0644589	0.455568		-0.0742286	0.17845	1.05349	0.928459	1.19536	1.053 (0.928-1.195)
LCZ8yH	ukb-b-13405	Forced expiratory volume in 1-second (FEV1), predicted percentage || id:ukb-b-13405	genus.Prevotella7.id.11182	MR Egger	11	0.0294556	0.093111	0.758951		-0.153042	0.211953	1.02989	0.858094	1.23609	1.03 (0.858-1.236)
LCZ8yH	ukb-b-13405	Forced expiratory volume in 1-second (FEV1), predicted percentage || id:ukb-b-13405	genus.Prevotella7.id.11182	Weighted median	11	0.037058	0.0150159	0.0135899		0.00762693	0.0664892	1.03775	1.00766	1.06875	1.038 (1.008-1.069)
LCZ8yH	ukb-b-13405	Forced expiratory volume in 1-second (FEV1), predicted percentage || id:ukb-b-13405	genus.Prevotella7.id.11182	Inverse variance weighted (multiplicative random effects)	11	0.0145631	0.0148403	0.326435	0.701623	-0.014524	0.0436502	1.01467	0.985581	1.04462	1.015 (0.986-1.045)
LCZ8yH	ukb-b-13405	Forced expiratory volume in 1-second (FEV1), predicted percentage || id:ukb-b-13405	genus.Prevotella7.id.11182	Simple mode	11	0.0476114	0.0253874	0.090204		-0.00214783	0.0973707	1.04876	0.997854	1.10227	1.049 (0.998-1.102)
LCZ8yH	ukb-b-13405	Forced expiratory volume in 1-second (FEV1), predicted percentage || id:ukb-b-13405	genus.Prevotella7.id.11182	Weighted mode	11	0.0464645	0.0238292	0.0797619		-0.000240745	0.0931698	1.04756	0.999759	1.09765	1.048 (1-1.098)
lJcL8y	ukb-b-13405	Forced expiratory volume in 1-second (FEV1), predicted percentage || id:ukb-b-13405	genus.RuminococcaceaeUCG003.id.11361	MR Egger	12	0.00585261	0.0820672	0.944553		-0.154999	0.166704	1.00587	0.856416	1.1814	1.006 (0.856-1.181)
lJcL8y	ukb-b-13405	Forced expiratory volume in 1-second (FEV1), predicted percentage || id:ukb-b-13405	genus.RuminococcaceaeUCG003.id.11361	Weighted median	12	0.00262058	0.0255743	0.918384		-0.047505	0.0527461	1.00262	0.953606	1.05416	1.003 (0.954-1.054)
lJcL8y	ukb-b-13405	Forced expiratory volume in 1-second (FEV1), predicted percentage || id:ukb-b-13405	genus.RuminococcaceaeUCG003.id.11361	Inverse variance weighted (fixed effects)	12	0.000811432	0.0178198	0.963681	0.971847	-0.0341154	0.0357383	1.00081	0.96646	1.03638	1.001 (0.966-1.036)
lJcL8y	ukb-b-13405	Forced expiratory volume in 1-second (FEV1), predicted percentage || id:ukb-b-13405	genus.RuminococcaceaeUCG003.id.11361	Simple mode	12	0.00508093	0.0458731	0.913801		-0.0848303	0.0949922	1.00509	0.918668	1.09965	1.005 (0.919-1.1)
lJcL8y	ukb-b-13405	Forced expiratory volume in 1-second (FEV1), predicted percentage || id:ukb-b-13405	genus.RuminococcaceaeUCG003.id.11361	Weighted mode	12	0.0107758	0.0418058	0.801352		-0.0711636	0.0927152	1.01083	0.93131	1.09715	1.011 (0.931-1.097)
LKYg6S	ukb-b-13405	Forced expiratory volume in 1-second (FEV1), predicted percentage || id:ukb-b-13405	genus.Terrisporobacter.id.11348	MR Egger	5	-0.0265931	0.0507874	0.636765		-0.126136	0.0729503	0.973757	0.881495	1.07568	0.974 (0.881-1.076)
LKYg6S	ukb-b-13405	Forced expiratory volume in 1-second (FEV1), predicted percentage || id:ukb-b-13405	genus.Terrisporobacter.id.11348	Weighted median	5	-0.0237654	0.0230834	0.303223		-0.0690088	0.021478	0.976515	0.933318	1.02171	0.977 (0.933-1.022)
LKYg6S	ukb-b-13405	Forced expiratory volume in 1-second (FEV1), predicted percentage || id:ukb-b-13405	genus.Terrisporobacter.id.11348	Inverse variance weighted (fixed effects)	5	-0.0182878	0.0185541	0.324305	0.701623	-0.0546537	0.0180781	0.981878	0.946813	1.01824	0.982 (0.947-1.018)
LKYg6S	ukb-b-13405	Forced expiratory volume in 1-second (FEV1), predicted percentage || id:ukb-b-13405	genus.Terrisporobacter.id.11348	Simple mode	5	-0.028132	0.0311853	0.418017		-0.0892553	0.0329912	0.97226	0.914612	1.03354	0.972 (0.915-1.034)
LKYg6S	ukb-b-13405	Forced expiratory volume in 1-second (FEV1), predicted percentage || id:ukb-b-13405	genus.Terrisporobacter.id.11348	Weighted mode	5	-0.0290551	0.0287443	0.369285		-0.0853939	0.0272838	0.971363	0.918151	1.02766	0.971 (0.918-1.028)
MpL626	ukb-b-13405	Forced expiratory volume in 1-second (FEV1), predicted percentage || id:ukb-b-13405	genus.Lachnoclostridium.id.11308	MR Egger	13	0.116819	0.0825225	0.184576		-0.044925	0.278563	1.12392	0.956069	1.32123	1.124 (0.956-1.321)
MpL626	ukb-b-13405	Forced expiratory volume in 1-second (FEV1), predicted percentage || id:ukb-b-13405	genus.Lachnoclostridium.id.11308	Weighted median	13	-0.0811333	0.030398	0.00760694		-0.140713	-0.0215533	0.922071	0.868738	0.978677	0.922 (0.869-0.979)
MpL626	ukb-b-13405	Forced expiratory volume in 1-second (FEV1), predicted percentage || id:ukb-b-13405	genus.Lachnoclostridium.id.11308	Inverse variance weighted (fixed effects)	13	-0.0600026	0.0202638	0.00306569	0.364817	-0.0997197	-0.0202856	0.941762	0.905091	0.979919	0.942 (0.905-0.98)
MpL626	ukb-b-13405	Forced expiratory volume in 1-second (FEV1), predicted percentage || id:ukb-b-13405	genus.Lachnoclostridium.id.11308	Simple mode	13	-0.0921665	0.0571068	0.132513		-0.204096	0.0197628	0.911953	0.815384	1.01996	0.912 (0.815-1.02)
MpL626	ukb-b-13405	Forced expiratory volume in 1-second (FEV1), predicted percentage || id:ukb-b-13405	genus.Lachnoclostridium.id.11308	Weighted mode	13	-0.0889312	0.0539463	0.125161		-0.194666	0.0168035	0.914909	0.82311	1.01695	0.915 (0.823-1.017)
mz9jd0	ukb-b-13405	Forced expiratory volume in 1-second (FEV1), predicted percentage || id:ukb-b-13405	genus.Barnesiella.id.944	MR Egger	14	-0.096905	0.090862	0.307182		-0.274995	0.0811845	0.907642	0.759576	1.08457	0.908 (0.76-1.085)
mz9jd0	ukb-b-13405	Forced expiratory volume in 1-second (FEV1), predicted percentage || id:ukb-b-13405	genus.Barnesiella.id.944	Weighted median	14	0.024831	0.0277488	0.370866		-0.0295565	0.0792186	1.02514	0.970876	1.08244	1.025 (0.971-1.082)
mz9jd0	ukb-b-13405	Forced expiratory volume in 1-second (FEV1), predicted percentage || id:ukb-b-13405	genus.Barnesiella.id.944	Inverse variance weighted (multiplicative random effects)	14	-0.00891782	0.0270068	0.741244	0.88208	-0.0618512	0.0440156	0.991122	0.940023	1.045	0.991 (0.94-1.045)
mz9jd0	ukb-b-13405	Forced expiratory volume in 1-second (FEV1), predicted percentage || id:ukb-b-13405	genus.Barnesiella.id.944	Simple mode	14	0.0364761	0.0575506	0.537198		-0.0763231	0.149275	1.03715	0.926517	1.16099	1.037 (0.927-1.161)
mz9jd0	ukb-b-13405	Forced expiratory volume in 1-second (FEV1), predicted percentage || id:ukb-b-13405	genus.Barnesiella.id.944	Weighted mode	14	0.0301718	0.0596092	0.621219		-0.0866623	0.147006	1.03063	0.916987	1.15836	1.031 (0.917-1.158)
nIesEv	ukb-b-13405	Forced expiratory volume in 1-second (FEV1), predicted percentage || id:ukb-b-13405	genus.Peptococcus.id.2037	MR Egger	12	-0.0598388	0.0622879	0.359365		-0.181923	0.0622455	0.941916	0.833665	1.06422	0.942 (0.834-1.064)
nIesEv	ukb-b-13405	Forced expiratory volume in 1-second (FEV1), predicted percentage || id:ukb-b-13405	genus.Peptococcus.id.2037	Weighted median	12	0.00540627	0.0150375	0.719207		-0.0240672	0.0348798	1.00542	0.97622	1.0355	1.005 (0.976-1.035)
nIesEv	ukb-b-13405	Forced expiratory volume in 1-second (FEV1), predicted percentage || id:ukb-b-13405	genus.Peptococcus.id.2037	Inverse variance weighted (multiplicative random effects)	12	0.0128379	0.0160208	0.422944	0.748336	-0.0185629	0.0442386	1.01292	0.981608	1.04523	1.013 (0.982-1.045)
nIesEv	ukb-b-13405	Forced expiratory volume in 1-second (FEV1), predicted percentage || id:ukb-b-13405	genus.Peptococcus.id.2037	Simple mode	12	0.00270803	0.0238701	0.911719		-0.0440774	0.0494935	1.00271	0.95688	1.05074	1.003 (0.957-1.051)
nIesEv	ukb-b-13405	Forced expiratory volume in 1-second (FEV1), predicted percentage || id:ukb-b-13405	genus.Peptococcus.id.2037	Weighted mode	12	-0.00491578	0.0224253	0.830503		-0.0488693	0.0390378	0.995096	0.952306	1.03981	0.995 (0.952-1.04)
nnD7ru	ukb-b-13405	Forced expiratory volume in 1-second (FEV1), predicted percentage || id:ukb-b-13405	genus..Eubacteriumoxidoreducensgroup.id.11339	MR Egger	5	-0.0275946	0.0551099	0.650997		-0.13561	0.0804208	0.972783	0.873183	1.08374	0.973 (0.873-1.084)
nnD7ru	ukb-b-13405	Forced expiratory volume in 1-second (FEV1), predicted percentage || id:ukb-b-13405	genus..Eubacteriumoxidoreducensgroup.id.11339	Weighted median	5	0.0188239	0.0212263	0.375176		-0.0227796	0.0604273	1.019	0.977478	1.06229	1.019 (0.977-1.062)
nnD7ru	ukb-b-13405	Forced expiratory volume in 1-second (FEV1), predicted percentage || id:ukb-b-13405	genus..Eubacteriumoxidoreducensgroup.id.11339	Inverse variance weighted (fixed effects)	5	0.0185423	0.0168323	0.27064	0.701623	-0.014449	0.0515335	1.01872	0.985655	1.05288	1.019 (0.986-1.053)
nnD7ru	ukb-b-13405	Forced expiratory volume in 1-second (FEV1), predicted percentage || id:ukb-b-13405	genus..Eubacteriumoxidoreducensgroup.id.11339	Simple mode	5	0.0409122	0.0294778	0.237473		-0.0168643	0.0986887	1.04176	0.983277	1.10372	1.042 (0.983-1.104)
nnD7ru	ukb-b-13405	Forced expiratory volume in 1-second (FEV1), predicted percentage || id:ukb-b-13405	genus..Eubacteriumoxidoreducensgroup.id.11339	Weighted mode	5	0.0387759	0.0311954	0.281751		-0.0223671	0.0999188	1.03954	0.977881	1.10508	1.04 (0.978-1.105)
NqdTjG	ukb-b-13405	Forced expiratory volume in 1-second (FEV1), predicted percentage || id:ukb-b-13405	genus.FamilyXIIIAD3011group.id.11293	MR Egger	13	-0.0511746	0.147831	0.735745		-0.340923	0.238573	0.950113	0.711114	1.26944	0.95 (0.711-1.269)
NqdTjG	ukb-b-13405	Forced expiratory volume in 1-second (FEV1), predicted percentage || id:ukb-b-13405	genus.FamilyXIIIAD3011group.id.11293	Weighted median	13	0.0255033	0.0266559	0.338688		-0.0267422	0.0777488	1.02583	0.973612	1.08085	1.026 (0.974-1.081)
NqdTjG	ukb-b-13405	Forced expiratory volume in 1-second (FEV1), predicted percentage || id:ukb-b-13405	genus.FamilyXIIIAD3011group.id.11293	Inverse variance weighted (multiplicative random effects)	13	0.0443675	0.0306066	0.147168	0.68846	-0.0156213	0.104356	1.04537	0.9845	1.11	1.045 (0.985-1.11)
NqdTjG	ukb-b-13405	Forced expiratory volume in 1-second (FEV1), predicted percentage || id:ukb-b-13405	genus.FamilyXIIIAD3011group.id.11293	Simple mode	13	0.0360685	0.0425915	0.413651		-0.0474109	0.119548	1.03673	0.953695	1.12699	1.037 (0.954-1.127)
NqdTjG	ukb-b-13405	Forced expiratory volume in 1-second (FEV1), predicted percentage || id:ukb-b-13405	genus.FamilyXIIIAD3011group.id.11293	Weighted mode	13	0.0298097	0.0372904	0.439599		-0.0432794	0.102899	1.03026	0.957644	1.10838	1.03 (0.958-1.108)
OhSZ6N	ukb-b-13405	Forced expiratory volume in 1-second (FEV1), predicted percentage || id:ukb-b-13405	genus.RuminococcaceaeUCG002.id.11360	MR Egger	22	-0.00962385	0.0368712	0.796752		-0.0818914	0.0626437	0.990422	0.921372	1.06465	0.99 (0.921-1.065)
OhSZ6N	ukb-b-13405	Forced expiratory volume in 1-second (FEV1), predicted percentage || id:ukb-b-13405	genus.RuminococcaceaeUCG002.id.11360	Weighted median	22	0.009695	0.0185867	0.601942		-0.0267349	0.0461249	1.00974	0.973619	1.04721	1.01 (0.974-1.047)
OhSZ6N	ukb-b-13405	Forced expiratory volume in 1-second (FEV1), predicted percentage || id:ukb-b-13405	genus.RuminococcaceaeUCG002.id.11360	Inverse variance weighted (fixed effects)	22	-0.00218069	0.0135983	0.872593	0.932046	-0.0288333	0.0244719	0.997822	0.971578	1.02477	0.998 (0.972-1.025)
OhSZ6N	ukb-b-13405	Forced expiratory volume in 1-second (FEV1), predicted percentage || id:ukb-b-13405	genus.RuminococcaceaeUCG002.id.11360	Simple mode	22	0.0166706	0.0307287	0.593178		-0.0435575	0.0768988	1.01681	0.957377	1.07993	1.017 (0.957-1.08)
OhSZ6N	ukb-b-13405	Forced expiratory volume in 1-second (FEV1), predicted percentage || id:ukb-b-13405	genus.RuminococcaceaeUCG002.id.11360	Weighted mode	22	0.0132755	0.0284597	0.645685		-0.0425055	0.0690564	1.01336	0.958385	1.0715	1.013 (0.958-1.071)
olDlSu	ukb-b-13405	Forced expiratory volume in 1-second (FEV1), predicted percentage || id:ukb-b-13405	genus..Eubacteriumnodatumgroup.id.11297	MR Egger	11	0.0339776	0.0426041	0.44568		-0.0495265	0.117482	1.03456	0.95168	1.12466	1.035 (0.952-1.125)
olDlSu	ukb-b-13405	Forced expiratory volume in 1-second (FEV1), predicted percentage || id:ukb-b-13405	genus..Eubacteriumnodatumgroup.id.11297	Weighted median	11	0.0263753	0.0126711	0.0373853		0.00153994	0.0512107	1.02673	1.00154	1.05254	1.027 (1.002-1.053)
olDlSu	ukb-b-13405	Forced expiratory volume in 1-second (FEV1), predicted percentage || id:ukb-b-13405	genus..Eubacteriumnodatumgroup.id.11297	Inverse variance weighted (fixed effects)	11	0.0147073	0.00924409	0.11161	0.677234	-0.0034111	0.0328257	1.01482	0.996595	1.03337	1.015 (0.997-1.033)
olDlSu	ukb-b-13405	Forced expiratory volume in 1-second (FEV1), predicted percentage || id:ukb-b-13405	genus..Eubacteriumnodatumgroup.id.11297	Simple mode	11	0.0302018	0.0213719	0.187972		-0.0116871	0.0720908	1.03066	0.988381	1.07475	1.031 (0.988-1.075)
olDlSu	ukb-b-13405	Forced expiratory volume in 1-second (FEV1), predicted percentage || id:ukb-b-13405	genus..Eubacteriumnodatumgroup.id.11297	Weighted mode	11	0.0294366	0.0202853	0.17738		-0.0103226	0.0691958	1.02987	0.989731	1.07165	1.03 (0.99-1.072)
OtCSo3	ukb-b-13405	Forced expiratory volume in 1-second (FEV1), predicted percentage || id:ukb-b-13405	genus.Alloprevotella.id.961	MR Egger	6	0.0654552	0.114637	0.598562		-0.159233	0.290143	1.06764	0.852798	1.33662	1.068 (0.853-1.337)
OtCSo3	ukb-b-13405	Forced expiratory volume in 1-second (FEV1), predicted percentage || id:ukb-b-13405	genus.Alloprevotella.id.961	Weighted median	6	-0.0161048	0.01575	0.306531		-0.0469748	0.0147652	0.984024	0.954111	1.01487	0.984 (0.954-1.015)
OtCSo3	ukb-b-13405	Forced expiratory volume in 1-second (FEV1), predicted percentage || id:ukb-b-13405	genus.Alloprevotella.id.961	Inverse variance weighted (fixed effects)	6	-0.0115624	0.0123292	0.348343	0.701623	-0.0357275	0.0126028	0.988504	0.964903	1.01268	0.989 (0.965-1.013)
OtCSo3	ukb-b-13405	Forced expiratory volume in 1-second (FEV1), predicted percentage || id:ukb-b-13405	genus.Alloprevotella.id.961	Simple mode	6	-0.0162263	0.0218404	0.490925		-0.0590335	0.026581	0.983905	0.942675	1.02694	0.984 (0.943-1.027)
OtCSo3	ukb-b-13405	Forced expiratory volume in 1-second (FEV1), predicted percentage || id:ukb-b-13405	genus.Alloprevotella.id.961	Weighted mode	6	-0.0159729	0.0218794	0.498117		-0.0588565	0.0269107	0.984154	0.942842	1.02728	0.984 (0.943-1.027)
P9709V	ukb-b-13405	Forced expiratory volume in 1-second (FEV1), predicted percentage || id:ukb-b-13405	genus..Eubacteriumhalliigroup.id.11338	MR Egger	16	0.00901225	0.0325899	0.786178		-0.054864	0.0728885	1.00905	0.946614	1.07561	1.009 (0.947-1.076)
P9709V	ukb-b-13405	Forced expiratory volume in 1-second (FEV1), predicted percentage || id:ukb-b-13405	genus..Eubacteriumhalliigroup.id.11338	Weighted median	16	0.0144576	0.0215714	0.502719		-0.0278225	0.0567376	1.01456	0.972561	1.05838	1.015 (0.973-1.058)
P9709V	ukb-b-13405	Forced expiratory volume in 1-second (FEV1), predicted percentage || id:ukb-b-13405	genus..Eubacteriumhalliigroup.id.11338	Inverse variance weighted (fixed effects)	16	-0.00902192	0.0151378	0.551185	0.797343	-0.038692	0.0206482	0.991019	0.962047	1.02086	0.991 (0.962-1.021)
P9709V	ukb-b-13405	Forced expiratory volume in 1-second (FEV1), predicted percentage || id:ukb-b-13405	genus..Eubacteriumhalliigroup.id.11338	Simple mode	16	0.0272641	0.0406169	0.512266		-0.0523451	0.106873	1.02764	0.949001	1.11279	1.028 (0.949-1.113)
P9709V	ukb-b-13405	Forced expiratory volume in 1-second (FEV1), predicted percentage || id:ukb-b-13405	genus..Eubacteriumhalliigroup.id.11338	Weighted mode	16	0.024824	0.0343811	0.481385		-0.042563	0.092211	1.02513	0.95833	1.0966	1.025 (0.958-1.097)
pCXx5P	ukb-b-13405	Forced expiratory volume in 1-second (FEV1), predicted percentage || id:ukb-b-13405	genus.Phascolarctobacterium.id.2168	MR Egger	10	0.0242061	0.0801644	0.770387		-0.132916	0.181328	1.0245	0.875539	1.19881	1.025 (0.876-1.199)
pCXx5P	ukb-b-13405	Forced expiratory volume in 1-second (FEV1), predicted percentage || id:ukb-b-13405	genus.Phascolarctobacterium.id.2168	Weighted median	10	-0.0146484	0.0233016	0.529582		-0.0603195	0.0310227	0.985458	0.941464	1.03151	0.985 (0.941-1.032)
pCXx5P	ukb-b-13405	Forced expiratory volume in 1-second (FEV1), predicted percentage || id:ukb-b-13405	genus.Phascolarctobacterium.id.2168	Inverse variance weighted (fixed effects)	10	-0.00105638	0.0174357	0.951688	0.971847	-0.0352304	0.0331176	0.998944	0.965383	1.03367	0.999 (0.965-1.034)
pCXx5P	ukb-b-13405	Forced expiratory volume in 1-second (FEV1), predicted percentage || id:ukb-b-13405	genus.Phascolarctobacterium.id.2168	Simple mode	10	-0.0272884	0.0392701	0.504666		-0.104258	0.0496809	0.973081	0.900993	1.05094	0.973 (0.901-1.051)
pCXx5P	ukb-b-13405	Forced expiratory volume in 1-second (FEV1), predicted percentage || id:ukb-b-13405	genus.Phascolarctobacterium.id.2168	Weighted mode	10	-0.02674	0.0398246	0.518798		-0.104796	0.0513162	0.973614	0.900508	1.05266	0.974 (0.901-1.053)
PGlGHi	ukb-b-13405	Forced expiratory volume in 1-second (FEV1), predicted percentage || id:ukb-b-13405	genus.LachnospiraceaeUCG008.id.11328	MR Egger	11	0.0143653	0.0660215	0.832606		-0.115037	0.143767	1.01447	0.891333	1.15462	1.014 (0.891-1.155)
PGlGHi	ukb-b-13405	Forced expiratory volume in 1-second (FEV1), predicted percentage || id:ukb-b-13405	genus.LachnospiraceaeUCG008.id.11328	Weighted median	11	0.0107832	0.016796	0.520867		-0.022137	0.0437035	1.01084	0.978106	1.04467	1.011 (0.978-1.045)
PGlGHi	ukb-b-13405	Forced expiratory volume in 1-second (FEV1), predicted percentage || id:ukb-b-13405	genus.LachnospiraceaeUCG008.id.11328	Inverse variance weighted (fixed effects)	11	0.00411129	0.0130225	0.752226	0.886286	-0.0214129	0.0296355	1.00412	0.978815	1.03008	1.004 (0.979-1.03)
PGlGHi	ukb-b-13405	Forced expiratory volume in 1-second (FEV1), predicted percentage || id:ukb-b-13405	genus.LachnospiraceaeUCG008.id.11328	Simple mode	11	0.00982514	0.0292983	0.744291		-0.0475995	0.0672498	1.00987	0.953516	1.06956	1.01 (0.954-1.07)
PGlGHi	ukb-b-13405	Forced expiratory volume in 1-second (FEV1), predicted percentage || id:ukb-b-13405	genus.LachnospiraceaeUCG008.id.11328	Weighted mode	11	0.0119728	0.0280801	0.678863		-0.0430642	0.0670098	1.01204	0.95785	1.06931	1.012 (0.958-1.069)
q1bO5E	ukb-b-13405	Forced expiratory volume in 1-second (FEV1), predicted percentage || id:ukb-b-13405	genus.Lactobacillus.id.1837	MR Egger	10	-0.0305192	0.0750143	0.694789		-0.177547	0.116509	0.969942	0.837321	1.12357	0.97 (0.837-1.124)
q1bO5E	ukb-b-13405	Forced expiratory volume in 1-second (FEV1), predicted percentage || id:ukb-b-13405	genus.Lactobacillus.id.1837	Weighted median	10	0.00524701	0.0187248	0.779311		-0.0314536	0.0419476	1.00526	0.969036	1.04284	1.005 (0.969-1.043)
q1bO5E	ukb-b-13405	Forced expiratory volume in 1-second (FEV1), predicted percentage || id:ukb-b-13405	genus.Lactobacillus.id.1837	Inverse variance weighted (multiplicative random effects)	10	0.00890376	0.0249392	0.721078	0.871766	-0.039977	0.0577845	1.00894	0.960812	1.05949	1.009 (0.961-1.059)
q1bO5E	ukb-b-13405	Forced expiratory volume in 1-second (FEV1), predicted percentage || id:ukb-b-13405	genus.Lactobacillus.id.1837	Simple mode	10	0.00324676	0.0282914	0.911154		-0.0522044	0.058698	1.00325	0.949135	1.06045	1.003 (0.949-1.06)
q1bO5E	ukb-b-13405	Forced expiratory volume in 1-second (FEV1), predicted percentage || id:ukb-b-13405	genus.Lactobacillus.id.1837	Weighted mode	10	0.00788363	0.0241706	0.751755		-0.0394907	0.055258	1.00791	0.961279	1.05681	1.008 (0.961-1.057)
Q3dvBY	ukb-b-13405	Forced expiratory volume in 1-second (FEV1), predicted percentage || id:ukb-b-13405	genus.Methanobrevibacter.id.123	MR Egger	6	0.0636519	0.0637214	0.37437		-0.0612422	0.188546	1.06572	0.940595	1.20749	1.066 (0.941-1.207)
Q3dvBY	ukb-b-13405	Forced expiratory volume in 1-second (FEV1), predicted percentage || id:ukb-b-13405	genus.Methanobrevibacter.id.123	Weighted median	6	-0.00915457	0.0174975	0.600841		-0.0434498	0.0251406	0.990887	0.957481	1.02546	0.991 (0.957-1.025)
Q3dvBY	ukb-b-13405	Forced expiratory volume in 1-second (FEV1), predicted percentage || id:ukb-b-13405	genus.Methanobrevibacter.id.123	Inverse variance weighted (fixed effects)	6	-0.0187756	0.0130204	0.149299	0.68846	-0.0442957	0.00674445	0.9814	0.956671	1.00677	0.981 (0.957-1.007)
Q3dvBY	ukb-b-13405	Forced expiratory volume in 1-second (FEV1), predicted percentage || id:ukb-b-13405	genus.Methanobrevibacter.id.123	Simple mode	6	-0.00558508	0.0234514	0.821213		-0.0515498	0.0403796	0.99443	0.949756	1.04121	0.994 (0.95-1.041)
Q3dvBY	ukb-b-13405	Forced expiratory volume in 1-second (FEV1), predicted percentage || id:ukb-b-13405	genus.Methanobrevibacter.id.123	Weighted mode	6	-0.00513602	0.0211939	0.818147		-0.046676	0.036404	0.994877	0.954397	1.03707	0.995 (0.954-1.037)
Q46NVk	ukb-b-13405	Forced expiratory volume in 1-second (FEV1), predicted percentage || id:ukb-b-13405	genus.Intestinibacter.id.11345	MR Egger	15	-0.00474483	0.0495658	0.925197		-0.101894	0.0924041	0.995266	0.903125	1.09681	0.995 (0.903-1.097)
Q46NVk	ukb-b-13405	Forced expiratory volume in 1-second (FEV1), predicted percentage || id:ukb-b-13405	genus.Intestinibacter.id.11345	Weighted median	15	0.0199728	0.0195068	0.305888		-0.0182606	0.0582062	1.02017	0.981905	1.05993	1.02 (0.982-1.06)
Q46NVk	ukb-b-13405	Forced expiratory volume in 1-second (FEV1), predicted percentage || id:ukb-b-13405	genus.Intestinibacter.id.11345	Inverse variance weighted (fixed effects)	15	0.0118935	0.014993	0.427621	0.748336	-0.0174928	0.0412798	1.01196	0.982659	1.04214	1.012 (0.983-1.042)
Q46NVk	ukb-b-13405	Forced expiratory volume in 1-second (FEV1), predicted percentage || id:ukb-b-13405	genus.Intestinibacter.id.11345	Simple mode	15	0.0331459	0.032	0.317852		-0.0295741	0.095866	1.0337	0.970859	1.10061	1.034 (0.971-1.101)
Q46NVk	ukb-b-13405	Forced expiratory volume in 1-second (FEV1), predicted percentage || id:ukb-b-13405	genus.Intestinibacter.id.11345	Weighted mode	15	0.0331459	0.0339196	0.345059		-0.0333365	0.0996283	1.0337	0.967213	1.10476	1.034 (0.967-1.105)
qE3Gq8	ukb-b-13405	Forced expiratory volume in 1-second (FEV1), predicted percentage || id:ukb-b-13405	genus..Ruminococcustorquesgroup.id.14377	MR Egger	9	-0.0348686	0.0574367	0.562963		-0.147444	0.0777072	0.965732	0.86291	1.08081	0.966 (0.863-1.081)
qE3Gq8	ukb-b-13405	Forced expiratory volume in 1-second (FEV1), predicted percentage || id:ukb-b-13405	genus..Ruminococcustorquesgroup.id.14377	Weighted median	9	-0.0124374	0.0290004	0.668019		-0.0692782	0.0444034	0.98764	0.933067	1.0454	0.988 (0.933-1.045)
qE3Gq8	ukb-b-13405	Forced expiratory volume in 1-second (FEV1), predicted percentage || id:ukb-b-13405	genus..Ruminococcustorquesgroup.id.14377	Inverse variance weighted (fixed effects)	9	-0.00605752	0.0217277	0.780404	0.891022	-0.0486438	0.0365287	0.993961	0.95252	1.0372	0.994 (0.953-1.037)
qE3Gq8	ukb-b-13405	Forced expiratory volume in 1-second (FEV1), predicted percentage || id:ukb-b-13405	genus..Ruminococcustorquesgroup.id.14377	Simple mode	9	-0.0257137	0.0486031	0.611129		-0.120976	0.0695484	0.974614	0.886055	1.07202	0.975 (0.886-1.072)
qE3Gq8	ukb-b-13405	Forced expiratory volume in 1-second (FEV1), predicted percentage || id:ukb-b-13405	genus..Ruminococcustorquesgroup.id.14377	Weighted mode	9	-0.0186128	0.0487709	0.712668		-0.114204	0.0769782	0.981559	0.892076	1.08002	0.982 (0.892-1.08)
qENAoR	ukb-b-13405	Forced expiratory volume in 1-second (FEV1), predicted percentage || id:ukb-b-13405	genus.Victivallis.id.2256	MR Egger	10	0.0325528	0.0709261	0.658469		-0.106462	0.171568	1.03309	0.899009	1.18716	1.033 (0.899-1.187)
qENAoR	ukb-b-13405	Forced expiratory volume in 1-second (FEV1), predicted percentage || id:ukb-b-13405	genus.Victivallis.id.2256	Weighted median	10	0.00607587	0.0132703	0.647056		-0.0199339	0.0320856	1.00609	0.980264	1.03261	1.006 (0.98-1.033)
qENAoR	ukb-b-13405	Forced expiratory volume in 1-second (FEV1), predicted percentage || id:ukb-b-13405	genus.Victivallis.id.2256	Inverse variance weighted (fixed effects)	10	0.00342636	0.00974921	0.725251	0.871766	-0.0156821	0.0225348	1.00343	0.98444	1.02279	1.003 (0.984-1.023)
qENAoR	ukb-b-13405	Forced expiratory volume in 1-second (FEV1), predicted percentage || id:ukb-b-13405	genus.Victivallis.id.2256	Simple mode	10	0.0101422	0.0198989	0.622535		-0.0288597	0.0491441	1.01019	0.971553	1.05037	1.01 (0.972-1.05)
qENAoR	ukb-b-13405	Forced expiratory volume in 1-second (FEV1), predicted percentage || id:ukb-b-13405	genus.Victivallis.id.2256	Weighted mode	10	0.00981746	0.0201632	0.637967		-0.0297024	0.0493373	1.00987	0.970734	1.05057	1.01 (0.971-1.051)
QGrGNV	ukb-b-13405	Forced expiratory volume in 1-second (FEV1), predicted percentage || id:ukb-b-13405	genus.Haemophilus.id.3698	MR Egger	9	0.0830422	0.0331178	0.0405462		0.0181313	0.147953	1.08659	1.0183	1.15946	1.087 (1.018-1.159)
QGrGNV	ukb-b-13405	Forced expiratory volume in 1-second (FEV1), predicted percentage || id:ukb-b-13405	genus.Haemophilus.id.3698	Weighted median	9	0.049861	0.0180568	0.0057564		0.0144697	0.0852522	1.05112	1.01457	1.08899	1.051 (1.015-1.089)
QGrGNV	ukb-b-13405	Forced expiratory volume in 1-second (FEV1), predicted percentage || id:ukb-b-13405	genus.Haemophilus.id.3698	Inverse variance weighted (fixed effects)	9	0.0278567	0.0141804	0.0494778	0.677234	6.31203e-05	0.0556504	1.02825	1.00006	1.05723	1.028 (1-1.057)
QGrGNV	ukb-b-13405	Forced expiratory volume in 1-second (FEV1), predicted percentage || id:ukb-b-13405	genus.Haemophilus.id.3698	Simple mode	9	0.0544796	0.0322331	0.129463		-0.00869727	0.117656	1.05599	0.99134	1.12486	1.056 (0.991-1.125)
QGrGNV	ukb-b-13405	Forced expiratory volume in 1-second (FEV1), predicted percentage || id:ukb-b-13405	genus.Haemophilus.id.3698	Weighted mode	9	0.0553567	0.0290045	0.0927377		-0.00149218	0.112206	1.05692	0.998509	1.11874	1.057 (0.999-1.119)
QjakFr	ukb-b-13405	Forced expiratory volume in 1-second (FEV1), predicted percentage || id:ukb-b-13405	genus.LachnospiraceaeFCS020group.id.11314	MR Egger	12	-0.0366282	0.0400424	0.381857		-0.115111	0.0418548	0.964034	0.891267	1.04274	0.964 (0.891-1.043)
QjakFr	ukb-b-13405	Forced expiratory volume in 1-second (FEV1), predicted percentage || id:ukb-b-13405	genus.LachnospiraceaeFCS020group.id.11314	Weighted median	12	-0.00134278	0.0221116	0.951576		-0.0446815	0.0419959	0.998658	0.956302	1.04289	0.999 (0.956-1.043)
QjakFr	ukb-b-13405	Forced expiratory volume in 1-second (FEV1), predicted percentage || id:ukb-b-13405	genus.LachnospiraceaeFCS020group.id.11314	Inverse variance weighted (fixed effects)	12	0.00800477	0.0163261	0.623918	0.833337	-0.0239944	0.0400039	1.00804	0.976291	1.04081	1.008 (0.976-1.041)
QjakFr	ukb-b-13405	Forced expiratory volume in 1-second (FEV1), predicted percentage || id:ukb-b-13405	genus.LachnospiraceaeFCS020group.id.11314	Simple mode	12	-0.0195808	0.0396556	0.631178		-0.0973058	0.0581441	0.98061	0.907279	1.05987	0.981 (0.907-1.06)
QjakFr	ukb-b-13405	Forced expiratory volume in 1-second (FEV1), predicted percentage || id:ukb-b-13405	genus.LachnospiraceaeFCS020group.id.11314	Weighted mode	12	-0.0214616	0.0348121	0.550111		-0.0896934	0.0467701	0.978767	0.914211	1.04788	0.979 (0.914-1.048)
Qyd7XB	ukb-b-13405	Forced expiratory volume in 1-second (FEV1), predicted percentage || id:ukb-b-13405	genus..Eubacteriumxylanophilumgroup.id.14375	MR Egger	9	-0.0180001	0.0946544	0.854576		-0.203523	0.167523	0.982161	0.815852	1.18237	0.982 (0.816-1.182)
Qyd7XB	ukb-b-13405	Forced expiratory volume in 1-second (FEV1), predicted percentage || id:ukb-b-13405	genus..Eubacteriumxylanophilumgroup.id.14375	Weighted median	9	0.0433446	0.0289584	0.134448		-0.0134138	0.100103	1.0443	0.986676	1.10528	1.044 (0.987-1.105)
Qyd7XB	ukb-b-13405	Forced expiratory volume in 1-second (FEV1), predicted percentage || id:ukb-b-13405	genus..Eubacteriumxylanophilumgroup.id.14375	Inverse variance weighted (multiplicative random effects)	9	0.0151669	0.0286598	0.596663	0.825615	-0.0410063	0.0713401	1.01528	0.959823	1.07395	1.015 (0.96-1.074)
Qyd7XB	ukb-b-13405	Forced expiratory volume in 1-second (FEV1), predicted percentage || id:ukb-b-13405	genus..Eubacteriumxylanophilumgroup.id.14375	Simple mode	9	0.0504887	0.0424991	0.268907		-0.0328096	0.133787	1.05178	0.967723	1.14315	1.052 (0.968-1.143)
Qyd7XB	ukb-b-13405	Forced expiratory volume in 1-second (FEV1), predicted percentage || id:ukb-b-13405	genus..Eubacteriumxylanophilumgroup.id.14375	Weighted mode	9	0.0504887	0.0386729	0.228004		-0.0253102	0.126288	1.05178	0.975007	1.13461	1.052 (0.975-1.135)
R6RQXL	ukb-b-13405	Forced expiratory volume in 1-second (FEV1), predicted percentage || id:ukb-b-13405	genus..Ruminococcusgnavusgroup.id.14376	MR Egger	12	-0.0758615	0.0688307	0.296217		-0.21077	0.0590467	0.926945	0.809961	1.06082	0.927 (0.81-1.061)
R6RQXL	ukb-b-13405	Forced expiratory volume in 1-second (FEV1), predicted percentage || id:ukb-b-13405	genus..Ruminococcusgnavusgroup.id.14376	Weighted median	12	-8.42914e-06	0.0183896	0.999634		-0.0360521	0.0360352	0.999992	0.96459	1.03669	1 (0.965-1.037)
R6RQXL	ukb-b-13405	Forced expiratory volume in 1-second (FEV1), predicted percentage || id:ukb-b-13405	genus..Ruminococcusgnavusgroup.id.14376	Inverse variance weighted (fixed effects)	12	-0.00693973	0.0122001	0.569475	0.806756	-0.0308519	0.0169725	0.993084	0.969619	1.01712	0.993 (0.97-1.017)
R6RQXL	ukb-b-13405	Forced expiratory volume in 1-second (FEV1), predicted percentage || id:ukb-b-13405	genus..Ruminococcusgnavusgroup.id.14376	Simple mode	12	0.0267743	0.0344864	0.4539		-0.0408192	0.0943677	1.02714	0.960003	1.09896	1.027 (0.96-1.099)
R6RQXL	ukb-b-13405	Forced expiratory volume in 1-second (FEV1), predicted percentage || id:ukb-b-13405	genus..Ruminococcusgnavusgroup.id.14376	Weighted mode	12	0.0162108	0.0358355	0.659797		-0.0540269	0.0864484	1.01634	0.947407	1.0903	1.016 (0.947-1.09)
R7oLoV	ukb-b-13405	Forced expiratory volume in 1-second (FEV1), predicted percentage || id:ukb-b-13405	genus.RuminococcaceaeUCG011.id.11368	MR Egger	8	0.0237732	0.0785381	0.772341		-0.130161	0.177708	1.02406	0.877954	1.19448	1.024 (0.878-1.194)
R7oLoV	ukb-b-13405	Forced expiratory volume in 1-second (FEV1), predicted percentage || id:ukb-b-13405	genus.RuminococcaceaeUCG011.id.11368	Weighted median	8	-0.000850777	0.0159829	0.957548		-0.0321772	0.0304756	0.99915	0.968335	1.03094	0.999 (0.968-1.031)
R7oLoV	ukb-b-13405	Forced expiratory volume in 1-second (FEV1), predicted percentage || id:ukb-b-13405	genus.RuminococcaceaeUCG011.id.11368	Inverse variance weighted (fixed effects)	8	-0.00569903	0.0112254	0.611671	0.832261	-0.0277008	0.0163028	0.994317	0.972679	1.01644	0.994 (0.973-1.016)
R7oLoV	ukb-b-13405	Forced expiratory volume in 1-second (FEV1), predicted percentage || id:ukb-b-13405	genus.RuminococcaceaeUCG011.id.11368	Simple mode	8	-0.0104317	0.028026	0.720746		-0.0653627	0.0444993	0.989623	0.936728	1.0455	0.99 (0.937-1.046)
R7oLoV	ukb-b-13405	Forced expiratory volume in 1-second (FEV1), predicted percentage || id:ukb-b-13405	genus.RuminococcaceaeUCG011.id.11368	Weighted mode	8	-0.00537397	0.0266534	0.845944		-0.0576145	0.0468666	0.99464	0.944014	1.04798	0.995 (0.944-1.048)
RKlTkD	ukb-b-13405	Forced expiratory volume in 1-second (FEV1), predicted percentage || id:ukb-b-13405	genus.Bifidobacterium.id.436	MR Egger	13	0.102038	0.0985604	0.322759		-0.09114	0.295217	1.10743	0.91289	1.34342	1.107 (0.913-1.343)
RKlTkD	ukb-b-13405	Forced expiratory volume in 1-second (FEV1), predicted percentage || id:ukb-b-13405	genus.Bifidobacterium.id.436	Weighted median	13	0.0142372	0.0276096	0.606091		-0.0398776	0.068352	1.01434	0.960907	1.07074	1.014 (0.961-1.071)
RKlTkD	ukb-b-13405	Forced expiratory volume in 1-second (FEV1), predicted percentage || id:ukb-b-13405	genus.Bifidobacterium.id.436	Inverse variance weighted (multiplicative random effects)	13	0.035766	0.0368262	0.331443	0.701623	-0.0364133	0.107945	1.03641	0.964242	1.11399	1.036 (0.964-1.114)
RKlTkD	ukb-b-13405	Forced expiratory volume in 1-second (FEV1), predicted percentage || id:ukb-b-13405	genus.Bifidobacterium.id.436	Simple mode	13	0.0282263	0.0440665	0.533863		-0.058144	0.114597	1.02863	0.943514	1.12142	1.029 (0.944-1.121)
RKlTkD	ukb-b-13405	Forced expiratory volume in 1-second (FEV1), predicted percentage || id:ukb-b-13405	genus.Bifidobacterium.id.436	Weighted mode	13	0.0216468	0.0437706	0.629846		-0.0641435	0.107437	1.02188	0.93787	1.11342	1.022 (0.938-1.113)
rlb7o5	ukb-b-13405	Forced expiratory volume in 1-second (FEV1), predicted percentage || id:ukb-b-13405	genus..Eubacteriumcoprostanoligenesgroup.id.11375	MR Egger	13	-0.0187359	0.0994668	0.854021		-0.213691	0.176219	0.981438	0.807598	1.1927	0.981 (0.808-1.193)
rlb7o5	ukb-b-13405	Forced expiratory volume in 1-second (FEV1), predicted percentage || id:ukb-b-13405	genus..Eubacteriumcoprostanoligenesgroup.id.11375	Weighted median	13	-0.00968195	0.0282157	0.731492		-0.0649847	0.0456208	0.990365	0.937082	1.04668	0.99 (0.937-1.047)
rlb7o5	ukb-b-13405	Forced expiratory volume in 1-second (FEV1), predicted percentage || id:ukb-b-13405	genus..Eubacteriumcoprostanoligenesgroup.id.11375	Inverse variance weighted (fixed effects)	13	-0.00358814	0.0194866	0.853909	0.932046	-0.0417819	0.0346056	0.996418	0.959079	1.03521	0.996 (0.959-1.035)
rlb7o5	ukb-b-13405	Forced expiratory volume in 1-second (FEV1), predicted percentage || id:ukb-b-13405	genus..Eubacteriumcoprostanoligenesgroup.id.11375	Simple mode	13	-0.0220671	0.0456157	0.637263		-0.111474	0.0673397	0.978175	0.894515	1.06966	0.978 (0.895-1.07)
rlb7o5	ukb-b-13405	Forced expiratory volume in 1-second (FEV1), predicted percentage || id:ukb-b-13405	genus..Eubacteriumcoprostanoligenesgroup.id.11375	Weighted mode	13	-0.0199765	0.0439318	0.65743		-0.106083	0.0661299	0.980222	0.89935	1.06837	0.98 (0.899-1.068)
RmoHnu	ukb-b-13405	Forced expiratory volume in 1-second (FEV1), predicted percentage || id:ukb-b-13405	genus.Ruminiclostridium9.id.11357	MR Egger	9	-0.0116601	0.0984485	0.909047		-0.204619	0.181299	0.988408	0.814958	1.19877	0.988 (0.815-1.199)
RmoHnu	ukb-b-13405	Forced expiratory volume in 1-second (FEV1), predicted percentage || id:ukb-b-13405	genus.Ruminiclostridium9.id.11357	Weighted median	9	-0.0277825	0.0328493	0.397689		-0.092167	0.0366021	0.9726	0.911953	1.03728	0.973 (0.912-1.037)
RmoHnu	ukb-b-13405	Forced expiratory volume in 1-second (FEV1), predicted percentage || id:ukb-b-13405	genus.Ruminiclostridium9.id.11357	Inverse variance weighted (fixed effects)	9	-0.0196651	0.0232006	0.396654	0.726181	-0.0651382	0.025808	0.980527	0.936938	1.02614	0.981 (0.937-1.026)
RmoHnu	ukb-b-13405	Forced expiratory volume in 1-second (FEV1), predicted percentage || id:ukb-b-13405	genus.Ruminiclostridium9.id.11357	Simple mode	9	-0.0356432	0.049551	0.492417		-0.132763	0.0614769	0.964985	0.875672	1.06341	0.965 (0.876-1.063)
RmoHnu	ukb-b-13405	Forced expiratory volume in 1-second (FEV1), predicted percentage || id:ukb-b-13405	genus.Ruminiclostridium9.id.11357	Weighted mode	9	-0.0321844	0.0475683	0.517744		-0.125418	0.0610494	0.968328	0.882128	1.06295	0.968 (0.882-1.063)
Rv99Lm	ukb-b-13405	Forced expiratory volume in 1-second (FEV1), predicted percentage || id:ukb-b-13405	genus..Eubacteriumbrachygroup.id.11296	MR Egger	10	0.00469388	0.041146	0.911987		-0.0759524	0.0853401	1.0047	0.92686	1.08909	1.005 (0.927-1.089)
Rv99Lm	ukb-b-13405	Forced expiratory volume in 1-second (FEV1), predicted percentage || id:ukb-b-13405	genus..Eubacteriumbrachygroup.id.11296	Weighted median	10	-0.0125342	0.0137141	0.360734		-0.0394139	0.0143454	0.987544	0.961353	1.01445	0.988 (0.961-1.014)
Rv99Lm	ukb-b-13405	Forced expiratory volume in 1-second (FEV1), predicted percentage || id:ukb-b-13405	genus..Eubacteriumbrachygroup.id.11296	Inverse variance weighted (fixed effects)	10	-0.0172647	0.0107647	0.10875	0.677234	-0.0383635	0.00383399	0.982883	0.962363	1.00384	0.983 (0.962-1.004)
Rv99Lm	ukb-b-13405	Forced expiratory volume in 1-second (FEV1), predicted percentage || id:ukb-b-13405	genus..Eubacteriumbrachygroup.id.11296	Simple mode	10	-0.00368981	0.0224146	0.872884		-0.0476225	0.0402428	0.996317	0.953494	1.04106	0.996 (0.953-1.041)
Rv99Lm	ukb-b-13405	Forced expiratory volume in 1-second (FEV1), predicted percentage || id:ukb-b-13405	genus..Eubacteriumbrachygroup.id.11296	Weighted mode	10	-0.00163827	0.0222977	0.943037		-0.0453418	0.0420652	0.998363	0.955671	1.04296	0.998 (0.956-1.043)
sF7W2L	ukb-b-13405	Forced expiratory volume in 1-second (FEV1), predicted percentage || id:ukb-b-13405	genus.Howardella.id.2000	MR Egger	10	-0.0111773	0.062781	0.86312		-0.134228	0.111873	0.988885	0.874391	1.11837	0.989 (0.874-1.118)
sF7W2L	ukb-b-13405	Forced expiratory volume in 1-second (FEV1), predicted percentage || id:ukb-b-13405	genus.Howardella.id.2000	Weighted median	10	-0.00980816	0.0151243	0.51666		-0.0394519	0.0198355	0.99024	0.961316	1.02003	0.99 (0.961-1.02)
sF7W2L	ukb-b-13405	Forced expiratory volume in 1-second (FEV1), predicted percentage || id:ukb-b-13405	genus.Howardella.id.2000	Inverse variance weighted (fixed effects)	10	-0.0202375	0.0104245	0.0522176	0.677234	-0.0406697	0.000194568	0.979966	0.960146	1.00019	0.98 (0.96-1)
sF7W2L	ukb-b-13405	Forced expiratory volume in 1-second (FEV1), predicted percentage || id:ukb-b-13405	genus.Howardella.id.2000	Simple mode	10	-0.00281706	0.026598	0.917975		-0.0549492	0.0493151	0.997187	0.946533	1.05055	0.997 (0.947-1.051)
sF7W2L	ukb-b-13405	Forced expiratory volume in 1-second (FEV1), predicted percentage || id:ukb-b-13405	genus.Howardella.id.2000	Weighted mode	10	-0.00176516	0.0223669	0.938824		-0.0456043	0.042074	0.998236	0.95542	1.04297	0.998 (0.955-1.043)
tbXTaX	ukb-b-13405	Forced expiratory volume in 1-second (FEV1), predicted percentage || id:ukb-b-13405	genus.ChristensenellaceaeR.7group.id.11283	MR Egger	10	0.068405	0.0970406	0.500869		-0.121794	0.258605	1.0708	0.88533	1.29512	1.071 (0.885-1.295)
tbXTaX	ukb-b-13405	Forced expiratory volume in 1-second (FEV1), predicted percentage || id:ukb-b-13405	genus.ChristensenellaceaeR.7group.id.11283	Weighted median	10	-0.00197511	0.0325033	0.951545		-0.0656817	0.0617314	0.998027	0.936429	1.06368	0.998 (0.936-1.064)
tbXTaX	ukb-b-13405	Forced expiratory volume in 1-second (FEV1), predicted percentage || id:ukb-b-13405	genus.ChristensenellaceaeR.7group.id.11283	Inverse variance weighted (multiplicative random effects)	10	0.0398179	0.0307731	0.195693	0.701623	-0.0204974	0.100133	1.04062	0.979711	1.10532	1.041 (0.98-1.105)
tbXTaX	ukb-b-13405	Forced expiratory volume in 1-second (FEV1), predicted percentage || id:ukb-b-13405	genus.ChristensenellaceaeR.7group.id.11283	Simple mode	10	-0.0265487	0.0534346	0.631208		-0.13128	0.0781831	0.973801	0.876972	1.08132	0.974 (0.877-1.081)
tbXTaX	ukb-b-13405	Forced expiratory volume in 1-second (FEV1), predicted percentage || id:ukb-b-13405	genus.ChristensenellaceaeR.7group.id.11283	Weighted mode	10	-0.0241587	0.0522931	0.655055		-0.126653	0.0783357	0.976131	0.881039	1.08149	0.976 (0.881-1.081)
TGrzdF	ukb-b-13405	Forced expiratory volume in 1-second (FEV1), predicted percentage || id:ukb-b-13405	genus..Eubacteriumfissicatenagroup.id.14373	MR Egger	9	0.110705	0.0782417	0.200005		-0.0426491	0.264059	1.11706	0.958248	1.3022	1.117 (0.958-1.302)
TGrzdF	ukb-b-13405	Forced expiratory volume in 1-second (FEV1), predicted percentage || id:ukb-b-13405	genus..Eubacteriumfissicatenagroup.id.14373	Weighted median	9	-0.026155	0.017022	0.124406		-0.0595181	0.00720814	0.974184	0.942218	1.00723	0.974 (0.942-1.007)
TGrzdF	ukb-b-13405	Forced expiratory volume in 1-second (FEV1), predicted percentage || id:ukb-b-13405	genus..Eubacteriumfissicatenagroup.id.14373	Inverse variance weighted (multiplicative random effects)	9	-0.0151673	0.0161786	0.348507	0.701623	-0.0468773	0.0165428	0.984947	0.954204	1.01668	0.985 (0.954-1.017)
TGrzdF	ukb-b-13405	Forced expiratory volume in 1-second (FEV1), predicted percentage || id:ukb-b-13405	genus..Eubacteriumfissicatenagroup.id.14373	Simple mode	9	-0.0389622	0.0256185	0.166786		-0.0891745	0.01125	0.961787	0.914686	1.01131	0.962 (0.915-1.011)
TGrzdF	ukb-b-13405	Forced expiratory volume in 1-second (FEV1), predicted percentage || id:ukb-b-13405	genus..Eubacteriumfissicatenagroup.id.14373	Weighted mode	9	-0.0401164	0.0256145	0.155945		-0.090321	0.0100881	0.960678	0.913638	1.01014	0.961 (0.914-1.01)
tkl5vG	ukb-b-13405	Forced expiratory volume in 1-second (FEV1), predicted percentage || id:ukb-b-13405	genus.Slackia.id.825	MR Egger	6	0.0260961	0.12891	0.849455		-0.226568	0.27876	1.02644	0.797265	1.32149	1.026 (0.797-1.321)
tkl5vG	ukb-b-13405	Forced expiratory volume in 1-second (FEV1), predicted percentage || id:ukb-b-13405	genus.Slackia.id.825	Weighted median	6	0.00624455	0.022725	0.783479		-0.0382964	0.0507855	1.00626	0.962428	1.0521	1.006 (0.962-1.052)
tkl5vG	ukb-b-13405	Forced expiratory volume in 1-second (FEV1), predicted percentage || id:ukb-b-13405	genus.Slackia.id.825	Inverse variance weighted (fixed effects)	6	-0.00189677	0.017228	0.912332	0.960774	-0.0356637	0.0318702	0.998105	0.964965	1.03238	0.998 (0.965-1.032)
tkl5vG	ukb-b-13405	Forced expiratory volume in 1-second (FEV1), predicted percentage || id:ukb-b-13405	genus.Slackia.id.825	Simple mode	6	0.00828178	0.0323599	0.808202		-0.0551436	0.0717071	1.00832	0.946349	1.07434	1.008 (0.946-1.074)
tkl5vG	ukb-b-13405	Forced expiratory volume in 1-second (FEV1), predicted percentage || id:ukb-b-13405	genus.Slackia.id.825	Weighted mode	6	0.00969967	0.0300662	0.760044		-0.0492301	0.0686294	1.00975	0.951962	1.07104	1.01 (0.952-1.071)
TlODZI	ukb-b-13405	Forced expiratory volume in 1-second (FEV1), predicted percentage || id:ukb-b-13405	genus.RuminococcaceaeUCG004.id.11362	MR Egger	11	0.167261	0.113214	0.173688		-0.0546384	0.389161	1.18206	0.946827	1.47574	1.182 (0.947-1.476)
TlODZI	ukb-b-13405	Forced expiratory volume in 1-second (FEV1), predicted percentage || id:ukb-b-13405	genus.RuminococcaceaeUCG004.id.11362	Weighted median	11	0.0271113	0.0239905	0.258439		-0.01991	0.0741326	1.02748	0.980287	1.07695	1.027 (0.98-1.077)
TlODZI	ukb-b-13405	Forced expiratory volume in 1-second (FEV1), predicted percentage || id:ukb-b-13405	genus.RuminococcaceaeUCG004.id.11362	Inverse variance weighted (multiplicative random effects)	11	0.0144269	0.0220091	0.512147	0.780588	-0.0287109	0.0575648	1.01453	0.971697	1.05925	1.015 (0.972-1.059)
TlODZI	ukb-b-13405	Forced expiratory volume in 1-second (FEV1), predicted percentage || id:ukb-b-13405	genus.RuminococcaceaeUCG004.id.11362	Simple mode	11	0.0221762	0.0446936	0.63049		-0.0654233	0.109776	1.02242	0.936671	1.11603	1.022 (0.937-1.116)
TlODZI	ukb-b-13405	Forced expiratory volume in 1-second (FEV1), predicted percentage || id:ukb-b-13405	genus.RuminococcaceaeUCG004.id.11362	Weighted mode	11	0.0202664	0.0462736	0.670717		-0.0704299	0.110963	1.02047	0.931993	1.11735	1.02 (0.932-1.117)
TQSpiB	ukb-b-13405	Forced expiratory volume in 1-second (FEV1), predicted percentage || id:ukb-b-13405	genus.LachnospiraceaeUCG004.id.11324	MR Egger	12	0.044713	0.0951416	0.648463		-0.141765	0.231191	1.04573	0.867826	1.2601	1.046 (0.868-1.26)
TQSpiB	ukb-b-13405	Forced expiratory volume in 1-second (FEV1), predicted percentage || id:ukb-b-13405	genus.LachnospiraceaeUCG004.id.11324	Weighted median	12	-0.0121502	0.0262651	0.64365		-0.0636298	0.0393293	0.987923	0.938352	1.04011	0.988 (0.938-1.04)
TQSpiB	ukb-b-13405	Forced expiratory volume in 1-second (FEV1), predicted percentage || id:ukb-b-13405	genus.LachnospiraceaeUCG004.id.11324	Inverse variance weighted (multiplicative random effects)	12	-0.00734817	0.0245161	0.764384	0.891022	-0.0553997	0.0407033	0.992679	0.946107	1.04154	0.993 (0.946-1.042)
TQSpiB	ukb-b-13405	Forced expiratory volume in 1-second (FEV1), predicted percentage || id:ukb-b-13405	genus.LachnospiraceaeUCG004.id.11324	Simple mode	12	-0.0224906	0.0408968	0.593354		-0.102648	0.0576672	0.97776	0.902444	1.05936	0.978 (0.902-1.059)
TQSpiB	ukb-b-13405	Forced expiratory volume in 1-second (FEV1), predicted percentage || id:ukb-b-13405	genus.LachnospiraceaeUCG004.id.11324	Weighted mode	12	-0.0205468	0.0388104	0.607036		-0.0966151	0.0555215	0.979663	0.907905	1.05709	0.98 (0.908-1.057)
TUj4LC	ukb-b-13405	Forced expiratory volume in 1-second (FEV1), predicted percentage || id:ukb-b-13405	genus.LachnospiraceaeNC2004group.id.11316	MR Egger	9	-0.0693425	0.0678316	0.340675		-0.202292	0.0636074	0.933007	0.816856	1.06567	0.933 (0.817-1.066)
TUj4LC	ukb-b-13405	Forced expiratory volume in 1-second (FEV1), predicted percentage || id:ukb-b-13405	genus.LachnospiraceaeNC2004group.id.11316	Weighted median	9	-0.0270421	0.0196697	0.169191		-0.0655947	0.0115105	0.97332	0.93651	1.01158	0.973 (0.937-1.012)
TUj4LC	ukb-b-13405	Forced expiratory volume in 1-second (FEV1), predicted percentage || id:ukb-b-13405	genus.LachnospiraceaeNC2004group.id.11316	Inverse variance weighted (fixed effects)	9	-0.00218785	0.0141613	0.877219	0.932046	-0.029944	0.0255683	0.997815	0.9705	1.0259	0.998 (0.97-1.026)
TUj4LC	ukb-b-13405	Forced expiratory volume in 1-second (FEV1), predicted percentage || id:ukb-b-13405	genus.LachnospiraceaeNC2004group.id.11316	Simple mode	9	-0.0388345	0.0287127	0.213195		-0.0951114	0.0174425	0.96191	0.909272	1.0176	0.962 (0.909-1.018)
TUj4LC	ukb-b-13405	Forced expiratory volume in 1-second (FEV1), predicted percentage || id:ukb-b-13405	genus.LachnospiraceaeNC2004group.id.11316	Weighted mode	9	-0.039285	0.0298698	0.224884		-0.0978298	0.0192598	0.961477	0.906803	1.01945	0.961 (0.907-1.019)
uHEy8Q	ukb-b-13405	Forced expiratory volume in 1-second (FEV1), predicted percentage || id:ukb-b-13405	genus.Akkermansia.id.4037	MR Egger	11	0.00780429	0.0775562	0.922052		-0.144206	0.159814	1.00783	0.86571	1.17329	1.008 (0.866-1.173)
uHEy8Q	ukb-b-13405	Forced expiratory volume in 1-second (FEV1), predicted percentage || id:ukb-b-13405	genus.Akkermansia.id.4037	Weighted median	11	0.0242779	0.0236005	0.303619		-0.0219791	0.070535	1.02458	0.978261	1.07308	1.025 (0.978-1.073)
uHEy8Q	ukb-b-13405	Forced expiratory volume in 1-second (FEV1), predicted percentage || id:ukb-b-13405	genus.Akkermansia.id.4037	Inverse variance weighted (fixed effects)	11	0.0255933	0.0165346	0.121655	0.68846	-0.0068145	0.0580012	1.02592	0.993209	1.05972	1.026 (0.993-1.06)
uHEy8Q	ukb-b-13405	Forced expiratory volume in 1-second (FEV1), predicted percentage || id:ukb-b-13405	genus.Akkermansia.id.4037	Simple mode	11	0.0675635	0.0465492	0.177295		-0.0236729	0.1588	1.0699	0.976605	1.1721	1.07 (0.977-1.172)
uHEy8Q	ukb-b-13405	Forced expiratory volume in 1-second (FEV1), predicted percentage || id:ukb-b-13405	genus.Akkermansia.id.4037	Weighted mode	11	0.0154785	0.0445663	0.735554		-0.0718714	0.102828	1.0156	0.930651	1.1083	1.016 (0.931-1.108)
uQYGEB	ukb-b-13405	Forced expiratory volume in 1-second (FEV1), predicted percentage || id:ukb-b-13405	genus.Parabacteroides.id.954	MR Egger	6	0.0377326	0.0776186	0.652306		-0.1144	0.189865	1.03845	0.891901	1.20909	1.038 (0.892-1.209)
uQYGEB	ukb-b-13405	Forced expiratory volume in 1-second (FEV1), predicted percentage || id:ukb-b-13405	genus.Parabacteroides.id.954	Weighted median	6	0.0527682	0.0339421	0.120028		-0.0137582	0.119295	1.05419	0.986336	1.1267	1.054 (0.986-1.127)
uQYGEB	ukb-b-13405	Forced expiratory volume in 1-second (FEV1), predicted percentage || id:ukb-b-13405	genus.Parabacteroides.id.954	Inverse variance weighted (fixed effects)	6	0.0289336	0.025595	0.258291	0.701623	-0.0212326	0.0790999	1.02936	0.978991	1.08231	1.029 (0.979-1.082)
uQYGEB	ukb-b-13405	Forced expiratory volume in 1-second (FEV1), predicted percentage || id:ukb-b-13405	genus.Parabacteroides.id.954	Simple mode	6	0.0519221	0.0504964	0.350988		-0.0470509	0.150895	1.05329	0.954039	1.16287	1.053 (0.954-1.163)
uQYGEB	ukb-b-13405	Forced expiratory volume in 1-second (FEV1), predicted percentage || id:ukb-b-13405	genus.Parabacteroides.id.954	Weighted mode	6	0.0571146	0.0422978	0.23482		-0.0257891	0.140018	1.05878	0.974541	1.15029	1.059 (0.975-1.15)
UYJxH8	ukb-b-13405	Forced expiratory volume in 1-second (FEV1), predicted percentage || id:ukb-b-13405	genus.Butyrivibrio.id.1993	MR Egger	15	0.0452763	0.0415964	0.296157		-0.0362526	0.126805	1.04632	0.964397	1.1352	1.046 (0.964-1.135)
UYJxH8	ukb-b-13405	Forced expiratory volume in 1-second (FEV1), predicted percentage || id:ukb-b-13405	genus.Butyrivibrio.id.1993	Weighted median	15	-0.000492005	0.0111993	0.964959		-0.0224426	0.0214586	0.999508	0.977807	1.02169	1 (0.978-1.022)
UYJxH8	ukb-b-13405	Forced expiratory volume in 1-second (FEV1), predicted percentage || id:ukb-b-13405	genus.Butyrivibrio.id.1993	Inverse variance weighted (fixed effects)	15	0.012086	0.00808454	0.134925	0.68846	-0.00375965	0.0279317	1.01216	0.996247	1.02833	1.012 (0.996-1.028)
UYJxH8	ukb-b-13405	Forced expiratory volume in 1-second (FEV1), predicted percentage || id:ukb-b-13405	genus.Butyrivibrio.id.1993	Simple mode	15	-0.00334567	0.017835	0.85389		-0.0383023	0.031611	0.99666	0.962422	1.03212	0.997 (0.962-1.032)
UYJxH8	ukb-b-13405	Forced expiratory volume in 1-second (FEV1), predicted percentage || id:ukb-b-13405	genus.Butyrivibrio.id.1993	Weighted mode	15	-0.00440139	0.0172435	0.802242		-0.0381986	0.0293958	0.995608	0.962522	1.02983	0.996 (0.963-1.03)
Vd8Fsi	ukb-b-13405	Forced expiratory volume in 1-second (FEV1), predicted percentage || id:ukb-b-13405	genus.Bacteroides.id.918	MR Egger	9	-0.0113841	0.123496	0.929136		-0.253436	0.230668	0.98868	0.776129	1.25944	0.989 (0.776-1.259)
Vd8Fsi	ukb-b-13405	Forced expiratory volume in 1-second (FEV1), predicted percentage || id:ukb-b-13405	genus.Bacteroides.id.918	Weighted median	9	-0.0553212	0.0309005	0.0734056		-0.115886	0.00524379	0.946181	0.890577	1.00526	0.946 (0.891-1.005)
Vd8Fsi	ukb-b-13405	Forced expiratory volume in 1-second (FEV1), predicted percentage || id:ukb-b-13405	genus.Bacteroides.id.918	Inverse variance weighted (fixed effects)	9	-0.0453381	0.0234727	0.0534177	0.677234	-0.0913445	0.000668293	0.955674	0.912703	1.00067	0.956 (0.913-1.001)
Vd8Fsi	ukb-b-13405	Forced expiratory volume in 1-second (FEV1), predicted percentage || id:ukb-b-13405	genus.Bacteroides.id.918	Simple mode	9	-0.0636728	0.0462123	0.205565		-0.154249	0.0269034	0.938312	0.857059	1.02727	0.938 (0.857-1.027)
Vd8Fsi	ukb-b-13405	Forced expiratory volume in 1-second (FEV1), predicted percentage || id:ukb-b-13405	genus.Bacteroides.id.918	Weighted mode	9	-0.0614197	0.046124	0.219676		-0.151823	0.0289833	0.940428	0.859141	1.02941	0.94 (0.859-1.029)
W49loY	ukb-b-13405	Forced expiratory volume in 1-second (FEV1), predicted percentage || id:ukb-b-13405	genus.Olsenella.id.822	MR Egger	11	-0.0547172	0.0380492	0.184264		-0.129294	0.0198593	0.946753	0.878716	1.02006	0.947 (0.879-1.02)
W49loY	ukb-b-13405	Forced expiratory volume in 1-second (FEV1), predicted percentage || id:ukb-b-13405	genus.Olsenella.id.822	Weighted median	11	-0.00289645	0.0137915	0.833654		-0.0299278	0.0241349	0.997108	0.970516	1.02443	0.997 (0.971-1.024)
W49loY	ukb-b-13405	Forced expiratory volume in 1-second (FEV1), predicted percentage || id:ukb-b-13405	genus.Olsenella.id.822	Inverse variance weighted (fixed effects)	11	0.00727055	0.00999952	0.467171	0.76394	-0.0123285	0.0268696	1.0073	0.987747	1.02723	1.007 (0.988-1.027)
W49loY	ukb-b-13405	Forced expiratory volume in 1-second (FEV1), predicted percentage || id:ukb-b-13405	genus.Olsenella.id.822	Simple mode	11	-0.0113967	0.0237943	0.642263		-0.0580334	0.0352401	0.988668	0.943618	1.03587	0.989 (0.944-1.036)
W49loY	ukb-b-13405	Forced expiratory volume in 1-second (FEV1), predicted percentage || id:ukb-b-13405	genus.Olsenella.id.822	Weighted mode	11	-0.0118615	0.0237366	0.62809		-0.0583853	0.0346624	0.988209	0.943286	1.03527	0.988 (0.943-1.035)
w5yhuV	ukb-b-13405	Forced expiratory volume in 1-second (FEV1), predicted percentage || id:ukb-b-13405	genus.Romboutsia.id.11347	MR Egger	13	-0.0766035	0.0398575	0.0808866		-0.154724	0.00151713	0.926257	0.856651	1.00152	0.926 (0.857-1.002)
w5yhuV	ukb-b-13405	Forced expiratory volume in 1-second (FEV1), predicted percentage || id:ukb-b-13405	genus.Romboutsia.id.11347	Weighted median	13	-0.020939	0.0215702	0.33168		-0.0632165	0.0213386	0.979279	0.93874	1.02157	0.979 (0.939-1.022)
w5yhuV	ukb-b-13405	Forced expiratory volume in 1-second (FEV1), predicted percentage || id:ukb-b-13405	genus.Romboutsia.id.11347	Inverse variance weighted (fixed effects)	13	-0.00589135	0.015788	0.709034	0.869846	-0.0368358	0.0250531	0.994126	0.963834	1.02537	0.994 (0.964-1.025)
w5yhuV	ukb-b-13405	Forced expiratory volume in 1-second (FEV1), predicted percentage || id:ukb-b-13405	genus.Romboutsia.id.11347	Simple mode	13	-0.0195193	0.0306609	0.536329		-0.0796145	0.040576	0.98067	0.923472	1.04141	0.981 (0.923-1.041)
w5yhuV	ukb-b-13405	Forced expiratory volume in 1-second (FEV1), predicted percentage || id:ukb-b-13405	genus.Romboutsia.id.11347	Weighted mode	13	-0.0272544	0.0273181	0.338134		-0.0807979	0.0262891	0.973114	0.92238	1.02664	0.973 (0.922-1.027)
WaNFee	ukb-b-13405	Forced expiratory volume in 1-second (FEV1), predicted percentage || id:ukb-b-13405	genus.Desulfovibrio.id.3173	MR Egger	10	0.0125841	0.0574417	0.832077		-0.100002	0.12517	1.01266	0.904836	1.13334	1.013 (0.905-1.133)
WaNFee	ukb-b-13405	Forced expiratory volume in 1-second (FEV1), predicted percentage || id:ukb-b-13405	genus.Desulfovibrio.id.3173	Weighted median	10	0.00243441	0.0218941	0.911465		-0.040478	0.0453468	1.00244	0.96033	1.04639	1.002 (0.96-1.046)
WaNFee	ukb-b-13405	Forced expiratory volume in 1-second (FEV1), predicted percentage || id:ukb-b-13405	genus.Desulfovibrio.id.3173	Inverse variance weighted (fixed effects)	10	0.00798821	0.0159031	0.615453	0.832261	-0.0231819	0.0391584	1.00802	0.977085	1.03994	1.008 (0.977-1.04)
WaNFee	ukb-b-13405	Forced expiratory volume in 1-second (FEV1), predicted percentage || id:ukb-b-13405	genus.Desulfovibrio.id.3173	Simple mode	10	0.00662083	0.0374433	0.863563		-0.0667681	0.0800098	1.00664	0.935412	1.0833	1.007 (0.935-1.083)
WaNFee	ukb-b-13405	Forced expiratory volume in 1-second (FEV1), predicted percentage || id:ukb-b-13405	genus.Desulfovibrio.id.3173	Weighted mode	10	0.00739522	0.0321818	0.823389		-0.0556812	0.0704716	1.00742	0.945841	1.07301	1.007 (0.946-1.073)
WCt5pC	ukb-b-13405	Forced expiratory volume in 1-second (FEV1), predicted percentage || id:ukb-b-13405	genus.Anaerofilum.id.2053	MR Egger	11	-0.0679533	0.0594676	0.282652		-0.18451	0.0486032	0.934304	0.831512	1.0498	0.934 (0.832-1.05)
WCt5pC	ukb-b-13405	Forced expiratory volume in 1-second (FEV1), predicted percentage || id:ukb-b-13405	genus.Anaerofilum.id.2053	Weighted median	11	-0.00856038	0.0156236	0.58375		-0.0391825	0.0220618	0.991476	0.961575	1.02231	0.991 (0.962-1.022)
WCt5pC	ukb-b-13405	Forced expiratory volume in 1-second (FEV1), predicted percentage || id:ukb-b-13405	genus.Anaerofilum.id.2053	Inverse variance weighted (fixed effects)	11	0.0066302	0.0112644	0.55613	0.797343	-0.015448	0.0287084	1.00665	0.984671	1.02912	1.007 (0.985-1.029)
WCt5pC	ukb-b-13405	Forced expiratory volume in 1-second (FEV1), predicted percentage || id:ukb-b-13405	genus.Anaerofilum.id.2053	Simple mode	11	-0.0162699	0.0245429	0.52237		-0.0643739	0.0318342	0.983862	0.937654	1.03235	0.984 (0.938-1.032)
WCt5pC	ukb-b-13405	Forced expiratory volume in 1-second (FEV1), predicted percentage || id:ukb-b-13405	genus.Anaerofilum.id.2053	Weighted mode	11	-0.0153909	0.0227744	0.514493		-0.0600287	0.0292469	0.984727	0.941738	1.02968	0.985 (0.942-1.03)
wFbL6J	ukb-b-13405	Forced expiratory volume in 1-second (FEV1), predicted percentage || id:ukb-b-13405	genus.Marvinbryantia.id.2005	MR Egger	10	-0.0472786	0.122781	0.710224		-0.287929	0.193371	0.953822	0.749815	1.21333	0.954 (0.75-1.213)
wFbL6J	ukb-b-13405	Forced expiratory volume in 1-second (FEV1), predicted percentage || id:ukb-b-13405	genus.Marvinbryantia.id.2005	Weighted median	10	0.0412174	0.0277982	0.138145		-0.0132671	0.0957019	1.04208	0.986821	1.10043	1.042 (0.987-1.1)
wFbL6J	ukb-b-13405	Forced expiratory volume in 1-second (FEV1), predicted percentage || id:ukb-b-13405	genus.Marvinbryantia.id.2005	Inverse variance weighted (multiplicative random effects)	10	0.0313078	0.0304587	0.304008	0.701623	-0.0283912	0.0910068	1.0318	0.972008	1.09528	1.032 (0.972-1.095)
wFbL6J	ukb-b-13405	Forced expiratory volume in 1-second (FEV1), predicted percentage || id:ukb-b-13405	genus.Marvinbryantia.id.2005	Simple mode	10	0.080528	0.0525094	0.159497		-0.0223904	0.183446	1.08386	0.977858	1.20135	1.084 (0.978-1.201)
wFbL6J	ukb-b-13405	Forced expiratory volume in 1-second (FEV1), predicted percentage || id:ukb-b-13405	genus.Marvinbryantia.id.2005	Weighted mode	10	0.0742963	0.0512497	0.18108		-0.026153	0.174746	1.07713	0.974186	1.19094	1.077 (0.974-1.191)
wIF1Yn	ukb-b-13405	Forced expiratory volume in 1-second (FEV1), predicted percentage || id:ukb-b-13405	genus.LachnospiraceaeUCG001.id.11321	MR Egger	13	0.0305016	0.0691901	0.667869		-0.105111	0.166114	1.03097	0.900225	1.18071	1.031 (0.9-1.181)
wIF1Yn	ukb-b-13405	Forced expiratory volume in 1-second (FEV1), predicted percentage || id:ukb-b-13405	genus.LachnospiraceaeUCG001.id.11321	Weighted median	13	0.00252308	0.0201592	0.900399		-0.0369889	0.042035	1.00253	0.963687	1.04293	1.003 (0.964-1.043)
wIF1Yn	ukb-b-13405	Forced expiratory volume in 1-second (FEV1), predicted percentage || id:ukb-b-13405	genus.LachnospiraceaeUCG001.id.11321	Inverse variance weighted (fixed effects)	13	0.00920201	0.0145778	0.527887	0.785232	-0.0193705	0.0377745	1.00924	0.980816	1.0385	1.009 (0.981-1.038)
wIF1Yn	ukb-b-13405	Forced expiratory volume in 1-second (FEV1), predicted percentage || id:ukb-b-13405	genus.LachnospiraceaeUCG001.id.11321	Simple mode	13	0.00393086	0.0376745	0.918625		-0.0699112	0.0777729	1.00394	0.932477	1.08088	1.004 (0.932-1.081)
wIF1Yn	ukb-b-13405	Forced expiratory volume in 1-second (FEV1), predicted percentage || id:ukb-b-13405	genus.LachnospiraceaeUCG001.id.11321	Weighted mode	13	0.00284527	0.0384973	0.942301		-0.0726095	0.0783	1.00285	0.929964	1.08145	1.003 (0.93-1.081)
wJFco0	ukb-b-13405	Forced expiratory volume in 1-second (FEV1), predicted percentage || id:ukb-b-13405	genus.Veillonella.id.2198	MR Egger	8	0.00274076	0.105685	0.980152		-0.204402	0.209884	1.00274	0.815134	1.23353	1.003 (0.815-1.234)
wJFco0	ukb-b-13405	Forced expiratory volume in 1-second (FEV1), predicted percentage || id:ukb-b-13405	genus.Veillonella.id.2198	Weighted median	8	0.0246686	0.0242803	0.309633		-0.0229208	0.0722581	1.02498	0.97734	1.07493	1.025 (0.977-1.075)
wJFco0	ukb-b-13405	Forced expiratory volume in 1-second (FEV1), predicted percentage || id:ukb-b-13405	genus.Veillonella.id.2198	Inverse variance weighted (fixed effects)	8	0.0311515	0.0177859	0.079865	0.677234	-0.00370889	0.0660119	1.03164	0.996298	1.06824	1.032 (0.996-1.068)
wJFco0	ukb-b-13405	Forced expiratory volume in 1-second (FEV1), predicted percentage || id:ukb-b-13405	genus.Veillonella.id.2198	Simple mode	8	0.0244126	0.0365269	0.52533		-0.0471801	0.0960054	1.02471	0.953916	1.10077	1.025 (0.954-1.101)
wJFco0	ukb-b-13405	Forced expiratory volume in 1-second (FEV1), predicted percentage || id:ukb-b-13405	genus.Veillonella.id.2198	Weighted mode	8	0.0244126	0.036575	0.525858		-0.0472743	0.0960996	1.02471	0.953826	1.10087	1.025 (0.954-1.101)
wn5rK2	ukb-b-13405	Forced expiratory volume in 1-second (FEV1), predicted percentage || id:ukb-b-13405	genus.ErysipelotrichaceaeUCG003.id.11384	MR Egger	16	0.0197156	0.0467559	0.679668		-0.0719259	0.111357	1.01991	0.9306	1.11779	1.02 (0.931-1.118)
wn5rK2	ukb-b-13405	Forced expiratory volume in 1-second (FEV1), predicted percentage || id:ukb-b-13405	genus.ErysipelotrichaceaeUCG003.id.11384	Weighted median	16	-0.000884328	0.0212388	0.966788		-0.0425124	0.0407437	0.999116	0.958379	1.04159	0.999 (0.958-1.042)
wn5rK2	ukb-b-13405	Forced expiratory volume in 1-second (FEV1), predicted percentage || id:ukb-b-13405	genus.ErysipelotrichaceaeUCG003.id.11384	Inverse variance weighted (fixed effects)	16	-0.000802418	0.0150104	0.957367	0.971847	-0.0302227	0.0286179	0.999198	0.970229	1.02903	0.999 (0.97-1.029)
wn5rK2	ukb-b-13405	Forced expiratory volume in 1-second (FEV1), predicted percentage || id:ukb-b-13405	genus.ErysipelotrichaceaeUCG003.id.11384	Simple mode	16	0.0142892	0.0377783	0.710553		-0.0597562	0.0883346	1.01439	0.941994	1.09235	1.014 (0.942-1.092)
wn5rK2	ukb-b-13405	Forced expiratory volume in 1-second (FEV1), predicted percentage || id:ukb-b-13405	genus.ErysipelotrichaceaeUCG003.id.11384	Weighted mode	16	0.0142892	0.0358081	0.695481		-0.0558948	0.0844731	1.01439	0.945639	1.08814	1.014 (0.946-1.088)
wQYhwp	ukb-b-13405	Forced expiratory volume in 1-second (FEV1), predicted percentage || id:ukb-b-13405	genus.Odoribacter.id.952	MR Egger	7	-0.110879	0.152796	0.500573		-0.410358	0.188601	0.895047	0.663413	1.20756	0.895 (0.663-1.208)
wQYhwp	ukb-b-13405	Forced expiratory volume in 1-second (FEV1), predicted percentage || id:ukb-b-13405	genus.Odoribacter.id.952	Weighted median	7	-0.0211694	0.036264	0.559383		-0.092247	0.0499081	0.979053	0.91188	1.05117	0.979 (0.912-1.051)
wQYhwp	ukb-b-13405	Forced expiratory volume in 1-second (FEV1), predicted percentage || id:ukb-b-13405	genus.Odoribacter.id.952	Inverse variance weighted (multiplicative random effects)	7	-0.0393412	0.0442698	0.374181	0.701623	-0.12611	0.0474276	0.961423	0.881518	1.04857	0.961 (0.882-1.049)
wQYhwp	ukb-b-13405	Forced expiratory volume in 1-second (FEV1), predicted percentage || id:ukb-b-13405	genus.Odoribacter.id.952	Simple mode	7	-0.00545923	0.0560305	0.925556		-0.115279	0.10436	0.994556	0.891118	1.11	0.995 (0.891-1.11)
wQYhwp	ukb-b-13405	Forced expiratory volume in 1-second (FEV1), predicted percentage || id:ukb-b-13405	genus.Odoribacter.id.952	Weighted mode	7	-0.00690463	0.0467123	0.887333		-0.0984607	0.0846515	0.993119	0.906231	1.08834	0.993 (0.906-1.088)
WvdQyb	ukb-b-13405	Forced expiratory volume in 1-second (FEV1), predicted percentage || id:ukb-b-13405	genus..Eubacteriumeligensgroup.id.14372	MR Egger	7	-0.0498318	0.0962617	0.626769		-0.238505	0.138841	0.951389	0.787805	1.14894	0.951 (0.788-1.149)
WvdQyb	ukb-b-13405	Forced expiratory volume in 1-second (FEV1), predicted percentage || id:ukb-b-13405	genus..Eubacteriumeligensgroup.id.14372	Weighted median	7	-0.0261067	0.0316064	0.408807		-0.0880553	0.0358419	0.974231	0.91571	1.03649	0.974 (0.916-1.036)
WvdQyb	ukb-b-13405	Forced expiratory volume in 1-second (FEV1), predicted percentage || id:ukb-b-13405	genus..Eubacteriumeligensgroup.id.14372	Inverse variance weighted (fixed effects)	7	-0.0305292	0.0239632	0.202662	0.701623	-0.0774971	0.0164386	0.969932	0.92543	1.01657	0.97 (0.925-1.017)
WvdQyb	ukb-b-13405	Forced expiratory volume in 1-second (FEV1), predicted percentage || id:ukb-b-13405	genus..Eubacteriumeligensgroup.id.14372	Simple mode	7	0.0100548	0.0489297	0.84398		-0.0858473	0.105957	1.01011	0.917734	1.11177	1.01 (0.918-1.112)
WvdQyb	ukb-b-13405	Forced expiratory volume in 1-second (FEV1), predicted percentage || id:ukb-b-13405	genus..Eubacteriumeligensgroup.id.14372	Weighted mode	7	-0.00142994	0.0447245	0.975531		-0.08909	0.0862301	0.998571	0.914763	1.09006	0.999 (0.915-1.09)
xCukIr	ukb-b-13405	Forced expiratory volume in 1-second (FEV1), predicted percentage || id:ukb-b-13405	genus.Dialister.id.2183	MR Egger	11	0.0498738	0.101907	0.636263		-0.149865	0.249612	1.05114	0.860824	1.28353	1.051 (0.861-1.284)
xCukIr	ukb-b-13405	Forced expiratory volume in 1-second (FEV1), predicted percentage || id:ukb-b-13405	genus.Dialister.id.2183	Weighted median	11	0.0565468	0.0258438	0.0286679		0.00589299	0.107201	1.05818	1.00591	1.11316	1.058 (1.006-1.113)
xCukIr	ukb-b-13405	Forced expiratory volume in 1-second (FEV1), predicted percentage || id:ukb-b-13405	genus.Dialister.id.2183	Inverse variance weighted (multiplicative random effects)	11	0.0214637	0.0242626	0.37635	0.701623	-0.0260909	0.0690183	1.0217	0.974246	1.07146	1.022 (0.974-1.071)
xCukIr	ukb-b-13405	Forced expiratory volume in 1-second (FEV1), predicted percentage || id:ukb-b-13405	genus.Dialister.id.2183	Simple mode	11	0.0584692	0.0388171	0.162915		-0.0176124	0.134551	1.06021	0.982542	1.14402	1.06 (0.983-1.144)
xCukIr	ukb-b-13405	Forced expiratory volume in 1-second (FEV1), predicted percentage || id:ukb-b-13405	genus.Dialister.id.2183	Weighted mode	11	0.0592669	0.0375764	0.14582		-0.0143829	0.132917	1.06106	0.98572	1.14215	1.061 (0.986-1.142)
XTu0EY	ukb-b-13405	Forced expiratory volume in 1-second (FEV1), predicted percentage || id:ukb-b-13405	genus.Intestinimonas.id.2062	MR Egger	17	-0.0088075	0.0324245	0.789609		-0.0723596	0.0547446	0.991231	0.930196	1.05627	0.991 (0.93-1.056)
XTu0EY	ukb-b-13405	Forced expiratory volume in 1-second (FEV1), predicted percentage || id:ukb-b-13405	genus.Intestinimonas.id.2062	Weighted median	17	-0.00302801	0.0185289	0.870187		-0.0393447	0.0332887	0.996977	0.961419	1.03385	0.997 (0.961-1.034)
XTu0EY	ukb-b-13405	Forced expiratory volume in 1-second (FEV1), predicted percentage || id:ukb-b-13405	genus.Intestinimonas.id.2062	Inverse variance weighted (fixed effects)	17	-0.0116246	0.0129347	0.368803	0.701623	-0.0369766	0.0137273	0.988443	0.963699	1.01382	0.988 (0.964-1.014)
XTu0EY	ukb-b-13405	Forced expiratory volume in 1-second (FEV1), predicted percentage || id:ukb-b-13405	genus.Intestinimonas.id.2062	Simple mode	17	0.00511667	0.0304886	0.868826		-0.054641	0.0648744	1.00513	0.946825	1.06702	1.005 (0.947-1.067)
XTu0EY	ukb-b-13405	Forced expiratory volume in 1-second (FEV1), predicted percentage || id:ukb-b-13405	genus.Intestinimonas.id.2062	Weighted mode	17	0.00633864	0.0303064	0.836969		-0.0530619	0.0657392	1.00636	0.948321	1.06795	1.006 (0.948-1.068)
XVFzMF	ukb-b-13405	Forced expiratory volume in 1-second (FEV1), predicted percentage || id:ukb-b-13405	genus.Holdemania.id.2157	MR Egger	15	-0.0204125	0.0385064	0.604976		-0.095885	0.0550601	0.979794	0.908568	1.0566	0.98 (0.909-1.057)
XVFzMF	ukb-b-13405	Forced expiratory volume in 1-second (FEV1), predicted percentage || id:ukb-b-13405	genus.Holdemania.id.2157	Weighted median	15	-0.0208914	0.0181774	0.25043		-0.0565192	0.0147363	0.979325	0.945048	1.01485	0.979 (0.945-1.015)
XVFzMF	ukb-b-13405	Forced expiratory volume in 1-second (FEV1), predicted percentage || id:ukb-b-13405	genus.Holdemania.id.2157	Inverse variance weighted (fixed effects)	15	-0.0109067	0.0122727	0.374169	0.701623	-0.0349612	0.0131479	0.989153	0.965643	1.01323	0.989 (0.966-1.013)
XVFzMF	ukb-b-13405	Forced expiratory volume in 1-second (FEV1), predicted percentage || id:ukb-b-13405	genus.Holdemania.id.2157	Simple mode	15	-0.0251562	0.0309545	0.430002		-0.085827	0.0355145	0.975158	0.917753	1.03615	0.975 (0.918-1.036)
XVFzMF	ukb-b-13405	Forced expiratory volume in 1-second (FEV1), predicted percentage || id:ukb-b-13405	genus.Holdemania.id.2157	Weighted mode	15	-0.0244636	0.0255081	0.353804		-0.0744594	0.0255323	0.975833	0.928245	1.02586	0.976 (0.928-1.026)
y0FJ9U	ukb-b-13405	Forced expiratory volume in 1-second (FEV1), predicted percentage || id:ukb-b-13405	genus.LachnospiraceaeND3007group.id.11317	MR Egger	3	0.190108	0.655847	0.820388		-1.09535	1.47557	1.20938	0.334422	4.37352	1.209 (0.334-4.374)
y0FJ9U	ukb-b-13405	Forced expiratory volume in 1-second (FEV1), predicted percentage || id:ukb-b-13405	genus.LachnospiraceaeND3007group.id.11317	Weighted median	3	-0.0547611	0.0456945	0.230755		-0.144322	0.0348001	0.946711	0.865609	1.03541	0.947 (0.866-1.035)
y0FJ9U	ukb-b-13405	Forced expiratory volume in 1-second (FEV1), predicted percentage || id:ukb-b-13405	genus.LachnospiraceaeND3007group.id.11317	Inverse variance weighted (fixed effects)	3	-0.0555168	0.038956	0.154124	0.68846	-0.131871	0.020837	0.945996	0.876454	1.02106	0.946 (0.876-1.021)
y0FJ9U	ukb-b-13405	Forced expiratory volume in 1-second (FEV1), predicted percentage || id:ukb-b-13405	genus.LachnospiraceaeND3007group.id.11317	Simple mode	3	-0.0528742	0.0520988	0.416964		-0.154988	0.0492395	0.948499	0.856426	1.05047	0.948 (0.856-1.05)
y0FJ9U	ukb-b-13405	Forced expiratory volume in 1-second (FEV1), predicted percentage || id:ukb-b-13405	genus.LachnospiraceaeND3007group.id.11317	Weighted mode	3	-0.0540928	0.0555306	0.432745		-0.162933	0.0547471	0.947344	0.849648	1.05627	0.947 (0.85-1.056)
yakWtY	ukb-b-13405	Forced expiratory volume in 1-second (FEV1), predicted percentage || id:ukb-b-13405	genus.Butyricicoccus.id.2055	MR Egger	8	0.0494304	0.0361459	0.220471		-0.0214155	0.120276	1.05067	0.978812	1.12781	1.051 (0.979-1.128)
yakWtY	ukb-b-13405	Forced expiratory volume in 1-second (FEV1), predicted percentage || id:ukb-b-13405	genus.Butyricicoccus.id.2055	Weighted median	8	0.0198611	0.0267322	0.457504		-0.0325341	0.0722562	1.02006	0.967989	1.07493	1.02 (0.968-1.075)
yakWtY	ukb-b-13405	Forced expiratory volume in 1-second (FEV1), predicted percentage || id:ukb-b-13405	genus.Butyricicoccus.id.2055	Inverse variance weighted (fixed effects)	8	0.00296242	0.0185541	0.873146	0.932046	-0.0334036	0.0393285	1.00297	0.967148	1.04011	1.003 (0.967-1.04)
yakWtY	ukb-b-13405	Forced expiratory volume in 1-second (FEV1), predicted percentage || id:ukb-b-13405	genus.Butyricicoccus.id.2055	Simple mode	8	0.0260914	0.0409207	0.544012		-0.0541131	0.106296	1.02643	0.947325	1.11215	1.026 (0.947-1.112)
yakWtY	ukb-b-13405	Forced expiratory volume in 1-second (FEV1), predicted percentage || id:ukb-b-13405	genus.Butyricicoccus.id.2055	Weighted mode	8	0.0260914	0.0277607	0.378577		-0.0283196	0.0805024	1.02643	0.972078	1.08383	1.026 (0.972-1.084)
yerlNC	ukb-b-13405	Forced expiratory volume in 1-second (FEV1), predicted percentage || id:ukb-b-13405	genus.RuminococcaceaeUCG005.id.11363	MR Egger	14	0.0225085	0.0798296	0.782781		-0.133957	0.178974	1.02276	0.874627	1.19599	1.023 (0.875-1.196)
yerlNC	ukb-b-13405	Forced expiratory volume in 1-second (FEV1), predicted percentage || id:ukb-b-13405	genus.RuminococcaceaeUCG005.id.11363	Weighted median	14	-0.00821251	0.0266519	0.757976		-0.0604502	0.0440252	0.991821	0.941341	1.04501	0.992 (0.941-1.045)
yerlNC	ukb-b-13405	Forced expiratory volume in 1-second (FEV1), predicted percentage || id:ukb-b-13405	genus.RuminococcaceaeUCG005.id.11363	Inverse variance weighted (multiplicative random effects)	14	-0.0258429	0.0274913	0.347196	0.701623	-0.0797258	0.0280399	0.974488	0.92337	1.02844	0.974 (0.923-1.028)
yerlNC	ukb-b-13405	Forced expiratory volume in 1-second (FEV1), predicted percentage || id:ukb-b-13405	genus.RuminococcaceaeUCG005.id.11363	Simple mode	14	-0.00527818	0.0416734	0.901151		-0.086958	0.0764017	0.994736	0.916716	1.0794	0.995 (0.917-1.079)
yerlNC	ukb-b-13405	Forced expiratory volume in 1-second (FEV1), predicted percentage || id:ukb-b-13405	genus.RuminococcaceaeUCG005.id.11363	Weighted mode	14	-0.00527818	0.0348134	0.881819		-0.0735124	0.0629561	0.994736	0.929125	1.06498	0.995 (0.929-1.065)
ygbSF7	ukb-b-13405	Forced expiratory volume in 1-second (FEV1), predicted percentage || id:ukb-b-13405	genus.Fusicatenibacter.id.11305	MR Egger	18	0.0301762	0.0739026	0.688448		-0.114673	0.175025	1.03064	0.891658	1.19128	1.031 (0.892-1.191)
ygbSF7	ukb-b-13405	Forced expiratory volume in 1-second (FEV1), predicted percentage || id:ukb-b-13405	genus.Fusicatenibacter.id.11305	Weighted median	18	0.0347142	0.0228573	0.12883		-0.0100862	0.0795146	1.03532	0.989965	1.08276	1.035 (0.99-1.083)
ygbSF7	ukb-b-13405	Forced expiratory volume in 1-second (FEV1), predicted percentage || id:ukb-b-13405	genus.Fusicatenibacter.id.11305	Inverse variance weighted (fixed effects)	18	0.0440086	0.0164645	0.00751919	0.430998	0.0117381	0.0762791	1.04499	1.01181	1.07926	1.045 (1.012-1.079)
ygbSF7	ukb-b-13405	Forced expiratory volume in 1-second (FEV1), predicted percentage || id:ukb-b-13405	genus.Fusicatenibacter.id.11305	Simple mode	18	0.0142321	0.0388558	0.718676		-0.0619253	0.0903894	1.01433	0.939953	1.0946	1.014 (0.94-1.095)
ygbSF7	ukb-b-13405	Forced expiratory volume in 1-second (FEV1), predicted percentage || id:ukb-b-13405	genus.Fusicatenibacter.id.11305	Weighted mode	18	0.0152703	0.0397017	0.705284		-0.062545	0.0930856	1.01539	0.939371	1.09756	1.015 (0.939-1.098)
yLt27i	ukb-b-13405	Forced expiratory volume in 1-second (FEV1), predicted percentage || id:ukb-b-13405	genus.Senegalimassilia.id.11160	MR Egger	5	-0.00918806	0.0665321	0.89891		-0.139591	0.121215	0.990854	0.869714	1.12887	0.991 (0.87-1.129)
yLt27i	ukb-b-13405	Forced expiratory volume in 1-second (FEV1), predicted percentage || id:ukb-b-13405	genus.Senegalimassilia.id.11160	Weighted median	5	-0.0354347	0.0255146	0.164892		-0.0854433	0.0145738	0.965186	0.918105	1.01468	0.965 (0.918-1.015)
yLt27i	ukb-b-13405	Forced expiratory volume in 1-second (FEV1), predicted percentage || id:ukb-b-13405	genus.Senegalimassilia.id.11160	Inverse variance weighted (fixed effects)	5	-0.0498259	0.0195626	0.0108655	0.430998	-0.0881687	-0.0114832	0.951395	0.915606	0.988583	0.951 (0.916-0.989)
yLt27i	ukb-b-13405	Forced expiratory volume in 1-second (FEV1), predicted percentage || id:ukb-b-13405	genus.Senegalimassilia.id.11160	Simple mode	5	-0.0325692	0.0342817	0.395887		-0.0997614	0.034623	0.967955	0.905053	1.03523	0.968 (0.905-1.035)
yLt27i	ukb-b-13405	Forced expiratory volume in 1-second (FEV1), predicted percentage || id:ukb-b-13405	genus.Senegalimassilia.id.11160	Weighted mode	5	-0.0309261	0.0328746	0.400107		-0.0953604	0.0335082	0.969547	0.909045	1.03408	0.97 (0.909-1.034)
YXZeGZ	ukb-b-13405	Forced expiratory volume in 1-second (FEV1), predicted percentage || id:ukb-b-13405	genus.Alistipes.id.968	MR Egger	14	0.0837801	0.160131	0.610363		-0.230077	0.397637	1.08739	0.794472	1.4883	1.087 (0.794-1.488)
YXZeGZ	ukb-b-13405	Forced expiratory volume in 1-second (FEV1), predicted percentage || id:ukb-b-13405	genus.Alistipes.id.968	Weighted median	14	0.00294458	0.0314402	0.925382		-0.0586782	0.0645673	1.00295	0.94301	1.0667	1.003 (0.943-1.067)
YXZeGZ	ukb-b-13405	Forced expiratory volume in 1-second (FEV1), predicted percentage || id:ukb-b-13405	genus.Alistipes.id.968	Inverse variance weighted (multiplicative random effects)	14	0.029787	0.0320429	0.352578	0.701623	-0.033017	0.092591	1.03024	0.967522	1.09701	1.03 (0.968-1.097)
YXZeGZ	ukb-b-13405	Forced expiratory volume in 1-second (FEV1), predicted percentage || id:ukb-b-13405	genus.Alistipes.id.968	Simple mode	14	-0.0107808	0.0485716	0.827797		-0.105981	0.0844196	0.989277	0.899442	1.08809	0.989 (0.899-1.088)
YXZeGZ	ukb-b-13405	Forced expiratory volume in 1-second (FEV1), predicted percentage || id:ukb-b-13405	genus.Alistipes.id.968	Weighted mode	14	-0.00945299	0.0504378	0.854226		-0.108311	0.0894052	0.990592	0.897348	1.09352	0.991 (0.897-1.094)
YYHfMs	ukb-b-13405	Forced expiratory volume in 1-second (FEV1), predicted percentage || id:ukb-b-13405	genus.Gordonibacter.id.821	MR Egger	12	0.0225971	0.0411927	0.595335		-0.0581406	0.103335	1.02285	0.943517	1.10886	1.023 (0.944-1.109)
YYHfMs	ukb-b-13405	Forced expiratory volume in 1-second (FEV1), predicted percentage || id:ukb-b-13405	genus.Gordonibacter.id.821	Weighted median	12	-0.00376485	0.0133927	0.778624		-0.0300145	0.0224848	0.996242	0.970431	1.02274	0.996 (0.97-1.023)
YYHfMs	ukb-b-13405	Forced expiratory volume in 1-second (FEV1), predicted percentage || id:ukb-b-13405	genus.Gordonibacter.id.821	Inverse variance weighted (fixed effects)	12	-0.00413029	0.00963046	0.668012	0.854768	-0.023006	0.0147454	0.995878	0.977257	1.01485	0.996 (0.977-1.015)
YYHfMs	ukb-b-13405	Forced expiratory volume in 1-second (FEV1), predicted percentage || id:ukb-b-13405	genus.Gordonibacter.id.821	Simple mode	12	-0.00176189	0.0245689	0.944118		-0.049917	0.0463932	0.99824	0.951308	1.04749	0.998 (0.951-1.047)
YYHfMs	ukb-b-13405	Forced expiratory volume in 1-second (FEV1), predicted percentage || id:ukb-b-13405	genus.Gordonibacter.id.821	Weighted mode	12	0.00058704	0.0237682	0.980738		-0.0459986	0.0471727	1.00059	0.955043	1.0483	1.001 (0.955-1.048)
zaZf8A	ukb-b-13405	Forced expiratory volume in 1-second (FEV1), predicted percentage || id:ukb-b-13405	genus.Oscillospira.id.2064	MR Egger	8	0.0319937	0.0754638	0.686374		-0.115915	0.179903	1.03251	0.890551	1.1971	1.033 (0.891-1.197)
zaZf8A	ukb-b-13405	Forced expiratory volume in 1-second (FEV1), predicted percentage || id:ukb-b-13405	genus.Oscillospira.id.2064	Weighted median	8	-0.00949672	0.0254762	0.709321		-0.05943	0.0404365	0.990548	0.942302	1.04127	0.991 (0.942-1.041)
zaZf8A	ukb-b-13405	Forced expiratory volume in 1-second (FEV1), predicted percentage || id:ukb-b-13405	genus.Oscillospira.id.2064	Inverse variance weighted (fixed effects)	8	-0.0192648	0.0184798	0.297191	0.701623	-0.0554852	0.0169557	0.98092	0.946026	1.0171	0.981 (0.946-1.017)
zaZf8A	ukb-b-13405	Forced expiratory volume in 1-second (FEV1), predicted percentage || id:ukb-b-13405	genus.Oscillospira.id.2064	Simple mode	8	0.00861794	0.0370394	0.822675		-0.0639793	0.0812152	1.00866	0.938024	1.0846	1.009 (0.938-1.085)
zaZf8A	ukb-b-13405	Forced expiratory volume in 1-second (FEV1), predicted percentage || id:ukb-b-13405	genus.Oscillospira.id.2064	Weighted mode	8	0.00580964	0.0373414	0.880754		-0.0673795	0.0789987	1.00583	0.93484	1.0822	1.006 (0.935-1.082)
zkWLyI	ukb-b-13405	Forced expiratory volume in 1-second (FEV1), predicted percentage || id:ukb-b-13405	genus.Allisonella.id.2174	MR Egger	8	0.0293994	0.0873557	0.747916		-0.141818	0.200617	1.02984	0.867779	1.22216	1.03 (0.868-1.222)
zkWLyI	ukb-b-13405	Forced expiratory volume in 1-second (FEV1), predicted percentage || id:ukb-b-13405	genus.Allisonella.id.2174	Weighted median	8	0.0148524	0.0145008	0.305722		-0.0135693	0.043274	1.01496	0.986522	1.04422	1.015 (0.987-1.044)
zkWLyI	ukb-b-13405	Forced expiratory volume in 1-second (FEV1), predicted percentage || id:ukb-b-13405	genus.Allisonella.id.2174	Inverse variance weighted (fixed effects)	8	0.000513462	0.0105079	0.961027	0.971847	-0.0200821	0.021109	1.00051	0.980118	1.02133	1.001 (0.98-1.021)
zkWLyI	ukb-b-13405	Forced expiratory volume in 1-second (FEV1), predicted percentage || id:ukb-b-13405	genus.Allisonella.id.2174	Simple mode	8	0.0217966	0.022931	0.373498		-0.0231481	0.0667413	1.02204	0.977118	1.06902	1.022 (0.977-1.069)
zkWLyI	ukb-b-13405	Forced expiratory volume in 1-second (FEV1), predicted percentage || id:ukb-b-13405	genus.Allisonella.id.2174	Weighted mode	8	0.0205548	0.0218345	0.377848		-0.0222409	0.0633505	1.02077	0.978005	1.0654	1.021 (0.978-1.065)
1zf0TZ	ukb-b-13405	Forced expiratory volume in 1-second (FEV1), predicted percentage || id:ukb-b-13405	family.Streptococcaceae.id.1850	MR Egger	14	-0.0932682	0.124064	0.466676		-0.336434	0.149897	0.910949	0.714313	1.16171	0.911 (0.714-1.162)
1zf0TZ	ukb-b-13405	Forced expiratory volume in 1-second (FEV1), predicted percentage || id:ukb-b-13405	family.Streptococcaceae.id.1850	Weighted median	14	-0.0158655	0.0296993	0.593201		-0.0740762	0.0423452	0.98426	0.928601	1.04325	0.984 (0.929-1.043)
1zf0TZ	ukb-b-13405	Forced expiratory volume in 1-second (FEV1), predicted percentage || id:ukb-b-13405	family.Streptococcaceae.id.1850	Inverse variance weighted (multiplicative random effects)	14	-0.0153908	0.0302194	0.610541	0.930615	-0.0746207	0.0438392	0.984727	0.928095	1.04481	0.985 (0.928-1.045)
1zf0TZ	ukb-b-13405	Forced expiratory volume in 1-second (FEV1), predicted percentage || id:ukb-b-13405	family.Streptococcaceae.id.1850	Simple mode	14	-0.00436852	0.0658503	0.948116		-0.133435	0.124698	0.995641	0.875084	1.13281	0.996 (0.875-1.133)
1zf0TZ	ukb-b-13405	Forced expiratory volume in 1-second (FEV1), predicted percentage || id:ukb-b-13405	family.Streptococcaceae.id.1850	Weighted mode	14	-0.00996229	0.0601834	0.871071		-0.127922	0.107997	0.990087	0.879922	1.11404	0.99 (0.88-1.114)
31r1VV	ukb-b-13405	Forced expiratory volume in 1-second (FEV1), predicted percentage || id:ukb-b-13405	family.Christensenellaceae.id.1866	MR Egger	11	0.0156003	0.0445506	0.734266		-0.0717189	0.10292	1.01572	0.930793	1.1084	1.016 (0.931-1.108)
31r1VV	ukb-b-13405	Forced expiratory volume in 1-second (FEV1), predicted percentage || id:ukb-b-13405	family.Christensenellaceae.id.1866	Weighted median	11	-0.0289019	0.0271854	0.287719		-0.0821854	0.0243815	0.971512	0.921101	1.02468	0.972 (0.921-1.025)
31r1VV	ukb-b-13405	Forced expiratory volume in 1-second (FEV1), predicted percentage || id:ukb-b-13405	family.Christensenellaceae.id.1866	Inverse variance weighted (fixed effects)	11	-0.0137409	0.0185114	0.457909	0.868637	-0.0500232	0.0225414	0.986353	0.951207	1.0228	0.986 (0.951-1.023)
31r1VV	ukb-b-13405	Forced expiratory volume in 1-second (FEV1), predicted percentage || id:ukb-b-13405	family.Christensenellaceae.id.1866	Simple mode	11	-0.0267192	0.0401218	0.520506		-0.105358	0.0519194	0.973635	0.900002	1.05329	0.974 (0.9-1.053)
31r1VV	ukb-b-13405	Forced expiratory volume in 1-second (FEV1), predicted percentage || id:ukb-b-13405	family.Christensenellaceae.id.1866	Weighted mode	11	-0.0288092	0.0329236	0.402085		-0.0933395	0.0357211	0.971602	0.910884	1.03637	0.972 (0.911-1.036)
6jMcBB	ukb-b-13405	Forced expiratory volume in 1-second (FEV1), predicted percentage || id:ukb-b-13405	family.Desulfovibrionaceae.id.3169	MR Egger	10	0.109551	0.0591754	0.101276		-0.00643292	0.225534	1.11578	0.993588	1.25299	1.116 (0.994-1.253)
6jMcBB	ukb-b-13405	Forced expiratory volume in 1-second (FEV1), predicted percentage || id:ukb-b-13405	family.Desulfovibrionaceae.id.3169	Weighted median	10	0.0495035	0.0289785	0.0875833		-0.00729428	0.106301	1.05075	0.992732	1.11216	1.051 (0.993-1.112)
6jMcBB	ukb-b-13405	Forced expiratory volume in 1-second (FEV1), predicted percentage || id:ukb-b-13405	family.Desulfovibrionaceae.id.3169	Inverse variance weighted (fixed effects)	10	0.0453137	0.0189426	0.0167494	0.26799	0.00818629	0.0824411	1.04636	1.00822	1.08593	1.046 (1.008-1.086)
6jMcBB	ukb-b-13405	Forced expiratory volume in 1-second (FEV1), predicted percentage || id:ukb-b-13405	family.Desulfovibrionaceae.id.3169	Simple mode	10	0.0996065	0.0533123	0.0945454		-0.00488551	0.204099	1.10474	0.995126	1.22642	1.105 (0.995-1.226)
6jMcBB	ukb-b-13405	Forced expiratory volume in 1-second (FEV1), predicted percentage || id:ukb-b-13405	family.Desulfovibrionaceae.id.3169	Weighted mode	10	0.0986339	0.0526803	0.0939516		-0.00461944	0.201887	1.10366	0.995391	1.22371	1.104 (0.995-1.224)
axDRMS	ukb-b-13405	Forced expiratory volume in 1-second (FEV1), predicted percentage || id:ukb-b-13405	family.Prevotellaceae.id.960	MR Egger	16	-0.0159344	0.0690864	0.820927		-0.151344	0.119475	0.984192	0.859552	1.12691	0.984 (0.86-1.127)
axDRMS	ukb-b-13405	Forced expiratory volume in 1-second (FEV1), predicted percentage || id:ukb-b-13405	family.Prevotellaceae.id.960	Weighted median	16	-0.00521665	0.0223546	0.815483		-0.0490317	0.0385984	0.994797	0.952151	1.03935	0.995 (0.952-1.039)
axDRMS	ukb-b-13405	Forced expiratory volume in 1-second (FEV1), predicted percentage || id:ukb-b-13405	family.Prevotellaceae.id.960	Inverse variance weighted (fixed effects)	16	-0.00643363	0.0155815	0.679678	0.930615	-0.0369734	0.0241061	0.993587	0.963702	1.0244	0.994 (0.964-1.024)
axDRMS	ukb-b-13405	Forced expiratory volume in 1-second (FEV1), predicted percentage || id:ukb-b-13405	family.Prevotellaceae.id.960	Simple mode	16	-0.019408	0.0405297	0.638945		-0.0988461	0.0600302	0.980779	0.905882	1.06187	0.981 (0.906-1.062)
axDRMS	ukb-b-13405	Forced expiratory volume in 1-second (FEV1), predicted percentage || id:ukb-b-13405	family.Prevotellaceae.id.960	Weighted mode	16	-0.0173131	0.037929	0.654597		-0.0916539	0.0570276	0.982836	0.912421	1.05869	0.983 (0.912-1.059)
AXpdwL	ukb-b-13405	Forced expiratory volume in 1-second (FEV1), predicted percentage || id:ukb-b-13405	family.Verrucomicrobiaceae.id.4036	MR Egger	11	0.00705111	0.0776922	0.929674		-0.145226	0.159328	1.00708	0.864827	1.17272	1.007 (0.865-1.173)
AXpdwL	ukb-b-13405	Forced expiratory volume in 1-second (FEV1), predicted percentage || id:ukb-b-13405	family.Verrucomicrobiaceae.id.4036	Weighted median	11	0.0241199	0.0248219	0.33119		-0.024531	0.0727708	1.02441	0.975767	1.07548	1.024 (0.976-1.075)
AXpdwL	ukb-b-13405	Forced expiratory volume in 1-second (FEV1), predicted percentage || id:ukb-b-13405	family.Verrucomicrobiaceae.id.4036	Inverse variance weighted (fixed effects)	11	0.0255471	0.0165441	0.122543	0.653563	-0.00687924	0.0579735	1.02588	0.993144	1.05969	1.026 (0.993-1.06)
AXpdwL	ukb-b-13405	Forced expiratory volume in 1-second (FEV1), predicted percentage || id:ukb-b-13405	family.Verrucomicrobiaceae.id.4036	Simple mode	11	0.0676813	0.0448366	0.162099		-0.0201984	0.155561	1.07002	0.980004	1.16831	1.07 (0.98-1.168)
AXpdwL	ukb-b-13405	Forced expiratory volume in 1-second (FEV1), predicted percentage || id:ukb-b-13405	family.Verrucomicrobiaceae.id.4036	Weighted mode	11	0.0146114	0.0438373	0.745784		-0.0713097	0.100533	1.01472	0.931173	1.10576	1.015 (0.931-1.106)
BLSFBU	ukb-b-13405	Forced expiratory volume in 1-second (FEV1), predicted percentage || id:ukb-b-13405	family.Rikenellaceae.id.967	MR Egger	19	-0.0580759	0.08131	0.484764		-0.217443	0.101292	0.943578	0.804573	1.1066	0.944 (0.805-1.107)
BLSFBU	ukb-b-13405	Forced expiratory volume in 1-second (FEV1), predicted percentage || id:ukb-b-13405	family.Rikenellaceae.id.967	Weighted median	19	-0.0049475	0.0250899	0.843678		-0.0541238	0.0442288	0.995065	0.947315	1.04522	0.995 (0.947-1.045)
BLSFBU	ukb-b-13405	Forced expiratory volume in 1-second (FEV1), predicted percentage || id:ukb-b-13405	family.Rikenellaceae.id.967	Inverse variance weighted (multiplicative random effects)	19	-0.00538816	0.0262299	0.837244	0.930615	-0.0567989	0.0460225	0.994626	0.944784	1.0471	0.995 (0.945-1.047)
BLSFBU	ukb-b-13405	Forced expiratory volume in 1-second (FEV1), predicted percentage || id:ukb-b-13405	family.Rikenellaceae.id.967	Simple mode	19	-0.0202832	0.0414508	0.630516		-0.101527	0.0609603	0.979921	0.903457	1.06286	0.98 (0.903-1.063)
BLSFBU	ukb-b-13405	Forced expiratory volume in 1-second (FEV1), predicted percentage || id:ukb-b-13405	family.Rikenellaceae.id.967	Weighted mode	19	-0.00275615	0.0379905	0.942966		-0.0772175	0.0717052	0.997248	0.925688	1.07434	0.997 (0.926-1.074)
Bt1upE	ukb-b-13405	Forced expiratory volume in 1-second (FEV1), predicted percentage || id:ukb-b-13405	family.Rhodospirillaceae.id.2717	MR Egger	15	0.0786961	0.0847398	0.369978		-0.0873939	0.244786	1.08188	0.916316	1.27735	1.082 (0.916-1.277)
Bt1upE	ukb-b-13405	Forced expiratory volume in 1-second (FEV1), predicted percentage || id:ukb-b-13405	family.Rhodospirillaceae.id.2717	Weighted median	15	0.0149563	0.0187795	0.425789		-0.0218515	0.0517641	1.01507	0.978386	1.05313	1.015 (0.978-1.053)
Bt1upE	ukb-b-13405	Forced expiratory volume in 1-second (FEV1), predicted percentage || id:ukb-b-13405	family.Rhodospirillaceae.id.2717	Inverse variance weighted (multiplicative random effects)	15	0.0113642	0.017486	0.515753	0.868637	-0.0229083	0.0456367	1.01143	0.977352	1.04669	1.011 (0.977-1.047)
Bt1upE	ukb-b-13405	Forced expiratory volume in 1-second (FEV1), predicted percentage || id:ukb-b-13405	family.Rhodospirillaceae.id.2717	Simple mode	15	0.0166153	0.0321763	0.613647		-0.0464503	0.0796808	1.01675	0.954612	1.08294	1.017 (0.955-1.083)
Bt1upE	ukb-b-13405	Forced expiratory volume in 1-second (FEV1), predicted percentage || id:ukb-b-13405	family.Rhodospirillaceae.id.2717	Weighted mode	15	0.0142528	0.0323714	0.666448		-0.0491951	0.0777007	1.01435	0.951995	1.0808	1.014 (0.952-1.081)
CUtsMo	ukb-b-13405	Forced expiratory volume in 1-second (FEV1), predicted percentage || id:ukb-b-13405	family.ClostridialesvadinBB60group.id.11286	MR Egger	15	-0.0501125	0.0458136	0.293883		-0.139907	0.0396823	0.951122	0.869439	1.04048	0.951 (0.869-1.04)
CUtsMo	ukb-b-13405	Forced expiratory volume in 1-second (FEV1), predicted percentage || id:ukb-b-13405	family.ClostridialesvadinBB60group.id.11286	Weighted median	15	-0.0168782	0.0191827	0.378932		-0.0544762	0.0207198	0.983263	0.946981	1.02094	0.983 (0.947-1.021)
CUtsMo	ukb-b-13405	Forced expiratory volume in 1-second (FEV1), predicted percentage || id:ukb-b-13405	family.ClostridialesvadinBB60group.id.11286	Inverse variance weighted (fixed effects)	15	-0.0190906	0.0136547	0.162086	0.740963	-0.0458539	0.00767272	0.98109	0.955182	1.0077	0.981 (0.955-1.008)
CUtsMo	ukb-b-13405	Forced expiratory volume in 1-second (FEV1), predicted percentage || id:ukb-b-13405	family.ClostridialesvadinBB60group.id.11286	Simple mode	15	-0.0125181	0.0292087	0.674753		-0.0697672	0.044731	0.98756	0.932611	1.04575	0.988 (0.933-1.046)
CUtsMo	ukb-b-13405	Forced expiratory volume in 1-second (FEV1), predicted percentage || id:ukb-b-13405	family.ClostridialesvadinBB60group.id.11286	Weighted mode	15	-0.0125181	0.0279532	0.661131		-0.0673064	0.0422701	0.98756	0.934909	1.04318	0.988 (0.935-1.043)
d9u3Wa	ukb-b-13405	Forced expiratory volume in 1-second (FEV1), predicted percentage || id:ukb-b-13405	family.Lactobacillaceae.id.1836	MR Egger	9	-0.0515054	0.0761024	0.520268		-0.200666	0.0976552	0.949798	0.818186	1.10258	0.95 (0.818-1.103)
d9u3Wa	ukb-b-13405	Forced expiratory volume in 1-second (FEV1), predicted percentage || id:ukb-b-13405	family.Lactobacillaceae.id.1836	Weighted median	9	-0.0111186	0.0206444	0.590181		-0.0515817	0.0293445	0.988943	0.949726	1.02978	0.989 (0.95-1.03)
d9u3Wa	ukb-b-13405	Forced expiratory volume in 1-second (FEV1), predicted percentage || id:ukb-b-13405	family.Lactobacillaceae.id.1836	Inverse variance weighted (multiplicative random effects)	9	0.00620149	0.0285771	0.828202	0.930615	-0.0498097	0.0622127	1.00622	0.95141	1.06419	1.006 (0.951-1.064)
d9u3Wa	ukb-b-13405	Forced expiratory volume in 1-second (FEV1), predicted percentage || id:ukb-b-13405	family.Lactobacillaceae.id.1836	Simple mode	9	-0.0212496	0.033062	0.538387		-0.0860511	0.043552	0.978975	0.917547	1.04451	0.979 (0.918-1.045)
d9u3Wa	ukb-b-13405	Forced expiratory volume in 1-second (FEV1), predicted percentage || id:ukb-b-13405	family.Lactobacillaceae.id.1836	Weighted mode	9	-0.00973614	0.0279735	0.736784		-0.0645641	0.0450918	0.990311	0.937476	1.04612	0.99 (0.937-1.046)
DwGyne	ukb-b-13405	Forced expiratory volume in 1-second (FEV1), predicted percentage || id:ukb-b-13405	family.BacteroidalesS24.7group.id.11173	MR Egger	9	-0.104495	0.0713245	0.186325		-0.244291	0.0353016	0.90078	0.78326	1.03593	0.901 (0.783-1.036)
DwGyne	ukb-b-13405	Forced expiratory volume in 1-second (FEV1), predicted percentage || id:ukb-b-13405	family.BacteroidalesS24.7group.id.11173	Weighted median	9	0.00242595	0.0209496	0.907811		-0.0386352	0.0434871	1.00243	0.962102	1.04445	1.002 (0.962-1.044)
DwGyne	ukb-b-13405	Forced expiratory volume in 1-second (FEV1), predicted percentage || id:ukb-b-13405	family.BacteroidalesS24.7group.id.11173	Inverse variance weighted (fixed effects)	9	0.0036402	0.0155087	0.814426	0.930615	-0.0267568	0.0340372	1.00365	0.973598	1.03462	1.004 (0.974-1.035)
DwGyne	ukb-b-13405	Forced expiratory volume in 1-second (FEV1), predicted percentage || id:ukb-b-13405	family.BacteroidalesS24.7group.id.11173	Simple mode	9	0.00260174	0.0328574	0.938832		-0.0617988	0.0670022	1.00261	0.940072	1.0693	1.003 (0.94-1.069)
DwGyne	ukb-b-13405	Forced expiratory volume in 1-second (FEV1), predicted percentage || id:ukb-b-13405	family.BacteroidalesS24.7group.id.11173	Weighted mode	9	0.000339361	0.033257	0.992108		-0.0648443	0.065523	1.00034	0.937213	1.06772	1 (0.937-1.068)
FcqSNY	ukb-b-13405	Forced expiratory volume in 1-second (FEV1), predicted percentage || id:ukb-b-13405	family.Clostridiaceae1.id.1869	MR Egger	10	0.0817286	0.0553715	0.178184		-0.0267995	0.190257	1.08516	0.973556	1.20956	1.085 (0.974-1.21)
FcqSNY	ukb-b-13405	Forced expiratory volume in 1-second (FEV1), predicted percentage || id:ukb-b-13405	family.Clostridiaceae1.id.1869	Weighted median	10	-0.0123162	0.0268344	0.646256		-0.0649115	0.0402792	0.987759	0.93715	1.0411	0.988 (0.937-1.041)
FcqSNY	ukb-b-13405	Forced expiratory volume in 1-second (FEV1), predicted percentage || id:ukb-b-13405	family.Clostridiaceae1.id.1869	Inverse variance weighted (fixed effects)	10	-0.0128532	0.0194485	0.508689	0.868637	-0.0509723	0.025266	0.987229	0.950305	1.02559	0.987 (0.95-1.026)
FcqSNY	ukb-b-13405	Forced expiratory volume in 1-second (FEV1), predicted percentage || id:ukb-b-13405	family.Clostridiaceae1.id.1869	Simple mode	10	-0.041166	0.0457015	0.391183		-0.130741	0.0484089	0.95967	0.877445	1.0496	0.96 (0.877-1.05)
FcqSNY	ukb-b-13405	Forced expiratory volume in 1-second (FEV1), predicted percentage || id:ukb-b-13405	family.Clostridiaceae1.id.1869	Weighted mode	10	-0.00134843	0.0407081	0.974298		-0.0811363	0.0784395	0.998652	0.922068	1.0816	0.999 (0.922-1.082)
FFi1Rd	ukb-b-13405	Forced expiratory volume in 1-second (FEV1), predicted percentage || id:ukb-b-13405	family.Actinomycetaceae.id.421	MR Egger	5	0.0497846	0.049886	0.391844		-0.047992	0.147561	1.05104	0.953141	1.159	1.051 (0.953-1.159)
FFi1Rd	ukb-b-13405	Forced expiratory volume in 1-second (FEV1), predicted percentage || id:ukb-b-13405	family.Actinomycetaceae.id.421	Weighted median	5	-0.0292286	0.0254552	0.250871		-0.0791209	0.0206636	0.971194	0.923928	1.02088	0.971 (0.924-1.021)
FFi1Rd	ukb-b-13405	Forced expiratory volume in 1-second (FEV1), predicted percentage || id:ukb-b-13405	family.Actinomycetaceae.id.421	Inverse variance weighted (fixed effects)	5	-0.0249773	0.0194813	0.199801	0.771164	-0.0631606	0.013206	0.975332	0.938793	1.01329	0.975 (0.939-1.013)
FFi1Rd	ukb-b-13405	Forced expiratory volume in 1-second (FEV1), predicted percentage || id:ukb-b-13405	family.Actinomycetaceae.id.421	Simple mode	5	-0.0432787	0.042611	0.367226		-0.126796	0.0402388	0.957644	0.880913	1.04106	0.958 (0.881-1.041)
FFi1Rd	ukb-b-13405	Forced expiratory volume in 1-second (FEV1), predicted percentage || id:ukb-b-13405	family.Actinomycetaceae.id.421	Weighted mode	5	-0.0416861	0.0422095	0.379258		-0.124417	0.0410445	0.959171	0.883012	1.0419	0.959 (0.883-1.042)
FXBXNG	ukb-b-13405	Forced expiratory volume in 1-second (FEV1), predicted percentage || id:ukb-b-13405	family.FamilyXI.id.1936	MR Egger	8	-0.0212776	0.0703887	0.772638		-0.15924	0.116684	0.978947	0.852792	1.12376	0.979 (0.853-1.124)
FXBXNG	ukb-b-13405	Forced expiratory volume in 1-second (FEV1), predicted percentage || id:ukb-b-13405	family.FamilyXI.id.1936	Weighted median	8	0.00138504	0.0136665	0.919276		-0.0254012	0.0281713	1.00139	0.974919	1.02857	1.001 (0.975-1.029)
FXBXNG	ukb-b-13405	Forced expiratory volume in 1-second (FEV1), predicted percentage || id:ukb-b-13405	family.FamilyXI.id.1936	Inverse variance weighted (fixed effects)	8	-0.000256009	0.0105315	0.980606	0.994966	-0.0208977	0.0203857	0.999744	0.979319	1.02059	1 (0.979-1.021)
FXBXNG	ukb-b-13405	Forced expiratory volume in 1-second (FEV1), predicted percentage || id:ukb-b-13405	family.FamilyXI.id.1936	Simple mode	8	-0.00130046	0.0208964	0.952116		-0.0422573	0.0396564	0.9987	0.958623	1.04045	0.999 (0.959-1.04)
FXBXNG	ukb-b-13405	Forced expiratory volume in 1-second (FEV1), predicted percentage || id:ukb-b-13405	family.FamilyXI.id.1936	Weighted mode	8	-0.000148307	0.0216567	0.994727		-0.0425954	0.0422988	0.999852	0.958299	1.04321	1 (0.958-1.043)
kodRd1	ukb-b-13405	Forced expiratory volume in 1-second (FEV1), predicted percentage || id:ukb-b-13405	family.Defluviitaleaceae.id.1924	MR Egger	11	-0.0410295	0.0458225	0.39389		-0.130842	0.0487827	0.959801	0.877357	1.04999	0.96 (0.877-1.05)
kodRd1	ukb-b-13405	Forced expiratory volume in 1-second (FEV1), predicted percentage || id:ukb-b-13405	family.Defluviitaleaceae.id.1924	Weighted median	11	0.00254075	0.0189621	0.89341		-0.0346249	0.0397064	1.00254	0.965968	1.04051	1.003 (0.966-1.041)
kodRd1	ukb-b-13405	Forced expiratory volume in 1-second (FEV1), predicted percentage || id:ukb-b-13405	family.Defluviitaleaceae.id.1924	Inverse variance weighted (fixed effects)	11	-0.0131996	0.0141218	0.349945	0.868637	-0.0408783	0.0144791	0.986887	0.959946	1.01458	0.987 (0.96-1.015)
kodRd1	ukb-b-13405	Forced expiratory volume in 1-second (FEV1), predicted percentage || id:ukb-b-13405	family.Defluviitaleaceae.id.1924	Simple mode	11	0.00788616	0.0362875	0.832325		-0.0632373	0.0790096	1.00792	0.938721	1.08221	1.008 (0.939-1.082)
kodRd1	ukb-b-13405	Forced expiratory volume in 1-second (FEV1), predicted percentage || id:ukb-b-13405	family.Defluviitaleaceae.id.1924	Weighted mode	11	0.0109171	0.0361511	0.768851		-0.0599391	0.0817733	1.01098	0.941822	1.08521	1.011 (0.942-1.085)
LRKdIa	ukb-b-13405	Forced expiratory volume in 1-second (FEV1), predicted percentage || id:ukb-b-13405	family.Bifidobacteriaceae.id.433	MR Egger	12	0.300181	0.0868959	0.00617954		0.129865	0.470497	1.3501	1.13867	1.60079	1.35 (1.139-1.601)
LRKdIa	ukb-b-13405	Forced expiratory volume in 1-second (FEV1), predicted percentage || id:ukb-b-13405	family.Bifidobacteriaceae.id.433	Weighted median	12	-0.00872465	0.0286154	0.760447		-0.0648108	0.0473615	0.991313	0.937245	1.0485	0.991 (0.937-1.049)
LRKdIa	ukb-b-13405	Forced expiratory volume in 1-second (FEV1), predicted percentage || id:ukb-b-13405	family.Bifidobacteriaceae.id.433	Inverse variance weighted (multiplicative random effects)	12	0.0180923	0.035919	0.614474	0.930615	-0.052309	0.0884936	1.01826	0.949036	1.09253	1.018 (0.949-1.093)
LRKdIa	ukb-b-13405	Forced expiratory volume in 1-second (FEV1), predicted percentage || id:ukb-b-13405	family.Bifidobacteriaceae.id.433	Simple mode	12	-0.0207879	0.0463206	0.6623		-0.111576	0.0700005	0.979427	0.894423	1.07251	0.979 (0.894-1.073)
LRKdIa	ukb-b-13405	Forced expiratory volume in 1-second (FEV1), predicted percentage || id:ukb-b-13405	family.Bifidobacteriaceae.id.433	Weighted mode	12	-0.0182151	0.0477687	0.710229		-0.111842	0.0754116	0.98195	0.894186	1.07833	0.982 (0.894-1.078)
m9LXEq	ukb-b-13405	Forced expiratory volume in 1-second (FEV1), predicted percentage || id:ukb-b-13405	family.Enterobacteriaceae.id.3469	MR Egger	7	-0.335882	0.143523	0.0663581		-0.617188	-0.0545771	0.714707	0.539459	0.946886	0.715 (0.539-0.947)
m9LXEq	ukb-b-13405	Forced expiratory volume in 1-second (FEV1), predicted percentage || id:ukb-b-13405	family.Enterobacteriaceae.id.3469	Weighted median	7	0.0174144	0.0357239	0.625924		-0.0526045	0.0874332	1.01757	0.948755	1.09137	1.018 (0.949-1.091)
m9LXEq	ukb-b-13405	Forced expiratory volume in 1-second (FEV1), predicted percentage || id:ukb-b-13405	family.Enterobacteriaceae.id.3469	Inverse variance weighted (fixed effects)	7	0.0296222	0.0239887	0.21689	0.771164	-0.0173956	0.0766401	1.03007	0.982755	1.07965	1.03 (0.983-1.08)
m9LXEq	ukb-b-13405	Forced expiratory volume in 1-second (FEV1), predicted percentage || id:ukb-b-13405	family.Enterobacteriaceae.id.3469	Simple mode	7	0.0951147	0.0662456	0.201077		-0.0347266	0.224956	1.09979	0.965869	1.25227	1.1 (0.966-1.252)
m9LXEq	ukb-b-13405	Forced expiratory volume in 1-second (FEV1), predicted percentage || id:ukb-b-13405	family.Enterobacteriaceae.id.3469	Weighted mode	7	-0.0109256	0.0632195	0.868475		-0.134836	0.112985	0.989134	0.873859	1.11961	0.989 (0.874-1.12)
MBOR7Y	ukb-b-13405	Forced expiratory volume in 1-second (FEV1), predicted percentage || id:ukb-b-13405	family.Coriobacteriaceae.id.811	MR Egger	14	0.0165152	0.113953	0.887172		-0.206832	0.239863	1.01665	0.813156	1.27107	1.017 (0.813-1.271)
MBOR7Y	ukb-b-13405	Forced expiratory volume in 1-second (FEV1), predicted percentage || id:ukb-b-13405	family.Coriobacteriaceae.id.811	Weighted median	14	0.0241171	0.0283433	0.394828		-0.0314357	0.07967	1.02441	0.969053	1.08293	1.024 (0.969-1.083)
MBOR7Y	ukb-b-13405	Forced expiratory volume in 1-second (FEV1), predicted percentage || id:ukb-b-13405	family.Coriobacteriaceae.id.811	Inverse variance weighted (multiplicative random effects)	14	-0.0069402	0.0268207	0.795818	0.930615	-0.0595087	0.0456283	0.993084	0.942227	1.04669	0.993 (0.942-1.047)
MBOR7Y	ukb-b-13405	Forced expiratory volume in 1-second (FEV1), predicted percentage || id:ukb-b-13405	family.Coriobacteriaceae.id.811	Simple mode	14	0.0367023	0.0492652	0.469531		-0.0598575	0.133262	1.03738	0.941899	1.14255	1.037 (0.942-1.143)
MBOR7Y	ukb-b-13405	Forced expiratory volume in 1-second (FEV1), predicted percentage || id:ukb-b-13405	family.Coriobacteriaceae.id.811	Weighted mode	14	0.0341849	0.0434108	0.445126		-0.0509004	0.11927	1.03478	0.950373	1.12667	1.035 (0.95-1.127)
nFlAu5	ukb-b-13405	Forced expiratory volume in 1-second (FEV1), predicted percentage || id:ukb-b-13405	family.Lachnospiraceae.id.1987	MR Egger	17	-0.0245071	0.040015	0.549414		-0.102936	0.0539223	0.975791	0.902184	1.0554	0.976 (0.902-1.055)
nFlAu5	ukb-b-13405	Forced expiratory volume in 1-second (FEV1), predicted percentage || id:ukb-b-13405	family.Lachnospiraceae.id.1987	Weighted median	17	-0.0145853	0.0222493	0.512121		-0.0581939	0.0290234	0.985521	0.943467	1.02945	0.986 (0.943-1.029)
nFlAu5	ukb-b-13405	Forced expiratory volume in 1-second (FEV1), predicted percentage || id:ukb-b-13405	family.Lachnospiraceae.id.1987	Inverse variance weighted (fixed effects)	17	-0.0120188	0.0162663	0.459983	0.868637	-0.0439008	0.0198632	0.988053	0.957049	1.02006	0.988 (0.957-1.02)
nFlAu5	ukb-b-13405	Forced expiratory volume in 1-second (FEV1), predicted percentage || id:ukb-b-13405	family.Lachnospiraceae.id.1987	Simple mode	17	-0.0295139	0.0360604	0.425118		-0.100192	0.0411644	0.970917	0.904664	1.04202	0.971 (0.905-1.042)
nFlAu5	ukb-b-13405	Forced expiratory volume in 1-second (FEV1), predicted percentage || id:ukb-b-13405	family.Lachnospiraceae.id.1987	Weighted mode	17	-0.0229622	0.0307762	0.466426		-0.0832835	0.037359	0.977299	0.92009	1.03807	0.977 (0.92-1.038)
O0n2Pz	ukb-b-13405	Forced expiratory volume in 1-second (FEV1), predicted percentage || id:ukb-b-13405	family.Bacteroidaceae.id.917	MR Egger	9	-0.0113841	0.123496	0.929136		-0.253436	0.230668	0.98868	0.776129	1.25944	0.989 (0.776-1.259)
O0n2Pz	ukb-b-13405	Forced expiratory volume in 1-second (FEV1), predicted percentage || id:ukb-b-13405	family.Bacteroidaceae.id.917	Weighted median	9	-0.0553212	0.0302296	0.0672448		-0.114571	0.0039288	0.946181	0.891749	1.00394	0.946 (0.892-1.004)
O0n2Pz	ukb-b-13405	Forced expiratory volume in 1-second (FEV1), predicted percentage || id:ukb-b-13405	family.Bacteroidaceae.id.917	Inverse variance weighted (fixed effects)	9	-0.0453381	0.0234727	0.0534177	0.341873	-0.0913445	0.000668293	0.955674	0.912703	1.00067	0.956 (0.913-1.001)
O0n2Pz	ukb-b-13405	Forced expiratory volume in 1-second (FEV1), predicted percentage || id:ukb-b-13405	family.Bacteroidaceae.id.917	Simple mode	9	-0.0636728	0.0475866	0.217667		-0.156943	0.029597	0.938312	0.854753	1.03004	0.938 (0.855-1.03)
O0n2Pz	ukb-b-13405	Forced expiratory volume in 1-second (FEV1), predicted percentage || id:ukb-b-13405	family.Bacteroidaceae.id.917	Weighted mode	9	-0.0614197	0.0476387	0.233325		-0.154791	0.0319521	0.940428	0.856594	1.03247	0.94 (0.857-1.032)
obtxsV	ukb-b-13405	Forced expiratory volume in 1-second (FEV1), predicted percentage || id:ukb-b-13405	family.Veillonellaceae.id.2172	MR Egger	19	-0.0398793	0.0328844	0.241824		-0.104333	0.0245742	0.960905	0.900925	1.02488	0.961 (0.901-1.025)
obtxsV	ukb-b-13405	Forced expiratory volume in 1-second (FEV1), predicted percentage || id:ukb-b-13405	family.Veillonellaceae.id.2172	Weighted median	19	-0.0376852	0.0197396	0.0562473		-0.0763748	0.00100445	0.963016	0.926469	1.001	0.963 (0.926-1.001)
obtxsV	ukb-b-13405	Forced expiratory volume in 1-second (FEV1), predicted percentage || id:ukb-b-13405	family.Veillonellaceae.id.2172	Inverse variance weighted (fixed effects)	19	-0.0128954	0.0135444	0.341053	0.868637	-0.0394424	0.0136516	0.987187	0.961325	1.01375	0.987 (0.961-1.014)
obtxsV	ukb-b-13405	Forced expiratory volume in 1-second (FEV1), predicted percentage || id:ukb-b-13405	family.Veillonellaceae.id.2172	Simple mode	19	-0.0519086	0.0395393	0.205731		-0.129406	0.0255884	0.949416	0.878617	1.02592	0.949 (0.879-1.026)
obtxsV	ukb-b-13405	Forced expiratory volume in 1-second (FEV1), predicted percentage || id:ukb-b-13405	family.Veillonellaceae.id.2172	Weighted mode	19	-0.0482936	0.0307369	0.13355		-0.108538	0.0119507	0.952854	0.897145	1.01202	0.953 (0.897-1.012)
oU56W6	ukb-b-13405	Forced expiratory volume in 1-second (FEV1), predicted percentage || id:ukb-b-13405	family.Peptostreptococcaceae.id.2042	MR Egger	14	-0.00679325	0.0335759	0.843052		-0.072602	0.0590155	0.99323	0.929971	1.06079	0.993 (0.93-1.061)
oU56W6	ukb-b-13405	Forced expiratory volume in 1-second (FEV1), predicted percentage || id:ukb-b-13405	family.Peptostreptococcaceae.id.2042	Weighted median	14	0.0112517	0.0206281	0.585441		-0.0291794	0.0516828	1.01132	0.971242	1.05304	1.011 (0.971-1.053)
oU56W6	ukb-b-13405	Forced expiratory volume in 1-second (FEV1), predicted percentage || id:ukb-b-13405	family.Peptostreptococcaceae.id.2042	Inverse variance weighted (fixed effects)	14	-9.65679e-05	0.0153047	0.994966	0.994966	-0.0300938	0.0299007	0.999903	0.970354	1.03035	1 (0.97-1.03)
oU56W6	ukb-b-13405	Forced expiratory volume in 1-second (FEV1), predicted percentage || id:ukb-b-13405	family.Peptostreptococcaceae.id.2042	Simple mode	14	0.00660178	0.0307858	0.833529		-0.0537384	0.066942	1.00662	0.94768	1.06923	1.007 (0.948-1.069)
oU56W6	ukb-b-13405	Forced expiratory volume in 1-second (FEV1), predicted percentage || id:ukb-b-13405	family.Peptostreptococcaceae.id.2042	Weighted mode	14	0.0073043	0.0292626	0.806788		-0.0500504	0.064659	1.00733	0.951182	1.0668	1.007 (0.951-1.067)
pXAgfu	ukb-b-13405	Forced expiratory volume in 1-second (FEV1), predicted percentage || id:ukb-b-13405	family.Acidaminococcaceae.id.2166	MR Egger	7	0.043977	0.0803634	0.607751		-0.113535	0.201489	1.04496	0.892673	1.22322	1.045 (0.893-1.223)
pXAgfu	ukb-b-13405	Forced expiratory volume in 1-second (FEV1), predicted percentage || id:ukb-b-13405	family.Acidaminococcaceae.id.2166	Weighted median	7	0.00694623	0.027459	0.800294		-0.0468734	0.0607659	1.00697	0.954208	1.06265	1.007 (0.954-1.063)
pXAgfu	ukb-b-13405	Forced expiratory volume in 1-second (FEV1), predicted percentage || id:ukb-b-13405	family.Acidaminococcaceae.id.2166	Inverse variance weighted (fixed effects)	7	0.013842	0.0212381	0.51456	0.868637	-0.0277847	0.0554688	1.01394	0.972598	1.05704	1.014 (0.973-1.057)
pXAgfu	ukb-b-13405	Forced expiratory volume in 1-second (FEV1), predicted percentage || id:ukb-b-13405	family.Acidaminococcaceae.id.2166	Simple mode	7	-0.0183617	0.044959	0.697148		-0.106481	0.0697579	0.981806	0.898992	1.07225	0.982 (0.899-1.072)
pXAgfu	ukb-b-13405	Forced expiratory volume in 1-second (FEV1), predicted percentage || id:ukb-b-13405	family.Acidaminococcaceae.id.2166	Weighted mode	7	-0.00880784	0.0418743	0.840363		-0.0908815	0.0732658	0.991231	0.913126	1.07602	0.991 (0.913-1.076)
Sgv0J4	ukb-b-13405	Forced expiratory volume in 1-second (FEV1), predicted percentage || id:ukb-b-13405	family.Victivallaceae.id.2255	MR Egger	12	-0.0562199	0.0486691	0.274886		-0.151611	0.0391715	0.945331	0.859322	1.03995	0.945 (0.859-1.04)
Sgv0J4	ukb-b-13405	Forced expiratory volume in 1-second (FEV1), predicted percentage || id:ukb-b-13405	family.Victivallaceae.id.2255	Weighted median	12	0.00553793	0.0135439	0.682622		-0.0210081	0.0320839	1.00555	0.979211	1.0326	1.006 (0.979-1.033)
Sgv0J4	ukb-b-13405	Forced expiratory volume in 1-second (FEV1), predicted percentage || id:ukb-b-13405	family.Victivallaceae.id.2255	Inverse variance weighted (fixed effects)	12	0.00641435	0.00908051	0.479948	0.868637	-0.0113835	0.0242122	1.00643	0.988681	1.02451	1.006 (0.989-1.025)
Sgv0J4	ukb-b-13405	Forced expiratory volume in 1-second (FEV1), predicted percentage || id:ukb-b-13405	family.Victivallaceae.id.2255	Simple mode	12	0.0130815	0.0244034	0.602594		-0.0347491	0.0609121	1.01317	0.965848	1.06281	1.013 (0.966-1.063)
Sgv0J4	ukb-b-13405	Forced expiratory volume in 1-second (FEV1), predicted percentage || id:ukb-b-13405	family.Victivallaceae.id.2255	Weighted mode	12	-0.0130767	0.0221305	0.566536		-0.0564525	0.030299	0.987008	0.945111	1.03076	0.987 (0.945-1.031)
SpO9Ka	ukb-b-13405	Forced expiratory volume in 1-second (FEV1), predicted percentage || id:ukb-b-13405	family.Porphyromonadaceae.id.943	MR Egger	9	0.106801	0.0998071	0.320091		-0.0888213	0.302423	1.11271	0.915009	1.35313	1.113 (0.915-1.353)
SpO9Ka	ukb-b-13405	Forced expiratory volume in 1-second (FEV1), predicted percentage || id:ukb-b-13405	family.Porphyromonadaceae.id.943	Weighted median	9	0.031509	0.0326963	0.335203		-0.0325757	0.0955937	1.03201	0.967949	1.10031	1.032 (0.968-1.1)
SpO9Ka	ukb-b-13405	Forced expiratory volume in 1-second (FEV1), predicted percentage || id:ukb-b-13405	family.Porphyromonadaceae.id.943	Inverse variance weighted (fixed effects)	9	0.0168116	0.0241105	0.485633	0.868637	-0.030445	0.0640682	1.01695	0.970014	1.06617	1.017 (0.97-1.066)
SpO9Ka	ukb-b-13405	Forced expiratory volume in 1-second (FEV1), predicted percentage || id:ukb-b-13405	family.Porphyromonadaceae.id.943	Simple mode	9	0.0553701	0.052105	0.318957		-0.0467556	0.157496	1.05693	0.954321	1.17058	1.057 (0.954-1.171)
SpO9Ka	ukb-b-13405	Forced expiratory volume in 1-second (FEV1), predicted percentage || id:ukb-b-13405	family.Porphyromonadaceae.id.943	Weighted mode	9	0.0540376	0.0498777	0.3102		-0.0437228	0.151798	1.05552	0.957219	1.16393	1.056 (0.957-1.164)
T35lgz	ukb-b-13405	Forced expiratory volume in 1-second (FEV1), predicted percentage || id:ukb-b-13405	family.Oxalobacteraceae.id.2966	MR Egger	14	0.0222727	0.0408857	0.5959		-0.0578632	0.102409	1.02252	0.943779	1.10784	1.023 (0.944-1.108)
T35lgz	ukb-b-13405	Forced expiratory volume in 1-second (FEV1), predicted percentage || id:ukb-b-13405	family.Oxalobacteraceae.id.2966	Weighted median	14	-0.00326846	0.0135016	0.808718		-0.0297316	0.0231947	0.996737	0.970706	1.02347	0.997 (0.971-1.023)
T35lgz	ukb-b-13405	Forced expiratory volume in 1-second (FEV1), predicted percentage || id:ukb-b-13405	family.Oxalobacteraceae.id.2966	Inverse variance weighted (fixed effects)	14	0.00198008	0.0100214	0.84337	0.930615	-0.0176619	0.0216221	1.00198	0.982493	1.02186	1.002 (0.982-1.022)
T35lgz	ukb-b-13405	Forced expiratory volume in 1-second (FEV1), predicted percentage || id:ukb-b-13405	family.Oxalobacteraceae.id.2966	Simple mode	14	-0.0119075	0.0217504	0.593338		-0.0545383	0.0307234	0.988163	0.946922	1.0312	0.988 (0.947-1.031)
T35lgz	ukb-b-13405	Forced expiratory volume in 1-second (FEV1), predicted percentage || id:ukb-b-13405	family.Oxalobacteraceae.id.2966	Weighted mode	14	-0.0104185	0.0230959	0.659351		-0.0556864	0.0348493	0.989636	0.945836	1.03546	0.99 (0.946-1.035)
T8T6Lu	ukb-b-13405	Forced expiratory volume in 1-second (FEV1), predicted percentage || id:ukb-b-13405	family.Peptococcaceae.id.2024	MR Egger	9	-0.101858	0.0445356	0.0560462		-0.189147	-0.0145678	0.903158	0.827665	0.985538	0.903 (0.828-0.986)
T8T6Lu	ukb-b-13405	Forced expiratory volume in 1-second (FEV1), predicted percentage || id:ukb-b-13405	family.Peptococcaceae.id.2024	Weighted median	9	-0.0119891	0.0252594	0.635043		-0.0614976	0.0375193	0.988082	0.940355	1.03823	0.988 (0.94-1.038)
T8T6Lu	ukb-b-13405	Forced expiratory volume in 1-second (FEV1), predicted percentage || id:ukb-b-13405	family.Peptococcaceae.id.2024	Inverse variance weighted (multiplicative random effects)	9	0.0214166	0.0262041	0.413758	0.868637	-0.0299435	0.0727767	1.02165	0.9705	1.07549	1.022 (0.971-1.075)
T8T6Lu	ukb-b-13405	Forced expiratory volume in 1-second (FEV1), predicted percentage || id:ukb-b-13405	family.Peptococcaceae.id.2024	Simple mode	9	-0.0245669	0.0533746	0.657572		-0.129181	0.0800472	0.975732	0.878815	1.08334	0.976 (0.879-1.083)
T8T6Lu	ukb-b-13405	Forced expiratory volume in 1-second (FEV1), predicted percentage || id:ukb-b-13405	family.Peptococcaceae.id.2024	Weighted mode	9	-0.0333406	0.0289064	0.282041		-0.0899971	0.0233159	0.967209	0.913934	1.02359	0.967 (0.914-1.024)
vlyGOP	ukb-b-13405	Forced expiratory volume in 1-second (FEV1), predicted percentage || id:ukb-b-13405	family.Ruminococcaceae.id.2050	MR Egger	10	0.0138065	0.0461943	0.772649		-0.0767343	0.104347	1.0139	0.926136	1.10999	1.014 (0.926-1.11)
vlyGOP	ukb-b-13405	Forced expiratory volume in 1-second (FEV1), predicted percentage || id:ukb-b-13405	family.Ruminococcaceae.id.2050	Weighted median	10	0.0173118	0.0269406	0.520489		-0.0354917	0.0701153	1.01746	0.965131	1.07263	1.017 (0.965-1.073)
vlyGOP	ukb-b-13405	Forced expiratory volume in 1-second (FEV1), predicted percentage || id:ukb-b-13405	family.Ruminococcaceae.id.2050	Inverse variance weighted (fixed effects)	10	0.00238103	0.0192547	0.901585	0.96169	-0.0353581	0.0401202	1.00238	0.96526	1.04094	1.002 (0.965-1.041)
vlyGOP	ukb-b-13405	Forced expiratory volume in 1-second (FEV1), predicted percentage || id:ukb-b-13405	family.Ruminococcaceae.id.2050	Simple mode	10	0.0276559	0.0403899	0.510765		-0.0515083	0.10682	1.02804	0.949796	1.11273	1.028 (0.95-1.113)
vlyGOP	ukb-b-13405	Forced expiratory volume in 1-second (FEV1), predicted percentage || id:ukb-b-13405	family.Ruminococcaceae.id.2050	Weighted mode	10	0.0313941	0.0307058	0.333279		-0.0287893	0.0915776	1.03189	0.971621	1.0959	1.032 (0.972-1.096)
WEMGli	ukb-b-13405	Forced expiratory volume in 1-second (FEV1), predicted percentage || id:ukb-b-13405	family.Alcaligenaceae.id.2875	MR Egger	12	0.180121	0.164672	0.299685		-0.142637	0.502878	1.19736	0.867069	1.65347	1.197 (0.867-1.653)
WEMGli	ukb-b-13405	Forced expiratory volume in 1-second (FEV1), predicted percentage || id:ukb-b-13405	family.Alcaligenaceae.id.2875	Weighted median	12	0.030596	0.0295776	0.300936		-0.0273762	0.0885682	1.03107	0.972995	1.09261	1.031 (0.973-1.093)
WEMGli	ukb-b-13405	Forced expiratory volume in 1-second (FEV1), predicted percentage || id:ukb-b-13405	family.Alcaligenaceae.id.2875	Inverse variance weighted (multiplicative random effects)	12	0.0845835	0.0347931	0.0150555	0.26799	0.016389	0.152778	1.08826	1.01652	1.16507	1.088 (1.017-1.165)
WEMGli	ukb-b-13405	Forced expiratory volume in 1-second (FEV1), predicted percentage || id:ukb-b-13405	family.Alcaligenaceae.id.2875	Simple mode	12	0.0254511	0.0401543	0.539146		-0.0532513	0.104153	1.02578	0.948142	1.10977	1.026 (0.948-1.11)
WEMGli	ukb-b-13405	Forced expiratory volume in 1-second (FEV1), predicted percentage || id:ukb-b-13405	family.Alcaligenaceae.id.2875	Weighted mode	12	0.0254511	0.0382265	0.519259		-0.0494729	0.100375	1.02578	0.951731	1.10559	1.026 (0.952-1.106)
Xtktja	ukb-b-13405	Forced expiratory volume in 1-second (FEV1), predicted percentage || id:ukb-b-13405	family.Pasteurellaceae.id.3689	MR Egger	14	0.0641304	0.0276304	0.0386964		0.00997481	0.118286	1.06623	1.01002	1.12557	1.066 (1.01-1.126)
Xtktja	ukb-b-13405	Forced expiratory volume in 1-second (FEV1), predicted percentage || id:ukb-b-13405	family.Pasteurellaceae.id.3689	Weighted median	14	0.0516192	0.0172007	0.00269101		0.0179058	0.0853325	1.05297	1.01807	1.08908	1.053 (1.018-1.089)
Xtktja	ukb-b-13405	Forced expiratory volume in 1-second (FEV1), predicted percentage || id:ukb-b-13405	family.Pasteurellaceae.id.3689	Inverse variance weighted (fixed effects)	14	0.0237163	0.0120928	0.0498561	0.341873	1.44649e-05	0.0474181	1.024	1.00001	1.04856	1.024 (1-1.049)
Xtktja	ukb-b-13405	Forced expiratory volume in 1-second (FEV1), predicted percentage || id:ukb-b-13405	family.Pasteurellaceae.id.3689	Simple mode	14	0.0555885	0.0281773	0.0701687		0.000360917	0.110816	1.05716	1.00036	1.11719	1.057 (1-1.117)
Xtktja	ukb-b-13405	Forced expiratory volume in 1-second (FEV1), predicted percentage || id:ukb-b-13405	family.Pasteurellaceae.id.3689	Weighted mode	14	0.0555885	0.0275791	0.0649964		0.00153355	0.109643	1.05716	1.00153	1.11588	1.057 (1.002-1.116)
Y7cF3n	ukb-b-13405	Forced expiratory volume in 1-second (FEV1), predicted percentage || id:ukb-b-13405	family.Methanobacteriaceae.id.121	MR Egger	10	0.0740357	0.0488198	0.167862		-0.021651	0.169723	1.07685	0.978582	1.18498	1.077 (0.979-1.185)
Y7cF3n	ukb-b-13405	Forced expiratory volume in 1-second (FEV1), predicted percentage || id:ukb-b-13405	family.Methanobacteriaceae.id.121	Weighted median	10	-0.00188365	0.0133889	0.888117		-0.028126	0.0243587	0.998118	0.972266	1.02466	0.998 (0.972-1.025)
Y7cF3n	ukb-b-13405	Forced expiratory volume in 1-second (FEV1), predicted percentage || id:ukb-b-13405	family.Methanobacteriaceae.id.121	Inverse variance weighted (fixed effects)	10	0.00412331	0.00991408	0.67748	0.930615	-0.0153083	0.0235549	1.00413	0.984808	1.02383	1.004 (0.985-1.024)
Y7cF3n	ukb-b-13405	Forced expiratory volume in 1-second (FEV1), predicted percentage || id:ukb-b-13405	family.Methanobacteriaceae.id.121	Simple mode	10	-0.0101424	0.0213573	0.646178		-0.0520026	0.0317179	0.989909	0.949326	1.03223	0.99 (0.949-1.032)
Y7cF3n	ukb-b-13405	Forced expiratory volume in 1-second (FEV1), predicted percentage || id:ukb-b-13405	family.Methanobacteriaceae.id.121	Weighted mode	10	-0.00870167	0.0209395	0.687463		-0.049743	0.0323397	0.991336	0.951474	1.03287	0.991 (0.951-1.033)
yfxJv6	ukb-b-13405	Forced expiratory volume in 1-second (FEV1), predicted percentage || id:ukb-b-13405	family.Erysipelotrichaceae.id.2149	MR Egger	13	-0.047028	0.105505	0.66443		-0.253818	0.159762	0.954061	0.775833	1.17323	0.954 (0.776-1.173)
yfxJv6	ukb-b-13405	Forced expiratory volume in 1-second (FEV1), predicted percentage || id:ukb-b-13405	family.Erysipelotrichaceae.id.2149	Weighted median	13	0.040416	0.0298324	0.175491		-0.0180555	0.0988875	1.04124	0.982107	1.10394	1.041 (0.982-1.104)
yfxJv6	ukb-b-13405	Forced expiratory volume in 1-second (FEV1), predicted percentage || id:ukb-b-13405	family.Erysipelotrichaceae.id.2149	Inverse variance weighted (fixed effects)	13	0.0402565	0.019743	0.041447	0.341873	0.00156028	0.0789527	1.04108	1.00156	1.08215	1.041 (1.002-1.082)
yfxJv6	ukb-b-13405	Forced expiratory volume in 1-second (FEV1), predicted percentage || id:ukb-b-13405	family.Erysipelotrichaceae.id.2149	Simple mode	13	0.0446402	0.0486468	0.376883		-0.0507075	0.139988	1.04565	0.950557	1.15026	1.046 (0.951-1.15)
yfxJv6	ukb-b-13405	Forced expiratory volume in 1-second (FEV1), predicted percentage || id:ukb-b-13405	family.Erysipelotrichaceae.id.2149	Weighted mode	13	0.0476072	0.0455966	0.317019		-0.0417621	0.136977	1.04876	0.959098	1.1468	1.049 (0.959-1.147)
ylev3A	ukb-b-13405	Forced expiratory volume in 1-second (FEV1), predicted percentage || id:ukb-b-13405	family.FamilyXIII.id.1957	MR Egger	11	-0.000330059	0.103218	0.997518		-0.202636	0.201976	0.99967	0.816575	1.22382	1 (0.817-1.224)
ylev3A	ukb-b-13405	Forced expiratory volume in 1-second (FEV1), predicted percentage || id:ukb-b-13405	family.FamilyXIII.id.1957	Weighted median	11	0.016288	0.0292579	0.57773		-0.0410575	0.0736335	1.01642	0.959774	1.07641	1.016 (0.96-1.076)
ylev3A	ukb-b-13405	Forced expiratory volume in 1-second (FEV1), predicted percentage || id:ukb-b-13405	family.FamilyXIII.id.1957	Inverse variance weighted (multiplicative random effects)	11	-0.00731386	0.0290525	0.801237	0.930615	-0.0642567	0.049629	0.992713	0.937764	1.05088	0.993 (0.938-1.051)
ylev3A	ukb-b-13405	Forced expiratory volume in 1-second (FEV1), predicted percentage || id:ukb-b-13405	family.FamilyXIII.id.1957	Simple mode	11	0.0180184	0.0456498	0.701345		-0.0714552	0.107492	1.01818	0.931038	1.11348	1.018 (0.931-1.113)
ylev3A	ukb-b-13405	Forced expiratory volume in 1-second (FEV1), predicted percentage || id:ukb-b-13405	family.FamilyXIII.id.1957	Weighted mode	11	0.0155168	0.0407923	0.711614		-0.0644361	0.0954698	1.01564	0.937596	1.10018	1.016 (0.938-1.1)
9i4tiU	ukb-b-13405	Forced expiratory volume in 1-second (FEV1), predicted percentage || id:ukb-b-13405	order.Gastranaerophilales.id.1591	MR Egger	9	0.0560655	0.0361647	0.165008		-0.0148173	0.126948	1.05767	0.985292	1.13536	1.058 (0.985-1.135)
9i4tiU	ukb-b-13405	Forced expiratory volume in 1-second (FEV1), predicted percentage || id:ukb-b-13405	order.Gastranaerophilales.id.1591	Weighted median	9	-0.0062475	0.0171273	0.715285		-0.0398171	0.0273221	0.993772	0.960965	1.0277	0.994 (0.961-1.028)
9i4tiU	ukb-b-13405	Forced expiratory volume in 1-second (FEV1), predicted percentage || id:ukb-b-13405	order.Gastranaerophilales.id.1591	Inverse variance weighted (fixed effects)	9	-0.00874788	0.0129782	0.500283	0.625353	-0.0341851	0.0166894	0.99129	0.966393	1.01683	0.991 (0.966-1.017)
9i4tiU	ukb-b-13405	Forced expiratory volume in 1-second (FEV1), predicted percentage || id:ukb-b-13405	order.Gastranaerophilales.id.1591	Simple mode	9	-0.0226643	0.0323001	0.502779		-0.0859726	0.040644	0.977591	0.917619	1.04148	0.978 (0.918-1.041)
9i4tiU	ukb-b-13405	Forced expiratory volume in 1-second (FEV1), predicted percentage || id:ukb-b-13405	order.Gastranaerophilales.id.1591	Weighted mode	9	-0.0210857	0.0278553	0.47077		-0.075682	0.0335106	0.979135	0.927111	1.03408	0.979 (0.927-1.034)
aGfu8V	ukb-b-13405	Forced expiratory volume in 1-second (FEV1), predicted percentage || id:ukb-b-13405	order.Bifidobacteriales.id.432	MR Egger	12	0.300181	0.0868959	0.00617954		0.129865	0.470497	1.3501	1.13867	1.60079	1.35 (1.139-1.601)
aGfu8V	ukb-b-13405	Forced expiratory volume in 1-second (FEV1), predicted percentage || id:ukb-b-13405	order.Bifidobacteriales.id.432	Weighted median	12	-0.00872465	0.0307786	0.77682		-0.0690506	0.0516014	0.991313	0.933279	1.05296	0.991 (0.933-1.053)
aGfu8V	ukb-b-13405	Forced expiratory volume in 1-second (FEV1), predicted percentage || id:ukb-b-13405	order.Bifidobacteriales.id.432	Inverse variance weighted (multiplicative random effects)	12	0.0180923	0.035919	0.614474	0.722911	-0.052309	0.0884936	1.01826	0.949036	1.09253	1.018 (0.949-1.093)
aGfu8V	ukb-b-13405	Forced expiratory volume in 1-second (FEV1), predicted percentage || id:ukb-b-13405	order.Bifidobacteriales.id.432	Simple mode	12	-0.0207879	0.0464842	0.663405		-0.111897	0.0703211	0.979427	0.894136	1.07285	0.979 (0.894-1.073)
aGfu8V	ukb-b-13405	Forced expiratory volume in 1-second (FEV1), predicted percentage || id:ukb-b-13405	order.Bifidobacteriales.id.432	Weighted mode	12	-0.0182151	0.0513137	0.72932		-0.11879	0.0823597	0.98195	0.887994	1.08585	0.982 (0.888-1.086)
BPW89n	ukb-b-13405	Forced expiratory volume in 1-second (FEV1), predicted percentage || id:ukb-b-13405	order.Verrucomicrobiales.id.4030	MR Egger	11	0.0069535	0.0776926	0.930645		-0.145324	0.159231	1.00698	0.864742	1.17261	1.007 (0.865-1.173)
BPW89n	ukb-b-13405	Forced expiratory volume in 1-second (FEV1), predicted percentage || id:ukb-b-13405	order.Verrucomicrobiales.id.4030	Weighted median	11	0.0241208	0.024264	0.320174		-0.0234366	0.0716781	1.02441	0.976836	1.07431	1.024 (0.977-1.074)
BPW89n	ukb-b-13405	Forced expiratory volume in 1-second (FEV1), predicted percentage || id:ukb-b-13405	order.Verrucomicrobiales.id.4030	Inverse variance weighted (fixed effects)	11	0.0255338	0.0165403	0.122655	0.306636	-0.0068853	0.0579529	1.02586	0.993138	1.05967	1.026 (0.993-1.06)
BPW89n	ukb-b-13405	Forced expiratory volume in 1-second (FEV1), predicted percentage || id:ukb-b-13405	order.Verrucomicrobiales.id.4030	Simple mode	11	0.0676831	0.0458983	0.171084		-0.0222775	0.157644	1.07003	0.977969	1.17075	1.07 (0.978-1.171)
BPW89n	ukb-b-13405	Forced expiratory volume in 1-second (FEV1), predicted percentage || id:ukb-b-13405	order.Verrucomicrobiales.id.4030	Weighted mode	11	0.0146225	0.0460783	0.757513		-0.0756911	0.104936	1.01473	0.927103	1.11064	1.015 (0.927-1.111)
C1xV1V	ukb-b-13405	Forced expiratory volume in 1-second (FEV1), predicted percentage || id:ukb-b-13405	order.Victivallales.id.2254	MR Egger	8	-0.0591346	0.0506695	0.287463		-0.158447	0.0401775	0.94258	0.853468	1.041	0.943 (0.853-1.041)
C1xV1V	ukb-b-13405	Forced expiratory volume in 1-second (FEV1), predicted percentage || id:ukb-b-13405	order.Victivallales.id.2254	Weighted median	8	0.0112524	0.0175488	0.52139		-0.0231433	0.0456481	1.01132	0.977122	1.04671	1.011 (0.977-1.047)
C1xV1V	ukb-b-13405	Forced expiratory volume in 1-second (FEV1), predicted percentage || id:ukb-b-13405	order.Victivallales.id.2254	Inverse variance weighted (fixed effects)	8	0.00369459	0.0124623	0.766879	0.795818	-0.0207316	0.0281208	1.0037	0.979482	1.02852	1.004 (0.979-1.029)
C1xV1V	ukb-b-13405	Forced expiratory volume in 1-second (FEV1), predicted percentage || id:ukb-b-13405	order.Victivallales.id.2254	Simple mode	8	0.0091181	0.0271268	0.746625		-0.0440505	0.0622867	1.00916	0.956906	1.06427	1.009 (0.957-1.064)
C1xV1V	ukb-b-13405	Forced expiratory volume in 1-second (FEV1), predicted percentage || id:ukb-b-13405	order.Victivallales.id.2254	Weighted mode	8	0.00673028	0.0266519	0.80789		-0.0455074	0.058968	1.00675	0.955512	1.06074	1.007 (0.956-1.061)
CYNr8c	ukb-b-13405	Forced expiratory volume in 1-second (FEV1), predicted percentage || id:ukb-b-13405	order.Actinomycetales.id.420	MR Egger	5	0.0501386	0.0499444	0.389397		-0.0477524	0.14803	1.05142	0.95337	1.15955	1.051 (0.953-1.16)
CYNr8c	ukb-b-13405	Forced expiratory volume in 1-second (FEV1), predicted percentage || id:ukb-b-13405	order.Actinomycetales.id.420	Weighted median	5	-0.0290258	0.0260467	0.265117		-0.0800773	0.0220256	0.971391	0.923045	1.02227	0.971 (0.923-1.022)
CYNr8c	ukb-b-13405	Forced expiratory volume in 1-second (FEV1), predicted percentage || id:ukb-b-13405	order.Actinomycetales.id.420	Inverse variance weighted (fixed effects)	5	-0.0249633	0.0195072	0.200653	0.43378	-0.0631974	0.0132709	0.975346	0.938758	1.01336	0.975 (0.939-1.013)
CYNr8c	ukb-b-13405	Forced expiratory volume in 1-second (FEV1), predicted percentage || id:ukb-b-13405	order.Actinomycetales.id.420	Simple mode	5	-0.0434785	0.0400682	0.338896		-0.122012	0.0350551	0.957453	0.885138	1.03568	0.957 (0.885-1.036)
CYNr8c	ukb-b-13405	Forced expiratory volume in 1-second (FEV1), predicted percentage || id:ukb-b-13405	order.Actinomycetales.id.420	Weighted mode	5	-0.0413487	0.0434378	0.395049		-0.126487	0.0437894	0.959495	0.881186	1.04476	0.959 (0.881-1.045)
dSCeM7	ukb-b-13405	Forced expiratory volume in 1-second (FEV1), predicted percentage || id:ukb-b-13405	order.Enterobacteriales.id.3468	MR Egger	7	-0.335882	0.143523	0.0663581		-0.617188	-0.0545771	0.714707	0.539459	0.946886	0.715 (0.539-0.947)
dSCeM7	ukb-b-13405	Forced expiratory volume in 1-second (FEV1), predicted percentage || id:ukb-b-13405	order.Enterobacteriales.id.3468	Weighted median	7	0.0174144	0.0363778	0.632146		-0.0538862	0.0887149	1.01757	0.94754	1.09277	1.018 (0.948-1.093)
dSCeM7	ukb-b-13405	Forced expiratory volume in 1-second (FEV1), predicted percentage || id:ukb-b-13405	order.Enterobacteriales.id.3468	Inverse variance weighted (fixed effects)	7	0.0296222	0.0239887	0.21689	0.43378	-0.0173956	0.0766401	1.03007	0.982755	1.07965	1.03 (0.983-1.08)
dSCeM7	ukb-b-13405	Forced expiratory volume in 1-second (FEV1), predicted percentage || id:ukb-b-13405	order.Enterobacteriales.id.3468	Simple mode	7	0.0951147	0.064839	0.19276		-0.0319697	0.222199	1.09979	0.968536	1.24882	1.1 (0.969-1.249)
dSCeM7	ukb-b-13405	Forced expiratory volume in 1-second (FEV1), predicted percentage || id:ukb-b-13405	order.Enterobacteriales.id.3468	Weighted mode	7	-0.0109256	0.0645492	0.871154		-0.137442	0.115591	0.989134	0.871585	1.12254	0.989 (0.872-1.123)
FlVBaS	ukb-b-13405	Forced expiratory volume in 1-second (FEV1), predicted percentage || id:ukb-b-13405	order.Erysipelotrichales.id.2148	MR Egger	13	-0.047028	0.105505	0.66443		-0.253818	0.159762	0.954061	0.775833	1.17323	0.954 (0.776-1.173)
FlVBaS	ukb-b-13405	Forced expiratory volume in 1-second (FEV1), predicted percentage || id:ukb-b-13405	order.Erysipelotrichales.id.2148	Weighted median	13	0.040416	0.0298216	0.175336		-0.0180344	0.0988664	1.04124	0.982127	1.10392	1.041 (0.982-1.104)
FlVBaS	ukb-b-13405	Forced expiratory volume in 1-second (FEV1), predicted percentage || id:ukb-b-13405	order.Erysipelotrichales.id.2148	Inverse variance weighted (fixed effects)	13	0.0402565	0.019743	0.041447	0.247724	0.00156028	0.0789527	1.04108	1.00156	1.08215	1.041 (1.002-1.082)
FlVBaS	ukb-b-13405	Forced expiratory volume in 1-second (FEV1), predicted percentage || id:ukb-b-13405	order.Erysipelotrichales.id.2148	Simple mode	13	0.0446402	0.0474865	0.365725		-0.0484333	0.137714	1.04565	0.952721	1.14765	1.046 (0.953-1.148)
FlVBaS	ukb-b-13405	Forced expiratory volume in 1-second (FEV1), predicted percentage || id:ukb-b-13405	order.Erysipelotrichales.id.2148	Weighted mode	13	0.0476072	0.0452774	0.313762		-0.0411364	0.136351	1.04876	0.959698	1.14608	1.049 (0.96-1.146)
j0mByI	ukb-b-13405	Forced expiratory volume in 1-second (FEV1), predicted percentage || id:ukb-b-13405	order.NB1n.id.3953	MR Egger	13	0.00446428	0.0585408	0.940582		-0.110276	0.119204	1.00447	0.895587	1.1266	1.004 (0.896-1.127)
j0mByI	ukb-b-13405	Forced expiratory volume in 1-second (FEV1), predicted percentage || id:ukb-b-13405	order.NB1n.id.3953	Weighted median	13	0.0147989	0.0152058	0.330434		-0.0150044	0.0446022	1.01491	0.985108	1.04561	1.015 (0.985-1.046)
j0mByI	ukb-b-13405	Forced expiratory volume in 1-second (FEV1), predicted percentage || id:ukb-b-13405	order.NB1n.id.3953	Inverse variance weighted (fixed effects)	13	0.00816119	0.0104272	0.433815	0.625353	-0.0122762	0.0285986	1.00819	0.987799	1.02901	1.008 (0.988-1.029)
j0mByI	ukb-b-13405	Forced expiratory volume in 1-second (FEV1), predicted percentage || id:ukb-b-13405	order.NB1n.id.3953	Simple mode	13	0.0191371	0.0258978	0.474145		-0.0316226	0.0698969	1.01932	0.968872	1.0724	1.019 (0.969-1.072)
j0mByI	ukb-b-13405	Forced expiratory volume in 1-second (FEV1), predicted percentage || id:ukb-b-13405	order.NB1n.id.3953	Weighted mode	13	0.0179631	0.0263369	0.508159		-0.0336572	0.0695833	1.01813	0.966903	1.07206	1.018 (0.967-1.072)
jfZByg	ukb-b-13405	Forced expiratory volume in 1-second (FEV1), predicted percentage || id:ukb-b-13405	order.Lactobacillales.id.1800	MR Egger	15	0.00161626	0.0620539	0.979616		-0.120009	0.123242	1.00162	0.886912	1.13116	1.002 (0.887-1.131)
jfZByg	ukb-b-13405	Forced expiratory volume in 1-second (FEV1), predicted percentage || id:ukb-b-13405	order.Lactobacillales.id.1800	Weighted median	15	0.0167272	0.0258853	0.518148		-0.0340081	0.0674624	1.01687	0.966564	1.06979	1.017 (0.967-1.07)
jfZByg	ukb-b-13405	Forced expiratory volume in 1-second (FEV1), predicted percentage || id:ukb-b-13405	order.Lactobacillales.id.1800	Inverse variance weighted (multiplicative random effects)	15	-0.0178147	0.0230665	0.439925	0.625353	-0.0630251	0.0273957	0.982343	0.93892	1.02777	0.982 (0.939-1.028)
jfZByg	ukb-b-13405	Forced expiratory volume in 1-second (FEV1), predicted percentage || id:ukb-b-13405	order.Lactobacillales.id.1800	Simple mode	15	0.0307295	0.0449297	0.505173		-0.0573326	0.118792	1.03121	0.94428	1.12614	1.031 (0.944-1.126)
jfZByg	ukb-b-13405	Forced expiratory volume in 1-second (FEV1), predicted percentage || id:ukb-b-13405	order.Lactobacillales.id.1800	Weighted mode	15	0.0224743	0.0363079	0.545863		-0.0486891	0.0936377	1.02273	0.952477	1.09816	1.023 (0.952-1.098)
jHia6Z	ukb-b-13405	Forced expiratory volume in 1-second (FEV1), predicted percentage || id:ukb-b-13405	order.Pasteurellales.id.3688	MR Egger	14	0.0641304	0.0276304	0.0386964		0.00997481	0.118286	1.06623	1.01002	1.12557	1.066 (1.01-1.126)
jHia6Z	ukb-b-13405	Forced expiratory volume in 1-second (FEV1), predicted percentage || id:ukb-b-13405	order.Pasteurellales.id.3688	Weighted median	14	0.0516192	0.0172729	0.0028039		0.0177644	0.085474	1.05297	1.01792	1.08923	1.053 (1.018-1.089)
jHia6Z	ukb-b-13405	Forced expiratory volume in 1-second (FEV1), predicted percentage || id:ukb-b-13405	order.Pasteurellales.id.3688	Inverse variance weighted (fixed effects)	14	0.0237163	0.0120928	0.0498561	0.247724	1.44649e-05	0.0474181	1.024	1.00001	1.04856	1.024 (1-1.049)
jHia6Z	ukb-b-13405	Forced expiratory volume in 1-second (FEV1), predicted percentage || id:ukb-b-13405	order.Pasteurellales.id.3688	Simple mode	14	0.0555885	0.0292815	0.0800647		-0.00180327	0.11298	1.05716	0.998198	1.11961	1.057 (0.998-1.12)
jHia6Z	ukb-b-13405	Forced expiratory volume in 1-second (FEV1), predicted percentage || id:ukb-b-13405	order.Pasteurellales.id.3688	Weighted mode	14	0.0555885	0.0257795	0.050373		0.0050606	0.106116	1.05716	1.00507	1.11195	1.057 (1.005-1.112)
m0ByAU	ukb-b-13405	Forced expiratory volume in 1-second (FEV1), predicted percentage || id:ukb-b-13405	order.Desulfovibrionales.id.3156	MR Egger	12	0.117232	0.0531026	0.0517662		0.0131509	0.221313	1.12438	1.01324	1.24771	1.124 (1.013-1.248)
m0ByAU	ukb-b-13405	Forced expiratory volume in 1-second (FEV1), predicted percentage || id:ukb-b-13405	order.Desulfovibrionales.id.3156	Weighted median	12	-0.000248529	0.0276436	0.992827		-0.0544299	0.0539329	0.999752	0.947025	1.05541	1 (0.947-1.055)
m0ByAU	ukb-b-13405	Forced expiratory volume in 1-second (FEV1), predicted percentage || id:ukb-b-13405	order.Desulfovibrionales.id.3156	Inverse variance weighted (fixed effects)	12	0.0357904	0.0176759	0.0428862	0.247724	0.00114569	0.0704352	1.03644	1.00115	1.07298	1.036 (1.001-1.073)
m0ByAU	ukb-b-13405	Forced expiratory volume in 1-second (FEV1), predicted percentage || id:ukb-b-13405	order.Desulfovibrionales.id.3156	Simple mode	12	-0.0163352	0.0562862	0.777048		-0.126656	0.0939857	0.983797	0.881037	1.09854	0.984 (0.881-1.099)
m0ByAU	ukb-b-13405	Forced expiratory volume in 1-second (FEV1), predicted percentage || id:ukb-b-13405	order.Desulfovibrionales.id.3156	Weighted mode	12	-0.0154127	0.0554558	0.786223		-0.124106	0.0932807	0.984706	0.883286	1.09777	0.985 (0.883-1.098)
NKNDGp	ukb-b-13405	Forced expiratory volume in 1-second (FEV1), predicted percentage || id:ukb-b-13405	order.Methanobacteriales.id.120	MR Egger	10	0.0740357	0.0488198	0.167862		-0.021651	0.169723	1.07685	0.978582	1.18498	1.077 (0.979-1.185)
NKNDGp	ukb-b-13405	Forced expiratory volume in 1-second (FEV1), predicted percentage || id:ukb-b-13405	order.Methanobacteriales.id.120	Weighted median	10	-0.00188365	0.0136165	0.889975		-0.0285719	0.0248046	0.998118	0.971832	1.02511	0.998 (0.972-1.025)
NKNDGp	ukb-b-13405	Forced expiratory volume in 1-second (FEV1), predicted percentage || id:ukb-b-13405	order.Methanobacteriales.id.120	Inverse variance weighted (fixed effects)	10	0.00412331	0.00991408	0.67748	0.752756	-0.0153083	0.0235549	1.00413	0.984808	1.02383	1.004 (0.985-1.024)
NKNDGp	ukb-b-13405	Forced expiratory volume in 1-second (FEV1), predicted percentage || id:ukb-b-13405	order.Methanobacteriales.id.120	Simple mode	10	-0.0101424	0.0222147	0.658806		-0.0536832	0.0333985	0.989909	0.947732	1.03396	0.99 (0.948-1.034)
NKNDGp	ukb-b-13405	Forced expiratory volume in 1-second (FEV1), predicted percentage || id:ukb-b-13405	order.Methanobacteriales.id.120	Weighted mode	10	-0.00870167	0.0202111	0.676931		-0.0483155	0.0309122	0.991336	0.952833	1.03139	0.991 (0.953-1.031)
oGD8An	ukb-b-13405	Forced expiratory volume in 1-second (FEV1), predicted percentage || id:ukb-b-13405	order.Coriobacteriales.id.810	MR Egger	14	0.0165152	0.113953	0.887172		-0.206832	0.239863	1.01665	0.813156	1.27107	1.017 (0.813-1.271)
oGD8An	ukb-b-13405	Forced expiratory volume in 1-second (FEV1), predicted percentage || id:ukb-b-13405	order.Coriobacteriales.id.810	Weighted median	14	0.0241171	0.028748	0.401516		-0.0322289	0.0804631	1.02441	0.968285	1.08379	1.024 (0.968-1.084)
oGD8An	ukb-b-13405	Forced expiratory volume in 1-second (FEV1), predicted percentage || id:ukb-b-13405	order.Coriobacteriales.id.810	Inverse variance weighted (multiplicative random effects)	14	-0.0069402	0.0268207	0.795818	0.795818	-0.0595087	0.0456283	0.993084	0.942227	1.04669	0.993 (0.942-1.047)
oGD8An	ukb-b-13405	Forced expiratory volume in 1-second (FEV1), predicted percentage || id:ukb-b-13405	order.Coriobacteriales.id.810	Simple mode	14	0.0367023	0.0527034	0.498446		-0.0665963	0.140001	1.03738	0.935573	1.15027	1.037 (0.936-1.15)
oGD8An	ukb-b-13405	Forced expiratory volume in 1-second (FEV1), predicted percentage || id:ukb-b-13405	order.Coriobacteriales.id.810	Weighted mode	14	0.0341849	0.0499286	0.505574		-0.0636752	0.132045	1.03478	0.93831	1.14116	1.035 (0.938-1.141)
Oxkiqb	ukb-b-13405	Forced expiratory volume in 1-second (FEV1), predicted percentage || id:ukb-b-13405	order.Clostridiales.id.1863	MR Egger	13	-0.0677722	0.121113	0.586981		-0.305154	0.16961	0.934473	0.73701	1.18484	0.934 (0.737-1.185)
Oxkiqb	ukb-b-13405	Forced expiratory volume in 1-second (FEV1), predicted percentage || id:ukb-b-13405	order.Clostridiales.id.1863	Weighted median	13	0.0343965	0.0298847	0.249742		-0.0241774	0.0929705	1.03499	0.976113	1.09743	1.035 (0.976-1.097)
Oxkiqb	ukb-b-13405	Forced expiratory volume in 1-second (FEV1), predicted percentage || id:ukb-b-13405	order.Clostridiales.id.1863	Inverse variance weighted (fixed effects)	13	0.0349193	0.0203843	0.0867033	0.247724	-0.0050339	0.0748725	1.03554	0.994979	1.07775	1.036 (0.995-1.078)
Oxkiqb	ukb-b-13405	Forced expiratory volume in 1-second (FEV1), predicted percentage || id:ukb-b-13405	order.Clostridiales.id.1863	Simple mode	13	0.0458055	0.0549953	0.42117		-0.0619853	0.153596	1.04687	0.939897	1.16602	1.047 (0.94-1.166)
Oxkiqb	ukb-b-13405	Forced expiratory volume in 1-second (FEV1), predicted percentage || id:ukb-b-13405	order.Clostridiales.id.1863	Weighted mode	13	0.0414147	0.0565274	0.47784		-0.069379	0.152208	1.04228	0.932973	1.1644	1.042 (0.933-1.164)
qiWbrh	ukb-b-13405	Forced expiratory volume in 1-second (FEV1), predicted percentage || id:ukb-b-13405	order.Selenomonadales.id.2165	MR Egger	12	-0.106313	0.0832312	0.230349		-0.269446	0.0568207	0.899144	0.763803	1.05847	0.899 (0.764-1.058)
qiWbrh	ukb-b-13405	Forced expiratory volume in 1-second (FEV1), predicted percentage || id:ukb-b-13405	order.Selenomonadales.id.2165	Weighted median	12	-0.0890032	0.0302843	0.00329355		-0.14836	-0.029646	0.914843	0.86212	0.970789	0.915 (0.862-0.971)
qiWbrh	ukb-b-13405	Forced expiratory volume in 1-second (FEV1), predicted percentage || id:ukb-b-13405	order.Selenomonadales.id.2165	Inverse variance weighted (fixed effects)	12	-0.0710886	0.0198631	0.000344999	0.00689999	-0.11002	-0.032157	0.931379	0.895816	0.968355	0.931 (0.896-0.968)
qiWbrh	ukb-b-13405	Forced expiratory volume in 1-second (FEV1), predicted percentage || id:ukb-b-13405	order.Selenomonadales.id.2165	Simple mode	12	-0.103457	0.051073	0.067754		-0.20356	-0.00335359	0.901715	0.815821	0.996652	0.902 (0.816-0.997)
qiWbrh	ukb-b-13405	Forced expiratory volume in 1-second (FEV1), predicted percentage || id:ukb-b-13405	order.Selenomonadales.id.2165	Weighted mode	12	-0.101516	0.0469047	0.0533044		-0.193449	-0.0095823	0.903467	0.824112	0.990463	0.903 (0.824-0.99)
rsbOlb	ukb-b-13405	Forced expiratory volume in 1-second (FEV1), predicted percentage || id:ukb-b-13405	order.MollicutesRF9.id.11579	MR Egger	13	-0.0227727	0.0583707	0.703882		-0.137179	0.0916338	0.977485	0.871814	1.09596	0.977 (0.872-1.096)
rsbOlb	ukb-b-13405	Forced expiratory volume in 1-second (FEV1), predicted percentage || id:ukb-b-13405	order.MollicutesRF9.id.11579	Weighted median	13	0.000914138	0.020401	0.96426		-0.0390718	0.0409001	1.00091	0.961682	1.04175	1.001 (0.962-1.042)
rsbOlb	ukb-b-13405	Forced expiratory volume in 1-second (FEV1), predicted percentage || id:ukb-b-13405	order.MollicutesRF9.id.11579	Inverse variance weighted (fixed effects)	13	-0.0145273	0.0147985	0.326264	0.543773	-0.0435324	0.0144779	0.985578	0.957402	1.01458	0.986 (0.957-1.015)
rsbOlb	ukb-b-13405	Forced expiratory volume in 1-second (FEV1), predicted percentage || id:ukb-b-13405	order.MollicutesRF9.id.11579	Simple mode	13	-0.0475299	0.0384957	0.24058		-0.122982	0.0279217	0.953582	0.88428	1.02832	0.954 (0.884-1.028)
rsbOlb	ukb-b-13405	Forced expiratory volume in 1-second (FEV1), predicted percentage || id:ukb-b-13405	order.MollicutesRF9.id.11579	Weighted mode	13	-0.00819231	0.0325361	0.805463		-0.0719631	0.0555784	0.991841	0.930565	1.05715	0.992 (0.931-1.057)
sFxDb3	ukb-b-13405	Forced expiratory volume in 1-second (FEV1), predicted percentage || id:ukb-b-13405	order.Burkholderiales.id.2874	MR Egger	11	0.0418813	0.139932	0.771509		-0.232385	0.316148	1.04277	0.792641	1.37183	1.043 (0.793-1.372)
sFxDb3	ukb-b-13405	Forced expiratory volume in 1-second (FEV1), predicted percentage || id:ukb-b-13405	order.Burkholderiales.id.2874	Weighted median	11	0.0288358	0.0304587	0.343782		-0.0308632	0.0885348	1.02926	0.969608	1.09257	1.029 (0.97-1.093)
sFxDb3	ukb-b-13405	Forced expiratory volume in 1-second (FEV1), predicted percentage || id:ukb-b-13405	order.Burkholderiales.id.2874	Inverse variance weighted (multiplicative random effects)	11	0.0744208	0.0400446	0.0631053	0.247724	-0.00406657	0.152908	1.07726	0.995942	1.16522	1.077 (0.996-1.165)
sFxDb3	ukb-b-13405	Forced expiratory volume in 1-second (FEV1), predicted percentage || id:ukb-b-13405	order.Burkholderiales.id.2874	Simple mode	11	0.0151247	0.0401322	0.714142		-0.0635343	0.0937838	1.01524	0.938442	1.09832	1.015 (0.938-1.098)
sFxDb3	ukb-b-13405	Forced expiratory volume in 1-second (FEV1), predicted percentage || id:ukb-b-13405	order.Burkholderiales.id.2874	Weighted mode	11	0.0107398	0.0397467	0.792496		-0.0671638	0.0886434	1.0108	0.935042	1.09269	1.011 (0.935-1.093)
staWrf	ukb-b-13405	Forced expiratory volume in 1-second (FEV1), predicted percentage || id:ukb-b-13405	order.Rhodospirillales.id.2667	MR Egger	14	0.0305624	0.0682552	0.662298		-0.103218	0.164343	1.03103	0.901931	1.17862	1.031 (0.902-1.179)
staWrf	ukb-b-13405	Forced expiratory volume in 1-second (FEV1), predicted percentage || id:ukb-b-13405	order.Rhodospirillales.id.2667	Weighted median	14	0.0136257	0.018815	0.468946		-0.0232516	0.050503	1.01372	0.977017	1.0518	1.014 (0.977-1.052)
staWrf	ukb-b-13405	Forced expiratory volume in 1-second (FEV1), predicted percentage || id:ukb-b-13405	order.Rhodospirillales.id.2667	Inverse variance weighted (fixed effects)	14	0.014171	0.0132634	0.285327	0.518777	-0.0118253	0.0401672	1.01427	0.988244	1.04098	1.014 (0.988-1.041)
staWrf	ukb-b-13405	Forced expiratory volume in 1-second (FEV1), predicted percentage || id:ukb-b-13405	order.Rhodospirillales.id.2667	Simple mode	14	0.0118331	0.0287131	0.68697		-0.0444446	0.0681108	1.0119	0.956529	1.07048	1.012 (0.957-1.07)
staWrf	ukb-b-13405	Forced expiratory volume in 1-second (FEV1), predicted percentage || id:ukb-b-13405	order.Rhodospirillales.id.2667	Weighted mode	14	0.00916802	0.0267935	0.737689		-0.0433473	0.0616833	1.00921	0.957579	1.06363	1.009 (0.958-1.064)
tSliO9	ukb-b-13405	Forced expiratory volume in 1-second (FEV1), predicted percentage || id:ukb-b-13405	order.Bacteroidales.id.913	MR Egger	14	0.038817	0.0416613	0.369844		-0.0428391	0.120473	1.03958	0.958066	1.12803	1.04 (0.958-1.128)
tSliO9	ukb-b-13405	Forced expiratory volume in 1-second (FEV1), predicted percentage || id:ukb-b-13405	order.Bacteroidales.id.913	Weighted median	14	0.0095244	0.0251373	0.704766		-0.0397447	0.0587935	1.00957	0.961035	1.06056	1.01 (0.961-1.061)
tSliO9	ukb-b-13405	Forced expiratory volume in 1-second (FEV1), predicted percentage || id:ukb-b-13405	order.Bacteroidales.id.913	Inverse variance weighted (fixed effects)	14	-0.0126066	0.0176931	0.476147	0.625353	-0.0472851	0.022072	0.987473	0.953815	1.02232	0.987 (0.954-1.022)
tSliO9	ukb-b-13405	Forced expiratory volume in 1-second (FEV1), predicted percentage || id:ukb-b-13405	order.Bacteroidales.id.913	Simple mode	14	-0.0134777	0.045318	0.770859		-0.102301	0.0753456	0.986613	0.902758	1.07826	0.987 (0.903-1.078)
tSliO9	ukb-b-13405	Forced expiratory volume in 1-second (FEV1), predicted percentage || id:ukb-b-13405	order.Bacteroidales.id.913	Weighted mode	14	0.0145198	0.0307344	0.644454		-0.0457196	0.0747592	1.01463	0.95531	1.07762	1.015 (0.955-1.078)
uCOF7P	ukb-b-13405	Forced expiratory volume in 1-second (FEV1), predicted percentage || id:ukb-b-13405	order.Bacillales.id.1674	MR Egger	9	0.00991177	0.0688648	0.889611		-0.125063	0.144887	1.00996	0.882441	1.15591	1.01 (0.882-1.156)
uCOF7P	ukb-b-13405	Forced expiratory volume in 1-second (FEV1), predicted percentage || id:ukb-b-13405	order.Bacillales.id.1674	Weighted median	9	0.0163342	0.0151873	0.282141		-0.0134328	0.0461013	1.01647	0.986657	1.04718	1.016 (0.987-1.047)
uCOF7P	ukb-b-13405	Forced expiratory volume in 1-second (FEV1), predicted percentage || id:ukb-b-13405	order.Bacillales.id.1674	Inverse variance weighted (fixed effects)	9	0.0180356	0.0103415	0.0811594	0.247724	-0.00223379	0.038305	1.0182	0.997769	1.03905	1.018 (0.998-1.039)
uCOF7P	ukb-b-13405	Forced expiratory volume in 1-second (FEV1), predicted percentage || id:ukb-b-13405	order.Bacillales.id.1674	Simple mode	9	0.011691	0.0247573	0.64938		-0.0368333	0.0602154	1.01176	0.963837	1.06207	1.012 (0.964-1.062)
uCOF7P	ukb-b-13405	Forced expiratory volume in 1-second (FEV1), predicted percentage || id:ukb-b-13405	order.Bacillales.id.1674	Weighted mode	9	0.011691	0.0239673	0.638786		-0.0352849	0.058667	1.01176	0.96533	1.06042	1.012 (0.965-1.06)
3cOJ1f	ukb-b-13405	Forced expiratory volume in 1-second (FEV1), predicted percentage || id:ukb-b-13405	class.Actinobacteria.id.419	MR Egger	15	0.108754	0.0915393	0.256062		-0.0706627	0.288172	1.11489	0.931776	1.33399	1.115 (0.932-1.334)
3cOJ1f	ukb-b-13405	Forced expiratory volume in 1-second (FEV1), predicted percentage || id:ukb-b-13405	class.Actinobacteria.id.419	Weighted median	15	-0.000585273	0.0284231	0.983572		-0.0562946	0.055124	0.999415	0.945261	1.05667	0.999 (0.945-1.057)
3cOJ1f	ukb-b-13405	Forced expiratory volume in 1-second (FEV1), predicted percentage || id:ukb-b-13405	class.Actinobacteria.id.419	Inverse variance weighted (multiplicative random effects)	15	0.0165686	0.0319274	0.603798	0.87176	-0.046009	0.0791463	1.01671	0.955033	1.08236	1.017 (0.955-1.082)
3cOJ1f	ukb-b-13405	Forced expiratory volume in 1-second (FEV1), predicted percentage || id:ukb-b-13405	class.Actinobacteria.id.419	Simple mode	15	-0.0744866	0.0576949	0.217601		-0.187569	0.0385954	0.92822	0.828972	1.03935	0.928 (0.829-1.039)
3cOJ1f	ukb-b-13405	Forced expiratory volume in 1-second (FEV1), predicted percentage || id:ukb-b-13405	class.Actinobacteria.id.419	Weighted mode	15	-0.0459792	0.0525236	0.396127		-0.148925	0.056967	0.955062	0.861633	1.05862	0.955 (0.862-1.059)
3Oo7Td	ukb-b-13405	Forced expiratory volume in 1-second (FEV1), predicted percentage || id:ukb-b-13405	class.Methanobacteria.id.119	MR Egger	10	0.0740357	0.0488198	0.167862		-0.021651	0.169723	1.07685	0.978582	1.18498	1.077 (0.979-1.185)
3Oo7Td	ukb-b-13405	Forced expiratory volume in 1-second (FEV1), predicted percentage || id:ukb-b-13405	class.Methanobacteria.id.119	Weighted median	10	-0.00188365	0.0137772	0.89125		-0.0288869	0.0251196	0.998118	0.971526	1.02544	0.998 (0.972-1.025)
3Oo7Td	ukb-b-13405	Forced expiratory volume in 1-second (FEV1), predicted percentage || id:ukb-b-13405	class.Methanobacteria.id.119	Inverse variance weighted (fixed effects)	10	0.00412331	0.00991408	0.67748	0.87176	-0.0153083	0.0235549	1.00413	0.984808	1.02383	1.004 (0.985-1.024)
3Oo7Td	ukb-b-13405	Forced expiratory volume in 1-second (FEV1), predicted percentage || id:ukb-b-13405	class.Methanobacteria.id.119	Simple mode	10	-0.0101424	0.0213879	0.646644		-0.0520627	0.031778	0.989909	0.949269	1.03229	0.99 (0.949-1.032)
3Oo7Td	ukb-b-13405	Forced expiratory volume in 1-second (FEV1), predicted percentage || id:ukb-b-13405	class.Methanobacteria.id.119	Weighted mode	10	-0.00870167	0.0207779	0.685184		-0.0494264	0.0320231	0.991336	0.951775	1.03254	0.991 (0.952-1.033)
dP6VTT	ukb-b-13405	Forced expiratory volume in 1-second (FEV1), predicted percentage || id:ukb-b-13405	class.Alphaproteobacteria.id.2379	MR Egger	7	-0.159174	0.133453	0.286485		-0.420743	0.102395	0.852848	0.656559	1.10782	0.853 (0.657-1.108)
dP6VTT	ukb-b-13405	Forced expiratory volume in 1-second (FEV1), predicted percentage || id:ukb-b-13405	class.Alphaproteobacteria.id.2379	Weighted median	7	0.0088591	0.0318612	0.780972		-0.0535889	0.0713071	1.0089	0.947822	1.07391	1.009 (0.948-1.074)
dP6VTT	ukb-b-13405	Forced expiratory volume in 1-second (FEV1), predicted percentage || id:ukb-b-13405	class.Alphaproteobacteria.id.2379	Inverse variance weighted (multiplicative random effects)	7	0.00713433	0.0368007	0.846282	0.87176	-0.064995	0.0792637	1.00716	0.937072	1.08249	1.007 (0.937-1.082)
dP6VTT	ukb-b-13405	Forced expiratory volume in 1-second (FEV1), predicted percentage || id:ukb-b-13405	class.Alphaproteobacteria.id.2379	Simple mode	7	0.0708415	0.059961	0.282121		-0.046682	0.188365	1.07341	0.954391	1.20727	1.073 (0.954-1.207)
dP6VTT	ukb-b-13405	Forced expiratory volume in 1-second (FEV1), predicted percentage || id:ukb-b-13405	class.Alphaproteobacteria.id.2379	Weighted mode	7	0.045038	0.0598255	0.480041		-0.07222	0.162296	1.04607	0.930326	1.17621	1.046 (0.93-1.176)
Fr2Ff4	ukb-b-13405	Forced expiratory volume in 1-second (FEV1), predicted percentage || id:ukb-b-13405	class.Clostridia.id.1859	MR Egger	12	-0.0580448	0.129401	0.663308		-0.31167	0.195581	0.943608	0.732223	1.21602	0.944 (0.732-1.216)
Fr2Ff4	ukb-b-13405	Forced expiratory volume in 1-second (FEV1), predicted percentage || id:ukb-b-13405	class.Clostridia.id.1859	Weighted median	12	0.03744	0.0295389	0.204984		-0.0204563	0.0953363	1.03815	0.979752	1.10003	1.038 (0.98-1.1)
Fr2Ff4	ukb-b-13405	Forced expiratory volume in 1-second (FEV1), predicted percentage || id:ukb-b-13405	class.Clostridia.id.1859	Inverse variance weighted (fixed effects)	12	0.0266521	0.0211607	0.207845	0.475074	-0.0148228	0.0681271	1.02701	0.985287	1.0705	1.027 (0.985-1.071)
Fr2Ff4	ukb-b-13405	Forced expiratory volume in 1-second (FEV1), predicted percentage || id:ukb-b-13405	class.Clostridia.id.1859	Simple mode	12	0.0487369	0.0548604	0.393348		-0.0587894	0.156263	1.04994	0.942905	1.16913	1.05 (0.943-1.169)
Fr2Ff4	ukb-b-13405	Forced expiratory volume in 1-second (FEV1), predicted percentage || id:ukb-b-13405	class.Clostridia.id.1859	Weighted mode	12	0.045495	0.0551299	0.426774		-0.0625595	0.15355	1.04655	0.939357	1.16597	1.047 (0.939-1.166)
FRQYhm	ukb-b-13405	Forced expiratory volume in 1-second (FEV1), predicted percentage || id:ukb-b-13405	class.Gammaproteobacteria.id.3303	MR Egger	7	0.0176277	0.0817284	0.837755		-0.14256	0.177815	1.01778	0.867136	1.1946	1.018 (0.867-1.195)
FRQYhm	ukb-b-13405	Forced expiratory volume in 1-second (FEV1), predicted percentage || id:ukb-b-13405	class.Gammaproteobacteria.id.3303	Weighted median	7	0.0423839	0.031344	0.176306		-0.0190503	0.103818	1.04329	0.98113	1.1094	1.043 (0.981-1.109)
FRQYhm	ukb-b-13405	Forced expiratory volume in 1-second (FEV1), predicted percentage || id:ukb-b-13405	class.Gammaproteobacteria.id.3303	Inverse variance weighted (fixed effects)	7	0.0529483	0.0245647	0.0311258	0.165788	0.00480144	0.101095	1.05438	1.00481	1.10638	1.054 (1.005-1.106)
FRQYhm	ukb-b-13405	Forced expiratory volume in 1-second (FEV1), predicted percentage || id:ukb-b-13405	class.Gammaproteobacteria.id.3303	Simple mode	7	0.0873475	0.0460171	0.106442		-0.00284598	0.177541	1.09128	0.997158	1.19428	1.091 (0.997-1.194)
FRQYhm	ukb-b-13405	Forced expiratory volume in 1-second (FEV1), predicted percentage || id:ukb-b-13405	class.Gammaproteobacteria.id.3303	Weighted mode	7	0.0173463	0.0461489	0.71994		-0.0731056	0.107798	1.0175	0.929503	1.11382	1.017 (0.93-1.114)
IgBtIU	ukb-b-13405	Forced expiratory volume in 1-second (FEV1), predicted percentage || id:ukb-b-13405	class.Bacilli.id.1673	MR Egger	18	-0.0135768	0.0493476	0.78674		-0.110298	0.0831445	0.986515	0.895567	1.0867	0.987 (0.896-1.087)
IgBtIU	ukb-b-13405	Forced expiratory volume in 1-second (FEV1), predicted percentage || id:ukb-b-13405	class.Bacilli.id.1673	Weighted median	18	0.0155532	0.0221885	0.48333		-0.0279363	0.0590427	1.01567	0.97245	1.06082	1.016 (0.972-1.061)
IgBtIU	ukb-b-13405	Forced expiratory volume in 1-second (FEV1), predicted percentage || id:ukb-b-13405	class.Bacilli.id.1673	Inverse variance weighted (fixed effects)	18	-0.00947009	0.0154857	0.540845	0.865351	-0.0398221	0.0208819	0.990575	0.96096	1.0211	0.991 (0.961-1.021)
IgBtIU	ukb-b-13405	Forced expiratory volume in 1-second (FEV1), predicted percentage || id:ukb-b-13405	class.Bacilli.id.1673	Simple mode	18	0.0247577	0.042136	0.564547		-0.0578288	0.107344	1.02507	0.943811	1.11332	1.025 (0.944-1.113)
IgBtIU	ukb-b-13405	Forced expiratory volume in 1-second (FEV1), predicted percentage || id:ukb-b-13405	class.Bacilli.id.1673	Weighted mode	18	0.0226796	0.0341553	0.515587		-0.0442649	0.089624	1.02294	0.956701	1.09376	1.023 (0.957-1.094)
Msb4zz	ukb-b-13405	Forced expiratory volume in 1-second (FEV1), predicted percentage || id:ukb-b-13405	class.Melainabacteria.id.1589	MR Egger	10	0.0266761	0.0349846	0.46764		-0.0418937	0.0952459	1.02704	0.958972	1.09993	1.027 (0.959-1.1)
Msb4zz	ukb-b-13405	Forced expiratory volume in 1-second (FEV1), predicted percentage || id:ukb-b-13405	class.Melainabacteria.id.1589	Weighted median	10	0.0100771	0.0163403	0.53743		-0.0219499	0.0421041	1.01013	0.978289	1.043	1.01 (0.978-1.043)
Msb4zz	ukb-b-13405	Forced expiratory volume in 1-second (FEV1), predicted percentage || id:ukb-b-13405	class.Melainabacteria.id.1589	Inverse variance weighted (fixed effects)	10	0.00200132	0.012398	0.87176	0.87176	-0.0222987	0.0263013	1.002	0.977948	1.02665	1.002 (0.978-1.027)
Msb4zz	ukb-b-13405	Forced expiratory volume in 1-second (FEV1), predicted percentage || id:ukb-b-13405	class.Melainabacteria.id.1589	Simple mode	10	0.0112845	0.0279628	0.69596		-0.0435226	0.0660916	1.01135	0.957411	1.06832	1.011 (0.957-1.068)
Msb4zz	ukb-b-13405	Forced expiratory volume in 1-second (FEV1), predicted percentage || id:ukb-b-13405	class.Melainabacteria.id.1589	Weighted mode	10	0.0131505	0.0273382	0.641973		-0.0404323	0.0667333	1.01324	0.960374	1.06901	1.013 (0.96-1.069)
MXS84H	ukb-b-13405	Forced expiratory volume in 1-second (FEV1), predicted percentage || id:ukb-b-13405	class.Negativicutes.id.2164	MR Egger	12	-0.106313	0.0832312	0.230349		-0.269446	0.0568207	0.899144	0.763803	1.05847	0.899 (0.764-1.058)
MXS84H	ukb-b-13405	Forced expiratory volume in 1-second (FEV1), predicted percentage || id:ukb-b-13405	class.Negativicutes.id.2164	Weighted median	12	-0.0890032	0.0297881	0.00280924		-0.147388	-0.0306185	0.914843	0.862959	0.969846	0.915 (0.863-0.97)
MXS84H	ukb-b-13405	Forced expiratory volume in 1-second (FEV1), predicted percentage || id:ukb-b-13405	class.Negativicutes.id.2164	Inverse variance weighted (fixed effects)	12	-0.0710886	0.0198631	0.000344999	0.00551999	-0.11002	-0.032157	0.931379	0.895816	0.968355	0.931 (0.896-0.968)
MXS84H	ukb-b-13405	Forced expiratory volume in 1-second (FEV1), predicted percentage || id:ukb-b-13405	class.Negativicutes.id.2164	Simple mode	12	-0.103457	0.0529358	0.0765441		-0.207211	0.000297425	0.901715	0.812848	1.0003	0.902 (0.813-1)
MXS84H	ukb-b-13405	Forced expiratory volume in 1-second (FEV1), predicted percentage || id:ukb-b-13405	class.Negativicutes.id.2164	Weighted mode	12	-0.101516	0.045991	0.049452		-0.191658	-0.0113732	0.903467	0.825589	0.988691	0.903 (0.826-0.989)
n3j0op	ukb-b-13405	Forced expiratory volume in 1-second (FEV1), predicted percentage || id:ukb-b-13405	class.Deltaproteobacteria.id.3087	MR Egger	13	0.0991733	0.0587833	0.119702		-0.0160421	0.214389	1.10426	0.984086	1.2391	1.104 (0.984-1.239)
n3j0op	ukb-b-13405	Forced expiratory volume in 1-second (FEV1), predicted percentage || id:ukb-b-13405	class.Deltaproteobacteria.id.3087	Weighted median	13	0.0136491	0.027372	0.618024		-0.04	0.0672982	1.01374	0.960789	1.06961	1.014 (0.961-1.07)
n3j0op	ukb-b-13405	Forced expiratory volume in 1-second (FEV1), predicted percentage || id:ukb-b-13405	class.Deltaproteobacteria.id.3087	Inverse variance weighted (fixed effects)	13	0.0443615	0.017192	0.00986989	0.0789591	0.0106651	0.0780578	1.04536	1.01072	1.08119	1.045 (1.011-1.081)
n3j0op	ukb-b-13405	Forced expiratory volume in 1-second (FEV1), predicted percentage || id:ukb-b-13405	class.Deltaproteobacteria.id.3087	Simple mode	13	-0.0110946	0.054188	0.841204		-0.117303	0.0951138	0.988967	0.889316	1.09978	0.989 (0.889-1.1)
n3j0op	ukb-b-13405	Forced expiratory volume in 1-second (FEV1), predicted percentage || id:ukb-b-13405	class.Deltaproteobacteria.id.3087	Weighted mode	13	-0.0101347	0.0527627	0.850892		-0.113549	0.0932802	0.989917	0.89266	1.09777	0.99 (0.893-1.098)
nQHoYD	ukb-b-13405	Forced expiratory volume in 1-second (FEV1), predicted percentage || id:ukb-b-13405	class.Lentisphaeria.id.2250	MR Egger	8	-0.0591346	0.0506695	0.287463		-0.158447	0.0401775	0.94258	0.853468	1.041	0.943 (0.853-1.041)
nQHoYD	ukb-b-13405	Forced expiratory volume in 1-second (FEV1), predicted percentage || id:ukb-b-13405	class.Lentisphaeria.id.2250	Weighted median	8	0.0112524	0.0170925	0.51033		-0.0222489	0.0447536	1.01132	0.977997	1.04577	1.011 (0.978-1.046)
nQHoYD	ukb-b-13405	Forced expiratory volume in 1-second (FEV1), predicted percentage || id:ukb-b-13405	class.Lentisphaeria.id.2250	Inverse variance weighted (fixed effects)	8	0.00369459	0.0124623	0.766879	0.87176	-0.0207316	0.0281208	1.0037	0.979482	1.02852	1.004 (0.979-1.029)
nQHoYD	ukb-b-13405	Forced expiratory volume in 1-second (FEV1), predicted percentage || id:ukb-b-13405	class.Lentisphaeria.id.2250	Simple mode	8	0.0091181	0.0278876	0.753259		-0.0455416	0.0637778	1.00916	0.95548	1.06586	1.009 (0.955-1.066)
nQHoYD	ukb-b-13405	Forced expiratory volume in 1-second (FEV1), predicted percentage || id:ukb-b-13405	class.Lentisphaeria.id.2250	Weighted mode	8	0.00673028	0.0262234	0.804828		-0.0446677	0.0581282	1.00675	0.956315	1.05985	1.007 (0.956-1.06)
nRNBx9	ukb-b-13405	Forced expiratory volume in 1-second (FEV1), predicted percentage || id:ukb-b-13405	class.Mollicutes.id.3920	MR Egger	12	0.0785734	0.0707576	0.292789		-0.0601115	0.217258	1.08174	0.94166	1.24267	1.082 (0.942-1.243)
nRNBx9	ukb-b-13405	Forced expiratory volume in 1-second (FEV1), predicted percentage || id:ukb-b-13405	class.Mollicutes.id.3920	Weighted median	12	0.014568	0.0240211	0.544205		-0.0325133	0.0616493	1.01467	0.96801	1.06359	1.015 (0.968-1.064)
nRNBx9	ukb-b-13405	Forced expiratory volume in 1-second (FEV1), predicted percentage || id:ukb-b-13405	class.Mollicutes.id.3920	Inverse variance weighted (multiplicative random effects)	12	0.0148556	0.0217662	0.494918	0.865351	-0.0278061	0.0575172	1.01497	0.972577	1.0592	1.015 (0.973-1.059)
nRNBx9	ukb-b-13405	Forced expiratory volume in 1-second (FEV1), predicted percentage || id:ukb-b-13405	class.Mollicutes.id.3920	Simple mode	12	0.050474	0.0451837	0.287763		-0.038086	0.139034	1.05177	0.96263	1.14916	1.052 (0.963-1.149)
nRNBx9	ukb-b-13405	Forced expiratory volume in 1-second (FEV1), predicted percentage || id:ukb-b-13405	class.Mollicutes.id.3920	Weighted mode	12	0.0230024	0.0394397	0.571503		-0.0542994	0.100304	1.02327	0.947148	1.10551	1.023 (0.947-1.106)
szt6bn	ukb-b-13405	Forced expiratory volume in 1-second (FEV1), predicted percentage || id:ukb-b-13405	class.Coriobacteriia.id.809	MR Egger	14	0.0165152	0.113953	0.887172		-0.206832	0.239863	1.01665	0.813156	1.27107	1.017 (0.813-1.271)
szt6bn	ukb-b-13405	Forced expiratory volume in 1-second (FEV1), predicted percentage || id:ukb-b-13405	class.Coriobacteriia.id.809	Weighted median	14	0.0241171	0.0286927	0.40061		-0.0321205	0.0803548	1.02441	0.96839	1.08367	1.024 (0.968-1.084)
szt6bn	ukb-b-13405	Forced expiratory volume in 1-second (FEV1), predicted percentage || id:ukb-b-13405	class.Coriobacteriia.id.809	Inverse variance weighted (multiplicative random effects)	14	-0.0069402	0.0268207	0.795818	0.87176	-0.0595087	0.0456283	0.993084	0.942227	1.04669	0.993 (0.942-1.047)
szt6bn	ukb-b-13405	Forced expiratory volume in 1-second (FEV1), predicted percentage || id:ukb-b-13405	class.Coriobacteriia.id.809	Simple mode	14	0.0367023	0.049637	0.472797		-0.0605863	0.133991	1.03738	0.941213	1.14338	1.037 (0.941-1.143)
szt6bn	ukb-b-13405	Forced expiratory volume in 1-second (FEV1), predicted percentage || id:ukb-b-13405	class.Coriobacteriia.id.809	Weighted mode	14	0.0341849	0.0484848	0.493211		-0.0608454	0.129215	1.03478	0.940969	1.13793	1.035 (0.941-1.138)
UsMxlz	ukb-b-13405	Forced expiratory volume in 1-second (FEV1), predicted percentage || id:ukb-b-13405	class.Verrucomicrobiae.id.4029	MR Egger	11	0.0069535	0.0776926	0.930645		-0.145324	0.159231	1.00698	0.864742	1.17261	1.007 (0.865-1.173)
UsMxlz	ukb-b-13405	Forced expiratory volume in 1-second (FEV1), predicted percentage || id:ukb-b-13405	class.Verrucomicrobiae.id.4029	Weighted median	11	0.0241208	0.0232346	0.299204		-0.021419	0.0696606	1.02441	0.978809	1.07214	1.024 (0.979-1.072)
UsMxlz	ukb-b-13405	Forced expiratory volume in 1-second (FEV1), predicted percentage || id:ukb-b-13405	class.Verrucomicrobiae.id.4029	Inverse variance weighted (fixed effects)	11	0.0255338	0.0165403	0.122655	0.392495	-0.0068853	0.0579529	1.02586	0.993138	1.05967	1.026 (0.993-1.06)
UsMxlz	ukb-b-13405	Forced expiratory volume in 1-second (FEV1), predicted percentage || id:ukb-b-13405	class.Verrucomicrobiae.id.4029	Simple mode	11	0.0676831	0.0441927	0.156636		-0.0189347	0.154301	1.07003	0.981243	1.16684	1.07 (0.981-1.167)
UsMxlz	ukb-b-13405	Forced expiratory volume in 1-second (FEV1), predicted percentage || id:ukb-b-13405	class.Verrucomicrobiae.id.4029	Weighted mode	11	0.0146225	0.0419105	0.734401		-0.0675221	0.096767	1.01473	0.934707	1.1016	1.015 (0.935-1.102)
UTPK2n	ukb-b-13405	Forced expiratory volume in 1-second (FEV1), predicted percentage || id:ukb-b-13405	class.Bacteroidia.id.912	MR Egger	14	0.038817	0.0416613	0.369844		-0.0428391	0.120473	1.03958	0.958066	1.12803	1.04 (0.958-1.128)
UTPK2n	ukb-b-13405	Forced expiratory volume in 1-second (FEV1), predicted percentage || id:ukb-b-13405	class.Bacteroidia.id.912	Weighted median	14	0.0095244	0.0257512	0.711485		-0.040948	0.0599968	1.00957	0.959879	1.06183	1.01 (0.96-1.062)
UTPK2n	ukb-b-13405	Forced expiratory volume in 1-second (FEV1), predicted percentage || id:ukb-b-13405	class.Bacteroidia.id.912	Inverse variance weighted (fixed effects)	14	-0.0126066	0.0176931	0.476147	0.865351	-0.0472851	0.022072	0.987473	0.953815	1.02232	0.987 (0.954-1.022)
UTPK2n	ukb-b-13405	Forced expiratory volume in 1-second (FEV1), predicted percentage || id:ukb-b-13405	class.Bacteroidia.id.912	Simple mode	14	-0.0134777	0.0449437	0.769011		-0.101567	0.074612	0.986613	0.90342	1.07747	0.987 (0.903-1.077)
UTPK2n	ukb-b-13405	Forced expiratory volume in 1-second (FEV1), predicted percentage || id:ukb-b-13405	class.Bacteroidia.id.912	Weighted mode	14	0.0145198	0.0292813	0.628262		-0.0428716	0.0719112	1.01463	0.958034	1.07456	1.015 (0.958-1.075)
X4kHrP	ukb-b-13405	Forced expiratory volume in 1-second (FEV1), predicted percentage || id:ukb-b-13405	class.Betaproteobacteria.id.2867	MR Egger	12	0.022031	0.070188	0.760058		-0.115537	0.159599	1.02228	0.890887	1.17304	1.022 (0.891-1.173)
X4kHrP	ukb-b-13405	Forced expiratory volume in 1-second (FEV1), predicted percentage || id:ukb-b-13405	class.Betaproteobacteria.id.2867	Weighted median	12	0.0272586	0.0268316	0.30967		-0.0253313	0.0798486	1.02763	0.974987	1.08312	1.028 (0.975-1.083)
X4kHrP	ukb-b-13405	Forced expiratory volume in 1-second (FEV1), predicted percentage || id:ukb-b-13405	class.Betaproteobacteria.id.2867	Inverse variance weighted (fixed effects)	12	0.0279855	0.0199652	0.161001	0.429335	-0.0111463	0.0671174	1.02838	0.988916	1.06942	1.028 (0.989-1.069)
X4kHrP	ukb-b-13405	Forced expiratory volume in 1-second (FEV1), predicted percentage || id:ukb-b-13405	class.Betaproteobacteria.id.2867	Simple mode	12	0.023602	0.0445888	0.607097		-0.0637921	0.110996	1.02388	0.9382	1.11739	1.024 (0.938-1.117)
X4kHrP	ukb-b-13405	Forced expiratory volume in 1-second (FEV1), predicted percentage || id:ukb-b-13405	class.Betaproteobacteria.id.2867	Weighted mode	12	0.019487	0.0427942	0.657703		-0.0643896	0.103364	1.01968	0.93764	1.10889	1.02 (0.938-1.109)
ZJXDpG	ukb-b-13405	Forced expiratory volume in 1-second (FEV1), predicted percentage || id:ukb-b-13405	class.Erysipelotrichia.id.2147	MR Egger	13	-0.047028	0.105505	0.66443		-0.253818	0.159762	0.954061	0.775833	1.17323	0.954 (0.776-1.173)
ZJXDpG	ukb-b-13405	Forced expiratory volume in 1-second (FEV1), predicted percentage || id:ukb-b-13405	class.Erysipelotrichia.id.2147	Weighted median	13	0.040416	0.0291032	0.16492		-0.0166263	0.0974582	1.04124	0.983511	1.10237	1.041 (0.984-1.102)
ZJXDpG	ukb-b-13405	Forced expiratory volume in 1-second (FEV1), predicted percentage || id:ukb-b-13405	class.Erysipelotrichia.id.2147	Inverse variance weighted (fixed effects)	13	0.0402565	0.019743	0.041447	0.165788	0.00156028	0.0789527	1.04108	1.00156	1.08215	1.041 (1.002-1.082)
ZJXDpG	ukb-b-13405	Forced expiratory volume in 1-second (FEV1), predicted percentage || id:ukb-b-13405	class.Erysipelotrichia.id.2147	Simple mode	13	0.0446402	0.0495251	0.385128		-0.052429	0.141709	1.04565	0.948922	1.15224	1.046 (0.949-1.152)
ZJXDpG	ukb-b-13405	Forced expiratory volume in 1-second (FEV1), predicted percentage || id:ukb-b-13405	class.Erysipelotrichia.id.2147	Weighted mode	13	0.0476072	0.046665	0.327765		-0.0438561	0.139071	1.04876	0.957092	1.14921	1.049 (0.957-1.149)
0rWmph	ukb-b-13405	Forced expiratory volume in 1-second (FEV1), predicted percentage || id:ukb-b-13405	phylum.Firmicutes.id.1672	MR Egger	16	0.020701	0.0660721	0.758665		-0.1088	0.150202	1.02092	0.896909	1.16207	1.021 (0.897-1.162)
0rWmph	ukb-b-13405	Forced expiratory volume in 1-second (FEV1), predicted percentage || id:ukb-b-13405	phylum.Firmicutes.id.1672	Weighted median	16	0.018663	0.0272226	0.492985		-0.0346934	0.0720194	1.01884	0.965902	1.07468	1.019 (0.966-1.075)
0rWmph	ukb-b-13405	Forced expiratory volume in 1-second (FEV1), predicted percentage || id:ukb-b-13405	phylum.Firmicutes.id.1672	Inverse variance weighted (multiplicative random effects)	16	-0.00953298	0.0239629	0.690761	0.905206	-0.0565002	0.0374343	0.990512	0.945066	1.03814	0.991 (0.945-1.038)
0rWmph	ukb-b-13405	Forced expiratory volume in 1-second (FEV1), predicted percentage || id:ukb-b-13405	phylum.Firmicutes.id.1672	Simple mode	16	0.0330055	0.055846	0.563315		-0.0764526	0.142464	1.03356	0.926397	1.15311	1.034 (0.926-1.153)
0rWmph	ukb-b-13405	Forced expiratory volume in 1-second (FEV1), predicted percentage || id:ukb-b-13405	phylum.Firmicutes.id.1672	Weighted mode	16	0.0389661	0.039959	0.344949		-0.0393534	0.117286	1.03974	0.961411	1.12444	1.04 (0.961-1.124)
2neTKK	ukb-b-13405	Forced expiratory volume in 1-second (FEV1), predicted percentage || id:ukb-b-13405	phylum.Euryarchaeota.id.55	MR Egger	12	0.00209308	0.0434508	0.962528		-0.0830705	0.0872567	1.0021	0.920286	1.09118	1.002 (0.92-1.091)
2neTKK	ukb-b-13405	Forced expiratory volume in 1-second (FEV1), predicted percentage || id:ukb-b-13405	phylum.Euryarchaeota.id.55	Weighted median	12	-0.0177606	0.0128051	0.165444		-0.0428586	0.00733741	0.982396	0.958047	1.00736	0.982 (0.958-1.007)
2neTKK	ukb-b-13405	Forced expiratory volume in 1-second (FEV1), predicted percentage || id:ukb-b-13405	phylum.Euryarchaeota.id.55	Inverse variance weighted (fixed effects)	12	-0.0144912	0.00957704	0.130249	0.719773	-0.0332622	0.00427978	0.985613	0.967285	1.00429	0.986 (0.967-1.004)
2neTKK	ukb-b-13405	Forced expiratory volume in 1-second (FEV1), predicted percentage || id:ukb-b-13405	phylum.Euryarchaeota.id.55	Simple mode	12	-0.0228319	0.0215644	0.312398		-0.065098	0.0194343	0.977427	0.936976	1.01962	0.977 (0.937-1.02)
2neTKK	ukb-b-13405	Forced expiratory volume in 1-second (FEV1), predicted percentage || id:ukb-b-13405	phylum.Euryarchaeota.id.55	Weighted mode	12	-0.0224138	0.0209392	0.307352		-0.0634546	0.0186269	0.977835	0.938517	1.0188	0.978 (0.939-1.019)
6gX3qe	ukb-b-13405	Forced expiratory volume in 1-second (FEV1), predicted percentage || id:ukb-b-13405	phylum.Tenericutes.id.3919	MR Egger	12	0.0785734	0.0707576	0.292789		-0.0601115	0.217258	1.08174	0.94166	1.24267	1.082 (0.942-1.243)
6gX3qe	ukb-b-13405	Forced expiratory volume in 1-second (FEV1), predicted percentage || id:ukb-b-13405	phylum.Tenericutes.id.3919	Weighted median	12	0.014568	0.0247284	0.555781		-0.0338997	0.0630356	1.01467	0.966668	1.06506	1.015 (0.967-1.065)
6gX3qe	ukb-b-13405	Forced expiratory volume in 1-second (FEV1), predicted percentage || id:ukb-b-13405	phylum.Tenericutes.id.3919	Inverse variance weighted (multiplicative random effects)	12	0.0148556	0.0217662	0.494918	0.890853	-0.0278061	0.0575172	1.01497	0.972577	1.0592	1.015 (0.973-1.059)
6gX3qe	ukb-b-13405	Forced expiratory volume in 1-second (FEV1), predicted percentage || id:ukb-b-13405	phylum.Tenericutes.id.3919	Simple mode	12	0.050474	0.0459066	0.295034		-0.039503	0.140451	1.05177	0.961267	1.15079	1.052 (0.961-1.151)
6gX3qe	ukb-b-13405	Forced expiratory volume in 1-second (FEV1), predicted percentage || id:ukb-b-13405	phylum.Tenericutes.id.3919	Weighted mode	12	0.0230024	0.0398638	0.575541		-0.0551306	0.101135	1.02327	0.946362	1.10643	1.023 (0.946-1.106)
7ioeKt	ukb-b-13405	Forced expiratory volume in 1-second (FEV1), predicted percentage || id:ukb-b-13405	phylum.Proteobacteria.id.2375	MR Egger	12	0.189769	0.122548	0.152536		-0.0504248	0.429963	1.20897	0.950825	1.5372	1.209 (0.951-1.537)
7ioeKt	ukb-b-13405	Forced expiratory volume in 1-second (FEV1), predicted percentage || id:ukb-b-13405	phylum.Proteobacteria.id.2375	Weighted median	12	0.0248009	0.0325911	0.446674		-0.0390777	0.0886796	1.02511	0.961676	1.09273	1.025 (0.962-1.093)
7ioeKt	ukb-b-13405	Forced expiratory volume in 1-second (FEV1), predicted percentage || id:ukb-b-13405	phylum.Proteobacteria.id.2375	Inverse variance weighted (multiplicative random effects)	12	0.0526471	0.0405482	0.194155	0.719773	-0.0268273	0.132122	1.05406	0.973529	1.14125	1.054 (0.974-1.141)
7ioeKt	ukb-b-13405	Forced expiratory volume in 1-second (FEV1), predicted percentage || id:ukb-b-13405	phylum.Proteobacteria.id.2375	Simple mode	12	0.00720511	0.0437789	0.87226		-0.0786015	0.0930118	1.00723	0.924408	1.09747	1.007 (0.924-1.097)
7ioeKt	ukb-b-13405	Forced expiratory volume in 1-second (FEV1), predicted percentage || id:ukb-b-13405	phylum.Proteobacteria.id.2375	Weighted mode	12	0.0144666	0.0411145	0.731591		-0.0661178	0.095051	1.01457	0.936021	1.09971	1.015 (0.936-1.1)
fE3r8h	ukb-b-13405	Forced expiratory volume in 1-second (FEV1), predicted percentage || id:ukb-b-13405	phylum.Verrucomicrobia.id.3982	MR Egger	12	-0.0161002	0.063541	0.805105		-0.140641	0.10844	0.984029	0.868802	1.11454	0.984 (0.869-1.115)
fE3r8h	ukb-b-13405	Forced expiratory volume in 1-second (FEV1), predicted percentage || id:ukb-b-13405	phylum.Verrucomicrobia.id.3982	Weighted median	12	-0.0202156	0.0238621	0.396893		-0.0669852	0.0265541	0.979987	0.935209	1.02691	0.98 (0.935-1.027)
fE3r8h	ukb-b-13405	Forced expiratory volume in 1-second (FEV1), predicted percentage || id:ukb-b-13405	phylum.Verrucomicrobia.id.3982	Inverse variance weighted (multiplicative random effects)	12	-0.00774752	0.0219003	0.723516	0.905206	-0.050672	0.035177	0.992282	0.95059	1.0358	0.992 (0.951-1.036)
fE3r8h	ukb-b-13405	Forced expiratory volume in 1-second (FEV1), predicted percentage || id:ukb-b-13405	phylum.Verrucomicrobia.id.3982	Simple mode	12	-0.0420438	0.0449837	0.370035		-0.130212	0.0461242	0.958828	0.877909	1.0472	0.959 (0.878-1.047)
fE3r8h	ukb-b-13405	Forced expiratory volume in 1-second (FEV1), predicted percentage || id:ukb-b-13405	phylum.Verrucomicrobia.id.3982	Weighted mode	12	-0.0320912	0.0391261	0.429518		-0.108778	0.0445959	0.968418	0.896929	1.04561	0.968 (0.897-1.046)
gkAVOW	ukb-b-13405	Forced expiratory volume in 1-second (FEV1), predicted percentage || id:ukb-b-13405	phylum.Lentisphaerae.id.2238	MR Egger	9	-0.0640233	0.0467308	0.212996		-0.155616	0.0275691	0.937983	0.855888	1.02795	0.938 (0.856-1.028)
gkAVOW	ukb-b-13405	Forced expiratory volume in 1-second (FEV1), predicted percentage || id:ukb-b-13405	phylum.Lentisphaerae.id.2238	Weighted median	9	0.00752274	0.0168252	0.654794		-0.0254546	0.0405001	1.00755	0.974867	1.04133	1.008 (0.975-1.041)
gkAVOW	ukb-b-13405	Forced expiratory volume in 1-second (FEV1), predicted percentage || id:ukb-b-13405	phylum.Lentisphaerae.id.2238	Inverse variance weighted (fixed effects)	9	0.00293546	0.011867	0.804628	0.905206	-0.0203239	0.0261949	1.00294	0.979881	1.02654	1.003 (0.98-1.027)
gkAVOW	ukb-b-13405	Forced expiratory volume in 1-second (FEV1), predicted percentage || id:ukb-b-13405	phylum.Lentisphaerae.id.2238	Simple mode	9	0.00812108	0.0240273	0.744066		-0.0389724	0.0552145	1.00815	0.961777	1.05677	1.008 (0.962-1.057)
gkAVOW	ukb-b-13405	Forced expiratory volume in 1-second (FEV1), predicted percentage || id:ukb-b-13405	phylum.Lentisphaerae.id.2238	Weighted mode	9	0.00812108	0.0241389	0.745201		-0.0391911	0.0554333	1.00815	0.961567	1.057	1.008 (0.962-1.057)
II0qrp	ukb-b-13405	Forced expiratory volume in 1-second (FEV1), predicted percentage || id:ukb-b-13405	phylum.Actinobacteria.id.400	MR Egger	15	0.0970793	0.12593	0.45455		-0.149743	0.343902	1.10195	0.860929	1.41044	1.102 (0.861-1.41)
II0qrp	ukb-b-13405	Forced expiratory volume in 1-second (FEV1), predicted percentage || id:ukb-b-13405	phylum.Actinobacteria.id.400	Weighted median	15	0.00215043	0.0284057	0.939654		-0.0535247	0.0578256	1.00215	0.947883	1.05953	1.002 (0.948-1.06)
II0qrp	ukb-b-13405	Forced expiratory volume in 1-second (FEV1), predicted percentage || id:ukb-b-13405	phylum.Actinobacteria.id.400	Inverse variance weighted (multiplicative random effects)	15	0.0308291	0.0309945	0.319899	0.719773	-0.02992	0.0915782	1.03131	0.970523	1.0959	1.031 (0.971-1.096)
II0qrp	ukb-b-13405	Forced expiratory volume in 1-second (FEV1), predicted percentage || id:ukb-b-13405	phylum.Actinobacteria.id.400	Simple mode	15	0.00010371	0.055823	0.998544		-0.109309	0.109517	1.0001	0.896453	1.11574	1 (0.896-1.116)
II0qrp	ukb-b-13405	Forced expiratory volume in 1-second (FEV1), predicted percentage || id:ukb-b-13405	phylum.Actinobacteria.id.400	Weighted mode	15	-0.00137219	0.0540939	0.98012		-0.107396	0.104652	0.998629	0.89817	1.11032	0.999 (0.898-1.11)
oChqj7	ukb-b-13405	Forced expiratory volume in 1-second (FEV1), predicted percentage || id:ukb-b-13405	phylum.Bacteroidetes.id.905	MR Egger	12	0.0409177	0.0386802	0.315009		-0.0348954	0.116731	1.04177	0.965706	1.12382	1.042 (0.966-1.124)
oChqj7	ukb-b-13405	Forced expiratory volume in 1-second (FEV1), predicted percentage || id:ukb-b-13405	phylum.Bacteroidetes.id.905	Weighted median	12	0.0226556	0.02515	0.367683		-0.0266383	0.0719496	1.02291	0.973713	1.0746	1.023 (0.974-1.075)
oChqj7	ukb-b-13405	Forced expiratory volume in 1-second (FEV1), predicted percentage || id:ukb-b-13405	phylum.Bacteroidetes.id.905	Inverse variance weighted (fixed effects)	12	-0.000207137	0.0185952	0.991112	0.991112	-0.0366538	0.0362395	0.999793	0.96401	1.0369	1 (0.964-1.037)
oChqj7	ukb-b-13405	Forced expiratory volume in 1-second (FEV1), predicted percentage || id:ukb-b-13405	phylum.Bacteroidetes.id.905	Simple mode	12	-0.0197616	0.0381597	0.614808		-0.0945545	0.0550313	0.980432	0.909778	1.05657	0.98 (0.91-1.057)
oChqj7	ukb-b-13405	Forced expiratory volume in 1-second (FEV1), predicted percentage || id:ukb-b-13405	phylum.Bacteroidetes.id.905	Weighted mode	12	0.0206142	0.0303237	0.510681		-0.0388202	0.0800486	1.02083	0.961924	1.08334	1.021 (0.962-1.083)
PcT6eJ	ukb-b-13405	Forced expiratory volume in 1-second (FEV1), predicted percentage || id:ukb-b-13405	phylum.Cyanobacteria.id.1500	MR Egger	8	0.0709858	0.052442	0.224628		-0.0318004	0.173772	1.07357	0.9687	1.18978	1.074 (0.969-1.19)
PcT6eJ	ukb-b-13405	Forced expiratory volume in 1-second (FEV1), predicted percentage || id:ukb-b-13405	phylum.Cyanobacteria.id.1500	Weighted median	8	0.0110563	0.0207223	0.593657		-0.0295595	0.0516721	1.01112	0.970873	1.05303	1.011 (0.971-1.053)
PcT6eJ	ukb-b-13405	Forced expiratory volume in 1-second (FEV1), predicted percentage || id:ukb-b-13405	phylum.Cyanobacteria.id.1500	Inverse variance weighted (fixed effects)	8	0.0169861	0.0151138	0.261066	0.719773	-0.012637	0.0466091	1.01713	0.987442	1.04771	1.017 (0.987-1.048)
PcT6eJ	ukb-b-13405	Forced expiratory volume in 1-second (FEV1), predicted percentage || id:ukb-b-13405	phylum.Cyanobacteria.id.1500	Simple mode	8	0.00607887	0.0340073	0.863196		-0.0605755	0.0727333	1.0061	0.941223	1.07544	1.006 (0.941-1.075)
PcT6eJ	ukb-b-13405	Forced expiratory volume in 1-second (FEV1), predicted percentage || id:ukb-b-13405	phylum.Cyanobacteria.id.1500	Weighted mode	8	0.00991135	0.0312585	0.760433		-0.0513554	0.0711781	1.00996	0.949941	1.07377	1.01 (0.95-1.074)

## Sheet: Sig
id.exposure	id.outcome	outcome	exposure	method	nsnp	b	se	pval	p_BH	lo_ci	up_ci	or	or_lci95	or_uci95	estimate
5XtLwc	ukb-b-13405	Forced expiratory volume in 1-second (FEV1), predicted percentage || id:ukb-b-13405	genus.Catenibacterium.id.2153	MR Egger	5	0.13032	0.186879	0.535767		-0.235962	0.496602	1.13919	0.789811	1.64313	1.14 (0.79-1.64)
5XtLwc	ukb-b-13405	Forced expiratory volume in 1-second (FEV1), predicted percentage || id:ukb-b-13405	genus.Catenibacterium.id.2153	Weighted median	5	-0.0290794	0.0190872	0.127633		-0.0664904	0.00833151	0.971339	0.935672	1.00837	0.97 (0.94-1.01)
5XtLwc	ukb-b-13405	Forced expiratory volume in 1-second (FEV1), predicted percentage || id:ukb-b-13405	genus.Catenibacterium.id.2153	Inverse variance weighted (fixed effects)	5	-0.0272253	0.0135179	0.0440072	0.677234	-0.0537202	-0.000730266	0.973142	0.947697	0.99927	0.97 (0.95-1)
5XtLwc	ukb-b-13405	Forced expiratory volume in 1-second (FEV1), predicted percentage || id:ukb-b-13405	genus.Catenibacterium.id.2153	Simple mode	5	-0.0431316	0.0317488	0.245862		-0.105359	0.0190961	0.957785	0.900001	1.01928	0.96 (0.9-1.02)
5XtLwc	ukb-b-13405	Forced expiratory volume in 1-second (FEV1), predicted percentage || id:ukb-b-13405	genus.Catenibacterium.id.2153	Weighted mode	5	-0.0369774	0.0333173	0.329285		-0.102279	0.0283244	0.963698	0.902777	1.02873	0.96 (0.9-1.03)
8jKldu	ukb-b-13405	Forced expiratory volume in 1-second (FEV1), predicted percentage || id:ukb-b-13405	genus.Coprococcus3.id.11303	MR Egger	9	0.170475	0.0871728	0.0914109		-0.000383894	0.341333	1.18587	0.999616	1.40682	1.19 (1-1.41)
8jKldu	ukb-b-13405	Forced expiratory volume in 1-second (FEV1), predicted percentage || id:ukb-b-13405	genus.Coprococcus3.id.11303	Weighted median	9	-0.051969	0.031402	0.0979331		-0.113517	0.00957893	0.949358	0.892689	1.00962	0.95 (0.89-1.01)
8jKldu	ukb-b-13405	Forced expiratory volume in 1-second (FEV1), predicted percentage || id:ukb-b-13405	genus.Coprococcus3.id.11303	Inverse variance weighted (multiplicative random effects)	9	-0.0618552	0.0311962	0.0473917	0.677234	-0.123	-0.000710742	0.940019	0.884264	0.99929	0.94 (0.88-1)
8jKldu	ukb-b-13405	Forced expiratory volume in 1-second (FEV1), predicted percentage || id:ukb-b-13405	genus.Coprococcus3.id.11303	Simple mode	9	-0.0502241	0.0490972	0.336265		-0.146455	0.0460064	0.951016	0.863765	1.04708	0.95 (0.86-1.05)
8jKldu	ukb-b-13405	Forced expiratory volume in 1-second (FEV1), predicted percentage || id:ukb-b-13405	genus.Coprococcus3.id.11303	Weighted mode	9	-0.0484787	0.0505591	0.365711		-0.147574	0.0506171	0.952678	0.862798	1.05192	0.95 (0.86-1.05)
aKXyAu	ukb-b-13405	Forced expiratory volume in 1-second (FEV1), predicted percentage || id:ukb-b-13405	genus.Blautia.id.1992	MR Egger	13	-0.0338624	0.0386981	0.400255		-0.109711	0.0419858	0.966705	0.896093	1.04288	0.97 (0.9-1.04)
aKXyAu	ukb-b-13405	Forced expiratory volume in 1-second (FEV1), predicted percentage || id:ukb-b-13405	genus.Blautia.id.1992	Weighted median	13	-0.0447099	0.0239659	0.0621028		-0.0916831	0.00226332	0.956275	0.912394	1.00227	0.96 (0.91-1)
aKXyAu	ukb-b-13405	Forced expiratory volume in 1-second (FEV1), predicted percentage || id:ukb-b-13405	genus.Blautia.id.1992	Inverse variance weighted (fixed effects)	13	-0.0350885	0.0173141	0.0427045	0.677234	-0.0690242	-0.00115293	0.96552	0.933304	0.998848	0.97 (0.93-1)
aKXyAu	ukb-b-13405	Forced expiratory volume in 1-second (FEV1), predicted percentage || id:ukb-b-13405	genus.Blautia.id.1992	Simple mode	13	-0.0763119	0.0373427	0.0635911		-0.149504	-0.00312011	0.926527	0.861135	0.996885	0.93 (0.86-1)
aKXyAu	ukb-b-13405	Forced expiratory volume in 1-second (FEV1), predicted percentage || id:ukb-b-13405	genus.Blautia.id.1992	Weighted mode	13	-0.049234	0.0309746	0.137933		-0.109944	0.0114762	0.951958	0.895884	1.01154	0.95 (0.9-1.01)
MpL626	ukb-b-13405	Forced expiratory volume in 1-second (FEV1), predicted percentage || id:ukb-b-13405	genus.Lachnoclostridium.id.11308	MR Egger	13	0.116819	0.0825225	0.184576		-0.044925	0.278563	1.12392	0.956069	1.32123	1.12 (0.96-1.32)
MpL626	ukb-b-13405	Forced expiratory volume in 1-second (FEV1), predicted percentage || id:ukb-b-13405	genus.Lachnoclostridium.id.11308	Weighted median	13	-0.0811333	0.030398	0.00760694		-0.140713	-0.0215533	0.922071	0.868738	0.978677	0.92 (0.87-0.98)
MpL626	ukb-b-13405	Forced expiratory volume in 1-second (FEV1), predicted percentage || id:ukb-b-13405	genus.Lachnoclostridium.id.11308	Inverse variance weighted (fixed effects)	13	-0.0600026	0.0202638	0.00306569	0.364817	-0.0997197	-0.0202856	0.941762	0.905091	0.979919	0.94 (0.91-0.98)
MpL626	ukb-b-13405	Forced expiratory volume in 1-second (FEV1), predicted percentage || id:ukb-b-13405	genus.Lachnoclostridium.id.11308	Simple mode	13	-0.0921665	0.0571068	0.132513		-0.204096	0.0197628	0.911953	0.815384	1.01996	0.91 (0.82-1.02)
MpL626	ukb-b-13405	Forced expiratory volume in 1-second (FEV1), predicted percentage || id:ukb-b-13405	genus.Lachnoclostridium.id.11308	Weighted mode	13	-0.0889312	0.0539463	0.125161		-0.194666	0.0168035	0.914909	0.82311	1.01695	0.91 (0.82-1.02)
QGrGNV	ukb-b-13405	Forced expiratory volume in 1-second (FEV1), predicted percentage || id:ukb-b-13405	genus.Haemophilus.id.3698	MR Egger	9	0.0830422	0.0331178	0.0405462		0.0181313	0.147953	1.08659	1.0183	1.15946	1.09 (1.02-1.16)
QGrGNV	ukb-b-13405	Forced expiratory volume in 1-second (FEV1), predicted percentage || id:ukb-b-13405	genus.Haemophilus.id.3698	Weighted median	9	0.049861	0.0180568	0.0057564		0.0144697	0.0852522	1.05112	1.01457	1.08899	1.05 (1.01-1.09)
QGrGNV	ukb-b-13405	Forced expiratory volume in 1-second (FEV1), predicted percentage || id:ukb-b-13405	genus.Haemophilus.id.3698	Inverse variance weighted (fixed effects)	9	0.0278567	0.0141804	0.0494778	0.677234	6.31203e-05	0.0556504	1.02825	1.00006	1.05723	1.03 (1-1.06)
QGrGNV	ukb-b-13405	Forced expiratory volume in 1-second (FEV1), predicted percentage || id:ukb-b-13405	genus.Haemophilus.id.3698	Simple mode	9	0.0544796	0.0322331	0.129463		-0.00869727	0.117656	1.05599	0.99134	1.12486	1.06 (0.99-1.12)
QGrGNV	ukb-b-13405	Forced expiratory volume in 1-second (FEV1), predicted percentage || id:ukb-b-13405	genus.Haemophilus.id.3698	Weighted mode	9	0.0553567	0.0290045	0.0927377		-0.00149218	0.112206	1.05692	0.998509	1.11874	1.06 (1-1.12)
ygbSF7	ukb-b-13405	Forced expiratory volume in 1-second (FEV1), predicted percentage || id:ukb-b-13405	genus.Fusicatenibacter.id.11305	MR Egger	18	0.0301762	0.0739026	0.688448		-0.114673	0.175025	1.03064	0.891658	1.19128	1.03 (0.89-1.19)
ygbSF7	ukb-b-13405	Forced expiratory volume in 1-second (FEV1), predicted percentage || id:ukb-b-13405	genus.Fusicatenibacter.id.11305	Weighted median	18	0.0347142	0.0228573	0.12883		-0.0100862	0.0795146	1.03532	0.989965	1.08276	1.04 (0.99-1.08)
ygbSF7	ukb-b-13405	Forced expiratory volume in 1-second (FEV1), predicted percentage || id:ukb-b-13405	genus.Fusicatenibacter.id.11305	Inverse variance weighted (fixed effects)	18	0.0440086	0.0164645	0.00751919	0.430998	0.0117381	0.0762791	1.04499	1.01181	1.07926	1.04 (1.01-1.08)
ygbSF7	ukb-b-13405	Forced expiratory volume in 1-second (FEV1), predicted percentage || id:ukb-b-13405	genus.Fusicatenibacter.id.11305	Simple mode	18	0.0142321	0.0388558	0.718676		-0.0619253	0.0903894	1.01433	0.939953	1.0946	1.01 (0.94-1.09)
ygbSF7	ukb-b-13405	Forced expiratory volume in 1-second (FEV1), predicted percentage || id:ukb-b-13405	genus.Fusicatenibacter.id.11305	Weighted mode	18	0.0152703	0.0397017	0.705284		-0.062545	0.0930856	1.01539	0.939371	1.09756	1.02 (0.94-1.1)
yLt27i	ukb-b-13405	Forced expiratory volume in 1-second (FEV1), predicted percentage || id:ukb-b-13405	genus.Senegalimassilia.id.11160	MR Egger	5	-0.00918806	0.0665321	0.89891		-0.139591	0.121215	0.990854	0.869714	1.12887	0.99 (0.87-1.13)
yLt27i	ukb-b-13405	Forced expiratory volume in 1-second (FEV1), predicted percentage || id:ukb-b-13405	genus.Senegalimassilia.id.11160	Weighted median	5	-0.0354347	0.0255146	0.164892		-0.0854433	0.0145738	0.965186	0.918105	1.01468	0.97 (0.92-1.01)
yLt27i	ukb-b-13405	Forced expiratory volume in 1-second (FEV1), predicted percentage || id:ukb-b-13405	genus.Senegalimassilia.id.11160	Inverse variance weighted (fixed effects)	5	-0.0498259	0.0195626	0.0108655	0.430998	-0.0881687	-0.0114832	0.951395	0.915606	0.988583	0.95 (0.92-0.99)
yLt27i	ukb-b-13405	Forced expiratory volume in 1-second (FEV1), predicted percentage || id:ukb-b-13405	genus.Senegalimassilia.id.11160	Simple mode	5	-0.0325692	0.0342817	0.395887		-0.0997614	0.034623	0.967955	0.905053	1.03523	0.97 (0.91-1.04)
yLt27i	ukb-b-13405	Forced expiratory volume in 1-second (FEV1), predicted percentage || id:ukb-b-13405	genus.Senegalimassilia.id.11160	Weighted mode	5	-0.0309261	0.0328746	0.400107		-0.0953604	0.0335082	0.969547	0.909045	1.03408	0.97 (0.91-1.03)
6jMcBB	ukb-b-13405	Forced expiratory volume in 1-second (FEV1), predicted percentage || id:ukb-b-13405	family.Desulfovibrionaceae.id.3169	MR Egger	10	0.109551	0.0591754	0.101276		-0.00643292	0.225534	1.11578	0.993588	1.25299	1.12 (0.99-1.25)
6jMcBB	ukb-b-13405	Forced expiratory volume in 1-second (FEV1), predicted percentage || id:ukb-b-13405	family.Desulfovibrionaceae.id.3169	Weighted median	10	0.0495035	0.0289785	0.0875833		-0.00729428	0.106301	1.05075	0.992732	1.11216	1.05 (0.99-1.11)
6jMcBB	ukb-b-13405	Forced expiratory volume in 1-second (FEV1), predicted percentage || id:ukb-b-13405	family.Desulfovibrionaceae.id.3169	Inverse variance weighted (fixed effects)	10	0.0453137	0.0189426	0.0167494	0.26799	0.00818629	0.0824411	1.04636	1.00822	1.08593	1.05 (1.01-1.09)
6jMcBB	ukb-b-13405	Forced expiratory volume in 1-second (FEV1), predicted percentage || id:ukb-b-13405	family.Desulfovibrionaceae.id.3169	Simple mode	10	0.0996065	0.0533123	0.0945454		-0.00488551	0.204099	1.10474	0.995126	1.22642	1.1 (1-1.23)
6jMcBB	ukb-b-13405	Forced expiratory volume in 1-second (FEV1), predicted percentage || id:ukb-b-13405	family.Desulfovibrionaceae.id.3169	Weighted mode	10	0.0986339	0.0526803	0.0939516		-0.00461944	0.201887	1.10366	0.995391	1.22371	1.1 (1-1.22)
WEMGli	ukb-b-13405	Forced expiratory volume in 1-second (FEV1), predicted percentage || id:ukb-b-13405	family.Alcaligenaceae.id.2875	MR Egger	12	0.180121	0.164672	0.299685		-0.142637	0.502878	1.19736	0.867069	1.65347	1.2 (0.87-1.65)
WEMGli	ukb-b-13405	Forced expiratory volume in 1-second (FEV1), predicted percentage || id:ukb-b-13405	family.Alcaligenaceae.id.2875	Weighted median	12	0.030596	0.0295776	0.300936		-0.0273762	0.0885682	1.03107	0.972995	1.09261	1.03 (0.97-1.09)
WEMGli	ukb-b-13405	Forced expiratory volume in 1-second (FEV1), predicted percentage || id:ukb-b-13405	family.Alcaligenaceae.id.2875	Inverse variance weighted (multiplicative random effects)	12	0.0845835	0.0347931	0.0150555	0.26799	0.016389	0.152778	1.08826	1.01652	1.16507	1.09 (1.02-1.17)
WEMGli	ukb-b-13405	Forced expiratory volume in 1-second (FEV1), predicted percentage || id:ukb-b-13405	family.Alcaligenaceae.id.2875	Simple mode	12	0.0254511	0.0401543	0.539146		-0.0532513	0.104153	1.02578	0.948142	1.10977	1.03 (0.95-1.11)
WEMGli	ukb-b-13405	Forced expiratory volume in 1-second (FEV1), predicted percentage || id:ukb-b-13405	family.Alcaligenaceae.id.2875	Weighted mode	12	0.0254511	0.0382265	0.519259		-0.0494729	0.100375	1.02578	0.951731	1.10559	1.03 (0.95-1.11)
Xtktja	ukb-b-13405	Forced expiratory volume in 1-second (FEV1), predicted percentage || id:ukb-b-13405	family.Pasteurellaceae.id.3689	MR Egger	14	0.0641304	0.0276304	0.0386964		0.00997481	0.118286	1.06623	1.01002	1.12557	1.07 (1.01-1.13)
Xtktja	ukb-b-13405	Forced expiratory volume in 1-second (FEV1), predicted percentage || id:ukb-b-13405	family.Pasteurellaceae.id.3689	Weighted median	14	0.0516192	0.0172007	0.00269101		0.0179058	0.0853325	1.05297	1.01807	1.08908	1.05 (1.02-1.09)
Xtktja	ukb-b-13405	Forced expiratory volume in 1-second (FEV1), predicted percentage || id:ukb-b-13405	family.Pasteurellaceae.id.3689	Inverse variance weighted (fixed effects)	14	0.0237163	0.0120928	0.0498561	0.341873	1.44649e-05	0.0474181	1.024	1.00001	1.04856	1.02 (1-1.05)
Xtktja	ukb-b-13405	Forced expiratory volume in 1-second (FEV1), predicted percentage || id:ukb-b-13405	family.Pasteurellaceae.id.3689	Simple mode	14	0.0555885	0.0281773	0.0701687		0.000360917	0.110816	1.05716	1.00036	1.11719	1.06 (1-1.12)
Xtktja	ukb-b-13405	Forced expiratory volume in 1-second (FEV1), predicted percentage || id:ukb-b-13405	family.Pasteurellaceae.id.3689	Weighted mode	14	0.0555885	0.0275791	0.0649964		0.00153355	0.109643	1.05716	1.00153	1.11588	1.06 (1-1.12)
yfxJv6	ukb-b-13405	Forced expiratory volume in 1-second (FEV1), predicted percentage || id:ukb-b-13405	family.Erysipelotrichaceae.id.2149	MR Egger	13	-0.047028	0.105505	0.66443		-0.253818	0.159762	0.954061	0.775833	1.17323	0.95 (0.78-1.17)
yfxJv6	ukb-b-13405	Forced expiratory volume in 1-second (FEV1), predicted percentage || id:ukb-b-13405	family.Erysipelotrichaceae.id.2149	Weighted median	13	0.040416	0.0298324	0.175491		-0.0180555	0.0988875	1.04124	0.982107	1.10394	1.04 (0.98-1.1)
yfxJv6	ukb-b-13405	Forced expiratory volume in 1-second (FEV1), predicted percentage || id:ukb-b-13405	family.Erysipelotrichaceae.id.2149	Inverse variance weighted (fixed effects)	13	0.0402565	0.019743	0.041447	0.341873	0.00156028	0.0789527	1.04108	1.00156	1.08215	1.04 (1-1.08)
yfxJv6	ukb-b-13405	Forced expiratory volume in 1-second (FEV1), predicted percentage || id:ukb-b-13405	family.Erysipelotrichaceae.id.2149	Simple mode	13	0.0446402	0.0486468	0.376883		-0.0507075	0.139988	1.04565	0.950557	1.15026	1.05 (0.95-1.15)
yfxJv6	ukb-b-13405	Forced expiratory volume in 1-second (FEV1), predicted percentage || id:ukb-b-13405	family.Erysipelotrichaceae.id.2149	Weighted mode	13	0.0476072	0.0455966	0.317019		-0.0417621	0.136977	1.04876	0.959098	1.1468	1.05 (0.96-1.15)
FlVBaS	ukb-b-13405	Forced expiratory volume in 1-second (FEV1), predicted percentage || id:ukb-b-13405	order.Erysipelotrichales.id.2148	MR Egger	13	-0.047028	0.105505	0.66443		-0.253818	0.159762	0.954061	0.775833	1.17323	0.95 (0.78-1.17)
FlVBaS	ukb-b-13405	Forced expiratory volume in 1-second (FEV1), predicted percentage || id:ukb-b-13405	order.Erysipelotrichales.id.2148	Weighted median	13	0.040416	0.0298216	0.175336		-0.0180344	0.0988664	1.04124	0.982127	1.10392	1.04 (0.98-1.1)
FlVBaS	ukb-b-13405	Forced expiratory volume in 1-second (FEV1), predicted percentage || id:ukb-b-13405	order.Erysipelotrichales.id.2148	Inverse variance weighted (fixed effects)	13	0.0402565	0.019743	0.041447	0.247724	0.00156028	0.0789527	1.04108	1.00156	1.08215	1.04 (1-1.08)
FlVBaS	ukb-b-13405	Forced expiratory volume in 1-second (FEV1), predicted percentage || id:ukb-b-13405	order.Erysipelotrichales.id.2148	Simple mode	13	0.0446402	0.0474865	0.365725		-0.0484333	0.137714	1.04565	0.952721	1.14765	1.05 (0.95-1.15)
FlVBaS	ukb-b-13405	Forced expiratory volume in 1-second (FEV1), predicted percentage || id:ukb-b-13405	order.Erysipelotrichales.id.2148	Weighted mode	13	0.0476072	0.0452774	0.313762		-0.0411364	0.136351	1.04876	0.959698	1.14608	1.05 (0.96-1.15)
jHia6Z	ukb-b-13405	Forced expiratory volume in 1-second (FEV1), predicted percentage || id:ukb-b-13405	order.Pasteurellales.id.3688	MR Egger	14	0.0641304	0.0276304	0.0386964		0.00997481	0.118286	1.06623	1.01002	1.12557	1.07 (1.01-1.13)
jHia6Z	ukb-b-13405	Forced expiratory volume in 1-second (FEV1), predicted percentage || id:ukb-b-13405	order.Pasteurellales.id.3688	Weighted median	14	0.0516192	0.0172729	0.0028039		0.0177644	0.085474	1.05297	1.01792	1.08923	1.05 (1.02-1.09)
jHia6Z	ukb-b-13405	Forced expiratory volume in 1-second (FEV1), predicted percentage || id:ukb-b-13405	order.Pasteurellales.id.3688	Inverse variance weighted (fixed effects)	14	0.0237163	0.0120928	0.0498561	0.247724	1.44649e-05	0.0474181	1.024	1.00001	1.04856	1.02 (1-1.05)
jHia6Z	ukb-b-13405	Forced expiratory volume in 1-second (FEV1), predicted percentage || id:ukb-b-13405	order.Pasteurellales.id.3688	Simple mode	14	0.0555885	0.0292815	0.0800647		-0.00180327	0.11298	1.05716	0.998198	1.11961	1.06 (1-1.12)
jHia6Z	ukb-b-13405	Forced expiratory volume in 1-second (FEV1), predicted percentage || id:ukb-b-13405	order.Pasteurellales.id.3688	Weighted mode	14	0.0555885	0.0257795	0.050373		0.0050606	0.106116	1.05716	1.00507	1.11195	1.06 (1.01-1.11)
m0ByAU	ukb-b-13405	Forced expiratory volume in 1-second (FEV1), predicted percentage || id:ukb-b-13405	order.Desulfovibrionales.id.3156	MR Egger	12	0.117232	0.0531026	0.0517662		0.0131509	0.221313	1.12438	1.01324	1.24771	1.12 (1.01-1.25)
m0ByAU	ukb-b-13405	Forced expiratory volume in 1-second (FEV1), predicted percentage || id:ukb-b-13405	order.Desulfovibrionales.id.3156	Weighted median	12	-0.000248529	0.0276436	0.992827		-0.0544299	0.0539329	0.999752	0.947025	1.05541	1 (0.95-1.06)
m0ByAU	ukb-b-13405	Forced expiratory volume in 1-second (FEV1), predicted percentage || id:ukb-b-13405	order.Desulfovibrionales.id.3156	Inverse variance weighted (fixed effects)	12	0.0357904	0.0176759	0.0428862	0.247724	0.00114569	0.0704352	1.03644	1.00115	1.07298	1.04 (1-1.07)
m0ByAU	ukb-b-13405	Forced expiratory volume in 1-second (FEV1), predicted percentage || id:ukb-b-13405	order.Desulfovibrionales.id.3156	Simple mode	12	-0.0163352	0.0562862	0.777048		-0.126656	0.0939857	0.983797	0.881037	1.09854	0.98 (0.88-1.1)
m0ByAU	ukb-b-13405	Forced expiratory volume in 1-second (FEV1), predicted percentage || id:ukb-b-13405	order.Desulfovibrionales.id.3156	Weighted mode	12	-0.0154127	0.0554558	0.786223		-0.124106	0.0932807	0.984706	0.883286	1.09777	0.98 (0.88-1.1)
qiWbrh	ukb-b-13405	Forced expiratory volume in 1-second (FEV1), predicted percentage || id:ukb-b-13405	order.Selenomonadales.id.2165	MR Egger	12	-0.106313	0.0832312	0.230349		-0.269446	0.0568207	0.899144	0.763803	1.05847	0.9 (0.76-1.06)
qiWbrh	ukb-b-13405	Forced expiratory volume in 1-second (FEV1), predicted percentage || id:ukb-b-13405	order.Selenomonadales.id.2165	Weighted median	12	-0.0890032	0.0302843	0.00329355		-0.14836	-0.029646	0.914843	0.86212	0.970789	0.91 (0.86-0.97)
qiWbrh	ukb-b-13405	Forced expiratory volume in 1-second (FEV1), predicted percentage || id:ukb-b-13405	order.Selenomonadales.id.2165	Inverse variance weighted (fixed effects)	12	-0.0710886	0.0198631	0.000344999	0.00689999	-0.11002	-0.032157	0.931379	0.895816	0.968355	0.93 (0.9-0.97)
qiWbrh	ukb-b-13405	Forced expiratory volume in 1-second (FEV1), predicted percentage || id:ukb-b-13405	order.Selenomonadales.id.2165	Simple mode	12	-0.103457	0.051073	0.067754		-0.20356	-0.00335359	0.901715	0.815821	0.996652	0.9 (0.82-1)
qiWbrh	ukb-b-13405	Forced expiratory volume in 1-second (FEV1), predicted percentage || id:ukb-b-13405	order.Selenomonadales.id.2165	Weighted mode	12	-0.101516	0.0469047	0.0533044		-0.193449	-0.0095823	0.903467	0.824112	0.990463	0.9 (0.82-0.99)
FRQYhm	ukb-b-13405	Forced expiratory volume in 1-second (FEV1), predicted percentage || id:ukb-b-13405	class.Gammaproteobacteria.id.3303	MR Egger	7	0.0176277	0.0817284	0.837755		-0.14256	0.177815	1.01778	0.867136	1.1946	1.02 (0.87-1.19)
FRQYhm	ukb-b-13405	Forced expiratory volume in 1-second (FEV1), predicted percentage || id:ukb-b-13405	class.Gammaproteobacteria.id.3303	Weighted median	7	0.0423839	0.031344	0.176306		-0.0190503	0.103818	1.04329	0.98113	1.1094	1.04 (0.98-1.11)
FRQYhm	ukb-b-13405	Forced expiratory volume in 1-second (FEV1), predicted percentage || id:ukb-b-13405	class.Gammaproteobacteria.id.3303	Inverse variance weighted (fixed effects)	7	0.0529483	0.0245647	0.0311258	0.165788	0.00480144	0.101095	1.05438	1.00481	1.10638	1.05 (1-1.11)
FRQYhm	ukb-b-13405	Forced expiratory volume in 1-second (FEV1), predicted percentage || id:ukb-b-13405	class.Gammaproteobacteria.id.3303	Simple mode	7	0.0873475	0.0460171	0.106442		-0.00284598	0.177541	1.09128	0.997158	1.19428	1.09 (1-1.19)
FRQYhm	ukb-b-13405	Forced expiratory volume in 1-second (FEV1), predicted percentage || id:ukb-b-13405	class.Gammaproteobacteria.id.3303	Weighted mode	7	0.0173463	0.0461489	0.71994		-0.0731056	0.107798	1.0175	0.929503	1.11382	1.02 (0.93-1.11)
MXS84H	ukb-b-13405	Forced expiratory volume in 1-second (FEV1), predicted percentage || id:ukb-b-13405	class.Negativicutes.id.2164	MR Egger	12	-0.106313	0.0832312	0.230349		-0.269446	0.0568207	0.899144	0.763803	1.05847	0.9 (0.76-1.06)
MXS84H	ukb-b-13405	Forced expiratory volume in 1-second (FEV1), predicted percentage || id:ukb-b-13405	class.Negativicutes.id.2164	Weighted median	12	-0.0890032	0.0297881	0.00280924		-0.147388	-0.0306185	0.914843	0.862959	0.969846	0.91 (0.86-0.97)
MXS84H	ukb-b-13405	Forced expiratory volume in 1-second (FEV1), predicted percentage || id:ukb-b-13405	class.Negativicutes.id.2164	Inverse variance weighted (fixed effects)	12	-0.0710886	0.0198631	0.000344999	0.00551999	-0.11002	-0.032157	0.931379	0.895816	0.968355	0.93 (0.9-0.97)
MXS84H	ukb-b-13405	Forced expiratory volume in 1-second (FEV1), predicted percentage || id:ukb-b-13405	class.Negativicutes.id.2164	Simple mode	12	-0.103457	0.0529358	0.0765441		-0.207211	0.000297425	0.901715	0.812848	1.0003	0.9 (0.81-1)
MXS84H	ukb-b-13405	Forced expiratory volume in 1-second (FEV1), predicted percentage || id:ukb-b-13405	class.Negativicutes.id.2164	Weighted mode	12	-0.101516	0.045991	0.049452		-0.191658	-0.0113732	0.903467	0.825589	0.988691	0.9 (0.83-0.99)
n3j0op	ukb-b-13405	Forced expiratory volume in 1-second (FEV1), predicted percentage || id:ukb-b-13405	class.Deltaproteobacteria.id.3087	MR Egger	13	0.0991733	0.0587833	0.119702		-0.0160421	0.214389	1.10426	0.984086	1.2391	1.1 (0.98-1.24)
n3j0op	ukb-b-13405	Forced expiratory volume in 1-second (FEV1), predicted percentage || id:ukb-b-13405	class.Deltaproteobacteria.id.3087	Weighted median	13	0.0136491	0.027372	0.618024		-0.04	0.0672982	1.01374	0.960789	1.06961	1.01 (0.96-1.07)
n3j0op	ukb-b-13405	Forced expiratory volume in 1-second (FEV1), predicted percentage || id:ukb-b-13405	class.Deltaproteobacteria.id.3087	Inverse variance weighted (fixed effects)	13	0.0443615	0.017192	0.00986989	0.0789591	0.0106651	0.0780578	1.04536	1.01072	1.08119	1.05 (1.01-1.08)
n3j0op	ukb-b-13405	Forced expiratory volume in 1-second (FEV1), predicted percentage || id:ukb-b-13405	class.Deltaproteobacteria.id.3087	Simple mode	13	-0.0110946	0.054188	0.841204		-0.117303	0.0951138	0.988967	0.889316	1.09978	0.99 (0.89-1.1)
n3j0op	ukb-b-13405	Forced expiratory volume in 1-second (FEV1), predicted percentage || id:ukb-b-13405	class.Deltaproteobacteria.id.3087	Weighted mode	13	-0.0101347	0.0527627	0.850892		-0.113549	0.0932802	0.989917	0.89266	1.09777	0.99 (0.89-1.1)
ZJXDpG	ukb-b-13405	Forced expiratory volume in 1-second (FEV1), predicted percentage || id:ukb-b-13405	class.Erysipelotrichia.id.2147	MR Egger	13	-0.047028	0.105505	0.66443		-0.253818	0.159762	0.954061	0.775833	1.17323	0.95 (0.78-1.17)
ZJXDpG	ukb-b-13405	Forced expiratory volume in 1-second (FEV1), predicted percentage || id:ukb-b-13405	class.Erysipelotrichia.id.2147	Weighted median	13	0.040416	0.0291032	0.16492		-0.0166263	0.0974582	1.04124	0.983511	1.10237	1.04 (0.98-1.1)
ZJXDpG	ukb-b-13405	Forced expiratory volume in 1-second (FEV1), predicted percentage || id:ukb-b-13405	class.Erysipelotrichia.id.2147	Inverse variance weighted (fixed effects)	13	0.0402565	0.019743	0.041447	0.165788	0.00156028	0.0789527	1.04108	1.00156	1.08215	1.04 (1-1.08)
ZJXDpG	ukb-b-13405	Forced expiratory volume in 1-second (FEV1), predicted percentage || id:ukb-b-13405	class.Erysipelotrichia.id.2147	Simple mode	13	0.0446402	0.0495251	0.385128		-0.052429	0.141709	1.04565	0.948922	1.15224	1.05 (0.95-1.15)
ZJXDpG	ukb-b-13405	Forced expiratory volume in 1-second (FEV1), predicted percentage || id:ukb-b-13405	class.Erysipelotrichia.id.2147	Weighted mode	13	0.0476072	0.046665	0.327765		-0.0438561	0.139071	1.04876	0.957092	1.14921	1.05 (0.96-1.15)

## Sheet: MRPRESSO
Exposure	MR Analysis	Causal Estimate	Sd	T-stat	P-value	Outlier	globalP
class.Actinobacteria.id.419	Raw	0.0165686120040561	0.0319274	0.518947	0.611903
class.Actinobacteria.id.419	Outlier-corrected	-0.0258043844887682	0.0258093	-0.99981	0.33565	rs182549	<0.001
class.Alphaproteobacteria.id.2379	Raw	0.00713432783082401	0.0368007	0.193864	0.852679
class.Alphaproteobacteria.id.2379	Outlier-corrected	0.0382175021129522	0.0302115	1.265	0.261623	rs140912403	0.004
class.Bacilli.id.1673	Raw	-0.00947008833957125	0.0174804	-0.541755	0.595018
class.Bacilli.id.1673	Outlier-corrected						0.191
class.Bacteroidia.id.912	Raw	-0.0126065903076233	0.0201483	-0.625688	0.542348
class.Bacteroidia.id.912	Outlier-corrected						0.211
class.Betaproteobacteria.id.2867	Raw	0.0279855489326405	0.0190748	1.46715	0.170337
class.Betaproteobacteria.id.2867	Outlier-corrected						0.526
class.Clostridia.id.1859	Raw	0.0266521492858434	0.0240418	1.10858	0.291263
class.Clostridia.id.1859	Outlier-corrected						0.243
class.Coriobacteriia.id.809	Raw	-0.00694020087207951	0.0268207	-0.258763	0.79987
class.Coriobacteriia.id.809	Outlier-corrected					NA	0.02
class.Deltaproteobacteria.id.3087	Raw	0.0443614980205426	0.0210028	2.11218	0.0563134
class.Deltaproteobacteria.id.3087	Outlier-corrected						0.116
class.Erysipelotrichia.id.2147	Raw	0.04025650736655	0.0244929	1.6436	0.126184
class.Erysipelotrichia.id.2147	Outlier-corrected					order.Selenomonadales.id.2165	0.11
class.Gammaproteobacteria.id.3303	Raw	0.0529483263153594	0.0177404	2.98461	0.0244901
class.Gammaproteobacteria.id.3303	Outlier-corrected						0.826
class.Lentisphaeria.id.2250	Raw	0.0036945872745474	0.0153546	0.240617	0.816747
class.Lentisphaeria.id.2250	Outlier-corrected						0.196
class.Melainabacteria.id.1589	Raw	0.00200132423723122	0.00978899	0.204446	0.842553
class.Melainabacteria.id.1589	Outlier-corrected						0.788
class.Methanobacteria.id.119	Raw	0.00412330932814968	0.0123815	0.333023	0.746744
class.Methanobacteria.id.119	Outlier-corrected						0.119
class.Mollicutes.id.3920	Raw	0.014855564760554	0.0217662	0.682507	0.509036
class.Mollicutes.id.3920	Outlier-corrected						0.059
class.Negativicutes.id.2164	Raw	-0.071088570943902	0.0254441	-2.79392	0.0174638
class.Negativicutes.id.2164	Outlier-corrected						0.12
class.Verrucomicrobiae.id.4029	Raw	0.0255337777560751	0.0211295	1.20844	0.254676
class.Verrucomicrobiae.id.4029	Outlier-corrected						0.104
family.Acidaminococcaceae.id.2166	Raw	0.0138420301971341	0.0243426	0.568634	0.590237
family.Acidaminococcaceae.id.2166	Outlier-corrected						0.261
family.Actinomycetaceae.id.421	Raw	-0.0249772936575563	0.0217262	-1.14964	0.314355
family.Actinomycetaceae.id.421	Outlier-corrected						0.284
family.Alcaligenaceae.id.2875	Raw	0.0845835328002627	0.0347931	2.43104	0.0333482
family.Alcaligenaceae.id.2875	Outlier-corrected	0.0522289603607337	0.0197757	2.64107	0.0246885	rs62191117	0.003
family.Bacteroidaceae.id.917	Raw	-0.0453381148779401	0.0150534	-3.01182	0.0167669
family.Bacteroidaceae.id.917	Outlier-corrected						0.91
family.BacteroidalesS24.7group.id.11173	Raw	0.00364019633344357	0.0164842	0.22083	0.830757
family.BacteroidalesS24.7group.id.11173	Outlier-corrected						0.351
family.Bifidobacteriaceae.id.433	Raw	0.01809230241551	0.035919	0.503697	0.624409
family.Bifidobacteriaceae.id.433	Outlier-corrected	-0.019711202146779	0.0207656	-0.949223	0.367298	rs182549,rs4957061	<0.001
family.Christensenellaceae.id.1866	Raw	-0.0137409113556747	0.02048	-0.670942	0.517454
family.Christensenellaceae.id.1866	Outlier-corrected						0.31
family.Clostridiaceae1.id.1869	Raw	-0.0128531582659051	0.0189033	-0.679944	0.513648
family.Clostridiaceae1.id.1869	Outlier-corrected						0.513
family.ClostridialesvadinBB60group.id.11286	Raw	-0.0190905847843682	0.0159664	-1.19567	0.251684
family.ClostridialesvadinBB60group.id.11286	Outlier-corrected						0.171
family.Coriobacteriaceae.id.811	Raw	-0.00694020087207951	0.0268207	-0.258763	0.79987
family.Coriobacteriaceae.id.811	Outlier-corrected					NA	0.03
family.Defluviitaleaceae.id.1924	Raw	-0.0131996012104989	0.0127149	-1.03812	0.323665
family.Defluviitaleaceae.id.1924	Outlier-corrected						0.63
family.Desulfovibrionaceae.id.3169	Raw	0.0453137058575471	0.0239241	1.89406	0.0907457
family.Desulfovibrionaceae.id.3169	Outlier-corrected						0.122
family.Enterobacteriaceae.id.3469	Raw	0.0296222302775673	0.0330114	0.897334	0.404107
family.Enterobacteriaceae.id.3469	Outlier-corrected						0.09
family.Erysipelotrichaceae.id.2149	Raw	0.04025650736655	0.0244929	1.6436	0.126184
family.Erysipelotrichaceae.id.2149	Outlier-corrected						0.104
family.FamilyXI.id.1936	Raw	-0.000256009471001461	0.0102706	-0.0249264	0.980809
family.FamilyXI.id.1936	Outlier-corrected						0.478
family.FamilyXIII.id.1957	Raw	-0.0073138640676148	0.0290525	-0.251747	0.806335
family.FamilyXIII.id.1957	Outlier-corrected	-0.00319497201462961	0.0169671	-0.188304	0.855327	rs6797051,rs7514702	0.03
family.Lachnospiraceae.id.1987	Raw	-0.0120187715432351	0.0105205	-1.14241	0.27009
family.Lachnospiraceae.id.1987	Outlier-corrected						0.981
family.Lactobacillaceae.id.1836	Raw	0.00620148684935131	0.0285771	0.217009	0.833634
family.Lactobacillaceae.id.1836	Outlier-corrected	-0.00033067215356241	0.0177476	-0.0186319	0.985739	rs1530559,rs921925	<0.001
family.Methanobacteriaceae.id.121	Raw	0.00412330932814968	0.0123815	0.333023	0.746744
family.Methanobacteriaceae.id.121	Outlier-corrected						0.143
family.Oxalobacteraceae.id.2966	Raw	0.00198008485752626	0.00999127	0.198181	0.845969
family.Oxalobacteraceae.id.2966	Outlier-corrected						0.472
family.Pasteurellaceae.id.3689	Raw	0.0237162655784342	0.0126896	1.86895	0.0843231
family.Pasteurellaceae.id.3689	Outlier-corrected						0.364
family.Peptococcaceae.id.2024	Raw	0.0214166145254112	0.0262041	0.817299	0.437419
family.Peptococcaceae.id.2024	Outlier-corrected	0.0476558354889934	0.02665	1.78821	0.116883	rs117452796	0.012
family.Peptostreptococcaceae.id.2042	Raw	-9.65678986830847e-05	0.0118068	-0.00817897	0.993598
family.Peptostreptococcaceae.id.2042	Outlier-corrected						0.875
family.Porphyromonadaceae.id.943	Raw	0.0168115794071881	0.01831	0.918164	0.385379
family.Porphyromonadaceae.id.943	Outlier-corrected						0.829
family.Prevotellaceae.id.960	Raw	-0.0064336336374357	0.0187437	-0.343243	0.736179
family.Prevotellaceae.id.960	Outlier-corrected						0.118
family.Rhodospirillaceae.id.2717	Raw	0.0113642106786796	0.017486	0.649905	0.526274
family.Rhodospirillaceae.id.2717	Outlier-corrected					NA	0.028
family.Rikenellaceae.id.967	Raw	-0.00538815587697379	0.0262299	-0.20542	0.839549
family.Rikenellaceae.id.967	Outlier-corrected	-0.00774476335596692	0.0212138	-0.365081	0.719832	rs36021379,rs67705352	<0.001
family.Ruminococcaceae.id.2050	Raw	0.00238102873898206	0.0203772	0.116848	0.909547
family.Ruminococcaceae.id.2050	Outlier-corrected						0.35
family.Streptococcaceae.id.1850	Raw	-0.0153907654370859	0.0302194	-0.509301	0.619076
family.Streptococcaceae.id.1850	Outlier-corrected	-0.000147287314518134	0.0290268	-0.00507419	0.996035	rs2952251	0.002
family.Veillonellaceae.id.2172	Raw	-0.0128954134649383	0.01494	-0.863144	0.399413
family.Veillonellaceae.id.2172	Outlier-corrected						0.262
family.Verrucomicrobiaceae.id.4036	Raw	0.0255471075158299	0.0211333	1.20886	0.254525
family.Verrucomicrobiaceae.id.4036	Outlier-corrected						0.116
family.Victivallaceae.id.2255	Raw	0.00641434826414607	0.0110977	0.577989	0.574913
family.Victivallaceae.id.2255	Outlier-corrected						0.132
genus..Clostridiuminnocuumgroup.id.14397	Raw	0.00796889622545571	0.010074	0.791034	0.451736
genus..Clostridiuminnocuumgroup.id.14397	Outlier-corrected						0.654
genus..Eubacteriumbrachygroup.id.11296	Raw	-0.0172647468932966	0.00781572	-2.20898	0.0545361
genus..Eubacteriumbrachygroup.id.11296	Outlier-corrected						0.857
genus..Eubacteriumcoprostanoligenesgroup.id.11375	Raw	-0.00358814318018425	0.0237005	-0.151395	0.882179
genus..Eubacteriumcoprostanoligenesgroup.id.11375	Outlier-corrected						0.13
genus..Eubacteriumeligensgroup.id.14372	Raw	-0.0305292308415087	0.0199115	-1.53325	0.176107
genus..Eubacteriumeligensgroup.id.14372	Outlier-corrected						0.686
genus..Eubacteriumfissicatenagroup.id.14373	Raw	-0.0151672595174174	0.0161786	-0.93749	0.375942
genus..Eubacteriumfissicatenagroup.id.14373	Outlier-corrected	-0.0260228444964201	0.0138633	-1.87711	0.102601	rs7104872	0.038
genus..Eubacteriumhalliigroup.id.11338	Raw	-0.00902191721521355	0.0153088	-0.589328	0.564412
genus..Eubacteriumhalliigroup.id.11338	Outlier-corrected						0.456
genus..Eubacteriumnodatumgroup.id.11297	Raw	0.0147073137021759	0.00930464	1.58064	0.145041
genus..Eubacteriumnodatumgroup.id.11297	Outlier-corrected						0.445
genus..Eubacteriumoxidoreducensgroup.id.11339	Raw	0.0185422651453228	0.0134072	1.383	0.238852
genus..Eubacteriumoxidoreducensgroup.id.11339	Outlier-corrected						0.681
genus..Eubacteriumrectalegroup.id.14374	Raw	-0.0330472230140096	0.0197964	-1.66936	0.138976
genus..Eubacteriumrectalegroup.id.14374	Outlier-corrected						0.7
genus..Eubacteriumruminantiumgroup.id.11340	Raw	0.0118322864647397	0.0135222	0.875027	0.393754
genus..Eubacteriumruminantiumgroup.id.11340	Outlier-corrected						0.061
genus..Eubacteriumventriosumgroup.id.11341	Raw	-0.0131991938721971	0.0167269	-0.7891	0.443213
genus..Eubacteriumventriosumgroup.id.11341	Outlier-corrected						0.531
genus..Eubacteriumxylanophilumgroup.id.14375	Raw	0.0151669232800237	0.0286598	0.529205	0.611028
genus..Eubacteriumxylanophilumgroup.id.14375	Outlier-corrected						0.061
genus..Ruminococcusgauvreauiigroup.id.11342	Raw	0.0217978765422935	0.0286589	0.760598	0.46289
genus..Ruminococcusgauvreauiigroup.id.11342	Outlier-corrected	0.00623825991196116	0.0258873	0.240978	0.814441	rs2166943	0.004
genus..Ruminococcusgnavusgroup.id.14376	Raw	-0.00693972780898968	0.0154427	-0.449385	0.66188
genus..Ruminococcusgnavusgroup.id.14376	Outlier-corrected						0.099
genus..Ruminococcustorquesgroup.id.14377	Raw	-0.00605752220986591	0.0189495	-0.319667	0.757409
genus..Ruminococcustorquesgroup.id.14377	Outlier-corrected						0.639
genus.Actinomyces.id.423	Raw	-0.0207984441371008	0.0188761	-1.10184	0.312756
genus.Actinomyces.id.423	Outlier-corrected						0.256
genus.Adlercreutzia.id.812	Raw	0.00091009487716739	0.0213995	0.0425287	0.967265
genus.Adlercreutzia.id.812	Outlier-corrected						0.194
genus.Akkermansia.id.4037	Raw	0.0255933392880206	0.0211139	1.21216	0.253313
genus.Akkermansia.id.4037	Outlier-corrected						0.11
genus.Alistipes.id.968	Raw	0.0297870350180655	0.0320429	0.9296	0.369519
genus.Alistipes.id.968	Outlier-corrected	0.0110872099598426	0.0290996	0.38101	0.709856	rs67705352	<0.001
genus.Allisonella.id.2174	Raw	0.000513462310269267	0.0121189	0.0423686	0.967388
genus.Allisonella.id.2174	Outlier-corrected						0.264
genus.Alloprevotella.id.961	Raw	-0.0115623930417606	0.0097644	-1.18414	0.289577
genus.Alloprevotella.id.961	Outlier-corrected						0.661
genus.Anaerofilum.id.2053	Raw	0.00663020285335526	0.0121306	0.546567	0.59666
genus.Anaerofilum.id.2053	Outlier-corrected						0.33
genus.Anaerostipes.id.1991	Raw	0.0256096992997499	0.0254306	1.00704	0.333789
genus.Anaerostipes.id.1991	Outlier-corrected					NA	0.042
genus.Anaerotruncus.id.2054	Raw	-0.00738329794928969	0.0272192	-0.271254	0.790806
genus.Anaerotruncus.id.2054	Outlier-corrected	0.0310284668328257	0.0167205	1.85572	0.0931673	rs11018566,rs7155595	0.016
genus.Bacteroides.id.918	Raw	-0.0453381148779401	0.0150534	-3.01182	0.0167669
genus.Bacteroides.id.918	Outlier-corrected						0.926
genus.Barnesiella.id.944	Raw	-0.00891782359622535	0.0270068	-0.330206	0.746505
genus.Barnesiella.id.944	Outlier-corrected	-0.00567127313073962	0.0246678	-0.229906	0.822384	rs2428166,rs62251337	<0.001
genus.Bifidobacterium.id.436	Raw	0.0357660319947208	0.0368262	0.971212	0.350613
genus.Bifidobacterium.id.436	Outlier-corrected	0.0232312912104983	0.0257419	0.90247	0.388028	rs182549,rs56108664	<0.001
genus.Bilophila.id.3170	Raw	-0.031541882719506	0.0216427	-1.45739	0.170676
genus.Bilophila.id.3170	Outlier-corrected						0.09
genus.Blautia.id.1992	Raw	-0.0350885483122299	0.0172672	-2.0321	0.0648884
genus.Blautia.id.1992	Outlier-corrected						0.497
genus.Butyricicoccus.id.2055	Raw	0.00296241951468056	0.0219499	0.134963	0.89644
genus.Butyricicoccus.id.2055	Outlier-corrected						0.268
genus.Butyricimonas.id.945	Raw	-0.0266569187799818	0.016206	-1.64488	0.125917
genus.Butyricimonas.id.945	Outlier-corrected						0.343
genus.Butyrivibrio.id.1993	Raw	0.0120860493215204	0.00922222	1.31054	0.211108
genus.Butyrivibrio.id.1993	Outlier-corrected						0.183
genus.CandidatusSoleaferrea.id.11350	Raw	0.014973674492439	0.0183448	0.816235	0.435436
genus.CandidatusSoleaferrea.id.11350	Outlier-corrected						0.059
genus.Catenibacterium.id.2153	Raw	-0.0272252565179295	0.0200112	-1.3605	0.245289
genus.Catenibacterium.id.2153	Outlier-corrected						0.115
genus.ChristensenellaceaeR.7group.id.11283	Raw	0.0398179071763623	0.0307731	1.29392	0.22791
genus.ChristensenellaceaeR.7group.id.11283	Outlier-corrected	0.0226815732432852	0.0269523	0.841545	0.424482	rs10461257	0.049
genus.Clostridiumsensustricto1.id.1873	Raw	0.0226753126230163	0.0182893	1.23981	0.261332
genus.Clostridiumsensustricto1.id.1873	Outlier-corrected						0.578
genus.Collinsella.id.815	Raw	-0.0193106340722221	0.021985	-0.878353	0.405359
genus.Collinsella.id.815	Outlier-corrected						0.429
genus.Coprobacter.id.949	Raw	-0.0200126689633631	0.0160214	-1.24912	0.240068
genus.Coprobacter.id.949	Outlier-corrected						0.117
genus.Coprococcus1.id.11301	Raw	-0.00669383704270114	0.0191989	-0.348657	0.733929
genus.Coprococcus1.id.11301	Outlier-corrected						0.293
genus.Coprococcus2.id.11302	Raw	-0.00475379112577045	0.021507	-0.221034	0.831375
genus.Coprococcus2.id.11302	Outlier-corrected						0.417
genus.Coprococcus3.id.11303	Raw	-0.0618552211587714	0.0311962	-1.98278	0.0826918
genus.Coprococcus3.id.11303	Outlier-corrected	-0.0926880885489993	0.0233174	-3.97506	0.00535758	rs178271	0.04
genus.DefluviitaleaceaeUCG011.id.11287	Raw	-0.0148253356351889	0.0158468	-0.935542	0.376885
genus.DefluviitaleaceaeUCG011.id.11287	Outlier-corrected						0.387
genus.Desulfovibrio.id.3173	Raw	0.00798821412265842	0.0184291	0.433457	0.674886
genus.Desulfovibrio.id.3173	Outlier-corrected						0.227
genus.Dialister.id.2183	Raw	0.0214636867440751	0.0242626	0.884642	0.397121
genus.Dialister.id.2183	Outlier-corrected					NA	0.048
genus.Dorea.id.1997	Raw	0.0286588870711708	0.027519	1.04142	0.324846
genus.Dorea.id.1997	Outlier-corrected						0.113
genus.Eggerthella.id.819	Raw	-0.0104455186894941	0.0154826	-0.674663	0.515184
genus.Eggerthella.id.819	Outlier-corrected						0.085
genus.Eisenbergiella.id.11304	Raw	0.0163775814833507	0.0152228	1.07586	0.30726
genus.Eisenbergiella.id.11304	Outlier-corrected						0.137
genus.Enterorhabdus.id.820	Raw	-0.00308891853885051	0.019287	-0.160155	0.878015
genus.Enterorhabdus.id.820	Outlier-corrected						0.282
genus.Erysipelatoclostridium.id.11381	Raw	0.0162007504718315	0.0119681	1.35366	0.197295
genus.Erysipelatoclostridium.id.11381	Outlier-corrected						0.692
genus.ErysipelotrichaceaeUCG003.id.11384	Raw	-0.000802417971418655	0.0168062	-0.0477452	0.962549
genus.ErysipelotrichaceaeUCG003.id.11384	Outlier-corrected						0.23
genus.Escherichia.Shigella.id.3504	Raw	0.041890953068598	0.0263316	1.5909	0.146096
genus.Escherichia.Shigella.id.3504	Outlier-corrected					NA	0.029
genus.Faecalibacterium.id.2057	Raw	-0.0323618517597083	0.0228903	-1.41378	0.19107
genus.Faecalibacterium.id.2057	Outlier-corrected						0.123
genus.FamilyXIIIAD3011group.id.11293	Raw	0.0443675411195902	0.0306066	1.44961	0.172795
genus.FamilyXIIIAD3011group.id.11293	Outlier-corrected	0.0218801505834051	0.0224888	0.972935	0.351495	rs9276029	<0.001
genus.FamilyXIIIUCG001.id.11294	Raw	-0.0048877104988894	0.0165674	-0.29502	0.776537
genus.FamilyXIIIUCG001.id.11294	Outlier-corrected						0.713
genus.Flavonifractor.id.2059	Raw	0.0371793599456433	0.0686762	0.541372	0.616994
genus.Flavonifractor.id.2059	Outlier-corrected	0.0760597396615632	0.00719294	10.5742	0.0600263	rs11811696,rs12030302,rs806808	0.001
genus.Fusicatenibacter.id.11305	Raw	0.0440085709015455	0.0179555	2.45098	0.0253625
genus.Fusicatenibacter.id.11305	Outlier-corrected						0.274
genus.Gordonibacter.id.821	Raw	-0.00413028901849982	0.00925639	-0.446209	0.664102
genus.Gordonibacter.id.821	Outlier-corrected						0.536
genus.Haemophilus.id.3698	Raw	0.0278567368683116	0.0142368	1.95667	0.0860999
genus.Haemophilus.id.3698	Outlier-corrected						0.459
genus.Holdemanella.id.11393	Raw	-0.0211742148302946	0.0143191	-1.47874	0.170004
genus.Holdemanella.id.11393	Outlier-corrected						0.278
genus.Holdemania.id.2157	Raw	-0.0109066818766075	0.012982	-0.84014	0.414948
genus.Holdemania.id.2157	Outlier-corrected						0.342
genus.Howardella.id.2000	Raw	-0.02023754693885	0.013245	-1.52794	0.160876
genus.Howardella.id.2000	Outlier-corrected						0.133
genus.Hungatella.id.11306	Raw	0.0188093570595717	0.0138505	1.35803	0.246006
genus.Hungatella.id.11306	Outlier-corrected						0.553
genus.Intestinibacter.id.11345	Raw	0.0118935020965015	0.0114467	1.03904	0.316401
genus.Intestinibacter.id.11345	Outlier-corrected						0.887
genus.Intestinimonas.id.2062	Raw	-0.0116246215347934	0.0122677	-0.947577	0.357438
genus.Intestinimonas.id.2062	Outlier-corrected						0.556
genus.Lachnoclostridium.id.11308	Raw	-0.0600026492090236	0.0265365	-2.26114	0.0431221
genus.Lachnoclostridium.id.11308	Outlier-corrected						0.075
genus.Lachnospira.id.2004	Raw	0.0266375276763284	0.0553372	0.481368	0.650583
genus.Lachnospira.id.2004	Outlier-corrected	-0.0298601491769773	0.0240176	-1.24326	0.281664	rs13157098	0.005
genus.LachnospiraceaeFCS020group.id.11314	Raw	0.00800477161651254	0.014704	0.544393	0.597034
genus.LachnospiraceaeFCS020group.id.11314	Outlier-corrected						0.639
genus.LachnospiraceaeNC2004group.id.11316	Raw	-0.00218785325325453	0.0165211	-0.132428	0.897916
genus.LachnospiraceaeNC2004group.id.11316	Outlier-corrected						0.246
genus.LachnospiraceaeND3007group.id.11317	dat<4SNP	dat<4SNP
genus.LachnospiraceaeND3007group.id.11317
genus.LachnospiraceaeNK4A136group.id.11319	Raw	0.0152956128017642	0.0184621	0.828489	0.421294
genus.LachnospiraceaeNK4A136group.id.11319	Outlier-corrected						0.162
genus.LachnospiraceaeUCG001.id.11321	Raw	0.00920201306979126	0.0149542	0.615348	0.549817
genus.LachnospiraceaeUCG001.id.11321	Outlier-corrected						0.415
genus.LachnospiraceaeUCG004.id.11324	Raw	-0.00734817060942542	0.0245161	-0.299729	0.769972
genus.LachnospiraceaeUCG004.id.11324	Outlier-corrected						0.051
genus.LachnospiraceaeUCG008.id.11328	Raw	0.00411129460653645	0.0123736	0.332263	0.746551
genus.LachnospiraceaeUCG008.id.11328	Outlier-corrected						0.548
genus.LachnospiraceaeUCG010.id.11330	Raw	0.0213387541175722	0.018998	1.12321	0.290416
genus.LachnospiraceaeUCG010.id.11330	Outlier-corrected						0.315
genus.Lactobacillus.id.1837	Raw	0.00890376088885012	0.0249392	0.357019	0.729305
genus.Lactobacillus.id.1837	Outlier-corrected	0.0026653256869091	0.0137443	0.193923	0.851744	rs1530559,rs921925	0.001
genus.Lactococcus.id.1851	Raw	-0.0332120339533416	0.0183515	-1.80977	0.107929
genus.Lactococcus.id.1851	Outlier-corrected	-0.0468670571093735	0.0121201	-3.86688	0.00615649	rs2293361	0.016
genus.Marvinbryantia.id.2005	Raw	0.0313077940788338	0.0304587	1.02788	0.330839
genus.Marvinbryantia.id.2005	Outlier-corrected	0.0506940253760435	0.0253864	1.9969	0.080904	rs72948274	0.002
genus.Methanobrevibacter.id.123	Raw	-0.0187756267679683	0.0188502	-0.996044	0.364959
genus.Methanobrevibacter.id.123	Outlier-corrected						0.092
genus.Odoribacter.id.952	Raw	-0.0393412372417086	0.0442698	-0.88867	0.408392
genus.Odoribacter.id.952	Outlier-corrected	-0.0324160538233492	0.0310928	-1.04256	0.356016	rs28417404,rs4793970	0.008
genus.Olsenella.id.822	Raw	0.00727055317202201	0.0109384	0.664683	0.521286
genus.Olsenella.id.822	Outlier-corrected						0.311
genus.Oscillibacter.id.2063	Raw	0.0182754428736196	0.0184563	0.990199	0.34015
genus.Oscillibacter.id.2063	Outlier-corrected	0.00161656325672055	0.00923705	0.175009	0.863991	rs9393920	0.009
genus.Oscillospira.id.2064	Raw	-0.0192647808440564	0.0155371	-1.23992	0.254955
genus.Oscillospira.id.2064	Outlier-corrected						0.682
genus.Oxalobacter.id.2978	Raw	-0.00717858415443315	0.0074202	-0.967439	0.35614
genus.Oxalobacter.id.2978	Outlier-corrected						0.899
genus.Parabacteroides.id.954	Raw	0.0289336195687968	0.0228711	1.26507	0.261598
genus.Parabacteroides.id.954	Outlier-corrected						0.572
genus.Paraprevotella.id.962	Raw	0.0269971373640092	0.0234561	1.15096	0.272165
genus.Paraprevotella.id.962	Outlier-corrected	0.00669646089412886	0.0135632	0.493724	0.631211	rs9900242	<0.001
genus.Parasutterella.id.2892	Raw	-0.019665227897615	0.0222759	-0.882801	0.39225
genus.Parasutterella.id.2892	Outlier-corrected	-0.00449719347859381	0.0170251	-0.26415	0.795805	rs2387977	0.001
genus.Peptococcus.id.2037	Raw	0.0128378504255426	0.0160208	0.801324	0.43991
genus.Peptococcus.id.2037	Outlier-corrected	-0.000574228718388537	0.00938513	-0.0611849	0.952418	rs2054133	0.041
genus.Phascolarctobacterium.id.2168	Raw	-0.00105638014780065	0.0148677	-0.0710521	0.94491
genus.Phascolarctobacterium.id.2168	Outlier-corrected						0.712
genus.Prevotella7.id.11182	Raw	0.0145631233012576	0.0148403	0.981319	0.34958
genus.Prevotella7.id.11182	Outlier-corrected	0.0239861555824222	0.0125944	1.90451	0.0892425	rs2240542	0.009
genus.Prevotella9.id.11183	Raw	0.0182423038278334	0.0158228	1.15291	0.268251
genus.Prevotella9.id.11183	Outlier-corrected						0.124
genus.RikenellaceaeRC9gutgroup.id.11191	Raw	-0.00408971834823408	0.00917319	-0.445834	0.665215
genus.RikenellaceaeRC9gutgroup.id.11191	Outlier-corrected						0.504
genus.Romboutsia.id.11347	Raw	-0.00589134634922335	0.0172802	-0.34093	0.739051
genus.Romboutsia.id.11347	Outlier-corrected						0.31
genus.Roseburia.id.2012	Raw	-0.0440607142222095	0.0276153	-1.59552	0.134609
genus.Roseburia.id.2012	Outlier-corrected					NA	0.013
genus.Ruminiclostridium5.id.11355	Raw	0.00978086746881975	0.0220984	0.442606	0.667471
genus.Ruminiclostridium5.id.11355	Outlier-corrected						0.449
genus.Ruminiclostridium6.id.11356	Raw	0.00918197581440891	0.0147575	0.622189	0.54316
genus.Ruminiclostridium6.id.11356	Outlier-corrected						0.35
genus.Ruminiclostridium9.id.11357	Raw	-0.0196650935862642	0.0180623	-1.08874	0.307978
genus.Ruminiclostridium9.id.11357	Outlier-corrected						0.792
genus.RuminococcaceaeNK4A214group.id.11358	Raw	-0.0110944432357702	0.0222176	-0.499355	0.626558
genus.RuminococcaceaeNK4A214group.id.11358	Outlier-corrected						0.109
genus.RuminococcaceaeUCG002.id.11360	Raw	-0.00218069491131296	0.0134567	-0.162053	0.872813
genus.RuminococcaceaeUCG002.id.11360	Outlier-corrected						0.49
genus.RuminococcaceaeUCG003.id.11361	Raw	0.000811432219790494	0.0235528	0.0344516	0.973134
genus.RuminococcaceaeUCG003.id.11361	Outlier-corrected						0.066
genus.RuminococcaceaeUCG004.id.11362	Raw	0.0144269356655662	0.0220091	0.655499	0.526939
genus.RuminococcaceaeUCG004.id.11362	Outlier-corrected						0.051
genus.RuminococcaceaeUCG005.id.11363	Raw	-0.0258429229677789	0.0274913	-0.940042	0.364336
genus.RuminococcaceaeUCG005.id.11363	Outlier-corrected	-0.0272665314237673	0.0207834	-1.31194	0.216259	rs10950694,rs7586445	<0.001
genus.RuminococcaceaeUCG009.id.11366	Raw	0.014137174052507	0.0186227	0.759138	0.463727
genus.RuminococcaceaeUCG009.id.11366	Outlier-corrected					NA	0.049
genus.RuminococcaceaeUCG010.id.11367	Raw	-0.00895159285106071	0.0301204	-0.297193	0.77827
genus.RuminococcaceaeUCG010.id.11367	Outlier-corrected						0.166
genus.RuminococcaceaeUCG011.id.11368	Raw	-0.00569902592085835	0.014214	-0.400944	0.700417
genus.RuminococcaceaeUCG011.id.11368	Outlier-corrected						0.145
genus.RuminococcaceaeUCG013.id.11370	Raw	-0.00686109136192082	0.0240887	-0.284826	0.781068
genus.RuminococcaceaeUCG013.id.11370	Outlier-corrected	-0.0290533324465589	0.0243136	-1.19494	0.259681	rs76973485	0.049
genus.RuminococcaceaeUCG014.id.11371	Raw	0.0121986411291968	0.0161249	0.756511	0.466791
genus.RuminococcaceaeUCG014.id.11371	Outlier-corrected						0.63
genus.Ruminococcus1.id.11373	Raw	-0.000110807431720939	0.0235357	-0.00470807	0.996346
genus.Ruminococcus1.id.11373	Outlier-corrected						0.2
genus.Ruminococcus2.id.11374	Raw	-0.0166285555908855	0.0141328	-1.17659	0.258976
genus.Ruminococcus2.id.11374	Outlier-corrected						0.701
genus.Sellimonas.id.14369	Raw	-0.0141451875891473	0.0198035	-0.714278	0.495365
genus.Sellimonas.id.14369	Outlier-corrected	0.000504407626701082	0.014413	0.0349967	0.973059	rs113379006	0.001
genus.Senegalimassilia.id.11160	Raw	-0.0498259176682258	0.0136847	-3.641	0.0219453
genus.Senegalimassilia.id.11160	Outlier-corrected						0.766
genus.Slackia.id.825	Raw	-0.00189676837526109	0.019319	-0.0981815	0.925603
genus.Slackia.id.825	Outlier-corrected						0.337
genus.Streptococcus.id.1853	Raw	-0.00790350650081393	0.0277623	-0.284685	0.780053
genus.Streptococcus.id.1853	Outlier-corrected	0.00405015182566395	0.0262054	0.154554	0.879547	rs9903102	0.001
genus.Subdoligranulum.id.2070	Raw	0.0259286159694867	0.0316407	0.81947	0.431616
genus.Subdoligranulum.id.2070	Outlier-corrected	0.00610263522893776	0.0244417	0.249681	0.80844	rs10497836	0.009
genus.Sutterella.id.2896	Raw	-0.0193354058088814	0.0268943	-0.718942	0.487169
genus.Sutterella.id.2896	Outlier-corrected	-0.0528416685906926	0.0169781	-3.11234	0.0124718	rs11591622,rs7638039	0.005
genus.Terrisporobacter.id.11348	Raw	-0.0182878000999058	0.0105893	-1.72701	0.159239
genus.Terrisporobacter.id.11348	Outlier-corrected						0.876
genus.Turicibacter.id.2162	Raw	0.0159134308684397	0.0170692	0.932291	0.375519
genus.Turicibacter.id.2162	Outlier-corrected						0.327
genus.Tyzzerella3.id.11335	Raw	-0.0221266902042428	0.0150061	-1.47452	0.166089
genus.Tyzzerella3.id.11335	Outlier-corrected					NA	0.017
genus.Veillonella.id.2198	Raw	0.0311514803185876	0.0205993	1.51226	0.174227
genus.Veillonella.id.2198	Outlier-corrected						0.264
genus.Victivallis.id.2256	Raw	0.00342636334398418	0.00924362	0.370673	0.719455
genus.Victivallis.id.2256	Outlier-corrected						0.536
order.Actinomycetales.id.420	Raw	-0.0249632647405017	0.0217688	-1.14675	0.315419
order.Actinomycetales.id.420	Outlier-corrected						0.291
order.Bacillales.id.1674	Raw	0.0180355853209151	0.013836	1.30353	0.228654
order.Bacillales.id.1674	Outlier-corrected						0.087
order.Bacteroidales.id.913	Raw	-0.0126065903076233	0.0201483	-0.625688	0.542348
order.Bacteroidales.id.913	Outlier-corrected						0.222
order.Bifidobacteriales.id.432	Raw	0.01809230241551	0.035919	0.503697	0.624409
order.Bifidobacteriales.id.432	Outlier-corrected	-0.019711202146779	0.0207656	-0.949223	0.367298	rs182549,rs4957061	<0.001
order.Burkholderiales.id.2874	Raw	0.0744208161688392	0.0400446	1.85845	0.0927508
order.Burkholderiales.id.2874	Outlier-corrected	0.0376465779570514	0.0235035	1.60174	0.143676	rs62191117	<0.001
order.Clostridiales.id.1863	Raw	0.0349192985712009	0.0240461	1.45218	0.172092
order.Clostridiales.id.1863	Outlier-corrected						0.172
order.Coriobacteriales.id.810	Raw	-0.00694020087207951	0.0268207	-0.258763	0.79987
order.Coriobacteriales.id.810	Outlier-corrected					NA	0.018
order.Desulfovibrionales.id.3156	Raw	0.0357904323586098	0.0215216	1.663	0.124511
order.Desulfovibrionales.id.3156	Outlier-corrected						0.112
order.Enterobacteriales.id.3468	Raw	0.0296222302775673	0.0330114	0.897334	0.404107
order.Enterobacteriales.id.3468	Outlier-corrected						0.1
order.Erysipelotrichales.id.2148	Raw	0.04025650736655	0.0244929	1.6436	0.126184
order.Erysipelotrichales.id.2148	Outlier-corrected						0.112
order.Gastranaerophilales.id.1591	Raw	-0.00874788338101344	0.0142998	-0.611749	0.557685
order.Gastranaerophilales.id.1591	Outlier-corrected						0.298
order.Lactobacillales.id.1800	Raw	-0.0178147214922058	0.0230665	-0.772319	0.452767
order.Lactobacillales.id.1800	Outlier-corrected					NA	0.024
order.Methanobacteriales.id.120	Raw	0.00412330932814968	0.0123815	0.333023	0.746744
order.Methanobacteriales.id.120	Outlier-corrected						0.142
order.MollicutesRF9.id.11579	Raw	-0.0145272521037038	0.0182781	-0.794789	0.442172
order.MollicutesRF9.id.11579	Outlier-corrected						0.134
order.NB1n.id.3953	Raw	0.00816119239954385	0.0136355	0.598527	0.560616
order.NB1n.id.3953	Outlier-corrected						0.059
order.Pasteurellales.id.3688	Raw	0.0237162655784342	0.0126896	1.86895	0.0843231
order.Pasteurellales.id.3688	Outlier-corrected						0.355
order.Rhodospirillales.id.2667	Raw	0.0141709620402516	0.0144276	0.982215	0.343921
order.Rhodospirillales.id.2667	Outlier-corrected						0.326
order.Selenomonadales.id.2165	Raw	-0.071088570943902	0.0254441	-2.79392	0.0174638
order.Selenomonadales.id.2165	Outlier-corrected						0.1
order.Verrucomicrobiales.id.4030	Raw	0.0255337777560751	0.0211295	1.20844	0.254676
order.Verrucomicrobiales.id.4030	Outlier-corrected						0.09
order.Victivallales.id.2254	Raw	0.0036945872745474	0.0153546	0.240617	0.816747
order.Victivallales.id.2254	Outlier-corrected						0.19
phylum.Actinobacteria.id.400	Raw	0.0308290994478154	0.0309945	0.994665	0.336781
phylum.Actinobacteria.id.400	Outlier-corrected	0.011097921045024	0.0242273	0.458074	0.655083	rs6743026,rs7570971	<0.001
phylum.Bacteroidetes.id.905	Raw	-0.000207136523618218	0.0170433	-0.0121535	0.990521
phylum.Bacteroidetes.id.905	Outlier-corrected						0.628
phylum.Cyanobacteria.id.1500	Raw	0.01698605245224	0.015002	1.13225	0.294817
phylum.Cyanobacteria.id.1500	Outlier-corrected						0.467
phylum.Euryarchaeota.id.55	Raw	-0.0144912213790465	0.00954832	-1.51767	0.157299
phylum.Euryarchaeota.id.55	Outlier-corrected						0.478
phylum.Firmicutes.id.1672	Raw	-0.0095329837746998	0.0239629	-0.397823	0.696365
phylum.Firmicutes.id.1672	Outlier-corrected					NA	0.009
phylum.Lentisphaerae.id.2238	Raw	0.00293546296904089	0.0136981	0.214298	0.835676
phylum.Lentisphaerae.id.2238	Outlier-corrected						0.268
phylum.Proteobacteria.id.2375	Raw	0.0526471430884006	0.0405482	1.29838	0.220716
phylum.Proteobacteria.id.2375	Outlier-corrected	0.0538145723816749	0.026305	2.04579	0.0710963	rs11715072,rs3890996	<0.001
phylum.Tenericutes.id.3919	Raw	0.014855564760554	0.0217662	0.682507	0.509036
phylum.Tenericutes.id.3919	Outlier-corrected					NA	0.04
phylum.Verrucomicrobia.id.3982	Raw	-0.0077475223242913	0.0219003	-0.353764	0.730203
phylum.Verrucomicrobia.id.3982	Outlier-corrected					NA	0.048

## Sheet: pleiotropy
id.exposure	id.outcome	outcome	exposure	egger_intercept	se	pval
0aMbT3	ukb-b-13405	Forced expiratory volume in 1-second (FEV1), predicted percentage || id:ukb-b-13405	genus.Eggerthella.id.819	-0.0168035	0.00612479	0.0227166
0heWA4	ukb-b-13405	Forced expiratory volume in 1-second (FEV1), predicted percentage || id:ukb-b-13405	genus.Lactococcus.id.1851	-0.0181998	0.00932808	0.0920209
0lsDJy	ukb-b-13405	Forced expiratory volume in 1-second (FEV1), predicted percentage || id:ukb-b-13405	genus.DefluviitaleaceaeUCG011.id.11287	0.00440019	0.00582414	0.474593
0ngO8p	ukb-b-13405	Forced expiratory volume in 1-second (FEV1), predicted percentage || id:ukb-b-13405	genus.Flavonifractor.id.2059	0.0144204	0.0251269	0.606237
0rTnk2	ukb-b-13405	Forced expiratory volume in 1-second (FEV1), predicted percentage || id:ukb-b-13405	genus.Lachnospira.id.2004	-0.0247301	0.0182889	0.24771
0rWmph	ukb-b-13405	Forced expiratory volume in 1-second (FEV1), predicted percentage || id:ukb-b-13405	phylum.Firmicutes.id.1672	-0.00222128	0.00450554	0.629648
0Vfsi1	ukb-b-13405	Forced expiratory volume in 1-second (FEV1), predicted percentage || id:ukb-b-13405	genus.Hungatella.id.11306	0.00823437	0.0126498	0.561493
1rpkuI	ukb-b-13405	Forced expiratory volume in 1-second (FEV1), predicted percentage || id:ukb-b-13405	genus.FamilyXIIIUCG001.id.11294	-0.00272663	0.00476454	0.58792
1uqUdL	ukb-b-13405	Forced expiratory volume in 1-second (FEV1), predicted percentage || id:ukb-b-13405	genus.Escherichia.Shigella.id.3504	0.00239638	0.00606724	0.703187
1zf0TZ	ukb-b-13405	Forced expiratory volume in 1-second (FEV1), predicted percentage || id:ukb-b-13405	family.Streptococcaceae.id.1850	0.00614622	0.00948245	0.529084
20HL0T	ukb-b-13405	Forced expiratory volume in 1-second (FEV1), predicted percentage || id:ukb-b-13405	genus.Holdemanella.id.11393	0.00804357	0.00404446	0.0779489
2GJP3o	ukb-b-13405	Forced expiratory volume in 1-second (FEV1), predicted percentage || id:ukb-b-13405	genus.Ruminococcus2.id.11374	-0.00646514	0.00327547	0.0700437
2neTKK	ukb-b-13405	Forced expiratory volume in 1-second (FEV1), predicted percentage || id:ukb-b-13405	phylum.Euryarchaeota.id.55	-0.00238631	0.00608639	0.70323
2vslhf	ukb-b-13405	Forced expiratory volume in 1-second (FEV1), predicted percentage || id:ukb-b-13405	genus.Coprococcus2.id.11302	0.0191193	0.0115225	0.148125
31r1VV	ukb-b-13405	Forced expiratory volume in 1-second (FEV1), predicted percentage || id:ukb-b-13405	family.Christensenellaceae.id.1866	-0.00251505	0.0033702	0.47455
37ZEpI	ukb-b-13405	Forced expiratory volume in 1-second (FEV1), predicted percentage || id:ukb-b-13405	genus..Eubacteriumrectalegroup.id.14374	0.00612554	0.00543794	0.303004
3cOJ1f	ukb-b-13405	Forced expiratory volume in 1-second (FEV1), predicted percentage || id:ukb-b-13405	class.Actinobacteria.id.419	-0.00688849	0.00641544	0.302468
3Oo7Td	ukb-b-13405	Forced expiratory volume in 1-second (FEV1), predicted percentage || id:ukb-b-13405	class.Methanobacteria.id.119	-0.0116756	0.00791775	0.178548
3tgfXE	ukb-b-13405	Forced expiratory volume in 1-second (FEV1), predicted percentage || id:ukb-b-13405	genus.Subdoligranulum.id.2070	0.00261052	0.0059913	0.673305
4zBtt2	ukb-b-13405	Forced expiratory volume in 1-second (FEV1), predicted percentage || id:ukb-b-13405	genus.Bilophila.id.3170	0.00495948	0.00739116	0.516061
5IXuob	ukb-b-13405	Forced expiratory volume in 1-second (FEV1), predicted percentage || id:ukb-b-13405	genus.RuminococcaceaeUCG014.id.11371	0.00301705	0.00391733	0.460931
5qEcKL	ukb-b-13405	Forced expiratory volume in 1-second (FEV1), predicted percentage || id:ukb-b-13405	genus.Streptococcus.id.1853	0.0106589	0.00748248	0.177861
5TN0Z7	ukb-b-13405	Forced expiratory volume in 1-second (FEV1), predicted percentage || id:ukb-b-13405	genus.Oscillibacter.id.2063	0.00732384	0.00601792	0.246996
5XtLwc	ukb-b-13405	Forced expiratory volume in 1-second (FEV1), predicted percentage || id:ukb-b-13405	genus.Catenibacterium.id.2153	-0.0212742	0.0250791	0.458601
6gX3qe	ukb-b-13405	Forced expiratory volume in 1-second (FEV1), predicted percentage || id:ukb-b-13405	phylum.Tenericutes.id.3919	-0.00591346	0.00624528	0.366024
6jMcBB	ukb-b-13405	Forced expiratory volume in 1-second (FEV1), predicted percentage || id:ukb-b-13405	family.Desulfovibrionaceae.id.3169	-0.00532356	0.0045039	0.271149
6mIWxZ	ukb-b-13405	Forced expiratory volume in 1-second (FEV1), predicted percentage || id:ukb-b-13405	genus.Coprobacter.id.949	-0.0103179	0.00520702	0.0788641
77YJKV	ukb-b-13405	Forced expiratory volume in 1-second (FEV1), predicted percentage || id:ukb-b-13405	genus..Eubacteriumruminantiumgroup.id.11340	0.00452444	0.00457531	0.337441
7aTYpg	ukb-b-13405	Forced expiratory volume in 1-second (FEV1), predicted percentage || id:ukb-b-13405	genus.Collinsella.id.815	0.0112099	0.00563607	0.087026
7dqlOH	ukb-b-13405	Forced expiratory volume in 1-second (FEV1), predicted percentage || id:ukb-b-13405	genus..Clostridiuminnocuumgroup.id.14397	-0.00168579	0.00752891	0.829223
7ioeKt	ukb-b-13405	Forced expiratory volume in 1-second (FEV1), predicted percentage || id:ukb-b-13405	phylum.Proteobacteria.id.2375	-0.00916256	0.00774412	0.264109
80h8vf	ukb-b-13405	Forced expiratory volume in 1-second (FEV1), predicted percentage || id:ukb-b-13405	genus.Anaerostipes.id.1991	0.00132355	0.00583677	0.824769
8jKldu	ukb-b-13405	Forced expiratory volume in 1-second (FEV1), predicted percentage || id:ukb-b-13405	genus.Coprococcus3.id.11303	-0.0150394	0.00544187	0.027949
8NULRM	ukb-b-13405	Forced expiratory volume in 1-second (FEV1), predicted percentage || id:ukb-b-13405	genus.Paraprevotella.id.962	0.00524468	0.00851593	0.550513
9i4tiU	ukb-b-13405	Forced expiratory volume in 1-second (FEV1), predicted percentage || id:ukb-b-13405	order.Gastranaerophilales.id.1591	-0.0081753	0.00425781	0.09632
9s731W	ukb-b-13405	Forced expiratory volume in 1-second (FEV1), predicted percentage || id:ukb-b-13405	genus.RuminococcaceaeUCG009.id.11366	-0.00102386	0.00808925	0.901789
acLMuF	ukb-b-13405	Forced expiratory volume in 1-second (FEV1), predicted percentage || id:ukb-b-13405	genus.Parasutterella.id.2892	0.00340546	0.00540904	0.539873
AdsBD9	ukb-b-13405	Forced expiratory volume in 1-second (FEV1), predicted percentage || id:ukb-b-13405	genus.Turicibacter.id.2162	0.00920637	0.00725651	0.240215
aGfu8V	ukb-b-13405	Forced expiratory volume in 1-second (FEV1), predicted percentage || id:ukb-b-13405	order.Bifidobacteriales.id.432	-0.020745	0.0061053	0.00679538
AK0l7A	ukb-b-13405	Forced expiratory volume in 1-second (FEV1), predicted percentage || id:ukb-b-13405	genus.LachnospiraceaeUCG010.id.11330	-0.00303531	0.0042171	0.49216
aKuChq	ukb-b-13405	Forced expiratory volume in 1-second (FEV1), predicted percentage || id:ukb-b-13405	genus.Faecalibacterium.id.2057	-0.00335359	0.00454119	0.481322
aKXyAu	ukb-b-13405	Forced expiratory volume in 1-second (FEV1), predicted percentage || id:ukb-b-13405	genus.Blautia.id.1992	-0.000109651	0.00306188	0.972074
AN8qjo	ukb-b-13405	Forced expiratory volume in 1-second (FEV1), predicted percentage || id:ukb-b-13405	genus.Clostridiumsensustricto1.id.1873	-0.00541315	0.00471775	0.303137
anDrA2	ukb-b-13405	Forced expiratory volume in 1-second (FEV1), predicted percentage || id:ukb-b-13405	genus..Eubacteriumventriosumgroup.id.11341	0.00180763	0.0057852	0.759649
ASQ2fp	ukb-b-13405	Forced expiratory volume in 1-second (FEV1), predicted percentage || id:ukb-b-13405	genus.RuminococcaceaeNK4A214group.id.11358	-0.00216028	0.00569178	0.71151
aToCrK	ukb-b-13405	Forced expiratory volume in 1-second (FEV1), predicted percentage || id:ukb-b-13405	genus.Anaerotruncus.id.2054	0.00476831	0.00579468	0.428056
axDRMS	ukb-b-13405	Forced expiratory volume in 1-second (FEV1), predicted percentage || id:ukb-b-13405	family.Prevotellaceae.id.960	0.000684773	0.00477936	0.888113
AXpdwL	ukb-b-13405	Forced expiratory volume in 1-second (FEV1), predicted percentage || id:ukb-b-13405	family.Verrucomicrobiaceae.id.4036	0.00151779	0.00610963	0.809381
B5jn0Y	ukb-b-13405	Forced expiratory volume in 1-second (FEV1), predicted percentage || id:ukb-b-13405	genus.Roseburia.id.2012	-0.0069823	0.00567742	0.242325
BiKMtW	ukb-b-13405	Forced expiratory volume in 1-second (FEV1), predicted percentage || id:ukb-b-13405	genus.Sutterella.id.2896	0.00341497	0.00870415	0.70304
BLC7wV	ukb-b-13405	Forced expiratory volume in 1-second (FEV1), predicted percentage || id:ukb-b-13405	genus.RuminococcaceaeUCG013.id.11370	-0.00675066	0.00456201	0.169738
BLSFBU	ukb-b-13405	Forced expiratory volume in 1-second (FEV1), predicted percentage || id:ukb-b-13405	family.Rikenellaceae.id.967	0.00392794	0.00572758	0.502089
BPW89n	ukb-b-13405	Forced expiratory volume in 1-second (FEV1), predicted percentage || id:ukb-b-13405	order.Verrucomicrobiales.id.4030	0.00152502	0.00611104	0.808537
Bt0kEx	ukb-b-13405	Forced expiratory volume in 1-second (FEV1), predicted percentage || id:ukb-b-13405	genus.LachnospiraceaeNK4A136group.id.11319	0.000732328	0.00284329	0.800776
Bt1upE	ukb-b-13405	Forced expiratory volume in 1-second (FEV1), predicted percentage || id:ukb-b-13405	family.Rhodospirillaceae.id.2717	-0.00663709	0.00816875	0.431134
C1xV1V	ukb-b-13405	Forced expiratory volume in 1-second (FEV1), predicted percentage || id:ukb-b-13405	order.Victivallales.id.2254	0.00960865	0.00741755	0.242789
c62fwk	ukb-b-13405	Forced expiratory volume in 1-second (FEV1), predicted percentage || id:ukb-b-13405	genus.Sellimonas.id.14369	0.0213245	0.015032	0.198966
cqFLTQ	ukb-b-13405	Forced expiratory volume in 1-second (FEV1), predicted percentage || id:ukb-b-13405	genus.Coprococcus1.id.11301	-0.0038662	0.00334391	0.274479
CUtsMo	ukb-b-13405	Forced expiratory volume in 1-second (FEV1), predicted percentage || id:ukb-b-13405	family.ClostridialesvadinBB60group.id.11286	0.00295271	0.00407728	0.481782
CYNr8c	ukb-b-13405	Forced expiratory volume in 1-second (FEV1), predicted percentage || id:ukb-b-13405	order.Actinomycetales.id.420	-0.00832962	0.00509938	0.200881
d9u3Wa	ukb-b-13405	Forced expiratory volume in 1-second (FEV1), predicted percentage || id:ukb-b-13405	family.Lactobacillaceae.id.1836	0.00729538	0.00888574	0.438697
dP6VTT	ukb-b-13405	Forced expiratory volume in 1-second (FEV1), predicted percentage || id:ukb-b-13405	class.Alphaproteobacteria.id.2379	0.015657	0.0121264	0.25312
dSCeM7	ukb-b-13405	Forced expiratory volume in 1-second (FEV1), predicted percentage || id:ukb-b-13405	order.Enterobacteriales.id.3468	0.0272273	0.010541	0.049253
DwGyne	ukb-b-13405	Forced expiratory volume in 1-second (FEV1), predicted percentage || id:ukb-b-13405	family.BacteroidalesS24.7group.id.11173	0.0104692	0.00674015	0.164306
E1ZDX3	ukb-b-13405	Forced expiratory volume in 1-second (FEV1), predicted percentage || id:ukb-b-13405	genus.Oxalobacter.id.2978	0.00384152	0.00727843	0.610405
e5mJnF	ukb-b-13405	Forced expiratory volume in 1-second (FEV1), predicted percentage || id:ukb-b-13405	genus.Dorea.id.1997	-0.00253248	0.00540801	0.652076
ebP4zV	ukb-b-13405	Forced expiratory volume in 1-second (FEV1), predicted percentage || id:ukb-b-13405	genus.Ruminococcus1.id.11373	-0.00196915	0.00503847	0.70613
FcqSNY	ukb-b-13405	Forced expiratory volume in 1-second (FEV1), predicted percentage || id:ukb-b-13405	family.Clostridiaceae1.id.1869	-0.00751647	0.00412004	0.105544
fE3r8h	ukb-b-13405	Forced expiratory volume in 1-second (FEV1), predicted percentage || id:ukb-b-13405	phylum.Verrucomicrobia.id.3982	0.000778605	0.00552333	0.890696
FFi1Rd	ukb-b-13405	Forced expiratory volume in 1-second (FEV1), predicted percentage || id:ukb-b-13405	family.Actinomycetaceae.id.421	-0.00830272	0.00510022	0.202025
FlVBaS	ukb-b-13405	Forced expiratory volume in 1-second (FEV1), predicted percentage || id:ukb-b-13405	order.Erysipelotrichales.id.2148	0.00556036	0.00653309	0.412854
Fr2Ff4	ukb-b-13405	Forced expiratory volume in 1-second (FEV1), predicted percentage || id:ukb-b-13405	class.Clostridia.id.1859	0.00542023	0.00812917	0.52001
FRQYhm	ukb-b-13405	Forced expiratory volume in 1-second (FEV1), predicted percentage || id:ukb-b-13405	class.Gammaproteobacteria.id.3303	0.00273395	0.00603357	0.669446
FT7OrH	ukb-b-13405	Forced expiratory volume in 1-second (FEV1), predicted percentage || id:ukb-b-13405	genus.Actinomyces.id.423	-0.00958305	0.00477061	0.100805
FXBXNG	ukb-b-13405	Forced expiratory volume in 1-second (FEV1), predicted percentage || id:ukb-b-13405	family.FamilyXI.id.1936	0.00280092	0.00926314	0.772576
gkAVOW	ukb-b-13405	Forced expiratory volume in 1-second (FEV1), predicted percentage || id:ukb-b-13405	phylum.Lentisphaerae.id.2238	0.0102909	0.00690914	0.179976
GNp2YQ	ukb-b-13405	Forced expiratory volume in 1-second (FEV1), predicted percentage || id:ukb-b-13405	genus..Ruminococcusgauvreauiigroup.id.11342	-0.00209163	0.00909931	0.822829
hUph1f	ukb-b-13405	Forced expiratory volume in 1-second (FEV1), predicted percentage || id:ukb-b-13405	genus.RikenellaceaeRC9gutgroup.id.11191	0.00229444	0.00832568	0.789089
I2CEyx	ukb-b-13405	Forced expiratory volume in 1-second (FEV1), predicted percentage || id:ukb-b-13405	genus.Tyzzerella3.id.11335	0.0163343	0.0115477	0.184892
I5XXsr	ukb-b-13405	Forced expiratory volume in 1-second (FEV1), predicted percentage || id:ukb-b-13405	genus.Prevotella9.id.11183	0.0059632	0.0044496	0.203145
iAhkfC	ukb-b-13405	Forced expiratory volume in 1-second (FEV1), predicted percentage || id:ukb-b-13405	genus.Erysipelatoclostridium.id.11381	0.0029725	0.00417021	0.488571
IgBtIU	ukb-b-13405	Forced expiratory volume in 1-second (FEV1), predicted percentage || id:ukb-b-13405	class.Bacilli.id.1673	0.000325948	0.00364638	0.929882
II0qrp	ukb-b-13405	Forced expiratory volume in 1-second (FEV1), predicted percentage || id:ukb-b-13405	phylum.Actinobacteria.id.400	-0.00420514	0.0077341	0.59584
iMGTCD	ukb-b-13405	Forced expiratory volume in 1-second (FEV1), predicted percentage || id:ukb-b-13405	genus.Ruminiclostridium5.id.11355	-0.000303881	0.00598777	0.960633
iwPbIH	ukb-b-13405	Forced expiratory volume in 1-second (FEV1), predicted percentage || id:ukb-b-13405	genus.Ruminiclostridium6.id.11356	-0.000572426	0.00345261	0.870689
j0mByI	ukb-b-13405	Forced expiratory volume in 1-second (FEV1), predicted percentage || id:ukb-b-13405	order.NB1n.id.3953	0.000435905	0.00669528	0.949257
j4g0ZV	ukb-b-13405	Forced expiratory volume in 1-second (FEV1), predicted percentage || id:ukb-b-13405	genus.CandidatusSoleaferrea.id.11350	0.00957806	0.0186915	0.622195
j87dXS	ukb-b-13405	Forced expiratory volume in 1-second (FEV1), predicted percentage || id:ukb-b-13405	genus.Eisenbergiella.id.11304	-0.0123949	0.0122809	0.3392
jfZByg	ukb-b-13405	Forced expiratory volume in 1-second (FEV1), predicted percentage || id:ukb-b-13405	order.Lactobacillales.id.1800	-0.0015659	0.00461728	0.73992
JHChB7	ukb-b-13405	Forced expiratory volume in 1-second (FEV1), predicted percentage || id:ukb-b-13405	genus.Adlercreutzia.id.812	0.00407545	0.00905621	0.6685
jHia6Z	ukb-b-13405	Forced expiratory volume in 1-second (FEV1), predicted percentage || id:ukb-b-13405	order.Pasteurellales.id.3688	-0.00517873	0.0031835	0.129747
jJC3Fm	ukb-b-13405	Forced expiratory volume in 1-second (FEV1), predicted percentage || id:ukb-b-13405	genus.Enterorhabdus.id.820	0.00445578	0.00645934	0.521011
jUcEpg	ukb-b-13405	Forced expiratory volume in 1-second (FEV1), predicted percentage || id:ukb-b-13405	genus.Butyricimonas.id.945	-0.0103321	0.00449097	0.0419841
kjA5PB	ukb-b-13405	Forced expiratory volume in 1-second (FEV1), predicted percentage || id:ukb-b-13405	genus.RuminococcaceaeUCG010.id.11367	0.00985609	0.00545822	0.145266
kodRd1	ukb-b-13405	Forced expiratory volume in 1-second (FEV1), predicted percentage || id:ukb-b-13405	family.Defluviitaleaceae.id.1924	0.00309096	0.00484162	0.539107
LCZ8yH	ukb-b-13405	Forced expiratory volume in 1-second (FEV1), predicted percentage || id:ukb-b-13405	genus.Prevotella7.id.11182	-0.00210547	0.0129773	0.874699
lJcL8y	ukb-b-13405	Forced expiratory volume in 1-second (FEV1), predicted percentage || id:ukb-b-13405	genus.RuminococcaceaeUCG003.id.11361	-0.000387513	0.00601602	0.94991
LKYg6S	ukb-b-13405	Forced expiratory volume in 1-second (FEV1), predicted percentage || id:ukb-b-13405	genus.Terrisporobacter.id.11348	0.000942625	0.00536582	0.87174
LRKdIa	ukb-b-13405	Forced expiratory volume in 1-second (FEV1), predicted percentage || id:ukb-b-13405	family.Bifidobacteriaceae.id.433	-0.020745	0.0061053	0.00679538
m0ByAU	ukb-b-13405	Forced expiratory volume in 1-second (FEV1), predicted percentage || id:ukb-b-13405	order.Desulfovibrionales.id.3156	-0.0063077	0.00381006	0.128815
m9LXEq	ukb-b-13405	Forced expiratory volume in 1-second (FEV1), predicted percentage || id:ukb-b-13405	family.Enterobacteriaceae.id.3469	0.0272273	0.010541	0.049253
MBOR7Y	ukb-b-13405	Forced expiratory volume in 1-second (FEV1), predicted percentage || id:ukb-b-13405	family.Coriobacteriaceae.id.811	-0.0016715	0.00787412	0.835453
MpL626	ukb-b-13405	Forced expiratory volume in 1-second (FEV1), predicted percentage || id:ukb-b-13405	genus.Lachnoclostridium.id.11308	-0.0119467	0.00535461	0.0474353
Msb4zz	ukb-b-13405	Forced expiratory volume in 1-second (FEV1), predicted percentage || id:ukb-b-13405	class.Melainabacteria.id.1589	-0.00298128	0.00395262	0.472312
MXS84H	ukb-b-13405	Forced expiratory volume in 1-second (FEV1), predicted percentage || id:ukb-b-13405	class.Negativicutes.id.2164	0.00238368	0.00534104	0.664893
mz9jd0	ukb-b-13405	Forced expiratory volume in 1-second (FEV1), predicted percentage || id:ukb-b-13405	genus.Barnesiella.id.944	0.00734763	0.00724554	0.330551
n3j0op	ukb-b-13405	Forced expiratory volume in 1-second (FEV1), predicted percentage || id:ukb-b-13405	class.Deltaproteobacteria.id.3087	-0.00419175	0.00419866	0.339563
nFlAu5	ukb-b-13405	Forced expiratory volume in 1-second (FEV1), predicted percentage || id:ukb-b-13405	family.Lachnospiraceae.id.1987	0.000909044	0.00266123	0.737399
nIesEv	ukb-b-13405	Forced expiratory volume in 1-second (FEV1), predicted percentage || id:ukb-b-13405	genus.Peptococcus.id.2037	0.00960904	0.00796957	0.255681
NKNDGp	ukb-b-13405	Forced expiratory volume in 1-second (FEV1), predicted percentage || id:ukb-b-13405	order.Methanobacteriales.id.120	-0.0116756	0.00791775	0.178548
nnD7ru	ukb-b-13405	Forced expiratory volume in 1-second (FEV1), predicted percentage || id:ukb-b-13405	genus..Eubacteriumoxidoreducensgroup.id.11339	0.00536654	0.00610394	0.444028
NqdTjG	ukb-b-13405	Forced expiratory volume in 1-second (FEV1), predicted percentage || id:ukb-b-13405	genus.FamilyXIIIAD3011group.id.11293	0.0079694	0.0120504	0.522008
nQHoYD	ukb-b-13405	Forced expiratory volume in 1-second (FEV1), predicted percentage || id:ukb-b-13405	class.Lentisphaeria.id.2250	0.00960865	0.00741755	0.242789
nRNBx9	ukb-b-13405	Forced expiratory volume in 1-second (FEV1), predicted percentage || id:ukb-b-13405	class.Mollicutes.id.3920	-0.00591346	0.00624528	0.366024
O0n2Pz	ukb-b-13405	Forced expiratory volume in 1-second (FEV1), predicted percentage || id:ukb-b-13405	family.Bacteroidaceae.id.917	-0.00221144	0.00789672	0.787537
obtxsV	ukb-b-13405	Forced expiratory volume in 1-second (FEV1), predicted percentage || id:ukb-b-13405	family.Veillonellaceae.id.2172	0.00225299	0.00244326	0.369366
oChqj7	ukb-b-13405	Forced expiratory volume in 1-second (FEV1), predicted percentage || id:ukb-b-13405	phylum.Bacteroidetes.id.905	-0.00362741	0.00299165	0.253184
oGD8An	ukb-b-13405	Forced expiratory volume in 1-second (FEV1), predicted percentage || id:ukb-b-13405	order.Coriobacteriales.id.810	-0.0016715	0.00787412	0.835453
OhSZ6N	ukb-b-13405	Forced expiratory volume in 1-second (FEV1), predicted percentage || id:ukb-b-13405	genus.RuminococcaceaeUCG002.id.11360	0.000605709	0.00278332	0.829929
olDlSu	ukb-b-13405	Forced expiratory volume in 1-second (FEV1), predicted percentage || id:ukb-b-13405	genus..Eubacteriumnodatumgroup.id.11297	-0.00290292	0.00624968	0.653328
OtCSo3	ukb-b-13405	Forced expiratory volume in 1-second (FEV1), predicted percentage || id:ukb-b-13405	genus.Alloprevotella.id.961	-0.0107684	0.0159352	0.536247
oU56W6	ukb-b-13405	Forced expiratory volume in 1-second (FEV1), predicted percentage || id:ukb-b-13405	family.Peptostreptococcaceae.id.2042	0.000593552	0.00264881	0.826463
Oxkiqb	ukb-b-13405	Forced expiratory volume in 1-second (FEV1), predicted percentage || id:ukb-b-13405	order.Clostridiales.id.1863	0.00663041	0.00766079	0.405246
P9709V	ukb-b-13405	Forced expiratory volume in 1-second (FEV1), predicted percentage || id:ukb-b-13405	genus..Eubacteriumhalliigroup.id.11338	-0.00164463	0.00260816	0.538477
PcT6eJ	ukb-b-13405	Forced expiratory volume in 1-second (FEV1), predicted percentage || id:ukb-b-13405	phylum.Cyanobacteria.id.1500	-0.00665482	0.00618862	0.323555
pCXx5P	ukb-b-13405	Forced expiratory volume in 1-second (FEV1), predicted percentage || id:ukb-b-13405	genus.Phascolarctobacterium.id.2168	-0.00228215	0.00706851	0.755077
PGlGHi	ukb-b-13405	Forced expiratory volume in 1-second (FEV1), predicted percentage || id:ukb-b-13405	genus.LachnospiraceaeUCG008.id.11328	-0.0010713	0.00676216	0.877619
pXAgfu	ukb-b-13405	Forced expiratory volume in 1-second (FEV1), predicted percentage || id:ukb-b-13405	family.Acidaminococcaceae.id.2166	-0.00297472	0.0074976	0.707915
q1bO5E	ukb-b-13405	Forced expiratory volume in 1-second (FEV1), predicted percentage || id:ukb-b-13405	genus.Lactobacillus.id.1837	0.00456332	0.00814708	0.590735
Q3dvBY	ukb-b-13405	Forced expiratory volume in 1-second (FEV1), predicted percentage || id:ukb-b-13405	genus.Methanobrevibacter.id.123	-0.0127539	0.00948099	0.249761
Q46NVk	ukb-b-13405	Forced expiratory volume in 1-second (FEV1), predicted percentage || id:ukb-b-13405	genus.Intestinibacter.id.11345	0.00138712	0.00393867	0.730347
qE3Gq8	ukb-b-13405	Forced expiratory volume in 1-second (FEV1), predicted percentage || id:ukb-b-13405	genus..Ruminococcustorquesgroup.id.14377	0.00205649	0.00379507	0.60471
qENAoR	ukb-b-13405	Forced expiratory volume in 1-second (FEV1), predicted percentage || id:ukb-b-13405	genus.Victivallis.id.2256	-0.00388284	0.00936537	0.689332
QGrGNV	ukb-b-13405	Forced expiratory volume in 1-second (FEV1), predicted percentage || id:ukb-b-13405	genus.Haemophilus.id.3698	-0.00715371	0.00387962	0.107724
qiWbrh	ukb-b-13405	Forced expiratory volume in 1-second (FEV1), predicted percentage || id:ukb-b-13405	order.Selenomonadales.id.2165	0.00238368	0.00534104	0.664893
QjakFr	ukb-b-13405	Forced expiratory volume in 1-second (FEV1), predicted percentage || id:ukb-b-13405	genus.LachnospiraceaeFCS020group.id.11314	0.00372693	0.00305307	0.250196
Qyd7XB	ukb-b-13405	Forced expiratory volume in 1-second (FEV1), predicted percentage || id:ukb-b-13405	genus..Eubacteriumxylanophilumgroup.id.14375	0.00277765	0.0075087	0.722377
R6RQXL	ukb-b-13405	Forced expiratory volume in 1-second (FEV1), predicted percentage || id:ukb-b-13405	genus..Ruminococcusgnavusgroup.id.14376	0.00754434	0.00734328	0.328451
R7oLoV	ukb-b-13405	Forced expiratory volume in 1-second (FEV1), predicted percentage || id:ukb-b-13405	genus.RuminococcaceaeUCG011.id.11368	-0.00394818	0.0103231	0.7153
RKlTkD	ukb-b-13405	Forced expiratory volume in 1-second (FEV1), predicted percentage || id:ukb-b-13405	genus.Bifidobacterium.id.436	-0.00565748	0.00777853	0.482223
rlb7o5	ukb-b-13405	Forced expiratory volume in 1-second (FEV1), predicted percentage || id:ukb-b-13405	genus..Eubacteriumcoprostanoligenesgroup.id.11375	0.000970129	0.0061703	0.877916
RmoHnu	ukb-b-13405	Forced expiratory volume in 1-second (FEV1), predicted percentage || id:ukb-b-13405	genus.Ruminiclostridium9.id.11357	-0.000550686	0.00658178	0.935663
rsbOlb	ukb-b-13405	Forced expiratory volume in 1-second (FEV1), predicted percentage || id:ukb-b-13405	order.MollicutesRF9.id.11579	0.000710324	0.00475249	0.883893
Rv99Lm	ukb-b-13405	Forced expiratory volume in 1-second (FEV1), predicted percentage || id:ukb-b-13405	genus..Eubacteriumbrachygroup.id.11296	-0.00289772	0.00524063	0.595418
sF7W2L	ukb-b-13405	Forced expiratory volume in 1-second (FEV1), predicted percentage || id:ukb-b-13405	genus.Howardella.id.2000	-0.00135393	0.00914454	0.88596
sFxDb3	ukb-b-13405	Forced expiratory volume in 1-second (FEV1), predicted percentage || id:ukb-b-13405	order.Burkholderiales.id.2874	0.00227653	0.00933694	0.812838
Sgv0J4	ukb-b-13405	Forced expiratory volume in 1-second (FEV1), predicted percentage || id:ukb-b-13405	family.Victivallaceae.id.2255	0.00931609	0.00706042	0.216419
SpO9Ka	ukb-b-13405	Forced expiratory volume in 1-second (FEV1), predicted percentage || id:ukb-b-13405	family.Porphyromonadaceae.id.943	-0.00555395	0.00597747	0.383734
staWrf	ukb-b-13405	Forced expiratory volume in 1-second (FEV1), predicted percentage || id:ukb-b-13405	order.Rhodospirillales.id.2667	-0.00159505	0.00648	0.809726
szt6bn	ukb-b-13405	Forced expiratory volume in 1-second (FEV1), predicted percentage || id:ukb-b-13405	class.Coriobacteriia.id.809	-0.0016715	0.00787412	0.835453
T35lgz	ukb-b-13405	Forced expiratory volume in 1-second (FEV1), predicted percentage || id:ukb-b-13405	family.Oxalobacteraceae.id.2966	-0.00278214	0.00542514	0.617383
T8T6Lu	ukb-b-13405	Forced expiratory volume in 1-second (FEV1), predicted percentage || id:ukb-b-13405	family.Peptococcaceae.id.2024	0.0131565	0.00432879	0.0188653
tbXTaX	ukb-b-13405	Forced expiratory volume in 1-second (FEV1), predicted percentage || id:ukb-b-13405	genus.ChristensenellaceaeR.7group.id.11283	-0.0022859	0.00731313	0.762596
TGrzdF	ukb-b-13405	Forced expiratory volume in 1-second (FEV1), predicted percentage || id:ukb-b-13405	genus..Eubacteriumfissicatenagroup.id.14373	-0.0166959	0.0101932	0.145443
tkl5vG	ukb-b-13405	Forced expiratory volume in 1-second (FEV1), predicted percentage || id:ukb-b-13405	genus.Slackia.id.825	-0.00285403	0.0129596	0.836479
TlODZI	ukb-b-13405	Forced expiratory volume in 1-second (FEV1), predicted percentage || id:ukb-b-13405	genus.RuminococcaceaeUCG004.id.11362	-0.0131019	0.00953548	0.202684
TQSpiB	ukb-b-13405	Forced expiratory volume in 1-second (FEV1), predicted percentage || id:ukb-b-13405	genus.LachnospiraceaeUCG004.id.11324	-0.00357001	0.00628913	0.582793
tSliO9	ukb-b-13405	Forced expiratory volume in 1-second (FEV1), predicted percentage || id:ukb-b-13405	order.Bacteroidales.id.913	-0.0043669	0.0031286	0.188063
TUj4LC	ukb-b-13405	Forced expiratory volume in 1-second (FEV1), predicted percentage || id:ukb-b-13405	genus.LachnospiraceaeNC2004group.id.11316	0.00780684	0.00764931	0.341418
uCOF7P	ukb-b-13405	Forced expiratory volume in 1-second (FEV1), predicted percentage || id:ukb-b-13405	order.Bacillales.id.1674	0.00122178	0.0101157	0.907259
uHEy8Q	ukb-b-13405	Forced expiratory volume in 1-second (FEV1), predicted percentage || id:ukb-b-13405	genus.Akkermansia.id.4037	0.00146075	0.00610242	0.816179
uQYGEB	ukb-b-13405	Forced expiratory volume in 1-second (FEV1), predicted percentage || id:ukb-b-13405	genus.Parabacteroides.id.954	-0.000914876	0.00761897	0.91021
UsMxlz	ukb-b-13405	Forced expiratory volume in 1-second (FEV1), predicted percentage || id:ukb-b-13405	class.Verrucomicrobiae.id.4029	0.00152502	0.00611104	0.808537
UTPK2n	ukb-b-13405	Forced expiratory volume in 1-second (FEV1), predicted percentage || id:ukb-b-13405	class.Bacteroidia.id.912	-0.0043669	0.0031286	0.188063
UYJxH8	ukb-b-13405	Forced expiratory volume in 1-second (FEV1), predicted percentage || id:ukb-b-13405	genus.Butyrivibrio.id.1993	-0.00478515	0.0058442	0.427663
Vd8Fsi	ukb-b-13405	Forced expiratory volume in 1-second (FEV1), predicted percentage || id:ukb-b-13405	genus.Bacteroides.id.918	-0.00221144	0.00789672	0.787537
vlyGOP	ukb-b-13405	Forced expiratory volume in 1-second (FEV1), predicted percentage || id:ukb-b-13405	family.Ruminococcaceae.id.2050	-0.0011492	0.00411195	0.786967
W49loY	ukb-b-13405	Forced expiratory volume in 1-second (FEV1), predicted percentage || id:ukb-b-13405	genus.Olsenella.id.822	0.00827297	0.00489787	0.125467
w5yhuV	ukb-b-13405	Forced expiratory volume in 1-second (FEV1), predicted percentage || id:ukb-b-13405	genus.Romboutsia.id.11347	0.00675841	0.00349783	0.0794925
WaNFee	ukb-b-13405	Forced expiratory volume in 1-second (FEV1), predicted percentage || id:ukb-b-13405	genus.Desulfovibrio.id.3173	-0.000483688	0.00568495	0.934287
WCt5pC	ukb-b-13405	Forced expiratory volume in 1-second (FEV1), predicted percentage || id:ukb-b-13405	genus.Anaerofilum.id.2053	0.00858359	0.00670875	0.232733
WEMGli	ukb-b-13405	Forced expiratory volume in 1-second (FEV1), predicted percentage || id:ukb-b-13405	family.Alcaligenaceae.id.2875	-0.00622629	0.0104743	0.565428
wFbL6J	ukb-b-13405	Forced expiratory volume in 1-second (FEV1), predicted percentage || id:ukb-b-13405	genus.Marvinbryantia.id.2005	0.00701454	0.0105935	0.526483
wIF1Yn	ukb-b-13405	Forced expiratory volume in 1-second (FEV1), predicted percentage || id:ukb-b-13405	genus.LachnospiraceaeUCG001.id.11321	-0.00195608	0.00619165	0.757975
wJFco0	ukb-b-13405	Forced expiratory volume in 1-second (FEV1), predicted percentage || id:ukb-b-13405	genus.Veillonella.id.2198	0.00236832	0.00861497	0.792608
wn5rK2	ukb-b-13405	Forced expiratory volume in 1-second (FEV1), predicted percentage || id:ukb-b-13405	genus.ErysipelotrichaceaeUCG003.id.11384	-0.00192882	0.00408491	0.644073
wQYhwp	ukb-b-13405	Forced expiratory volume in 1-second (FEV1), predicted percentage || id:ukb-b-13405	genus.Odoribacter.id.952	0.00549616	0.011161	0.643265
WvdQyb	ukb-b-13405	Forced expiratory volume in 1-second (FEV1), predicted percentage || id:ukb-b-13405	genus..Eubacteriumeligensgroup.id.14372	0.00158567	0.0076588	0.844147
X4kHrP	ukb-b-13405	Forced expiratory volume in 1-second (FEV1), predicted percentage || id:ukb-b-13405	class.Betaproteobacteria.id.2867	0.000406591	0.00459394	0.931222
xCukIr	ukb-b-13405	Forced expiratory volume in 1-second (FEV1), predicted percentage || id:ukb-b-13405	genus.Dialister.id.2183	-0.00216152	0.00750756	0.779934
Xtktja	ukb-b-13405	Forced expiratory volume in 1-second (FEV1), predicted percentage || id:ukb-b-13405	family.Pasteurellaceae.id.3689	-0.00517873	0.0031835	0.129747
XTu0EY	ukb-b-13405	Forced expiratory volume in 1-second (FEV1), predicted percentage || id:ukb-b-13405	genus.Intestinimonas.id.2062	-0.000283705	0.00299432	0.925769
XVFzMF	ukb-b-13405	Forced expiratory volume in 1-second (FEV1), predicted percentage || id:ukb-b-13405	genus.Holdemania.id.2157	0.00101625	0.00385793	0.796357
y0FJ9U	ukb-b-13405	Forced expiratory volume in 1-second (FEV1), predicted percentage || id:ukb-b-13405	genus.LachnospiraceaeND3007group.id.11317	-0.0144494	0.0385135	0.7715
Y7cF3n	ukb-b-13405	Forced expiratory volume in 1-second (FEV1), predicted percentage || id:ukb-b-13405	family.Methanobacteriaceae.id.121	-0.0116756	0.00791775	0.178548
yakWtY	ukb-b-13405	Forced expiratory volume in 1-second (FEV1), predicted percentage || id:ukb-b-13405	genus.Butyricicoccus.id.2055	-0.00527979	0.00341703	0.173267
yerlNC	ukb-b-13405	Forced expiratory volume in 1-second (FEV1), predicted percentage || id:ukb-b-13405	genus.RuminococcaceaeUCG005.id.11363	-0.00423626	0.00654567	0.529698
yfxJv6	ukb-b-13405	Forced expiratory volume in 1-second (FEV1), predicted percentage || id:ukb-b-13405	family.Erysipelotrichaceae.id.2149	0.00556036	0.00653309	0.412854
ygbSF7	ukb-b-13405	Forced expiratory volume in 1-second (FEV1), predicted percentage || id:ukb-b-13405	genus.Fusicatenibacter.id.11305	0.000957291	0.00495193	0.849144
ylev3A	ukb-b-13405	Forced expiratory volume in 1-second (FEV1), predicted percentage || id:ukb-b-13405	family.FamilyXIII.id.1957	-0.000491583	0.00693842	0.945067
yLt27i	ukb-b-13405	Forced expiratory volume in 1-second (FEV1), predicted percentage || id:ukb-b-13405	genus.Senegalimassilia.id.11160	-0.00405243	0.00634133	0.568238
YXZeGZ	ukb-b-13405	Forced expiratory volume in 1-second (FEV1), predicted percentage || id:ukb-b-13405	genus.Alistipes.id.968	-0.00324828	0.00942449	0.736312
YYHfMs	ukb-b-13405	Forced expiratory volume in 1-second (FEV1), predicted percentage || id:ukb-b-13405	genus.Gordonibacter.id.821	-0.00413764	0.00620029	0.519663
zaZf8A	ukb-b-13405	Forced expiratory volume in 1-second (FEV1), predicted percentage || id:ukb-b-13405	genus.Oscillospira.id.2064	-0.0051917	0.00741061	0.509808
ZJXDpG	ukb-b-13405	Forced expiratory volume in 1-second (FEV1), predicted percentage || id:ukb-b-13405	class.Erysipelotrichia.id.2147	0.00556036	0.00653309	0.412854
zkWLyI	ukb-b-13405	Forced expiratory volume in 1-second (FEV1), predicted percentage || id:ukb-b-13405	genus.Allisonella.id.2174	-0.00414339	0.0123914	0.749474

## Sheet: heterogeneity
id.exposure	id.outcome	outcome	exposure	method	Q	Q_df	Q_pval
0aMbT3	ukb-b-13405	Forced expiratory volume in 1-second (FEV1), predicted percentage || id:ukb-b-13405	genus.Eggerthella.id.819	MR Egger	9.42939	9	0.398618
0aMbT3	ukb-b-13405	Forced expiratory volume in 1-second (FEV1), predicted percentage || id:ukb-b-13405	genus.Eggerthella.id.819	Inverse variance weighted	17.3154	10	0.0676706
0heWA4	ukb-b-13405	Forced expiratory volume in 1-second (FEV1), predicted percentage || id:ukb-b-13405	genus.Lactococcus.id.1851	MR Egger	13.3895	7	0.0631686
0heWA4	ukb-b-13405	Forced expiratory volume in 1-second (FEV1), predicted percentage || id:ukb-b-13405	genus.Lactococcus.id.1851	Inverse variance weighted	20.6709	8	0.00807498
0lsDJy	ukb-b-13405	Forced expiratory volume in 1-second (FEV1), predicted percentage || id:ukb-b-13405	genus.DefluviitaleaceaeUCG011.id.11287	MR Egger	8.02285	7	0.330583
0lsDJy	ukb-b-13405	Forced expiratory volume in 1-second (FEV1), predicted percentage || id:ukb-b-13405	genus.DefluviitaleaceaeUCG011.id.11287	Inverse variance weighted	8.67705	8	0.370267
0ngO8p	ukb-b-13405	Forced expiratory volume in 1-second (FEV1), predicted percentage || id:ukb-b-13405	genus.Flavonifractor.id.2059	MR Egger	30.4267	3	1.12234e-06
0ngO8p	ukb-b-13405	Forced expiratory volume in 1-second (FEV1), predicted percentage || id:ukb-b-13405	genus.Flavonifractor.id.2059	Inverse variance weighted	33.7672	4	8.31771e-07
0rTnk2	ukb-b-13405	Forced expiratory volume in 1-second (FEV1), predicted percentage || id:ukb-b-13405	genus.Lachnospira.id.2004	MR Egger	13.2251	4	0.0102268
0rTnk2	ukb-b-13405	Forced expiratory volume in 1-second (FEV1), predicted percentage || id:ukb-b-13405	genus.Lachnospira.id.2004	Inverse variance weighted	19.2703	5	0.00171154
0rWmph	ukb-b-13405	Forced expiratory volume in 1-second (FEV1), predicted percentage || id:ukb-b-13405	phylum.Firmicutes.id.1672	MR Egger	29.0763	14	0.0102048
0rWmph	ukb-b-13405	Forced expiratory volume in 1-second (FEV1), predicted percentage || id:ukb-b-13405	phylum.Firmicutes.id.1672	Inverse variance weighted	29.5811	15	0.0135251
0Vfsi1	ukb-b-13405	Forced expiratory volume in 1-second (FEV1), predicted percentage || id:ukb-b-13405	genus.Hungatella.id.11306	MR Egger	2.79398	3	0.424491
0Vfsi1	ukb-b-13405	Forced expiratory volume in 1-second (FEV1), predicted percentage || id:ukb-b-13405	genus.Hungatella.id.11306	Inverse variance weighted	3.21772	4	0.522074
1rpkuI	ukb-b-13405	Forced expiratory volume in 1-second (FEV1), predicted percentage || id:ukb-b-13405	genus.FamilyXIIIUCG001.id.11294	MR Egger	4.4659	6	0.613893
1rpkuI	ukb-b-13405	Forced expiratory volume in 1-second (FEV1), predicted percentage || id:ukb-b-13405	genus.FamilyXIIIUCG001.id.11294	Inverse variance weighted	4.7934	7	0.685159
1uqUdL	ukb-b-13405	Forced expiratory volume in 1-second (FEV1), predicted percentage || id:ukb-b-13405	genus.Escherichia.Shigella.id.3504	MR Egger	19.3548	8	0.0130733
1uqUdL	ukb-b-13405	Forced expiratory volume in 1-second (FEV1), predicted percentage || id:ukb-b-13405	genus.Escherichia.Shigella.id.3504	Inverse variance weighted	19.7322	9	0.0196391
1zf0TZ	ukb-b-13405	Forced expiratory volume in 1-second (FEV1), predicted percentage || id:ukb-b-13405	family.Streptococcaceae.id.1850	MR Egger	35.2924	12	0.000420639
1zf0TZ	ukb-b-13405	Forced expiratory volume in 1-second (FEV1), predicted percentage || id:ukb-b-13405	family.Streptococcaceae.id.1850	Inverse variance weighted	36.528	13	0.000491072
20HL0T	ukb-b-13405	Forced expiratory volume in 1-second (FEV1), predicted percentage || id:ukb-b-13405	genus.Holdemanella.id.11393	MR Egger	8.13039	9	0.521061
20HL0T	ukb-b-13405	Forced expiratory volume in 1-second (FEV1), predicted percentage || id:ukb-b-13405	genus.Holdemanella.id.11393	Inverse variance weighted	12.0857	10	0.279364
2GJP3o	ukb-b-13405	Forced expiratory volume in 1-second (FEV1), predicted percentage || id:ukb-b-13405	genus.Ruminococcus2.id.11374	MR Egger	6.8033	13	0.912002
2GJP3o	ukb-b-13405	Forced expiratory volume in 1-second (FEV1), predicted percentage || id:ukb-b-13405	genus.Ruminococcus2.id.11374	Inverse variance weighted	10.6992	14	0.709486
2neTKK	ukb-b-13405	Forced expiratory volume in 1-second (FEV1), predicted percentage || id:ukb-b-13405	phylum.Euryarchaeota.id.55	MR Egger	10.7686	10	0.375829
2neTKK	ukb-b-13405	Forced expiratory volume in 1-second (FEV1), predicted percentage || id:ukb-b-13405	phylum.Euryarchaeota.id.55	Inverse variance weighted	10.9341	11	0.448799
2vslhf	ukb-b-13405	Forced expiratory volume in 1-second (FEV1), predicted percentage || id:ukb-b-13405	genus.Coprococcus2.id.11302	MR Egger	4.96308	6	0.548557
2vslhf	ukb-b-13405	Forced expiratory volume in 1-second (FEV1), predicted percentage || id:ukb-b-13405	genus.Coprococcus2.id.11302	Inverse variance weighted	7.71637	7	0.358267
31r1VV	ukb-b-13405	Forced expiratory volume in 1-second (FEV1), predicted percentage || id:ukb-b-13405	family.Christensenellaceae.id.1866	MR Egger	11.5268	9	0.241319
31r1VV	ukb-b-13405	Forced expiratory volume in 1-second (FEV1), predicted percentage || id:ukb-b-13405	family.Christensenellaceae.id.1866	Inverse variance weighted	12.24	10	0.269312
37ZEpI	ukb-b-13405	Forced expiratory volume in 1-second (FEV1), predicted percentage || id:ukb-b-13405	genus..Eubacteriumrectalegroup.id.14374	MR Egger	3.41449	6	0.755309
37ZEpI	ukb-b-13405	Forced expiratory volume in 1-second (FEV1), predicted percentage || id:ukb-b-13405	genus..Eubacteriumrectalegroup.id.14374	Inverse variance weighted	4.68337	7	0.698539
3cOJ1f	ukb-b-13405	Forced expiratory volume in 1-second (FEV1), predicted percentage || id:ukb-b-13405	class.Actinobacteria.id.419	MR Egger	51.0432	13	1.9724e-06
3cOJ1f	ukb-b-13405	Forced expiratory volume in 1-second (FEV1), predicted percentage || id:ukb-b-13405	class.Actinobacteria.id.419	Inverse variance weighted	55.57	14	6.90858e-07
3Oo7Td	ukb-b-13405	Forced expiratory volume in 1-second (FEV1), predicted percentage || id:ukb-b-13405	class.Methanobacteria.id.119	MR Egger	11.0372	8	0.199601
3Oo7Td	ukb-b-13405	Forced expiratory volume in 1-second (FEV1), predicted percentage || id:ukb-b-13405	class.Methanobacteria.id.119	Inverse variance weighted	14.0372	9	0.121007
3tgfXE	ukb-b-13405	Forced expiratory volume in 1-second (FEV1), predicted percentage || id:ukb-b-13405	genus.Subdoligranulum.id.2070	MR Egger	23.6555	9	0.00488052
3tgfXE	ukb-b-13405	Forced expiratory volume in 1-second (FEV1), predicted percentage || id:ukb-b-13405	genus.Subdoligranulum.id.2070	Inverse variance weighted	24.1545	10	0.00720072
4zBtt2	ukb-b-13405	Forced expiratory volume in 1-second (FEV1), predicted percentage || id:ukb-b-13405	genus.Bilophila.id.3170	MR Egger	18.4591	11	0.0715214
4zBtt2	ukb-b-13405	Forced expiratory volume in 1-second (FEV1), predicted percentage || id:ukb-b-13405	genus.Bilophila.id.3170	Inverse variance weighted	19.2146	12	0.0834785
5IXuob	ukb-b-13405	Forced expiratory volume in 1-second (FEV1), predicted percentage || id:ukb-b-13405	genus.RuminococcaceaeUCG014.id.11371	MR Egger	7.40166	9	0.595377
5IXuob	ukb-b-13405	Forced expiratory volume in 1-second (FEV1), predicted percentage || id:ukb-b-13405	genus.RuminococcaceaeUCG014.id.11371	Inverse variance weighted	7.99483	10	0.629341
5qEcKL	ukb-b-13405	Forced expiratory volume in 1-second (FEV1), predicted percentage || id:ukb-b-13405	genus.Streptococcus.id.1853	MR Egger	32.3628	13	0.00212195
5qEcKL	ukb-b-13405	Forced expiratory volume in 1-second (FEV1), predicted percentage || id:ukb-b-13405	genus.Streptococcus.id.1853	Inverse variance weighted	37.4144	14	0.000638308
5TN0Z7	ukb-b-13405	Forced expiratory volume in 1-second (FEV1), predicted percentage || id:ukb-b-13405	genus.Oscillibacter.id.2063	MR Egger	23.7472	12	0.0220122
5TN0Z7	ukb-b-13405	Forced expiratory volume in 1-second (FEV1), predicted percentage || id:ukb-b-13405	genus.Oscillibacter.id.2063	Inverse variance weighted	26.6782	13	0.0137655
5XtLwc	ukb-b-13405	Forced expiratory volume in 1-second (FEV1), predicted percentage || id:ukb-b-13405	genus.Catenibacterium.id.2153	MR Egger	7.06997	3	0.0697007
5XtLwc	ukb-b-13405	Forced expiratory volume in 1-second (FEV1), predicted percentage || id:ukb-b-13405	genus.Catenibacterium.id.2153	Inverse variance weighted	8.76578	4	0.067228
6gX3qe	ukb-b-13405	Forced expiratory volume in 1-second (FEV1), predicted percentage || id:ukb-b-13405	phylum.Tenericutes.id.3919	MR Egger	18.8545	10	0.0421502
6gX3qe	ukb-b-13405	Forced expiratory volume in 1-second (FEV1), predicted percentage || id:ukb-b-13405	phylum.Tenericutes.id.3919	Inverse variance weighted	20.5449	11	0.0384043
6jMcBB	ukb-b-13405	Forced expiratory volume in 1-second (FEV1), predicted percentage || id:ukb-b-13405	family.Desulfovibrionaceae.id.3169	MR Egger	12.2217	8	0.141581
6jMcBB	ukb-b-13405	Forced expiratory volume in 1-second (FEV1), predicted percentage || id:ukb-b-13405	family.Desulfovibrionaceae.id.3169	Inverse variance weighted	14.3561	9	0.110209
6mIWxZ	ukb-b-13405	Forced expiratory volume in 1-second (FEV1), predicted percentage || id:ukb-b-13405	genus.Coprobacter.id.949	MR Egger	11.1572	9	0.26509
6mIWxZ	ukb-b-13405	Forced expiratory volume in 1-second (FEV1), predicted percentage || id:ukb-b-13405	genus.Coprobacter.id.949	Inverse variance weighted	16.0248	10	0.0989253
77YJKV	ukb-b-13405	Forced expiratory volume in 1-second (FEV1), predicted percentage || id:ukb-b-13405	genus..Eubacteriumruminantiumgroup.id.11340	MR Egger	24.2671	16	0.0838307
77YJKV	ukb-b-13405	Forced expiratory volume in 1-second (FEV1), predicted percentage || id:ukb-b-13405	genus..Eubacteriumruminantiumgroup.id.11340	Inverse variance weighted	25.7503	17	0.0791322
7aTYpg	ukb-b-13405	Forced expiratory volume in 1-second (FEV1), predicted percentage || id:ukb-b-13405	genus.Collinsella.id.815	MR Egger	4.4983	7	0.720922
7aTYpg	ukb-b-13405	Forced expiratory volume in 1-second (FEV1), predicted percentage || id:ukb-b-13405	genus.Collinsella.id.815	Inverse variance weighted	8.45422	8	0.390403
7dqlOH	ukb-b-13405	Forced expiratory volume in 1-second (FEV1), predicted percentage || id:ukb-b-13405	genus..Clostridiuminnocuumgroup.id.14397	MR Egger	5.99268	7	0.540604
7dqlOH	ukb-b-13405	Forced expiratory volume in 1-second (FEV1), predicted percentage || id:ukb-b-13405	genus..Clostridiuminnocuumgroup.id.14397	Inverse variance weighted	6.04282	8	0.642435
7ioeKt	ukb-b-13405	Forced expiratory volume in 1-second (FEV1), predicted percentage || id:ukb-b-13405	phylum.Proteobacteria.id.2375	MR Egger	38.4705	10	3.14212e-05
7ioeKt	ukb-b-13405	Forced expiratory volume in 1-second (FEV1), predicted percentage || id:ukb-b-13405	phylum.Proteobacteria.id.2375	Inverse variance weighted	43.8558	11	7.7014e-06
80h8vf	ukb-b-13405	Forced expiratory volume in 1-second (FEV1), predicted percentage || id:ukb-b-13405	genus.Anaerostipes.id.1991	MR Egger	21.7962	11	0.0260003
80h8vf	ukb-b-13405	Forced expiratory volume in 1-second (FEV1), predicted percentage || id:ukb-b-13405	genus.Anaerostipes.id.1991	Inverse variance weighted	21.8981	12	0.0386778
8jKldu	ukb-b-13405	Forced expiratory volume in 1-second (FEV1), predicted percentage || id:ukb-b-13405	genus.Coprococcus3.id.11303	MR Egger	7.93941	7	0.337967
8jKldu	ukb-b-13405	Forced expiratory volume in 1-second (FEV1), predicted percentage || id:ukb-b-13405	genus.Coprococcus3.id.11303	Inverse variance weighted	16.6021	8	0.0345296
8NULRM	ukb-b-13405	Forced expiratory volume in 1-second (FEV1), predicted percentage || id:ukb-b-13405	genus.Paraprevotella.id.962	MR Egger	45.5736	11	3.84517e-06
8NULRM	ukb-b-13405	Forced expiratory volume in 1-second (FEV1), predicted percentage || id:ukb-b-13405	genus.Paraprevotella.id.962	Inverse variance weighted	47.1451	12	4.39956e-06
9i4tiU	ukb-b-13405	Forced expiratory volume in 1-second (FEV1), predicted percentage || id:ukb-b-13405	order.Gastranaerophilales.id.1591	MR Egger	6.02561	7	0.536762
9i4tiU	ukb-b-13405	Forced expiratory volume in 1-second (FEV1), predicted percentage || id:ukb-b-13405	order.Gastranaerophilales.id.1591	Inverse variance weighted	9.71227	8	0.285804
9s731W	ukb-b-13405	Forced expiratory volume in 1-second (FEV1), predicted percentage || id:ukb-b-13405	genus.RuminococcaceaeUCG009.id.11366	MR Egger	20.42	10	0.0255217
9s731W	ukb-b-13405	Forced expiratory volume in 1-second (FEV1), predicted percentage || id:ukb-b-13405	genus.RuminococcaceaeUCG009.id.11366	Inverse variance weighted	20.4527	11	0.0395057
acLMuF	ukb-b-13405	Forced expiratory volume in 1-second (FEV1), predicted percentage || id:ukb-b-13405	genus.Parasutterella.id.2892	MR Egger	35.9871	13	0.000596094
acLMuF	ukb-b-13405	Forced expiratory volume in 1-second (FEV1), predicted percentage || id:ukb-b-13405	genus.Parasutterella.id.2892	Inverse variance weighted	37.0843	14	0.000716362
AdsBD9	ukb-b-13405	Forced expiratory volume in 1-second (FEV1), predicted percentage || id:ukb-b-13405	genus.Turicibacter.id.2162	MR Egger	8.72793	8	0.365765
AdsBD9	ukb-b-13405	Forced expiratory volume in 1-second (FEV1), predicted percentage || id:ukb-b-13405	genus.Turicibacter.id.2162	Inverse variance weighted	10.484	9	0.31274
aGfu8V	ukb-b-13405	Forced expiratory volume in 1-second (FEV1), predicted percentage || id:ukb-b-13405	order.Bifidobacteriales.id.432	MR Egger	21.3559	10	0.0187441
aGfu8V	ukb-b-13405	Forced expiratory volume in 1-second (FEV1), predicted percentage || id:ukb-b-13405	order.Bifidobacteriales.id.432	Inverse variance weighted	46.0124	11	3.21714e-06
AK0l7A	ukb-b-13405	Forced expiratory volume in 1-second (FEV1), predicted percentage || id:ukb-b-13405	genus.LachnospiraceaeUCG010.id.11330	MR Egger	9.62525	8	0.29232
AK0l7A	ukb-b-13405	Forced expiratory volume in 1-second (FEV1), predicted percentage || id:ukb-b-13405	genus.LachnospiraceaeUCG010.id.11330	Inverse variance weighted	10.2486	9	0.330741
aKuChq	ukb-b-13405	Forced expiratory volume in 1-second (FEV1), predicted percentage || id:ukb-b-13405	genus.Faecalibacterium.id.2057	MR Egger	13.553	8	0.0941863
aKuChq	ukb-b-13405	Forced expiratory volume in 1-second (FEV1), predicted percentage || id:ukb-b-13405	genus.Faecalibacterium.id.2057	Inverse variance weighted	14.4769	9	0.106343
aKXyAu	ukb-b-13405	Forced expiratory volume in 1-second (FEV1), predicted percentage || id:ukb-b-13405	genus.Blautia.id.1992	MR Egger	11.9337	11	0.368651
aKXyAu	ukb-b-13405	Forced expiratory volume in 1-second (FEV1), predicted percentage || id:ukb-b-13405	genus.Blautia.id.1992	Inverse variance weighted	11.935	12	0.45091
AN8qjo	ukb-b-13405	Forced expiratory volume in 1-second (FEV1), predicted percentage || id:ukb-b-13405	genus.Clostridiumsensustricto1.id.1873	MR Egger	3.77034	5	0.582932
AN8qjo	ukb-b-13405	Forced expiratory volume in 1-second (FEV1), predicted percentage || id:ukb-b-13405	genus.Clostridiumsensustricto1.id.1873	Inverse variance weighted	5.08686	6	0.532721
anDrA2	ukb-b-13405	Forced expiratory volume in 1-second (FEV1), predicted percentage || id:ukb-b-13405	genus..Eubacteriumventriosumgroup.id.11341	MR Egger	13.2698	13	0.427193
anDrA2	ukb-b-13405	Forced expiratory volume in 1-second (FEV1), predicted percentage || id:ukb-b-13405	genus..Eubacteriumventriosumgroup.id.11341	Inverse variance weighted	13.3695	14	0.497659
ASQ2fp	ukb-b-13405	Forced expiratory volume in 1-second (FEV1), predicted percentage || id:ukb-b-13405	genus.RuminococcaceaeNK4A214group.id.11358	MR Egger	17.8297	11	0.0856171
ASQ2fp	ukb-b-13405	Forced expiratory volume in 1-second (FEV1), predicted percentage || id:ukb-b-13405	genus.RuminococcaceaeNK4A214group.id.11358	Inverse variance weighted	18.0632	12	0.113785
aToCrK	ukb-b-13405	Forced expiratory volume in 1-second (FEV1), predicted percentage || id:ukb-b-13405	genus.Anaerotruncus.id.2054	MR Egger	23.8487	11	0.0133863
aToCrK	ukb-b-13405	Forced expiratory volume in 1-second (FEV1), predicted percentage || id:ukb-b-13405	genus.Anaerotruncus.id.2054	Inverse variance weighted	25.3168	12	0.0133911
axDRMS	ukb-b-13405	Forced expiratory volume in 1-second (FEV1), predicted percentage || id:ukb-b-13405	family.Prevotellaceae.id.960	MR Egger	21.6743	14	0.0855582
axDRMS	ukb-b-13405	Forced expiratory volume in 1-second (FEV1), predicted percentage || id:ukb-b-13405	family.Prevotellaceae.id.960	Inverse variance weighted	21.7061	15	0.115745
AXpdwL	ukb-b-13405	Forced expiratory volume in 1-second (FEV1), predicted percentage || id:ukb-b-13405	family.Verrucomicrobiaceae.id.4036	MR Egger	16.2062	9	0.0626976
AXpdwL	ukb-b-13405	Forced expiratory volume in 1-second (FEV1), predicted percentage || id:ukb-b-13405	family.Verrucomicrobiaceae.id.4036	Inverse variance weighted	16.3174	10	0.0909004
B5jn0Y	ukb-b-13405	Forced expiratory volume in 1-second (FEV1), predicted percentage || id:ukb-b-13405	genus.Roseburia.id.2012	MR Egger	26.521	12	0.00905103
B5jn0Y	ukb-b-13405	Forced expiratory volume in 1-second (FEV1), predicted percentage || id:ukb-b-13405	genus.Roseburia.id.2012	Inverse variance weighted	29.8638	13	0.00492722
BiKMtW	ukb-b-13405	Forced expiratory volume in 1-second (FEV1), predicted percentage || id:ukb-b-13405	genus.Sutterella.id.2896	MR Egger	25.1556	10	0.00505819
BiKMtW	ukb-b-13405	Forced expiratory volume in 1-second (FEV1), predicted percentage || id:ukb-b-13405	genus.Sutterella.id.2896	Inverse variance weighted	25.5428	11	0.007586
BLC7wV	ukb-b-13405	Forced expiratory volume in 1-second (FEV1), predicted percentage || id:ukb-b-13405	genus.RuminococcaceaeUCG013.id.11370	MR Egger	15.6931	10	0.108762
BLC7wV	ukb-b-13405	Forced expiratory volume in 1-second (FEV1), predicted percentage || id:ukb-b-13405	genus.RuminococcaceaeUCG013.id.11370	Inverse variance weighted	19.1294	11	0.0588104
BLSFBU	ukb-b-13405	Forced expiratory volume in 1-second (FEV1), predicted percentage || id:ukb-b-13405	family.Rikenellaceae.id.967	MR Egger	48.901	17	6.24645e-05
BLSFBU	ukb-b-13405	Forced expiratory volume in 1-second (FEV1), predicted percentage || id:ukb-b-13405	family.Rikenellaceae.id.967	Inverse variance weighted	50.2539	18	6.90914e-05
BPW89n	ukb-b-13405	Forced expiratory volume in 1-second (FEV1), predicted percentage || id:ukb-b-13405	order.Verrucomicrobiales.id.4030	MR Egger	16.2067	9	0.0626895
BPW89n	ukb-b-13405	Forced expiratory volume in 1-second (FEV1), predicted percentage || id:ukb-b-13405	order.Verrucomicrobiales.id.4030	Inverse variance weighted	16.3188	10	0.0908629
Bt0kEx	ukb-b-13405	Forced expiratory volume in 1-second (FEV1), predicted percentage || id:ukb-b-13405	genus.LachnospiraceaeNK4A136group.id.11319	MR Egger	19.7866	13	0.10066
Bt0kEx	ukb-b-13405	Forced expiratory volume in 1-second (FEV1), predicted percentage || id:ukb-b-13405	genus.LachnospiraceaeNK4A136group.id.11319	Inverse variance weighted	19.8876	14	0.133725
Bt1upE	ukb-b-13405	Forced expiratory volume in 1-second (FEV1), predicted percentage || id:ukb-b-13405	family.Rhodospirillaceae.id.2717	MR Egger	24.9487	13	0.0234446
Bt1upE	ukb-b-13405	Forced expiratory volume in 1-second (FEV1), predicted percentage || id:ukb-b-13405	family.Rhodospirillaceae.id.2717	Inverse variance weighted	26.2156	14	0.0242999
C1xV1V	ukb-b-13405	Forced expiratory volume in 1-second (FEV1), predicted percentage || id:ukb-b-13405	order.Victivallales.id.2254	MR Egger	8.30385	6	0.216677
C1xV1V	ukb-b-13405	Forced expiratory volume in 1-second (FEV1), predicted percentage || id:ukb-b-13405	order.Victivallales.id.2254	Inverse variance weighted	10.6262	7	0.155775
c62fwk	ukb-b-13405	Forced expiratory volume in 1-second (FEV1), predicted percentage || id:ukb-b-13405	genus.Sellimonas.id.14369	MR Egger	24.5633	7	0.000906579
c62fwk	ukb-b-13405	Forced expiratory volume in 1-second (FEV1), predicted percentage || id:ukb-b-13405	genus.Sellimonas.id.14369	Inverse variance weighted	31.625	8	0.000108698
cqFLTQ	ukb-b-13405	Forced expiratory volume in 1-second (FEV1), predicted percentage || id:ukb-b-13405	genus.Coprococcus1.id.11301	MR Egger	11.4918	10	0.320509
cqFLTQ	ukb-b-13405	Forced expiratory volume in 1-second (FEV1), predicted percentage || id:ukb-b-13405	genus.Coprococcus1.id.11301	Inverse variance weighted	13.028	11	0.291502
CUtsMo	ukb-b-13405	Forced expiratory volume in 1-second (FEV1), predicted percentage || id:ukb-b-13405	family.ClostridialesvadinBB60group.id.11286	MR Egger	18.3992	13	0.142943
CUtsMo	ukb-b-13405	Forced expiratory volume in 1-second (FEV1), predicted percentage || id:ukb-b-13405	family.ClostridialesvadinBB60group.id.11286	Inverse variance weighted	19.1414	14	0.159616
CYNr8c	ukb-b-13405	Forced expiratory volume in 1-second (FEV1), predicted percentage || id:ukb-b-13405	order.Actinomycetales.id.420	MR Egger	2.31306	3	0.510024
CYNr8c	ukb-b-13405	Forced expiratory volume in 1-second (FEV1), predicted percentage || id:ukb-b-13405	order.Actinomycetales.id.420	Inverse variance weighted	4.98124	4	0.289228
d9u3Wa	ukb-b-13405	Forced expiratory volume in 1-second (FEV1), predicted percentage || id:ukb-b-13405	family.Lactobacillaceae.id.1836	MR Egger	31.4475	7	5.14009e-05
d9u3Wa	ukb-b-13405	Forced expiratory volume in 1-second (FEV1), predicted percentage || id:ukb-b-13405	family.Lactobacillaceae.id.1836	Inverse variance weighted	34.4758	8	3.33032e-05
dP6VTT	ukb-b-13405	Forced expiratory volume in 1-second (FEV1), predicted percentage || id:ukb-b-13405	class.Alphaproteobacteria.id.2379	MR Egger	15.5892	5	0.00812015
dP6VTT	ukb-b-13405	Forced expiratory volume in 1-second (FEV1), predicted percentage || id:ukb-b-13405	class.Alphaproteobacteria.id.2379	Inverse variance weighted	20.7869	6	0.00200352
dSCeM7	ukb-b-13405	Forced expiratory volume in 1-second (FEV1), predicted percentage || id:ukb-b-13405	order.Enterobacteriales.id.3468	MR Egger	4.69041	5	0.454819
dSCeM7	ukb-b-13405	Forced expiratory volume in 1-second (FEV1), predicted percentage || id:ukb-b-13405	order.Enterobacteriales.id.3468	Inverse variance weighted	11.3623	6	0.0778048
DwGyne	ukb-b-13405	Forced expiratory volume in 1-second (FEV1), predicted percentage || id:ukb-b-13405	family.BacteroidalesS24.7group.id.11173	MR Egger	6.62545	7	0.46889
DwGyne	ukb-b-13405	Forced expiratory volume in 1-second (FEV1), predicted percentage || id:ukb-b-13405	family.BacteroidalesS24.7group.id.11173	Inverse variance weighted	9.03806	8	0.339096
E1ZDX3	ukb-b-13405	Forced expiratory volume in 1-second (FEV1), predicted percentage || id:ukb-b-13405	genus.Oxalobacter.id.2978	MR Egger	4.65112	9	0.8636
E1ZDX3	ukb-b-13405	Forced expiratory volume in 1-second (FEV1), predicted percentage || id:ukb-b-13405	genus.Oxalobacter.id.2978	Inverse variance weighted	4.92969	10	0.895825
e5mJnF	ukb-b-13405	Forced expiratory volume in 1-second (FEV1), predicted percentage || id:ukb-b-13405	genus.Dorea.id.1997	MR Egger	14.913	8	0.0608587
e5mJnF	ukb-b-13405	Forced expiratory volume in 1-second (FEV1), predicted percentage || id:ukb-b-13405	genus.Dorea.id.1997	Inverse variance weighted	15.3218	9	0.0824672
ebP4zV	ukb-b-13405	Forced expiratory volume in 1-second (FEV1), predicted percentage || id:ukb-b-13405	genus.Ruminococcus1.id.11373	MR Egger	12.2271	8	0.141357
ebP4zV	ukb-b-13405	Forced expiratory volume in 1-second (FEV1), predicted percentage || id:ukb-b-13405	genus.Ruminococcus1.id.11373	Inverse variance weighted	12.4605	9	0.188574
FcqSNY	ukb-b-13405	Forced expiratory volume in 1-second (FEV1), predicted percentage || id:ukb-b-13405	family.Clostridiaceae1.id.1869	MR Egger	5.17408	8	0.738818
FcqSNY	ukb-b-13405	Forced expiratory volume in 1-second (FEV1), predicted percentage || id:ukb-b-13405	family.Clostridiaceae1.id.1869	Inverse variance weighted	8.50241	9	0.484412
fE3r8h	ukb-b-13405	Forced expiratory volume in 1-second (FEV1), predicted percentage || id:ukb-b-13405	phylum.Verrucomicrobia.id.3982	MR Egger	20.3414	10	0.0261839
fE3r8h	ukb-b-13405	Forced expiratory volume in 1-second (FEV1), predicted percentage || id:ukb-b-13405	phylum.Verrucomicrobia.id.3982	Inverse variance weighted	20.3818	11	0.0403709
FFi1Rd	ukb-b-13405	Forced expiratory volume in 1-second (FEV1), predicted percentage || id:ukb-b-13405	family.Actinomycetaceae.id.421	MR Egger	2.32491	3	0.507765
FFi1Rd	ukb-b-13405	Forced expiratory volume in 1-second (FEV1), predicted percentage || id:ukb-b-13405	family.Actinomycetaceae.id.421	Inverse variance weighted	4.97502	4	0.28987
FlVBaS	ukb-b-13405	Forced expiratory volume in 1-second (FEV1), predicted percentage || id:ukb-b-13405	order.Erysipelotrichales.id.2148	MR Egger	17.3276	11	0.0985512
FlVBaS	ukb-b-13405	Forced expiratory volume in 1-second (FEV1), predicted percentage || id:ukb-b-13405	order.Erysipelotrichales.id.2148	Inverse variance weighted	18.4687	12	0.102183
Fr2Ff4	ukb-b-13405	Forced expiratory volume in 1-second (FEV1), predicted percentage || id:ukb-b-13405	class.Clostridia.id.1859	MR Egger	13.5949	10	0.192283
Fr2Ff4	ukb-b-13405	Forced expiratory volume in 1-second (FEV1), predicted percentage || id:ukb-b-13405	class.Clostridia.id.1859	Inverse variance weighted	14.1993	11	0.222161
FRQYhm	ukb-b-13405	Forced expiratory volume in 1-second (FEV1), predicted percentage || id:ukb-b-13405	class.Gammaproteobacteria.id.3303	MR Egger	2.92404	5	0.711696
FRQYhm	ukb-b-13405	Forced expiratory volume in 1-second (FEV1), predicted percentage || id:ukb-b-13405	class.Gammaproteobacteria.id.3303	Inverse variance weighted	3.12936	6	0.792445
FT7OrH	ukb-b-13405	Forced expiratory volume in 1-second (FEV1), predicted percentage || id:ukb-b-13405	genus.Actinomyces.id.423	MR Egger	3.80548	5	0.577749
FT7OrH	ukb-b-13405	Forced expiratory volume in 1-second (FEV1), predicted percentage || id:ukb-b-13405	genus.Actinomyces.id.423	Inverse variance weighted	7.84062	6	0.250014
FXBXNG	ukb-b-13405	Forced expiratory volume in 1-second (FEV1), predicted percentage || id:ukb-b-13405	family.FamilyXI.id.1936	MR Egger	6.55762	6	0.3637
FXBXNG	ukb-b-13405	Forced expiratory volume in 1-second (FEV1), predicted percentage || id:ukb-b-13405	family.FamilyXI.id.1936	Inverse variance weighted	6.65754	7	0.465385
gkAVOW	ukb-b-13405	Forced expiratory volume in 1-second (FEV1), predicted percentage || id:ukb-b-13405	phylum.Lentisphaerae.id.2238	MR Egger	8.09394	7	0.324383
gkAVOW	ukb-b-13405	Forced expiratory volume in 1-second (FEV1), predicted percentage || id:ukb-b-13405	phylum.Lentisphaerae.id.2238	Inverse variance weighted	10.6592	8	0.221769
GNp2YQ	ukb-b-13405	Forced expiratory volume in 1-second (FEV1), predicted percentage || id:ukb-b-13405	genus..Ruminococcusgauvreauiigroup.id.11342	MR Egger	28.9956	10	0.00124808
GNp2YQ	ukb-b-13405	Forced expiratory volume in 1-second (FEV1), predicted percentage || id:ukb-b-13405	genus..Ruminococcusgauvreauiigroup.id.11342	Inverse variance weighted	29.1488	11	0.00215231
hUph1f	ukb-b-13405	Forced expiratory volume in 1-second (FEV1), predicted percentage || id:ukb-b-13405	genus.RikenellaceaeRC9gutgroup.id.11191	MR Egger	9.35831	9	0.404878
hUph1f	ukb-b-13405	Forced expiratory volume in 1-second (FEV1), predicted percentage || id:ukb-b-13405	genus.RikenellaceaeRC9gutgroup.id.11191	Inverse variance weighted	9.43728	10	0.491167
I2CEyx	ukb-b-13405	Forced expiratory volume in 1-second (FEV1), predicted percentage || id:ukb-b-13405	genus.Tyzzerella3.id.11335	MR Egger	21.5183	11	0.028382
I2CEyx	ukb-b-13405	Forced expiratory volume in 1-second (FEV1), predicted percentage || id:ukb-b-13405	genus.Tyzzerella3.id.11335	Inverse variance weighted	25.4323	12	0.012902
I5XXsr	ukb-b-13405	Forced expiratory volume in 1-second (FEV1), predicted percentage || id:ukb-b-13405	genus.Prevotella9.id.11183	MR Egger	18.606	13	0.135834
I5XXsr	ukb-b-13405	Forced expiratory volume in 1-second (FEV1), predicted percentage || id:ukb-b-13405	genus.Prevotella9.id.11183	Inverse variance weighted	21.1766	14	0.0971916
iAhkfC	ukb-b-13405	Forced expiratory volume in 1-second (FEV1), predicted percentage || id:ukb-b-13405	genus.Erysipelatoclostridium.id.11381	MR Egger	10.8107	13	0.626674
iAhkfC	ukb-b-13405	Forced expiratory volume in 1-second (FEV1), predicted percentage || id:ukb-b-13405	genus.Erysipelatoclostridium.id.11381	Inverse variance weighted	11.3188	14	0.660834
IgBtIU	ukb-b-13405	Forced expiratory volume in 1-second (FEV1), predicted percentage || id:ukb-b-13405	class.Bacilli.id.1673	MR Egger	21.6507	16	0.154833
IgBtIU	ukb-b-13405	Forced expiratory volume in 1-second (FEV1), predicted percentage || id:ukb-b-13405	class.Bacilli.id.1673	Inverse variance weighted	21.6615	17	0.19809
II0qrp	ukb-b-13405	Forced expiratory volume in 1-second (FEV1), predicted percentage || id:ukb-b-13405	phylum.Actinobacteria.id.400	MR Egger	43.9507	13	3.12717e-05
II0qrp	ukb-b-13405	Forced expiratory volume in 1-second (FEV1), predicted percentage || id:ukb-b-13405	phylum.Actinobacteria.id.400	Inverse variance weighted	44.9502	14	4.15602e-05
iMGTCD	ukb-b-13405	Forced expiratory volume in 1-second (FEV1), predicted percentage || id:ukb-b-13405	genus.Ruminiclostridium5.id.11355	MR Egger	10.2793	9	0.328349
iMGTCD	ukb-b-13405	Forced expiratory volume in 1-second (FEV1), predicted percentage || id:ukb-b-13405	genus.Ruminiclostridium5.id.11355	Inverse variance weighted	10.2823	10	0.416088
iwPbIH	ukb-b-13405	Forced expiratory volume in 1-second (FEV1), predicted percentage || id:ukb-b-13405	genus.Ruminiclostridium6.id.11356	MR Egger	16.1441	14	0.304655
iwPbIH	ukb-b-13405	Forced expiratory volume in 1-second (FEV1), predicted percentage || id:ukb-b-13405	genus.Ruminiclostridium6.id.11356	Inverse variance weighted	16.1758	15	0.370466
j0mByI	ukb-b-13405	Forced expiratory volume in 1-second (FEV1), predicted percentage || id:ukb-b-13405	order.NB1n.id.3953	MR Egger	20.5123	11	0.0387906
j0mByI	ukb-b-13405	Forced expiratory volume in 1-second (FEV1), predicted percentage || id:ukb-b-13405	order.NB1n.id.3953	Inverse variance weighted	20.5202	12	0.0578636
j4g0ZV	ukb-b-13405	Forced expiratory volume in 1-second (FEV1), predicted percentage || id:ukb-b-13405	genus.CandidatusSoleaferrea.id.11350	MR Egger	15.9657	8	0.0428731
j4g0ZV	ukb-b-13405	Forced expiratory volume in 1-second (FEV1), predicted percentage || id:ukb-b-13405	genus.CandidatusSoleaferrea.id.11350	Inverse variance weighted	16.4898	9	0.0573318
j87dXS	ukb-b-13405	Forced expiratory volume in 1-second (FEV1), predicted percentage || id:ukb-b-13405	genus.Eisenbergiella.id.11304	MR Egger	13.6119	9	0.136818
j87dXS	ukb-b-13405	Forced expiratory volume in 1-second (FEV1), predicted percentage || id:ukb-b-13405	genus.Eisenbergiella.id.11304	Inverse variance weighted	15.1525	10	0.1266
jfZByg	ukb-b-13405	Forced expiratory volume in 1-second (FEV1), predicted percentage || id:ukb-b-13405	order.Lactobacillales.id.1800	MR Egger	26.8572	13	0.0130135
jfZByg	ukb-b-13405	Forced expiratory volume in 1-second (FEV1), predicted percentage || id:ukb-b-13405	order.Lactobacillales.id.1800	Inverse variance weighted	27.0948	14	0.0187146
JHChB7	ukb-b-13405	Forced expiratory volume in 1-second (FEV1), predicted percentage || id:ukb-b-13405	genus.Adlercreutzia.id.812	MR Egger	10.1535	6	0.118335
JHChB7	ukb-b-13405	Forced expiratory volume in 1-second (FEV1), predicted percentage || id:ukb-b-13405	genus.Adlercreutzia.id.812	Inverse variance weighted	10.4962	7	0.162154
jHia6Z	ukb-b-13405	Forced expiratory volume in 1-second (FEV1), predicted percentage || id:ukb-b-13405	order.Pasteurellales.id.3688	MR Egger	11.6686	12	0.472646
jHia6Z	ukb-b-13405	Forced expiratory volume in 1-second (FEV1), predicted percentage || id:ukb-b-13405	order.Pasteurellales.id.3688	Inverse variance weighted	14.3149	13	0.352046
jJC3Fm	ukb-b-13405	Forced expiratory volume in 1-second (FEV1), predicted percentage || id:ukb-b-13405	genus.Enterorhabdus.id.820	MR Egger	7.50687	5	0.185589
jJC3Fm	ukb-b-13405	Forced expiratory volume in 1-second (FEV1), predicted percentage || id:ukb-b-13405	genus.Enterorhabdus.id.820	Inverse variance weighted	8.2213	6	0.222334
jUcEpg	ukb-b-13405	Forced expiratory volume in 1-second (FEV1), predicted percentage || id:ukb-b-13405	genus.Butyricimonas.id.945	MR Egger	8.65201	11	0.653978
jUcEpg	ukb-b-13405	Forced expiratory volume in 1-second (FEV1), predicted percentage || id:ukb-b-13405	genus.Butyricimonas.id.945	Inverse variance weighted	13.945	12	0.304235
kjA5PB	ukb-b-13405	Forced expiratory volume in 1-second (FEV1), predicted percentage || id:ukb-b-13405	genus.RuminococcaceaeUCG010.id.11367	MR Egger	4.47856	4	0.345097
kjA5PB	ukb-b-13405	Forced expiratory volume in 1-second (FEV1), predicted percentage || id:ukb-b-13405	genus.RuminococcaceaeUCG010.id.11367	Inverse variance weighted	8.12934	5	0.14925
kodRd1	ukb-b-13405	Forced expiratory volume in 1-second (FEV1), predicted percentage || id:ukb-b-13405	family.Defluviitaleaceae.id.1924	MR Egger	7.69919	9	0.564721
kodRd1	ukb-b-13405	Forced expiratory volume in 1-second (FEV1), predicted percentage || id:ukb-b-13405	family.Defluviitaleaceae.id.1924	Inverse variance weighted	8.10677	10	0.618409
LCZ8yH	ukb-b-13405	Forced expiratory volume in 1-second (FEV1), predicted percentage || id:ukb-b-13405	genus.Prevotella7.id.11182	MR Egger	23.6321	9	0.00492251
LCZ8yH	ukb-b-13405	Forced expiratory volume in 1-second (FEV1), predicted percentage || id:ukb-b-13405	genus.Prevotella7.id.11182	Inverse variance weighted	23.7012	10	0.00843428
lJcL8y	ukb-b-13405	Forced expiratory volume in 1-second (FEV1), predicted percentage || id:ukb-b-13405	genus.RuminococcaceaeUCG003.id.11361	MR Egger	19.2084	10	0.0376938
lJcL8y	ukb-b-13405	Forced expiratory volume in 1-second (FEV1), predicted percentage || id:ukb-b-13405	genus.RuminococcaceaeUCG003.id.11361	Inverse variance weighted	19.2164	11	0.0573179
LKYg6S	ukb-b-13405	Forced expiratory volume in 1-second (FEV1), predicted percentage || id:ukb-b-13405	genus.Terrisporobacter.id.11348	MR Egger	1.27205	3	0.73578
LKYg6S	ukb-b-13405	Forced expiratory volume in 1-second (FEV1), predicted percentage || id:ukb-b-13405	genus.Terrisporobacter.id.11348	Inverse variance weighted	1.30291	4	0.860881
LRKdIa	ukb-b-13405	Forced expiratory volume in 1-second (FEV1), predicted percentage || id:ukb-b-13405	family.Bifidobacteriaceae.id.433	MR Egger	21.3559	10	0.0187441
LRKdIa	ukb-b-13405	Forced expiratory volume in 1-second (FEV1), predicted percentage || id:ukb-b-13405	family.Bifidobacteriaceae.id.433	Inverse variance weighted	46.0124	11	3.21714e-06
m0ByAU	ukb-b-13405	Forced expiratory volume in 1-second (FEV1), predicted percentage || id:ukb-b-13405	order.Desulfovibrionales.id.3156	MR Egger	12.7991	10	0.23512
m0ByAU	ukb-b-13405	Forced expiratory volume in 1-second (FEV1), predicted percentage || id:ukb-b-13405	order.Desulfovibrionales.id.3156	Inverse variance weighted	16.3071	11	0.130107
m9LXEq	ukb-b-13405	Forced expiratory volume in 1-second (FEV1), predicted percentage || id:ukb-b-13405	family.Enterobacteriaceae.id.3469	MR Egger	4.69041	5	0.454819
m9LXEq	ukb-b-13405	Forced expiratory volume in 1-second (FEV1), predicted percentage || id:ukb-b-13405	family.Enterobacteriaceae.id.3469	Inverse variance weighted	11.3623	6	0.0778048
MBOR7Y	ukb-b-13405	Forced expiratory volume in 1-second (FEV1), predicted percentage || id:ukb-b-13405	family.Coriobacteriaceae.id.811	MR Egger	25.174	12	0.0140194
MBOR7Y	ukb-b-13405	Forced expiratory volume in 1-second (FEV1), predicted percentage || id:ukb-b-13405	family.Coriobacteriaceae.id.811	Inverse variance weighted	25.2686	13	0.0212772
MpL626	ukb-b-13405	Forced expiratory volume in 1-second (FEV1), predicted percentage || id:ukb-b-13405	genus.Lachnoclostridium.id.11308	MR Egger	14.1677	11	0.22385
MpL626	ukb-b-13405	Forced expiratory volume in 1-second (FEV1), predicted percentage || id:ukb-b-13405	genus.Lachnoclostridium.id.11308	Inverse variance weighted	20.579	12	0.0568956
Msb4zz	ukb-b-13405	Forced expiratory volume in 1-second (FEV1), predicted percentage || id:ukb-b-13405	class.Melainabacteria.id.1589	MR Egger	5.0418	8	0.753099
Msb4zz	ukb-b-13405	Forced expiratory volume in 1-second (FEV1), predicted percentage || id:ukb-b-13405	class.Melainabacteria.id.1589	Inverse variance weighted	5.6107	9	0.778159
MXS84H	ukb-b-13405	Forced expiratory volume in 1-second (FEV1), predicted percentage || id:ukb-b-13405	class.Negativicutes.id.2164	MR Egger	17.6973	10	0.060289
MXS84H	ukb-b-13405	Forced expiratory volume in 1-second (FEV1), predicted percentage || id:ukb-b-13405	class.Negativicutes.id.2164	Inverse variance weighted	18.0498	11	0.0804317
mz9jd0	ukb-b-13405	Forced expiratory volume in 1-second (FEV1), predicted percentage || id:ukb-b-13405	genus.Barnesiella.id.944	MR Egger	32.9717	12	0.000977898
mz9jd0	ukb-b-13405	Forced expiratory volume in 1-second (FEV1), predicted percentage || id:ukb-b-13405	genus.Barnesiella.id.944	Inverse variance weighted	35.7973	13	0.000637866
n3j0op	ukb-b-13405	Forced expiratory volume in 1-second (FEV1), predicted percentage || id:ukb-b-13405	class.Deltaproteobacteria.id.3087	MR Egger	16.4214	11	0.126193
n3j0op	ukb-b-13405	Forced expiratory volume in 1-second (FEV1), predicted percentage || id:ukb-b-13405	class.Deltaproteobacteria.id.3087	Inverse variance weighted	17.9094	12	0.11847
nFlAu5	ukb-b-13405	Forced expiratory volume in 1-second (FEV1), predicted percentage || id:ukb-b-13405	family.Lachnospiraceae.id.1987	MR Egger	6.57621	15	0.968362
nFlAu5	ukb-b-13405	Forced expiratory volume in 1-second (FEV1), predicted percentage || id:ukb-b-13405	family.Lachnospiraceae.id.1987	Inverse variance weighted	6.69289	16	0.978736
nIesEv	ukb-b-13405	Forced expiratory volume in 1-second (FEV1), predicted percentage || id:ukb-b-13405	genus.Peptococcus.id.2037	MR Egger	19.065	10	0.0394447
nIesEv	ukb-b-13405	Forced expiratory volume in 1-second (FEV1), predicted percentage || id:ukb-b-13405	genus.Peptococcus.id.2037	Inverse variance weighted	21.8366	11	0.0256702
NKNDGp	ukb-b-13405	Forced expiratory volume in 1-second (FEV1), predicted percentage || id:ukb-b-13405	order.Methanobacteriales.id.120	MR Egger	11.0372	8	0.199601
NKNDGp	ukb-b-13405	Forced expiratory volume in 1-second (FEV1), predicted percentage || id:ukb-b-13405	order.Methanobacteriales.id.120	Inverse variance weighted	14.0372	9	0.121007
nnD7ru	ukb-b-13405	Forced expiratory volume in 1-second (FEV1), predicted percentage || id:ukb-b-13405	genus..Eubacteriumoxidoreducensgroup.id.11339	MR Egger	1.7648	3	0.622625
nnD7ru	ukb-b-13405	Forced expiratory volume in 1-second (FEV1), predicted percentage || id:ukb-b-13405	genus..Eubacteriumoxidoreducensgroup.id.11339	Inverse variance weighted	2.53778	4	0.637884
NqdTjG	ukb-b-13405	Forced expiratory volume in 1-second (FEV1), predicted percentage || id:ukb-b-13405	genus.FamilyXIIIAD3011group.id.11293	MR Egger	35.3974	11	0.000213032
NqdTjG	ukb-b-13405	Forced expiratory volume in 1-second (FEV1), predicted percentage || id:ukb-b-13405	genus.FamilyXIIIAD3011group.id.11293	Inverse variance weighted	36.8049	12	0.000240275
nQHoYD	ukb-b-13405	Forced expiratory volume in 1-second (FEV1), predicted percentage || id:ukb-b-13405	class.Lentisphaeria.id.2250	MR Egger	8.30385	6	0.216677
nQHoYD	ukb-b-13405	Forced expiratory volume in 1-second (FEV1), predicted percentage || id:ukb-b-13405	class.Lentisphaeria.id.2250	Inverse variance weighted	10.6262	7	0.155775
nRNBx9	ukb-b-13405	Forced expiratory volume in 1-second (FEV1), predicted percentage || id:ukb-b-13405	class.Mollicutes.id.3920	MR Egger	18.8545	10	0.0421502
nRNBx9	ukb-b-13405	Forced expiratory volume in 1-second (FEV1), predicted percentage || id:ukb-b-13405	class.Mollicutes.id.3920	Inverse variance weighted	20.5449	11	0.0384043
O0n2Pz	ukb-b-13405	Forced expiratory volume in 1-second (FEV1), predicted percentage || id:ukb-b-13405	family.Bacteroidaceae.id.917	MR Egger	3.21186	7	0.864737
O0n2Pz	ukb-b-13405	Forced expiratory volume in 1-second (FEV1), predicted percentage || id:ukb-b-13405	family.Bacteroidaceae.id.917	Inverse variance weighted	3.29028	8	0.914843
obtxsV	ukb-b-13405	Forced expiratory volume in 1-second (FEV1), predicted percentage || id:ukb-b-13405	family.Veillonellaceae.id.2172	MR Egger	20.8575	17	0.232731
obtxsV	ukb-b-13405	Forced expiratory volume in 1-second (FEV1), predicted percentage || id:ukb-b-13405	family.Veillonellaceae.id.2172	Inverse variance weighted	21.9007	18	0.236423
oChqj7	ukb-b-13405	Forced expiratory volume in 1-second (FEV1), predicted percentage || id:ukb-b-13405	phylum.Bacteroidetes.id.905	MR Egger	7.77038	10	0.651255
oChqj7	ukb-b-13405	Forced expiratory volume in 1-second (FEV1), predicted percentage || id:ukb-b-13405	phylum.Bacteroidetes.id.905	Inverse variance weighted	9.24056	11	0.599698
oGD8An	ukb-b-13405	Forced expiratory volume in 1-second (FEV1), predicted percentage || id:ukb-b-13405	order.Coriobacteriales.id.810	MR Egger	25.174	12	0.0140194
oGD8An	ukb-b-13405	Forced expiratory volume in 1-second (FEV1), predicted percentage || id:ukb-b-13405	order.Coriobacteriales.id.810	Inverse variance weighted	25.2686	13	0.0212772
OhSZ6N	ukb-b-13405	Forced expiratory volume in 1-second (FEV1), predicted percentage || id:ukb-b-13405	genus.RuminococcaceaeUCG002.id.11360	MR Egger	20.5165	20	0.426067
OhSZ6N	ukb-b-13405	Forced expiratory volume in 1-second (FEV1), predicted percentage || id:ukb-b-13405	genus.RuminococcaceaeUCG002.id.11360	Inverse variance weighted	20.565	21	0.485766
olDlSu	ukb-b-13405	Forced expiratory volume in 1-second (FEV1), predicted percentage || id:ukb-b-13405	genus..Eubacteriumnodatumgroup.id.11297	MR Egger	9.89424	9	0.359115
olDlSu	ukb-b-13405	Forced expiratory volume in 1-second (FEV1), predicted percentage || id:ukb-b-13405	genus..Eubacteriumnodatumgroup.id.11297	Inverse variance weighted	10.1314	10	0.42904
OtCSo3	ukb-b-13405	Forced expiratory volume in 1-second (FEV1), predicted percentage || id:ukb-b-13405	genus.Alloprevotella.id.961	MR Egger	2.67948	4	0.61281
OtCSo3	ukb-b-13405	Forced expiratory volume in 1-second (FEV1), predicted percentage || id:ukb-b-13405	genus.Alloprevotella.id.961	Inverse variance weighted	3.13613	5	0.679008
oU56W6	ukb-b-13405	Forced expiratory volume in 1-second (FEV1), predicted percentage || id:ukb-b-13405	family.Peptostreptococcaceae.id.2042	MR Egger	7.68657	12	0.809119
oU56W6	ukb-b-13405	Forced expiratory volume in 1-second (FEV1), predicted percentage || id:ukb-b-13405	family.Peptostreptococcaceae.id.2042	Inverse variance weighted	7.73678	13	0.860315
Oxkiqb	ukb-b-13405	Forced expiratory volume in 1-second (FEV1), predicted percentage || id:ukb-b-13405	order.Clostridiales.id.1863	MR Egger	15.6339	11	0.155276
Oxkiqb	ukb-b-13405	Forced expiratory volume in 1-second (FEV1), predicted percentage || id:ukb-b-13405	order.Clostridiales.id.1863	Inverse variance weighted	16.6985	12	0.161293
P9709V	ukb-b-13405	Forced expiratory volume in 1-second (FEV1), predicted percentage || id:ukb-b-13405	genus..Eubacteriumhalliigroup.id.11338	MR Egger	14.9172	14	0.383841
P9709V	ukb-b-13405	Forced expiratory volume in 1-second (FEV1), predicted percentage || id:ukb-b-13405	genus..Eubacteriumhalliigroup.id.11338	Inverse variance weighted	15.3408	15	0.427157
PcT6eJ	ukb-b-13405	Forced expiratory volume in 1-second (FEV1), predicted percentage || id:ukb-b-13405	phylum.Cyanobacteria.id.1500	MR Egger	5.74045	6	0.452884
PcT6eJ	ukb-b-13405	Forced expiratory volume in 1-second (FEV1), predicted percentage || id:ukb-b-13405	phylum.Cyanobacteria.id.1500	Inverse variance weighted	6.89679	7	0.439705
pCXx5P	ukb-b-13405	Forced expiratory volume in 1-second (FEV1), predicted percentage || id:ukb-b-13405	genus.Phascolarctobacterium.id.2168	MR Egger	6.43986	8	0.598086
pCXx5P	ukb-b-13405	Forced expiratory volume in 1-second (FEV1), predicted percentage || id:ukb-b-13405	genus.Phascolarctobacterium.id.2168	Inverse variance weighted	6.5441	9	0.684466
PGlGHi	ukb-b-13405	Forced expiratory volume in 1-second (FEV1), predicted percentage || id:ukb-b-13405	genus.LachnospiraceaeUCG008.id.11328	MR Egger	9.00314	9	0.436985
PGlGHi	ukb-b-13405	Forced expiratory volume in 1-second (FEV1), predicted percentage || id:ukb-b-13405	genus.LachnospiraceaeUCG008.id.11328	Inverse variance weighted	9.02824	10	0.529425
pXAgfu	ukb-b-13405	Forced expiratory volume in 1-second (FEV1), predicted percentage || id:ukb-b-13405	family.Acidaminococcaceae.id.2166	MR Egger	7.64168	5	0.17712
pXAgfu	ukb-b-13405	Forced expiratory volume in 1-second (FEV1), predicted percentage || id:ukb-b-13405	family.Acidaminococcaceae.id.2166	Inverse variance weighted	7.88227	6	0.246856
q1bO5E	ukb-b-13405	Forced expiratory volume in 1-second (FEV1), predicted percentage || id:ukb-b-13405	genus.Lactobacillus.id.1837	MR Egger	31.2593	8	0.000126328
q1bO5E	ukb-b-13405	Forced expiratory volume in 1-second (FEV1), predicted percentage || id:ukb-b-13405	genus.Lactobacillus.id.1837	Inverse variance weighted	32.4852	9	0.000164103
Q3dvBY	ukb-b-13405	Forced expiratory volume in 1-second (FEV1), predicted percentage || id:ukb-b-13405	genus.Methanobrevibacter.id.123	MR Egger	7.21547	4	0.124931
Q3dvBY	ukb-b-13405	Forced expiratory volume in 1-second (FEV1), predicted percentage || id:ukb-b-13405	genus.Methanobrevibacter.id.123	Inverse variance weighted	10.4797	5	0.0627292
Q46NVk	ukb-b-13405	Forced expiratory volume in 1-second (FEV1), predicted percentage || id:ukb-b-13405	genus.Intestinibacter.id.11345	MR Egger	8.0363	13	0.841227
Q46NVk	ukb-b-13405	Forced expiratory volume in 1-second (FEV1), predicted percentage || id:ukb-b-13405	genus.Intestinibacter.id.11345	Inverse variance weighted	8.16034	14	0.880807
qE3Gq8	ukb-b-13405	Forced expiratory volume in 1-second (FEV1), predicted percentage || id:ukb-b-13405	genus..Ruminococcustorquesgroup.id.14377	MR Egger	5.79131	7	0.564318
qE3Gq8	ukb-b-13405	Forced expiratory volume in 1-second (FEV1), predicted percentage || id:ukb-b-13405	genus..Ruminococcustorquesgroup.id.14377	Inverse variance weighted	6.08495	8	0.637717
qENAoR	ukb-b-13405	Forced expiratory volume in 1-second (FEV1), predicted percentage || id:ukb-b-13405	genus.Victivallis.id.2256	MR Egger	7.91883	8	0.441439
qENAoR	ukb-b-13405	Forced expiratory volume in 1-second (FEV1), predicted percentage || id:ukb-b-13405	genus.Victivallis.id.2256	Inverse variance weighted	8.09072	9	0.52503
QGrGNV	ukb-b-13405	Forced expiratory volume in 1-second (FEV1), predicted percentage || id:ukb-b-13405	genus.Haemophilus.id.3698	MR Egger	4.6637	7	0.700926
QGrGNV	ukb-b-13405	Forced expiratory volume in 1-second (FEV1), predicted percentage || id:ukb-b-13405	genus.Haemophilus.id.3698	Inverse variance weighted	8.06374	8	0.427269
qiWbrh	ukb-b-13405	Forced expiratory volume in 1-second (FEV1), predicted percentage || id:ukb-b-13405	order.Selenomonadales.id.2165	MR Egger	17.6973	10	0.060289
qiWbrh	ukb-b-13405	Forced expiratory volume in 1-second (FEV1), predicted percentage || id:ukb-b-13405	order.Selenomonadales.id.2165	Inverse variance weighted	18.0498	11	0.0804317
QjakFr	ukb-b-13405	Forced expiratory volume in 1-second (FEV1), predicted percentage || id:ukb-b-13405	genus.LachnospiraceaeFCS020group.id.11314	MR Egger	7.43264	10	0.684066
QjakFr	ukb-b-13405	Forced expiratory volume in 1-second (FEV1), predicted percentage || id:ukb-b-13405	genus.LachnospiraceaeFCS020group.id.11314	Inverse variance weighted	8.92279	11	0.629019
Qyd7XB	ukb-b-13405	Forced expiratory volume in 1-second (FEV1), predicted percentage || id:ukb-b-13405	genus..Eubacteriumxylanophilumgroup.id.14375	MR Egger	15.9333	7	0.0257329
Qyd7XB	ukb-b-13405	Forced expiratory volume in 1-second (FEV1), predicted percentage || id:ukb-b-13405	genus..Eubacteriumxylanophilumgroup.id.14375	Inverse variance weighted	16.2448	8	0.0390078
R6RQXL	ukb-b-13405	Forced expiratory volume in 1-second (FEV1), predicted percentage || id:ukb-b-13405	genus..Ruminococcusgnavusgroup.id.14376	MR Egger	15.9417	10	0.101313
R6RQXL	ukb-b-13405	Forced expiratory volume in 1-second (FEV1), predicted percentage || id:ukb-b-13405	genus..Ruminococcusgnavusgroup.id.14376	Inverse variance weighted	17.6244	11	0.0907151
R7oLoV	ukb-b-13405	Forced expiratory volume in 1-second (FEV1), predicted percentage || id:ukb-b-13405	genus.RuminococcaceaeUCG011.id.11368	MR Egger	10.9563	6	0.0897349
R7oLoV	ukb-b-13405	Forced expiratory volume in 1-second (FEV1), predicted percentage || id:ukb-b-13405	genus.RuminococcaceaeUCG011.id.11368	Inverse variance weighted	11.2235	7	0.129165
RKlTkD	ukb-b-13405	Forced expiratory volume in 1-second (FEV1), predicted percentage || id:ukb-b-13405	genus.Bifidobacterium.id.436	MR Egger	62.4407	11	3.25355e-09
RKlTkD	ukb-b-13405	Forced expiratory volume in 1-second (FEV1), predicted percentage || id:ukb-b-13405	genus.Bifidobacterium.id.436	Inverse variance weighted	65.4435	12	2.25699e-09
rlb7o5	ukb-b-13405	Forced expiratory volume in 1-second (FEV1), predicted percentage || id:ukb-b-13405	genus..Eubacteriumcoprostanoligenesgroup.id.11375	MR Egger	17.7112	11	0.0885289
rlb7o5	ukb-b-13405	Forced expiratory volume in 1-second (FEV1), predicted percentage || id:ukb-b-13405	genus..Eubacteriumcoprostanoligenesgroup.id.11375	Inverse variance weighted	17.751	12	0.123464
RmoHnu	ukb-b-13405	Forced expiratory volume in 1-second (FEV1), predicted percentage || id:ukb-b-13405	genus.Ruminiclostridium9.id.11357	MR Egger	4.84186	7	0.679255
RmoHnu	ukb-b-13405	Forced expiratory volume in 1-second (FEV1), predicted percentage || id:ukb-b-13405	genus.Ruminiclostridium9.id.11357	Inverse variance weighted	4.84886	8	0.773601
rsbOlb	ukb-b-13405	Forced expiratory volume in 1-second (FEV1), predicted percentage || id:ukb-b-13405	order.MollicutesRF9.id.11579	MR Egger	18.2694	11	0.0755361
rsbOlb	ukb-b-13405	Forced expiratory volume in 1-second (FEV1), predicted percentage || id:ukb-b-13405	order.MollicutesRF9.id.11579	Inverse variance weighted	18.3065	12	0.106696
Rv99Lm	ukb-b-13405	Forced expiratory volume in 1-second (FEV1), predicted percentage || id:ukb-b-13405	genus..Eubacteriumbrachygroup.id.11296	MR Egger	4.43864	8	0.81554
Rv99Lm	ukb-b-13405	Forced expiratory volume in 1-second (FEV1), predicted percentage || id:ukb-b-13405	genus..Eubacteriumbrachygroup.id.11296	Inverse variance weighted	4.74438	9	0.855998
sF7W2L	ukb-b-13405	Forced expiratory volume in 1-second (FEV1), predicted percentage || id:ukb-b-13405	genus.Howardella.id.2000	MR Egger	14.4891	8	0.0698742
sF7W2L	ukb-b-13405	Forced expiratory volume in 1-second (FEV1), predicted percentage || id:ukb-b-13405	genus.Howardella.id.2000	Inverse variance weighted	14.5288	9	0.104718
sFxDb3	ukb-b-13405	Forced expiratory volume in 1-second (FEV1), predicted percentage || id:ukb-b-13405	order.Burkholderiales.id.2874	MR Egger	37.3436	9	2.28496e-05
sFxDb3	ukb-b-13405	Forced expiratory volume in 1-second (FEV1), predicted percentage || id:ukb-b-13405	order.Burkholderiales.id.2874	Inverse variance weighted	37.5903	10	4.47155e-05
Sgv0J4	ukb-b-13405	Forced expiratory volume in 1-second (FEV1), predicted percentage || id:ukb-b-13405	family.Victivallaceae.id.2255	MR Egger	13.9936	10	0.173282
Sgv0J4	ukb-b-13405	Forced expiratory volume in 1-second (FEV1), predicted percentage || id:ukb-b-13405	family.Victivallaceae.id.2255	Inverse variance weighted	16.43	11	0.125904
SpO9Ka	ukb-b-13405	Forced expiratory volume in 1-second (FEV1), predicted percentage || id:ukb-b-13405	family.Porphyromonadaceae.id.943	MR Egger	3.75043	7	0.808032
SpO9Ka	ukb-b-13405	Forced expiratory volume in 1-second (FEV1), predicted percentage || id:ukb-b-13405	family.Porphyromonadaceae.id.943	Inverse variance weighted	4.61375	8	0.797948
staWrf	ukb-b-13405	Forced expiratory volume in 1-second (FEV1), predicted percentage || id:ukb-b-13405	order.Rhodospirillales.id.2667	MR Egger	15.305	12	0.225178
staWrf	ukb-b-13405	Forced expiratory volume in 1-second (FEV1), predicted percentage || id:ukb-b-13405	order.Rhodospirillales.id.2667	Inverse variance weighted	15.3823	13	0.284098
szt6bn	ukb-b-13405	Forced expiratory volume in 1-second (FEV1), predicted percentage || id:ukb-b-13405	class.Coriobacteriia.id.809	MR Egger	25.174	12	0.0140194
szt6bn	ukb-b-13405	Forced expiratory volume in 1-second (FEV1), predicted percentage || id:ukb-b-13405	class.Coriobacteriia.id.809	Inverse variance weighted	25.2686	13	0.0212772
T35lgz	ukb-b-13405	Forced expiratory volume in 1-second (FEV1), predicted percentage || id:ukb-b-13405	family.Oxalobacteraceae.id.2966	MR Egger	12.6447	12	0.395382
T35lgz	ukb-b-13405	Forced expiratory volume in 1-second (FEV1), predicted percentage || id:ukb-b-13405	family.Oxalobacteraceae.id.2966	Inverse variance weighted	12.9219	13	0.453866
T8T6Lu	ukb-b-13405	Forced expiratory volume in 1-second (FEV1), predicted percentage || id:ukb-b-13405	family.Peptococcaceae.id.2024	MR Egger	9.40501	7	0.224871
T8T6Lu	ukb-b-13405	Forced expiratory volume in 1-second (FEV1), predicted percentage || id:ukb-b-13405	family.Peptococcaceae.id.2024	Inverse variance weighted	21.8161	8	0.00526816
tbXTaX	ukb-b-13405	Forced expiratory volume in 1-second (FEV1), predicted percentage || id:ukb-b-13405	genus.ChristensenellaceaeR.7group.id.11283	MR Egger	17.5706	8	0.0246862
tbXTaX	ukb-b-13405	Forced expiratory volume in 1-second (FEV1), predicted percentage || id:ukb-b-13405	genus.ChristensenellaceaeR.7group.id.11283	Inverse variance weighted	17.7852	9	0.0377486
TGrzdF	ukb-b-13405	Forced expiratory volume in 1-second (FEV1), predicted percentage || id:ukb-b-13405	genus..Eubacteriumfissicatenagroup.id.14373	MR Egger	12.2259	7	0.0933694
TGrzdF	ukb-b-13405	Forced expiratory volume in 1-second (FEV1), predicted percentage || id:ukb-b-13405	genus..Eubacteriumfissicatenagroup.id.14373	Inverse variance weighted	16.9117	8	0.0310414
tkl5vG	ukb-b-13405	Forced expiratory volume in 1-second (FEV1), predicted percentage || id:ukb-b-13405	genus.Slackia.id.825	MR Egger	6.21203	4	0.183863
tkl5vG	ukb-b-13405	Forced expiratory volume in 1-second (FEV1), predicted percentage || id:ukb-b-13405	genus.Slackia.id.825	Inverse variance weighted	6.28735	5	0.279254
TlODZI	ukb-b-13405	Forced expiratory volume in 1-second (FEV1), predicted percentage || id:ukb-b-13405	genus.RuminococcaceaeUCG004.id.11362	MR Egger	15.3835	9	0.0809274
TlODZI	ukb-b-13405	Forced expiratory volume in 1-second (FEV1), predicted percentage || id:ukb-b-13405	genus.RuminococcaceaeUCG004.id.11362	Inverse variance weighted	18.6104	10	0.0454993
TQSpiB	ukb-b-13405	Forced expiratory volume in 1-second (FEV1), predicted percentage || id:ukb-b-13405	genus.LachnospiraceaeUCG004.id.11324	MR Egger	19.2946	10	0.036676
TQSpiB	ukb-b-13405	Forced expiratory volume in 1-second (FEV1), predicted percentage || id:ukb-b-13405	genus.LachnospiraceaeUCG004.id.11324	Inverse variance weighted	19.9164	11	0.046501
tSliO9	ukb-b-13405	Forced expiratory volume in 1-second (FEV1), predicted percentage || id:ukb-b-13405	order.Bacteroidales.id.913	MR Egger	14.5035	12	0.269716
tSliO9	ukb-b-13405	Forced expiratory volume in 1-second (FEV1), predicted percentage || id:ukb-b-13405	order.Bacteroidales.id.913	Inverse variance weighted	16.8582	13	0.205866
TUj4LC	ukb-b-13405	Forced expiratory volume in 1-second (FEV1), predicted percentage || id:ukb-b-13405	genus.LachnospiraceaeNC2004group.id.11316	MR Egger	9.47795	7	0.220137
TUj4LC	ukb-b-13405	Forced expiratory volume in 1-second (FEV1), predicted percentage || id:ukb-b-13405	genus.LachnospiraceaeNC2004group.id.11316	Inverse variance weighted	10.8883	8	0.20811
uCOF7P	ukb-b-13405	Forced expiratory volume in 1-second (FEV1), predicted percentage || id:ukb-b-13405	order.Bacillales.id.1674	MR Egger	14.2901	7	0.0462553
uCOF7P	ukb-b-13405	Forced expiratory volume in 1-second (FEV1), predicted percentage || id:ukb-b-13405	order.Bacillales.id.1674	Inverse variance weighted	14.3199	8	0.0737988
uHEy8Q	ukb-b-13405	Forced expiratory volume in 1-second (FEV1), predicted percentage || id:ukb-b-13405	genus.Akkermansia.id.4037	MR Egger	16.2028	9	0.0627645
uHEy8Q	ukb-b-13405	Forced expiratory volume in 1-second (FEV1), predicted percentage || id:ukb-b-13405	genus.Akkermansia.id.4037	Inverse variance weighted	16.306	10	0.0912013
uQYGEB	ukb-b-13405	Forced expiratory volume in 1-second (FEV1), predicted percentage || id:ukb-b-13405	genus.Parabacteroides.id.954	MR Egger	3.97797	4	0.408996
uQYGEB	ukb-b-13405	Forced expiratory volume in 1-second (FEV1), predicted percentage || id:ukb-b-13405	genus.Parabacteroides.id.954	Inverse variance weighted	3.99239	5	0.550513
UsMxlz	ukb-b-13405	Forced expiratory volume in 1-second (FEV1), predicted percentage || id:ukb-b-13405	class.Verrucomicrobiae.id.4029	MR Egger	16.2067	9	0.0626895
UsMxlz	ukb-b-13405	Forced expiratory volume in 1-second (FEV1), predicted percentage || id:ukb-b-13405	class.Verrucomicrobiae.id.4029	Inverse variance weighted	16.3188	10	0.0908629
UTPK2n	ukb-b-13405	Forced expiratory volume in 1-second (FEV1), predicted percentage || id:ukb-b-13405	class.Bacteroidia.id.912	MR Egger	14.5035	12	0.269716
UTPK2n	ukb-b-13405	Forced expiratory volume in 1-second (FEV1), predicted percentage || id:ukb-b-13405	class.Bacteroidia.id.912	Inverse variance weighted	16.8582	13	0.205866
UYJxH8	ukb-b-13405	Forced expiratory volume in 1-second (FEV1), predicted percentage || id:ukb-b-13405	genus.Butyrivibrio.id.1993	MR Egger	17.3241	13	0.184909
UYJxH8	ukb-b-13405	Forced expiratory volume in 1-second (FEV1), predicted percentage || id:ukb-b-13405	genus.Butyrivibrio.id.1993	Inverse variance weighted	18.2175	14	0.197054
Vd8Fsi	ukb-b-13405	Forced expiratory volume in 1-second (FEV1), predicted percentage || id:ukb-b-13405	genus.Bacteroides.id.918	MR Egger	3.21186	7	0.864737
Vd8Fsi	ukb-b-13405	Forced expiratory volume in 1-second (FEV1), predicted percentage || id:ukb-b-13405	genus.Bacteroides.id.918	Inverse variance weighted	3.29028	8	0.914843
vlyGOP	ukb-b-13405	Forced expiratory volume in 1-second (FEV1), predicted percentage || id:ukb-b-13405	family.Ruminococcaceae.id.2050	MR Egger	9.98249	8	0.266257
vlyGOP	ukb-b-13405	Forced expiratory volume in 1-second (FEV1), predicted percentage || id:ukb-b-13405	family.Ruminococcaceae.id.2050	Inverse variance weighted	10.08	9	0.344051
W49loY	ukb-b-13405	Forced expiratory volume in 1-second (FEV1), predicted percentage || id:ukb-b-13405	genus.Olsenella.id.822	MR Egger	9.08575	9	0.429397
W49loY	ukb-b-13405	Forced expiratory volume in 1-second (FEV1), predicted percentage || id:ukb-b-13405	genus.Olsenella.id.822	Inverse variance weighted	11.966	10	0.28734
w5yhuV	ukb-b-13405	Forced expiratory volume in 1-second (FEV1), predicted percentage || id:ukb-b-13405	genus.Romboutsia.id.11347	MR Egger	10.6423	11	0.473699
w5yhuV	ukb-b-13405	Forced expiratory volume in 1-second (FEV1), predicted percentage || id:ukb-b-13405	genus.Romboutsia.id.11347	Inverse variance weighted	14.3756	12	0.27737
WaNFee	ukb-b-13405	Forced expiratory volume in 1-second (FEV1), predicted percentage || id:ukb-b-13405	genus.Desulfovibrio.id.3173	MR Egger	12.0751	8	0.147884
WaNFee	ukb-b-13405	Forced expiratory volume in 1-second (FEV1), predicted percentage || id:ukb-b-13405	genus.Desulfovibrio.id.3173	Inverse variance weighted	12.086	9	0.208502
WCt5pC	ukb-b-13405	Forced expiratory volume in 1-second (FEV1), predicted percentage || id:ukb-b-13405	genus.Anaerofilum.id.2053	MR Egger	9.81239	9	0.365886
WCt5pC	ukb-b-13405	Forced expiratory volume in 1-second (FEV1), predicted percentage || id:ukb-b-13405	genus.Anaerofilum.id.2053	Inverse variance weighted	11.5972	10	0.312919
WEMGli	ukb-b-13405	Forced expiratory volume in 1-second (FEV1), predicted percentage || id:ukb-b-13405	family.Alcaligenaceae.id.2875	MR Egger	33.0236	10	0.000269913
WEMGli	ukb-b-13405	Forced expiratory volume in 1-second (FEV1), predicted percentage || id:ukb-b-13405	family.Alcaligenaceae.id.2875	Inverse variance weighted	34.1905	11	0.000336641
wFbL6J	ukb-b-13405	Forced expiratory volume in 1-second (FEV1), predicted percentage || id:ukb-b-13405	genus.Marvinbryantia.id.2005	MR Egger	23.8226	8	0.00245405
wFbL6J	ukb-b-13405	Forced expiratory volume in 1-second (FEV1), predicted percentage || id:ukb-b-13405	genus.Marvinbryantia.id.2005	Inverse variance weighted	25.1283	9	0.00283253
wIF1Yn	ukb-b-13405	Forced expiratory volume in 1-second (FEV1), predicted percentage || id:ukb-b-13405	genus.LachnospiraceaeUCG001.id.11321	MR Egger	12.5141	11	0.326268
wIF1Yn	ukb-b-13405	Forced expiratory volume in 1-second (FEV1), predicted percentage || id:ukb-b-13405	genus.LachnospiraceaeUCG001.id.11321	Inverse variance weighted	12.6276	12	0.396679
wJFco0	ukb-b-13405	Forced expiratory volume in 1-second (FEV1), predicted percentage || id:ukb-b-13405	genus.Veillonella.id.2198	MR Egger	9.2729	6	0.158802
wJFco0	ukb-b-13405	Forced expiratory volume in 1-second (FEV1), predicted percentage || id:ukb-b-13405	genus.Veillonella.id.2198	Inverse variance weighted	9.38969	7	0.225875
wn5rK2	ukb-b-13405	Forced expiratory volume in 1-second (FEV1), predicted percentage || id:ukb-b-13405	genus.ErysipelotrichaceaeUCG003.id.11384	MR Egger	18.5092	14	0.184562
[truncated: 41 more rows]

## Sheet: leaveone
exposure	outcome	id.exposure	id.outcome	under0.05	c_p	c_SNP
[truncated: 196 more rows]
